# Supplementary material for: Fluorescence-based monitoring of the pressure-induced aggregation microenvironment evolution for an AIEgen under multiple excitation channels
Source: Nat Commun. 2022 Sep 6;13:5234. doi: 10.1038/s41467-022-32968-9 (PMC9448794; doi:10.1038/s41467-022-32968-9)
Supplement: Supplementary file 2 — Source Data [file 41467_2022_32968_MOESM2_ESM.zip]

Archive with 54 entries (44 files):
- Source Data/
- Source Data/CIF data of FTPE.cif
- Source Data/Fig.1/
- Source Data/Fig.1/Fig.1c.xls
- Source Data/Fig.1/Fig.1d.xls
- Source Data/Fig.2/
- Source Data/Fig.2/Fig.2a.xls
- Source Data/Fig.2/Fig.2b - inset.xls
- Source Data/Fig.2/Fig.2b.xls
- Source Data/Fig.2/Fig.2c.xls
- Source Data/Fig.2/Fig.2d.xls
- Source Data/Fig.3/
- Source Data/Fig.3/Fig.3a, b.xls
- Source Data/Fig.3/Fig.3c.xls
- Source Data/Fig.3/Fig.3d, e.xls
- Source Data/Fig.3/Fig.3f.xls
- Source Data/Fig.3/Fig.3g, h.xls
- Source Data/Fig.3/Fig.i.xls
- Source Data/Supplementary Information/
- Source Data/Supplementary Information/Supplementary Figure 11/
- Source Data/Supplementary Information/Supplementary Figure 11/Supplementary Figure 11a.xls
- Source Data/Supplementary Information/Supplementary Figure 11/Supplementary Figure 11b.xls
- Source Data/Supplementary Information/Supplementary Figure 12/
- Source Data/Supplementary Information/Supplementary Figure 12/Supplementary Figure 12a.xls
- Source Data/Supplementary Information/Supplementary Figure 12/Supplementary Figure 12b.xls
- Source Data/Supplementary Information/Supplementary Figure 12/Supplementary Figure 12c.xls
- Source Data/Supplementary Information/Supplementary Figure 12/Supplementary Figure 12d.xls
- Source Data/Supplementary Information/Supplementary Figure 13/
- Source Data/Supplementary Information/Supplementary Figure 13/Supplementary Figure 13a, b.xls
- Source Data/Supplementary Information/Supplementary Figure 13/Supplementary Figure 13c.xls
- Source Data/Supplementary Information/Supplementary Figure 13/Supplementary Figure 13d, e.xls
- Source Data/Supplementary Information/Supplementary Figure 13/Supplementary Figure 13f.xls
- Source Data/Supplementary Information/Supplementary Figure 13/Supplementary Figure 13g, h.xls
- Source Data/Supplementary Information/Supplementary Figure 13/Supplementary Figure 13i.xls
- Source Data/Supplementary Information/Supplementary Figure 2.xls
- Source Data/Supplementary Information/Supplementary Figure 3.xls
- Source Data/Supplementary Information/Supplementary Figure 4/
- Source Data/Supplementary Information/Supplementary Figure 4/Supplementary Figure 4a.xls
- Source Data/Supplementary Information/Supplementary Figure 4/Supplementary Figure 4b.xls
- Source Data/Supplementary Information/Supplementary Figure 4/Supplementary Figure 4c.xls
- Source Data/Supplementary Information/Supplementary Figure 4/Supplementary Figure 4d.xls
- Source Data/Supplementary Information/Supplementary Figure 4/Supplementary Figure 4e.xls
- Source Data/Supplementary Information/Supplementary Figure 4/Supplementary Figure 4f.xls
- Source Data/Supplementary Information/Supplementary Figure 4/Supplementary Figure 4g.xls
- Source Data/Supplementary Information/Supplementary Figure 5.xls
- Source Data/Supplementary Information/Supplementary Figure 6/
- Source Data/Supplementary Information/Supplementary Figure 6/Supplementary Figure 6a.xls
- Source Data/Supplementary Information/Supplementary Figure 6/Supplementary Figure 6b.xls
- Source Data/Supplementary Information/Supplementary Figure 6/Supplementary Figure 6c.xls
- Source Data/Supplementary Information/Supplementary Figure 6/Supplementary Figure 6d.xls
- Source Data/Supplementary Information/Supplementary Figure 6/Supplementary Figure 6e.xls
- Source Data/Supplementary Information/Supplementary Figure 7.xls
- Source Data/Supplementary Information/Supplementary Figure 8.xls
- Source Data/Supplementary Information/Supplementary Figure 9.xls
