# Supplementary material for: Fluorescence-based monitoring of the pressure-induced aggregation microenvironment evolution for an AIEgen under multiple excitation channels
Source: Nat Commun. 2022 Sep 6;13:5234. doi: 10.1038/s41467-022-32968-9 (PMC9448794; doi:10.1038/s41467-022-32968-9)
Supplement: Supplementary file 2 — Source Data [file 41467_2022_32968_MOESM2_ESM.zip › Source Data/CIF data of FTPE.cif]

 
data_a 
 
_audit_creation_method            SHELXL-97 
_chemical_name_systematic 
; 
 ? 
; 
_chemical_name_common             ? 
_chemical_melting_point           ? 
_chemical_formula_moiety          'C28 H22 O2' 
_chemical_formula_sum 
 'C28 H22 O2' 
_chemical_formula_weight          390.46 
 
loop_ 
 _atom_type_symbol 
 _atom_type_description 
 _atom_type_scat_dispersion_real 
 _atom_type_scat_dispersion_imag 
 _atom_type_scat_source 
 'C'  'C'   0.0033   0.0016 
 'International Tables Vol C Tables 4.2.6.8 and 6.1.1.4' 
 'H'  'H'   0.0000   0.0000 
 'International Tables Vol C Tables 4.2.6.8 and 6.1.1.4' 
 'O'  'O'   0.0106   0.0060 
 'International Tables Vol C Tables 4.2.6.8 and 6.1.1.4' 
 
_symmetry_cell_setting            monoclinic
_symmetry_space_group_name_H-M    P2(1)/n 
 
loop_ 
 _symmetry_equiv_pos_as_xyz 
 'x, y, z' 
 '-x+1/2, y+1/2, -z+1/2' 
 '-x, -y, -z' 
 'x-1/2, -y-1/2, z-1/2' 
 
_cell_length_a                    13.798(3) 
_cell_length_b                    10.137(2) 
_cell_length_c                    14.443(3) 
_cell_angle_alpha                 90.00 
_cell_angle_beta                  90.14(3) 
_cell_angle_gamma                 90.00 
_cell_volume                      2020.2(7) 
_cell_formula_units_Z             4 
_cell_measurement_temperature     173(2) 
_cell_measurement_reflns_used     4316 
_cell_measurement_theta_min       1.41 
_cell_measurement_theta_max       27.48 
 
_exptl_crystal_description        block
_exptl_crystal_colour             colorless
_exptl_crystal_size_max           0.41 
_exptl_crystal_size_mid           0.39 
_exptl_crystal_size_min           0.33 
_exptl_crystal_density_meas       ? 
_exptl_crystal_density_diffrn     1.284 
_exptl_crystal_density_method     'not measured' 
_exptl_crystal_F_000              824 
_exptl_absorpt_coefficient_mu     0.079 
_exptl_absorpt_correction_type    multi-scan 
_exptl_absorpt_correction_T_min   0.9681 
_exptl_absorpt_correction_T_max   0.9745 
_exptl_absorpt_process_details    'CrystalClear (Rigaku Inc., 2007)'

 
_exptl_special_details 
; 
 ? 
; 
 
_diffrn_ambient_temperature       173(2) 
_diffrn_radiation_wavelength      0.71073 
_diffrn_radiation_type            MoK\a 
_diffrn_radiation_source          'sealed tube' 
_diffrn_radiation_monochromator   graphite 
_diffrn_measurement_device_type   'Saturn724+ CCD' 
_diffrn_measurement_method        '\w scans at fixed \c = 45\%'    
_diffrn_detector_area_resol_mean  ? 
_diffrn_standards_number          ? 
_diffrn_standards_interval_count  ? 
_diffrn_standards_interval_time   ? 
_diffrn_standards_decay_%         ? 
_diffrn_reflns_number             9394 
_diffrn_reflns_av_R_equivalents   0.0313 
_diffrn_reflns_av_sigmaI/netI     0.0419 
_diffrn_reflns_limit_h_min        -14 
_diffrn_reflns_limit_h_max        17 
_diffrn_reflns_limit_k_min        -12 
_diffrn_reflns_limit_k_max        13 
_diffrn_reflns_limit_l_min        -18 
_diffrn_reflns_limit_l_max        14 
_diffrn_reflns_theta_min          2.45 
_diffrn_reflns_theta_max          27.48 
_reflns_number_total              4592 
_reflns_number_gt                 4080 
_reflns_threshold_expression      >2sigma(I) 
 
_computing_data_collection        'CrystalClear (Rigaku Inc., 2007)' 
_computing_cell_refinement        'CrystalClear (Rigaku Inc., 2007)' 
_computing_data_reduction         'CrystalClear (Rigaku Inc., 2007)' 
_computing_structure_solution     'SHELXS-97 (Sheldrick, 1990)' 
_computing_structure_refinement   'SHELXL-97 (Sheldrick, 1997)' 
_computing_molecular_graphics     'XP in Siemens SHELXTL (Sheldrick, 1994)' 
_computing_publication_material   'SHELX97 (Sheldrick, 1997)' 

 
_refine_special_details 
; 
 Refinement of F^2^ against ALL reflections.  The weighted R-factor wR and 
 goodness of fit S are based on F^2^, conventional R-factors R are based 
 on F, with F set to zero for negative F^2^. The threshold expression of 
 F^2^ > 2sigma(F^2^) is used only for calculating R-factors(gt) etc. and is 
 not relevant to the choice of reflections for refinement.  R-factors based 
 on F^2^ are statistically about twice as large as those based on F, and R- 
 factors based on ALL data will be even larger. 
; 
 
_refine_ls_structure_factor_coef  Fsqd  
_refine_ls_matrix_type            full 
_refine_ls_weighting_scheme       calc  
_refine_ls_weighting_details 
 'calc w=1/[\s^2^(Fo^2^)+(0.0546P)^2^+0.7297P] where P=(Fo^2^+2Fc^2^)/3' 
_atom_sites_solution_primary      direct 
_atom_sites_solution_secondary    difmap 
_atom_sites_solution_hydrogens    geom 
_refine_ls_hydrogen_treatment     constr
_refine_ls_extinction_method      none 
_refine_ls_extinction_coef        ? 
_refine_ls_number_reflns          4592 
_refine_ls_number_parameters      273 
_refine_ls_number_restraints      0 
_refine_ls_R_factor_all           0.0724 
_refine_ls_R_factor_gt            0.0632 
_refine_ls_wR_factor_ref          0.1534 
_refine_ls_wR_factor_gt           0.1475 
_refine_ls_goodness_of_fit_ref    1.174 
_refine_ls_restrained_S_all       1.174 
_refine_ls_shift/su_max           0.005 
_refine_ls_shift/su_mean          0.001 
 
loop_ 
 _atom_site_label 
 _atom_site_type_symbol 
 _atom_site_fract_x 
 _atom_site_fract_y 
 _atom_site_fract_z 
 _atom_site_U_iso_or_equiv 
 _atom_site_adp_type 
 _atom_site_occupancy 
 _atom_site_symmetry_multiplicity 
 _atom_site_calc_flag 
 _atom_site_refinement_flags 
 _atom_site_disorder_assembly 
 _atom_site_disorder_group 
O1 O -0.41816(9) 0.38284(14) 0.51065(10) 0.0376(3) Uani 1 1 d . . . 
O2 O 0.15745(10) 0.02660(14) 0.80664(9) 0.0370(3) Uani 1 1 d . . . 
C1 C -0.00818(13) 0.34739(17) 0.32794(13) 0.0280(4) Uani 1 1 d . . . 
C2 C -0.09758(14) 0.40398(18) 0.30589(14) 0.0320(4) Uani 1 1 d . . . 
H2 H -0.1477 0.4077 0.3508 0.038 Uiso 1 1 calc R . . 
C3 C -0.11266(15) 0.45481(19) 0.21776(14) 0.0350(4) Uani 1 1 d . . . 
H3 H -0.1734 0.4938 0.2030 0.042 Uiso 1 1 calc R . . 
C4 C -0.04071(16) 0.4498(2) 0.15082(15) 0.0381(5) Uani 1 1 d . . . 
H4 H -0.0530 0.4831 0.0904 0.046 Uiso 1 1 calc R . . 
C5 C 0.04911(15) 0.39633(19) 0.17201(14) 0.0362(5) Uani 1 1 d . . . 
H5 H 0.0988 0.3932 0.1267 0.043 Uiso 1 1 calc R . . 
C6 C 0.06523(13) 0.34745(18) 0.26028(14) 0.0311(4) Uani 1 1 d . . . 
C7 C 0.15240(13) 0.28631(19) 0.29953(14) 0.0323(4) Uani 1 1 d . . . 
C8 C 0.24254(15) 0.2654(2) 0.25881(16) 0.0423(5) Uani 1 1 d . . . 
H8 H 0.2553 0.2956 0.1978 0.051 Uiso 1 1 calc R . . 
C9 C 0.31306(15) 0.1999(3) 0.30899(17) 0.0475(6) Uani 1 1 d . . . 
H9 H 0.3752 0.1853 0.2827 0.057 Uiso 1 1 calc R . . 
C10 C 0.29316(15) 0.1555(2) 0.39784(17) 0.0439(5) Uani 1 1 d . . . 
H10 H 0.3419 0.1092 0.4312 0.053 Uiso 1 1 calc R . . 
C11 C 0.20409(14) 0.1769(2) 0.43917(15) 0.0367(5) Uani 1 1 d . . . 
H11 H 0.1918 0.1448 0.4998 0.044 Uiso 1 1 calc R . . 
C12 C 0.13239(13) 0.24603(18) 0.39089(14) 0.0301(4) Uani 1 1 d . . . 
C13 C 0.03036(13) 0.28296(17) 0.41348(13) 0.0284(4) Uani 1 1 d . . . 
C14 C -0.01926(13) 0.25860(17) 0.49280(13) 0.0284(4) Uani 1 1 d . . . 
C15 C -0.12539(13) 0.28540(18) 0.49978(13) 0.0281(4) Uani 1 1 d . . . 
C16 C -0.19289(14) 0.20384(19) 0.45720(14) 0.0321(4) Uani 1 1 d . . . 
H16 H -0.1712 0.1276 0.4251 0.039 Uiso 1 1 calc R . . 
C17 C -0.29144(13) 0.23108(18) 0.46048(14) 0.0311(4) Uani 1 1 d . . . 
H17 H -0.3367 0.1735 0.4316 0.037 Uiso 1 1 calc R . . 
C18 C -0.32324(13) 0.34353(19) 0.50649(13) 0.0307(4) Uani 1 1 d . . . 
C19 C -0.48723(13) 0.3104(2) 0.45685(15) 0.0380(5) Uani 1 1 d . . . 
H19A H -0.4649 0.3047 0.3926 0.057 Uiso 1 1 calc R . . 
H19C H -0.5500 0.3556 0.4587 0.057 Uiso 1 1 calc R . . 
H19B H -0.4941 0.2214 0.4824 0.057 Uiso 1 1 calc R . . 
C20 C -0.25687(14) 0.42408(19) 0.55196(14) 0.0329(4) Uani 1 1 d . . . 
H20 H -0.2787 0.4994 0.5850 0.040 Uiso 1 1 calc R . . 
C21 C -0.15914(14) 0.39462(19) 0.54912(13) 0.0326(4) Uani 1 1 d . . . 
H21 H -0.1143 0.4493 0.5811 0.039 Uiso 1 1 calc R . . 
C22 C 0.02431(13) 0.20088(18) 0.57777(13) 0.0285(4) Uani 1 1 d . . . 
C23 C -0.01340(13) 0.08549(19) 0.61494(14) 0.0319(4) Uani 1 1 d . . . 
H23 H -0.0692 0.0473 0.5872 0.038 Uiso 1 1 calc R . . 
C24 C 0.02777(14) 0.02432(19) 0.69123(14) 0.0326(4) Uani 1 1 d . . . 
H24 H 0.0010 -0.0554 0.7145 0.039 Uiso 1 1 calc R . . 
C25 C 0.10827(13) 0.08024(19) 0.73336(13) 0.0303(4) Uani 1 1 d . . . 
C26 C 0.12239(16) -0.0960(2) 0.84213(15) 0.0400(5) Uani 1 1 d . . . 
H26A H 0.1244 -0.1629 0.7932 0.060 Uiso 1 1 calc R . . 
H26B H 0.0555 -0.0850 0.8634 0.060 Uiso 1 1 calc R . . 
H26C H 0.1632 -0.1242 0.8941 0.060 Uiso 1 1 calc R . . 
C27 C 0.14403(14) 0.2002(2) 0.70075(14) 0.0348(4) Uani 1 1 d . . . 
H27 H 0.1969 0.2414 0.7314 0.042 Uiso 1 1 calc R . . 
C28 C 0.10279(14) 0.25928(19) 0.62394(14) 0.0343(4) Uani 1 1 d . . . 
H28 H 0.1280 0.3407 0.6021 0.041 Uiso 1 1 calc R . . 
 
loop_ 
 _atom_site_aniso_label 
 _atom_site_aniso_U_11 
 _atom_site_aniso_U_22 
 _atom_site_aniso_U_33 
 _atom_site_aniso_U_23 
 _atom_site_aniso_U_13 
 _atom_site_aniso_U_12 
O1 0.0255(7) 0.0423(8) 0.0448(8) -0.0077(7) -0.0004(6) 0.0036(6) 
O2 0.0356(7) 0.0405(8) 0.0349(7) 0.0042(6) -0.0060(6) -0.0054(6) 
C1 0.0262(9) 0.0257(9) 0.0320(10) -0.0038(7) -0.0004(7) -0.0024(7) 
C2 0.0278(9) 0.0302(9) 0.0381(10) -0.0021(8) 0.0014(8) 0.0005(8) 
C3 0.0350(10) 0.0291(9) 0.0410(11) 0.0005(8) -0.0030(9) 0.0041(8) 
C4 0.0474(12) 0.0330(10) 0.0339(11) 0.0030(8) -0.0019(9) 0.0019(9) 
C5 0.0395(11) 0.0351(10) 0.0340(10) -0.0007(8) 0.0049(9) -0.0021(9) 
C6 0.0296(9) 0.0287(9) 0.0352(10) -0.0049(8) 0.0014(8) -0.0042(8) 
C7 0.0262(9) 0.0322(9) 0.0384(11) -0.0072(8) 0.0002(8) -0.0018(8) 
C8 0.0314(10) 0.0517(13) 0.0438(12) -0.0047(10) 0.0047(9) -0.0017(9) 
C9 0.0273(10) 0.0627(15) 0.0525(14) -0.0111(12) 0.0037(9) 0.0049(10) 
C10 0.0290(10) 0.0505(13) 0.0520(13) -0.0103(11) -0.0064(9) 0.0080(9) 
C11 0.0293(10) 0.0386(10) 0.0423(12) -0.0054(9) -0.0031(9) 0.0022(8) 
C12 0.0255(9) 0.0297(9) 0.0351(10) -0.0061(8) -0.0006(8) -0.0022(7) 
C13 0.0243(8) 0.0260(8) 0.0350(10) -0.0038(8) -0.0015(7) -0.0016(7) 
C14 0.0263(9) 0.0247(8) 0.0344(10) -0.0040(8) -0.0014(8) -0.0028(7) 
C15 0.0246(8) 0.0299(9) 0.0298(9) 0.0025(8) -0.0001(7) -0.0009(7) 
C16 0.0305(9) 0.0287(9) 0.0372(10) -0.0039(8) 0.0008(8) -0.0015(8) 
C17 0.0266(9) 0.0300(9) 0.0368(10) -0.0032(8) -0.0006(8) -0.0038(8) 
C18 0.0258(9) 0.0351(10) 0.0311(10) 0.0019(8) 0.0014(7) 0.0014(8) 
C19 0.0257(9) 0.0459(11) 0.0424(11) -0.0012(10) -0.0020(9) 0.0003(9) 
C20 0.0326(10) 0.0324(10) 0.0338(10) -0.0055(8) 0.0009(8) 0.0013(8) 
C21 0.0311(9) 0.0337(10) 0.0331(10) -0.0015(8) -0.0023(8) -0.0030(8) 
C22 0.0256(8) 0.0295(9) 0.0304(9) -0.0038(8) -0.0004(7) 0.0002(7) 
C23 0.0265(9) 0.0320(9) 0.0370(10) -0.0029(8) -0.0039(8) -0.0044(8) 
C24 0.0309(9) 0.0307(9) 0.0361(10) -0.0005(8) 0.0012(8) -0.0046(8) 
C25 0.0284(9) 0.0346(9) 0.0278(9) -0.0020(8) 0.0010(7) 0.0006(8) 
C26 0.0432(11) 0.0369(11) 0.0398(11) 0.0039(9) -0.0034(9) 0.0013(9) 
C27 0.0320(10) 0.0376(10) 0.0347(10) -0.0038(9) -0.0051(8) -0.0081(8) 
C28 0.0337(10) 0.0316(9) 0.0376(11) 0.0002(8) -0.0031(8) -0.0061(8) 
 
_geom_special_details 
; 
 All esds (except the esd in the dihedral angle between two l.s. planes) 
 are estimated using the full covariance matrix.  The cell esds are taken 
 into account individually in the estimation of esds in distances, angles 
 and torsion angles; correlations between esds in cell parameters are only 
 used when they are defined by crystal symmetry.  An approximate (isotropic) 
 treatment of cell esds is used for estimating esds involving l.s. planes. 
; 
 
loop_ 
 _geom_bond_atom_site_label_1 
 _geom_bond_atom_site_label_2 
 _geom_bond_distance 
 _geom_bond_site_symmetry_2 
 _geom_bond_publ_flag 
O1 C18 1.370(2) . ? 
O1 C19 1.431(2) . ? 
O2 C25 1.369(2) . ? 
O2 C26 1.429(2) . ? 
C1 C2 1.396(3) . ? 
C1 C6 1.409(3) . ? 
C1 C13 1.494(3) . ? 
C2 C3 1.388(3) . ? 
C2 H2 0.9500 . ? 
C3 C4 1.388(3) . ? 
C3 H3 0.9500 . ? 
C4 C5 1.386(3) . ? 
C4 H4 0.9500 . ? 
C5 C6 1.385(3) . ? 
C5 H5 0.9500 . ? 
C6 C7 1.466(3) . ? 
C7 C8 1.393(3) . ? 
C7 C12 1.409(3) . ? 
C8 C9 1.382(3) . ? 
C8 H8 0.9500 . ? 
C9 C10 1.388(3) . ? 
C9 H9 0.9500 . ? 
C10 C11 1.385(3) . ? 
C10 H10 0.9500 . ? 
C11 C12 1.398(3) . ? 
C11 H11 0.9500 . ? 
C12 C13 1.494(2) . ? 
C13 C14 1.359(3) . ? 
C14 C22 1.485(3) . ? 
C14 C15 1.493(2) . ? 
C15 C16 1.388(3) . ? 
C15 C21 1.397(3) . ? 
C16 C17 1.389(3) . ? 
C16 H16 0.9500 . ? 
C17 C18 1.391(3) . ? 
C17 H17 0.9500 . ? 
C18 C20 1.391(3) . ? 
C19 H19A 0.9800 . ? 
C19 H19C 0.9800 . ? 
C19 H19B 0.9800 . ? 
C20 C21 1.382(3) . ? 
C20 H20 0.9500 . ? 
C21 H21 0.9500 . ? 
C22 C23 1.389(3) . ? 
C22 C28 1.402(3) . ? 
C23 C24 1.385(3) . ? 
C23 H23 0.9500 . ? 
C24 C25 1.386(3) . ? 
C24 H24 0.9500 . ? 
C25 C27 1.394(3) . ? 
C26 H26A 0.9800 . ? 
C26 H26B 0.9800 . ? 
C26 H26C 0.9800 . ? 
C27 C28 1.382(3) . ? 
C27 H27 0.9500 . ? 
C28 H28 0.9500 . ? 
 
loop_ 
 _geom_angle_atom_site_label_1 
 _geom_angle_atom_site_label_2 
 _geom_angle_atom_site_label_3 
 _geom_angle 
 _geom_angle_site_symmetry_1 
 _geom_angle_site_symmetry_3 
 _geom_angle_publ_flag 
C18 O1 C19 117.54(15) . . ? 
C25 O2 C26 117.08(15) . . ? 
C2 C1 C6 118.54(17) . . ? 
C2 C1 C13 132.88(17) . . ? 
C6 C1 C13 108.58(16) . . ? 
C3 C2 C1 119.46(18) . . ? 
C3 C2 H2 120.3 . . ? 
C1 C2 H2 120.3 . . ? 
C4 C3 C2 121.28(19) . . ? 
C4 C3 H3 119.4 . . ? 
C2 C3 H3 119.4 . . ? 
C5 C4 C3 120.05(19) . . ? 
C5 C4 H4 120.0 . . ? 
C3 C4 H4 120.0 . . ? 
C6 C5 C4 118.99(19) . . ? 
C6 C5 H5 120.5 . . ? 
C4 C5 H5 120.5 . . ? 
C5 C6 C1 121.62(18) . . ? 
C5 C6 C7 129.56(19) . . ? 
C1 C6 C7 108.79(17) . . ? 
C8 C7 C12 121.89(19) . . ? 
C8 C7 C6 129.3(2) . . ? 
C12 C7 C6 108.80(17) . . ? 
C9 C8 C7 118.7(2) . . ? 
C9 C8 H8 120.7 . . ? 
C7 C8 H8 120.7 . . ? 
C8 C9 C10 120.0(2) . . ? 
C8 C9 H9 120.0 . . ? 
C10 C9 H9 120.0 . . ? 
C11 C10 C9 121.7(2) . . ? 
C11 C10 H10 119.2 . . ? 
C9 C10 H10 119.2 . . ? 
C10 C11 C12 119.4(2) . . ? 
C10 C11 H11 120.3 . . ? 
C12 C11 H11 120.3 . . ? 
C11 C12 C7 118.20(18) . . ? 
C11 C12 C13 133.09(19) . . ? 
C7 C12 C13 108.59(17) . . ? 
C14 C13 C12 128.01(18) . . ? 
C14 C13 C1 126.70(17) . . ? 
C12 C13 C1 105.23(16) . . ? 
C13 C14 C22 124.37(17) . . ? 
C13 C14 C15 121.35(17) . . ? 
C22 C14 C15 114.26(16) . . ? 
C16 C15 C21 118.29(17) . . ? 
C16 C15 C14 121.26(17) . . ? 
C21 C15 C14 120.45(16) . . ? 
C15 C16 C17 121.51(18) . . ? 
C15 C16 H16 119.2 . . ? 
C17 C16 H16 119.2 . . ? 
C16 C17 C18 119.30(17) . . ? 
C16 C17 H17 120.3 . . ? 
C18 C17 H17 120.3 . . ? 
O1 C18 C20 115.91(17) . . ? 
O1 C18 C17 124.19(17) . . ? 
C20 C18 C17 119.91(17) . . ? 
O1 C19 H19A 109.5 . . ? 
O1 C19 H19C 109.5 . . ? 
H19A C19 H19C 109.5 . . ? 
O1 C19 H19B 109.5 . . ? 
H19A C19 H19B 109.5 . . ? 
H19C C19 H19B 109.5 . . ? 
C21 C20 C18 120.04(18) . . ? 
C21 C20 H20 120.0 . . ? 
C18 C20 H20 120.0 . . ? 
C20 C21 C15 120.85(18) . . ? 
C20 C21 H21 119.6 . . ? 
C15 C21 H21 119.6 . . ? 
C23 C22 C28 117.49(17) . . ? 
C23 C22 C14 120.00(16) . . ? 
C28 C22 C14 122.51(17) . . ? 
C24 C23 C22 122.10(17) . . ? 
C24 C23 H23 119.0 . . ? 
C22 C23 H23 118.9 . . ? 
C23 C24 C25 119.52(18) . . ? 
C23 C24 H24 120.2 . . ? 
C25 C24 H24 120.2 . . ? 
O2 C25 C24 124.91(17) . . ? 
O2 C25 C27 115.62(17) . . ? 
C24 C25 C27 119.47(18) . . ? 
O2 C26 H26A 109.5 . . ? 
O2 C26 H26B 109.5 . . ? 
H26A C26 H26B 109.5 . . ? 
O2 C26 H26C 109.5 . . ? 
H26A C26 H26C 109.5 . . ? 
H26B C26 H26C 109.5 . . ? 
C28 C27 C25 120.25(18) . . ? 
C28 C27 H27 119.9 . . ? 
C25 C27 H27 119.9 . . ? 
C27 C28 C22 120.99(18) . . ? 
C27 C28 H28 119.5 . . ? 
C22 C28 H28 119.5 . . ? 
 
loop_ 
 _geom_torsion_atom_site_label_1 
 _geom_torsion_atom_site_label_2 
 _geom_torsion_atom_site_label_3 
 _geom_torsion_atom_site_label_4 
 _geom_torsion 
 _geom_torsion_site_symmetry_1 
 _geom_torsion_site_symmetry_2 
 _geom_torsion_site_symmetry_3 
 _geom_torsion_site_symmetry_4 
 _geom_torsion_publ_flag 
C6 C1 C2 C3 1.9(3) . . . . ? 
C13 C1 C2 C3 -178.65(18) . . . . ? 
C1 C2 C3 C4 0.4(3) . . . . ? 
C2 C3 C4 C5 -1.6(3) . . . . ? 
C3 C4 C5 C6 0.5(3) . . . . ? 
C4 C5 C6 C1 1.9(3) . . . . ? 
C4 C5 C6 C7 179.75(19) . . . . ? 
C2 C1 C6 C5 -3.1(3) . . . . ? 
C13 C1 C6 C5 177.37(17) . . . . ? 
C2 C1 C6 C7 178.64(16) . . . . ? 
C13 C1 C6 C7 -0.9(2) . . . . ? 
C5 C6 C7 C8 2.2(3) . . . . ? 
C1 C6 C7 C8 -179.6(2) . . . . ? 
C5 C6 C7 C12 -176.96(19) . . . . ? 
C1 C6 C7 C12 1.1(2) . . . . ? 
C12 C7 C8 C9 1.9(3) . . . . ? 
C6 C7 C8 C9 -177.2(2) . . . . ? 
C7 C8 C9 C10 0.5(3) . . . . ? 
C8 C9 C10 C11 -1.1(4) . . . . ? 
C9 C10 C11 C12 -0.6(3) . . . . ? 
C10 C11 C12 C7 2.9(3) . . . . ? 
C10 C11 C12 C13 178.47(19) . . . . ? 
C8 C7 C12 C11 -3.6(3) . . . . ? 
C6 C7 C12 C11 175.70(16) . . . . ? 
C8 C7 C12 C13 179.82(18) . . . . ? 
C6 C7 C12 C13 -0.9(2) . . . . ? 
C11 C12 C13 C14 1.7(3) . . . . ? 
C7 C12 C13 C14 177.61(18) . . . . ? 
C11 C12 C13 C1 -175.6(2) . . . . ? 
C7 C12 C13 C1 0.34(19) . . . . ? 
C2 C1 C13 C14 3.6(3) . . . . ? 
C6 C1 C13 C14 -176.95(18) . . . . ? 
C2 C1 C13 C12 -179.10(19) . . . . ? 
C6 C1 C13 C12 0.37(19) . . . . ? 
C12 C13 C14 C22 6.9(3) . . . . ? 
C1 C13 C14 C22 -176.41(16) . . . . ? 
C12 C13 C14 C15 -171.32(17) . . . . ? 
C1 C13 C14 C15 5.4(3) . . . . ? 
C13 C14 C15 C16 74.4(2) . . . . ? 
C22 C14 C15 C16 -104.0(2) . . . . ? 
C13 C14 C15 C21 -105.1(2) . . . . ? 
C22 C14 C15 C21 76.5(2) . . . . ? 
C21 C15 C16 C17 2.0(3) . . . . ? 
C14 C15 C16 C17 -177.51(18) . . . . ? 
C15 C16 C17 C18 0.8(3) . . . . ? 
C19 O1 C18 C20 173.66(17) . . . . ? 
C19 O1 C18 C17 -6.2(3) . . . . ? 
C16 C17 C18 O1 177.10(18) . . . . ? 
C16 C17 C18 C20 -2.8(3) . . . . ? 
O1 C18 C20 C21 -177.98(17) . . . . ? 
C17 C18 C20 C21 1.9(3) . . . . ? 
C18 C20 C21 C15 1.0(3) . . . . ? 
C16 C15 C21 C20 -2.9(3) . . . . ? 
C14 C15 C21 C20 176.62(18) . . . . ? 
C13 C14 C22 C23 -122.8(2) . . . . ? 
C15 C14 C22 C23 55.5(2) . . . . ? 
C13 C14 C22 C28 58.0(3) . . . . ? 
C15 C14 C22 C28 -123.74(19) . . . . ? 
C28 C22 C23 C24 -4.0(3) . . . . ? 
C14 C22 C23 C24 176.64(18) . . . . ? 
C22 C23 C24 C25 1.1(3) . . . . ? 
C26 O2 C25 C24 -0.3(3) . . . . ? 
C26 O2 C25 C27 179.68(17) . . . . ? 
C23 C24 C25 O2 -177.32(17) . . . . ? 
C23 C24 C25 C27 2.7(3) . . . . ? 
O2 C25 C27 C28 176.60(17) . . . . ? 
C24 C25 C27 C28 -3.5(3) . . . . ? 
C25 C27 C28 C22 0.4(3) . . . . ? 
C23 C22 C28 C27 3.3(3) . . . . ? 
C14 C22 C28 C27 -177.41(18) . . . . ? 
 
_diffrn_measured_fraction_theta_max    0.993 
_diffrn_reflns_theta_full              27.48 
_diffrn_measured_fraction_theta_full   0.993 
_refine_diff_density_max    0.220 
_refine_diff_density_min   -0.193 
_refine_diff_density_rms    0.044 
