# Supplementary material for: Fluorescence-based monitoring of the pressure-induced aggregation microenvironment evolution for an AIEgen under multiple excitation channels
Source: Nat Commun. 2022 Sep 6;13:5234. doi: 10.1038/s41467-022-32968-9 (PMC9448794; doi:10.1038/s41467-022-32968-9)
Supplement: Supplementary file 2 — Source Data [file 41467_2022_32968_MOESM2_ESM.zip › Source Data/Fig.1/Fig.1c.xls]

## Sheet: Sheet1
Wavelength	0 GPa	Wavelength	1.6 GPa	Wavelength	3.4 GPa	Wavelength	4.2 GPa	Wavelength	6.4 GPa	Wavelength	7.0 GPa	Wavelength	8.8 GPa	Wavelength	10.8 GPa	Wavelength	12.4 GPa	Wavelength	15.0 GPa	Wavelength	18.9 GPa	Wavelength	20.1 GPa
300	0.28894	300	0.3065	300	0.13123	300	0.17115	300	0.23305	300	0.18634	300	0.21461	300	0.23828	300	0.26318	300	0.1177	300	0.15179	300	0.08025
305	0.31373	305	0.35259	303	0.15505	303	0.25161	303	0.1301	303	0.25769	303	0.17679	303	0.15738	303	0.26674	303	0.2063	303	0.12959	303	0.14986
310	0.38232	310	0.34969	306	0.21256	306	0.26489	306	0.26494	306	0.24428	306	0.27849	306	0.28587	306	0.4255	306	0.19145	306	0.12081	306	0.20488
315	0.32411	315	0.35976	309	0.25869	309	0.22308	309	0.32234	309	0.20293	309	0.18717	309	0.14883	309	0.16947	309	0.2389	309	0.23666	309	0.18687
320	0.38887	320	0.43886	312	0.21713	312	0.24594	312	0.28267	312	0.2458	312	0.26286	312	0.24378	312	0.29271	312	0.19123	312	0.26924	312	0.22536
325	0.38016	325	0.35685	315	0.31661	315	0.29486	315	0.25807	315	0.22311	315	0.25012	315	0.24939	315	0.24582	315	0.28152	315	0.21396	315	0.25583
330	0.41096	330	0.46948	318	0.2761	318	0.29173	318	0.28964	318	0.20306	318	0.25794	318	0.23717	318	0.14232	318	0.30942	318	0.2923	318	0.18906
335	0.53184	335	0.50443	321	0.27095	321	0.3643	321	0.28738	321	0.26719	321	0.24685	321	0.21412	321	0.18416	321	0.21822	321	0.29928	321	0.24569
340	0.61362	340	0.65684	324	0.2562	324	0.29509	324	0.34999	324	0.28578	324	0.2837	324	0.31025	324	0.20591	324	0.25229	324	0.25585	324	0.22318
345	0.75386	345	0.72373	327	0.30221	327	0.43055	327	0.32892	327	0.33053	327	0.25393	327	0.28025	327	0.30752	327	0.29996	327	0.27148	327	0.29966
350	0.72457	350	0.78887	330	0.38859	330	0.33389	330	0.34957	330	0.31716	330	0.34593	330	0.36537	330	0.28582	330	0.33762	330	0.31585	330	0.2948
355	0.81142	355	0.78126	333	0.3768	333	0.4501	333	0.39115	333	0.36775	333	0.40087	333	0.35694	333	0.32079	333	0.30924	333	0.36255	333	0.32383
360	0.8437	360	0.83148	336	0.48896	336	0.49309	336	0.44857	336	0.42646	336	0.41265	336	0.40533	336	0.37024	336	0.38404	336	0.39003	336	0.32303
365	0.83261	365	0.86707	339	0.5622	339	0.52564	339	0.57932	339	0.42882	339	0.47334	339	0.503	339	0.44219	339	0.47073	339	0.43806	339	0.43521
370	0.94609	370	1.03876	342	0.55585	342	0.55807	342	0.60631	342	0.64068	342	0.55843	342	0.50231	342	0.50759	342	0.48326	342	0.56793	342	0.44787
375	1.0392	375	0.99492	345	0.63198	345	0.73854	345	0.61256	345	0.61753	345	0.56003	345	0.61243	345	0.49537	345	0.55917	345	0.4752	345	0.42245
380	1.17213	380	0.99581	348	0.73223	348	0.66768	348	0.75248	348	0.6045	348	0.63833	348	0.64001	348	0.53772	348	0.60611	348	0.63452	348	0.50072
385	1.17092	385	1.0794	351	0.66039	351	0.70541	351	0.79533	351	0.58659	351	0.66048	351	0.64301	351	0.57655	351	0.58386	351	0.60776	351	0.52742
390	1.23549	390	1.29878	354	0.74304	354	0.70362	354	0.71696	354	0.68119	354	0.72395	354	0.77073	354	0.78419	354	0.66811	354	0.56573	354	0.57567
395	1.30514	395	1.18943	357	0.7513	357	0.73624	357	0.77682	357	0.78461	357	0.71381	357	0.72992	357	0.64768	357	0.70232	357	0.67247	357	0.59959
400	1.09662	400	1.34563	360	0.8814	360	0.8418	360	0.821	360	0.74572	360	0.72736	360	0.66579	360	0.76126	360	0.71394	360	0.64945	360	0.58082
405	0.73946	405	1.22598	363	0.77017	363	0.78775	363	0.74355	363	0.7659	363	0.75387	363	0.7753	363	0.6063	363	0.69915	363	0.69594	363	0.62551
410	0.47065	410	0.91726	366	0.79796	366	0.82575	366	0.80814	366	0.81477	366	0.76845	366	0.86887	366	0.75445	366	0.75439	366	0.72443	366	0.65024
415	0.26504	415	0.59102	369	0.86962	369	0.81726	369	0.87771	369	0.79735	369	0.7515	369	0.86017	369	0.79746	369	0.73146	369	0.79027	369	0.72133
420	0.1426	420	0.35485	372	0.91412	372	0.87534	372	0.88482	372	0.80783	372	0.79808	372	0.86584	372	0.75893	372	0.8504	372	0.86485	372	0.73076
425	0.07071	425	0.19772	375	0.85474	375	0.87838	375	0.87775	375	0.91178	375	0.88012	375	0.84632	375	0.86245	375	0.86812	375	0.76383	375	0.70316
430	0.03841	430	0.11313	378	0.89316	378	0.98525	378	0.89095	378	0.92688	378	0.88757	378	0.89735	378	0.75126	378	0.87114	378	0.83957	378	0.76356
435	0.02726	435	0.07302	381	0.94845	381	0.89197	381	0.95618	381	0.84371	381	0.95225	381	0.97032	381	0.90055	381	0.89159	381	0.91271	381	0.78381
440	0.0238	440	0.06123	384	0.93678	384	0.90256	384	0.96135	384	0.98766	384	0.83027	384	0.97892	384	0.88772	384	0.90449	384	0.88084	384	0.81081
445	0.02362	445	0.05984	387	1.00361	387	0.99565	387	1.02816	387	0.97268	387	0.9689	387	0.93156	387	0.90752	387	0.87263	387	0.91435	387	0.77571
450	0.02352	450	0.06493	390	1.08311	390	1.03459	390	1.03158	390	0.98135	390	0.94474	390	0.95501	390	0.99834	390	1.02065	390	0.84128	390	0.86037
455	0.02426	455	0.06762	393	1.04708	393	1.01912	393	1.06821	393	0.98344	393	0.94583	393	0.97223	393	0.86856	393	0.98975	393	0.92396	393	0.86192
460	0.02597	460	0.07218	396	1.05885	396	1.12291	396	1.04014	396	1.02385	396	1.0179	396	1.05778	396	0.91061	396	1.01551	396	0.93093	396	0.81668
465	0.02762	465	0.07528	399	1.07787	399	1.08421	399	1.05066	399	1.04224	399	0.98221	399	1.07795	399	0.96591	399	1.01591	399	0.95185	399	0.96535
470	0.02821	470	0.07797	402	1.15715	402	1.11932	402	1.19499	402	1.0557	402	1.02873	402	1.02234	402	1.07678	402	1.03058	402	1.0497	402	0.88689
475	0.02723	475	0.07917	405	1.19815	405	1.1341	405	1.14728	405	1.08689	405	1.08362	405	1.06817	405	1.11293	405	1.06247	405	1.01276	405	0.87511
480	0.02832	480	0.08069	408	1.24838	408	1.18162	408	1.17777	408	1.09967	408	1.08865	408	1.09549	408	1.10562	408	1.08676	408	1.0591	408	0.96938
485	0.02877	485	0.08249	411	1.18278	411	1.25959	411	1.2222	411	1.13389	411	1.08457	411	1.12607	411	1.1123	411	1.11034	411	1.06322	411	0.95824
490	0.02965	490	0.08394	414	1.05985	414	1.23716	414	1.22213	414	1.22328	414	1.11016	414	1.11523	414	1.18577	414	1.18766	414	1.17293	414	0.96189
495	0.02972	495	0.08473	417	0.86654	417	1.22873	417	1.22348	417	1.19749	417	1.12821	417	1.19426	417	1.24113	417	1.18286	417	1.11799	417	1.05004
500	0.02933	500	0.08575	420	0.61813	420	1.16597	420	1.28132	420	1.20888	420	1.19953	420	1.15466	420	1.13394	420	1.15924	420	1.09153	420	1.03063
505	0.02945	505	0.08651	423	0.42873	423	0.97552	423	1.22601	423	1.25478	423	1.22183	423	1.20772	423	1.23744	423	1.20663	423	1.1501	423	1.01696
510	0.02972	510	0.0873	426	0.27471	426	0.75447	426	1.15192	426	1.22058	426	1.26954	426	1.2065	426	1.17563	426	1.21885	426	1.20426	426	1.02883
515	0.03051	515	0.08854	429	0.16382	429	0.57146	429	0.97992	429	1.22525	429	1.21953	429	1.23873	429	1.26339	429	1.22886	429	1.15133	429	1.11982
520	0.03037	520	0.08847	432	0.0794	432	0.42467	432	0.78717	432	1.15738	432	1.19226	432	1.25745	432	1.12574	432	1.17177	432	1.20751	432	1.05566
525	0.03128	525	0.08945	435	0.02253	435	0.31474	435	0.63157	435	1.01473	435	1.16946	435	1.19762	435	1.26707	435	1.21302	435	1.15141	435	1.02237
530	0.0314	530	0.09044	438	-0.01197	438	0.23054	438	0.50426	438	0.87973	438	1.06577	438	1.14351	438	1.27067	438	1.23108	438	1.15009	438	1.05941
535	0.03167	535	0.09069	441	-0.02987	441	0.17399	441	0.40481	441	0.74177	441	0.91203	441	1.03874	441	1.26486	441	1.22124	441	1.16487	441	1.03686
540	0.03203	540	0.09116	444	-0.03918	444	0.13585	444	0.3324	444	0.62519	444	0.78778	444	0.92648	444	1.14763	444	1.25494	444	1.15404	444	1.05074
545	0.03263	545	0.09226	447	-0.03754	447	0.11392	447	0.27727	447	0.52885	447	0.68635	447	0.81814	447	1.19146	447	1.20095	447	1.13183	447	1.06018
550	0.03278	550	0.09274	450	-0.03685	450	0.1013	450	0.24646	450	0.45341	450	0.59082	450	0.7111	450	1.17629	450	1.22418	450	1.13205	450	1.06451
555	0.03306	555	0.09332	453	-0.03252	453	0.09257	453	0.22576	453	0.40225	453	0.53136	453	0.63268	453	1.05526	453	1.17053	453	1.1556	453	1.05825
560	0.0327	560	0.09382	456	-0.02795	456	0.08861	456	0.21064	456	0.36843	456	0.48388	456	0.57304	456	1.021	456	1.21266	456	1.1594	456	1.07876
565	0.03343	565	0.09445	459	-0.02255	459	0.08615	459	0.20012	459	0.34253	459	0.44871	459	0.52458	459	0.90963	459	1.17254	459	1.10614	459	1.07775
570	0.03328	570	0.09455	462	-0.01867	462	0.08276	462	0.19361	462	0.32301	462	0.42201	462	0.49596	462	0.85896	462	1.17844	462	1.19274	462	1.05971
575	0.03355	575	0.09483	465	-0.01426	465	0.08353	465	0.1881	465	0.31039	465	0.40142	465	0.46984	465	0.81281	465	1.1283	465	1.20811	465	1.06665
580	0.03403	580	0.09526	468	-0.01104	468	0.0809	468	0.18171	468	0.29887	468	0.38865	468	0.45232	468	0.78641	468	1.09894	468	1.22952	468	1.09532
585	0.03403	585	0.09565	471	-0.00726	471	0.07916	471	0.17572	471	0.28653	471	0.37222	471	0.43354	471	0.74268	471	1.07414	471	1.23556	471	1.10919
590	0.03425	590	0.09542	474	-0.00504	474	0.07593	474	0.17012	474	0.27628	474	0.36247	474	0.42078	474	0.72382	474	1.04723	474	1.25884	474	1.11243
595	0.03357	595	0.09548	477	-0.00226	477	0.07361	477	0.1646	477	0.26576	477	0.34946	477	0.40382	477	0.68904	477	0.99336	477	1.23631	477	1.10006
600	0.03315	600	0.09576	480	-0.000180803	480	0.07169	480	0.15894	480	0.25501	480	0.33608	480	0.38948	480	0.66436	480	0.96405	480	1.24472	480	1.12794
605	0.03331	605	0.09629	483	0.00213	483	0.0695	483	0.15227	483	0.24454	483	0.32307	483	0.37466	483	0.64674	483	0.93132	483	1.22017	483	1.10107
610	0.03248	610	0.09574	486	0.00364	486	0.06629	486	0.14722	486	0.23327	486	0.3109	486	0.36026	486	0.61588	486	0.89591	486	1.21724	486	1.08909
615	0.03249	615	0.09645	489	0.00426	489	0.06401	489	0.14092	489	0.22399	489	0.29753	489	0.34488	489	0.59957	489	0.86242	489	1.19131	489	1.09561
620	0.03201	620	0.09581	492	0.0061	492	0.06127	492	0.13521	492	0.21303	492	0.28597	492	0.33045	492	0.58374	492	0.83949	492	1.19774	492	1.08497
625	0.03207	625	0.09571	495	0.00595	495	0.05939	495	0.12914	495	0.20266	495	0.27299	495	0.31673	495	0.5575	495	0.81116	495	1.21163	495	1.07864
630	0.0317	630	0.09593	498	0.00736	498	0.05605	498	0.12335	498	0.19209	498	0.26285	498	0.30251	498	0.5353	498	0.78294	498	1.20675	498	1.0738
635	0.03199	635	0.09545	501	0.00773	501	0.05336	501	0.118	501	0.18309	501	0.2508	501	0.28935	501	0.51674	501	0.76058	501	1.22045	501	1.07744
640	0.03161	640	0.09553	504	0.00818	504	0.05137	504	0.11226	504	0.17219	504	0.24027	504	0.27618	504	0.50069	504	0.7387	504	1.20532	504	1.08373
645	0.03237	645	0.09569	507	0.00864	507	0.04792	507	0.10743	507	0.16363	507	0.22966	507	0.26247	507	0.4763	507	0.71381	507	1.20767	507	1.10905
650	0.03114	650	0.09493	510	0.00901	510	0.04707	510	0.10262	510	0.15483	510	0.21794	510	0.25032	510	0.46194	510	0.69102	510	1.22981	510	1.1285
655	0.03145	655	0.09474	513	0.00919	513	0.04435	513	0.09729	513	0.14592	513	0.2081	513	0.23749	513	0.44385	513	0.67078	513	1.23807	513	1.15475
660	0.03111	660	0.09488	516	0.00962	516	0.04289	516	0.09345	516	0.13667	516	0.19762	516	0.22502	516	0.42562	516	0.64725	516	1.24478	516	1.16528
665	0.03025	665	0.09444	519	0.00962	519	0.0413	519	0.08864	519	0.12903	519	0.18767	519	0.21394	519	0.40857	519	0.6263	519	1.27092	519	1.17549
670	0.0298	670	0.09465	522	0.00993	522	0.03881	522	0.08451	522	0.1206	522	0.17841	522	0.20274	522	0.39092	522	0.60126	522	1.27583	522	1.20281
675	0.02881	675	0.09442	525	0.00966	525	0.03765	525	0.08086	525	0.11285	525	0.16837	525	0.19146	525	0.37387	525	0.57674	525	1.27409	525	1.23306
680	0.02873	680	0.09399	528	0.00966	528	0.03605	528	0.0773	528	0.10656	528	0.15962	528	0.18131	528	0.3571	528	0.55409	528	1.28663	528	1.26996
685	0.02747	685	0.09465	531	0.00992	531	0.03465	531	0.07371	531	0.09922	531	0.15189	531	0.17073	531	0.3403	531	0.53079	531	1.27747	531	1.26305
690	0.02711	690	0.0948	534	0.00961	534	0.03364	534	0.07068	534	0.09297	534	0.14313	534	0.1605	534	0.32241	534	0.50954	534	1.25697	534	1.26913
695	0.02709	695	0.09392	537	0.01013	537	0.03247	537	0.06761	537	0.0862	537	0.13526	537	0.15098	537	0.30815	537	0.48519	537	1.2552	537	1.31448
700	0.02666	700	0.09376	540	0.0096	540	0.03163	540	0.0654	540	0.08113	540	0.12807	540	0.1416	540	0.29247	540	0.46382	540	1.21432	540	1.29644
705	0.02639	705	0.09354	543	0.00964	543	0.03026	543	0.06298	543	0.07544	543	0.12082	543	0.1339	543	0.27677	543	0.44307	543	1.1849	543	1.24656
710	0.02683	710	0.09306	546	0.00972	546	0.02967	546	0.06045	546	0.07033	546	0.11496	546	0.12479	546	0.26317	546	0.42108	546	1.16136	546	1.26824
715	0.02605	715	0.09217	549	0.00965	549	0.02907	549	0.0584	549	0.06564	549	0.10844	549	0.11747	549	0.24789	549	0.39975	549	1.13398	549	1.23648
720	0.0267	720	0.09184	552	0.0097	552	0.02835	552	0.05645	552	0.06165	552	0.10284	552	0.10958	552	0.23512	552	0.38033	552	1.10098	552	1.21307
725	0.02518	725	0.09182	555	0.00906	555	0.02719	555	0.05502	555	0.05726	555	0.09719	555	0.1038	555	0.22405	555	0.36214	555	1.07827	555	1.19011
730	0.02441	730	0.09049	558	0.00888	558	0.02696	558	0.05307	558	0.05302	558	0.09259	558	0.09721	558	0.21071	558	0.34322	558	1.04805	558	1.17989
735	0.02483	735	0.09021	561	0.009	561	0.02621	561	0.05136	561	0.04989	561	0.08783	561	0.09109	561	0.19964	561	0.32586	561	1.01575	561	1.15971
740	0.02466	740	0.09016	564	0.00889	564	0.02576	564	0.05046	564	0.04651	564	0.08347	564	0.08509	564	0.18923	564	0.30916	564	0.98821	564	1.13305
745	0.02431	745	0.09013	567	0.0086	567	0.02485	567	0.0491	567	0.04377	567	0.07909	567	0.08036	567	0.1794	567	0.29226	567	0.95935	567	1.11604
750	0.02398	750	0.08926	570	0.00822	570	0.02473	570	0.04794	570	0.04111	570	0.07526	570	0.07508	570	0.16869	570	0.27686	570	0.92526	570	1.08186
755	0.02321	755	0.08954	573	0.00797	573	0.02393	573	0.04682	573	0.03767	573	0.0719	573	0.07075	573	0.15957	573	0.26224	573	0.90002	573	1.06319
760	0.02299	760	0.0899	576	0.0079	576	0.02428	576	0.0458	576	0.03597	576	0.06862	576	0.06623	576	0.15096	576	0.24793	576	0.87155	576	1.03459
765	0.02213	765	0.08934	579	0.00754	579	0.02365	579	0.045	579	0.0337	579	0.06548	579	0.06267	579	0.14255	579	0.23462	579	0.84288	579	1.00856
770	0.02112	770	0.08845	582	0.00705	582	0.02363	582	0.04429	582	0.03152	582	0.06288	582	0.05878	582	0.13561	582	0.22208	582	0.81506	582	0.98955
775	0.02126	775	0.08777	585	0.00719	585	0.02326	585	0.04351	585	0.02971	585	0.0604	585	0.05542	585	0.1276	585	0.2099	585	0.78825	585	0.95712
780	0.02155	780	0.08856	588	0.00673	588	0.02302	588	0.04292	588	0.02794	588	0.05826	588	0.0524	588	0.12078	588	0.19884	588	0.76119	588	0.9348
785	0.02076	785	0.0876	591	0.00666	591	0.02261	591	0.04188	591	0.02608	591	0.056	591	0.0494	591	0.11421	591	0.18801	591	0.73452	591	0.90821
790	0.02045	790	0.08664	594	0.00616	594	0.02194	594	0.04142	594	0.02484	594	0.05359	594	0.0466	594	0.10801	594	0.17702	594	0.70822	594	0.88376
795	0.02097	795	0.08638	597	0.00596	597	0.02185	597	0.04076	597	0.02398	597	0.05197	597	0.04449	597	0.1034	597	0.16766	597	0.68493	597	0.85912
800	0.02125	800	0.08647	600	0.0055	600	0.02135	600	0.04027	600	0.02234	600	0.05021	600	0.04178	600	0.09755	600	0.15815	600	0.66093	600	0.83484
805	0.02062	805	0.08726	603	0.00588	603	0.02119	603	0.03986	603	0.02097	603	0.04878	603	0.03978	603	0.09197	603	0.1497	603	0.63692	603	0.81344
810	0.0208	810	0.08599	606	0.00506	606	0.02075	606	0.03943	606	0.01989	606	0.04724	606	0.03774	606	0.08765	606	0.14127	606	0.61374	606	0.78503
815	0.02076	815	0.08449	609	0.00483	609	0.02061	609	0.03911	609	0.01894	609	0.0457	609	0.03589	609	0.08334	609	0.1329	609	0.59384	609	0.76239
820	0.02011	820	0.08533	612	0.00467	612	0.02011	612	0.03857	612	0.01786	612	0.04448	612	0.0341	612	0.0794	612	0.12549	612	0.57204	612	0.73996
825	0.02045	825	0.0865	615	0.00457	615	0.01984	615	0.03821	615	0.01665	615	0.0432	615	0.03247	615	0.07579	615	0.11866	615	0.54933	615	0.71763
830	0.0207	830	0.08641	618	0.00449	618	0.01969	618	0.03764	618	0.01587	618	0.04207	618	0.03052	618	0.07155	618	0.11211	618	0.53034	618	0.69483
835	0.01957	835	0.08481	621	0.00426	621	0.01944	621	0.0373	621	0.01524	621	0.04095	621	0.02928	621	0.06809	621	0.10598	621	0.5106	621	0.6744
840	0.01965	840	0.08464	624	0.0039	624	0.01915	624	0.03714	624	0.01446	624	0.03973	624	0.02825	624	0.06515	624	0.0999	624	0.49271	624	0.65111
845	0.0194	845	0.08677	627	0.00367	627	0.01908	627	0.03667	627	0.01385	627	0.0388	627	0.02672	627	0.06181	627	0.0947	627	0.47366	627	0.63161
850	0.01882	850	0.08593	630	0.00339	630	0.01882	630	0.0366	630	0.01313	630	0.038	630	0.02574	630	0.05934	630	0.08935	630	0.45682	630	0.61002
855	0.0191	855	0.08552	633	0.00303	633	0.01844	633	0.03625	633	0.01295	633	0.03737	633	0.02459	633	0.05638	633	0.08496	633	0.4386	633	0.59123
860	0.01984	860	0.08448	636	0.00315	636	0.01856	636	0.03594	636	0.01207	636	0.03673	636	0.0235	636	0.0542	636	0.08025	636	0.42198	636	0.57066
865	0.01984	865	0.08396	639	0.0026	639	0.01856	639	0.03543	639	0.01177	639	0.03586	639	0.02277	639	0.05182	639	0.076	639	0.40689	639	0.55343
870	0.01849	870	0.08365	642	0.00223	642	0.01846	642	0.03559	642	0.01097	642	0.03537	642	0.02193	642	0.04977	642	0.07175	642	0.39141	642	0.53551
875	0.0187	875	0.08479	645	0.00196	645	0.01821	645	0.03483	645	0.01081	645	0.03484	645	0.02137	645	0.04838	645	0.0681	645	0.37702	645	0.5178
880	0.02013	880	0.08529	648	0.00221	648	0.01792	648	0.03471	648	0.01059	648	0.03447	648	0.02019	648	0.04682	648	0.06453	648	0.36261	648	0.50105
885	0.01943	885	0.08348	651	0.00197	651	0.01753	651	0.03386	651	0.00964	651	0.03364	651	0.02003	651	0.04425	651	0.06097	651	0.34842	651	0.48317
890	0.0183	890	0.08136	654	0.00149	654	0.01747	654	0.03398	654	0.00965	654	0.03328	654	0.01905	654	0.04189	654	0.0575	654	0.33533	654	0.46706
895	0.01942	895	0.08199	657	0.00121	657	0.01751	657	0.03361	657	0.00924	657	0.03279	657	0.01854	657	0.04112	657	0.05452	657	0.32256	657	0.45128
900	0.02023	900	0.08247	660	0.00084379	660	0.01734	660	0.03391	660	0.00878	660	0.0321	660	0.018	660	0.04024	660	0.05145	660	0.30996	660	0.43647
905	0.02061	905	0.08374	663	0.000953989	663	0.01705	663	0.03366	663	0.00841	663	0.03233	663	0.01735	663	0.03829	663	0.04859	663	0.29848	663	0.4218
910	0.02099	910	0.08373	666	0.00147	666	0.01713	666	0.03375	666	0.00852	666	0.03202	666	0.01693	666	0.0371	666	0.04587	666	0.28748	666	0.40766
915	0.01995	915	0.08099	669	0.00147	669	0.01686	669	0.03322	669	0.00796	669	0.03117	669	0.01627	669	0.03583	669	0.0435	669	0.27664	669	0.39315
920	0.0209	920	0.08024	672	0.00085545	672	0.01718	672	0.03324	672	0.0079	672	0.03106	672	0.0157	672	0.03477	672	0.04087	672	0.26627	672	0.38052
925	0.02365	925	0.07948	675	-1.47736e-05	675	0.01671	675	0.0333	675	0.00729	675	0.03066	675	0.01509	675	0.03367	675	0.03838	675	0.25576	675	0.36714
930	0.02239	930	0.08101	678	0.000293156	678	0.01605	678	0.03314	678	0.00723	678	0.0307	678	0.01507	678	0.03216	678	0.03618	678	0.24573	678	0.35491
935	0.02181	935	0.0833	681	0.000227088	681	0.01588	681	0.03313	681	0.00721	681	0.03	681	0.01435	681	0.03145	681	0.03458	681	0.23718	681	0.34287
940	0.02367	940	0.08248	684	0.00063052	684	0.01599	684	0.0326	684	0.0068	684	0.02961	684	0.014	684	0.03032	684	0.03246	684	0.22788	684	0.33128
945	0.02374	945	0.08204	687	8.6216e-05	687	0.01556	687	0.03174	687	0.00637	687	0.02915	687	0.01347	687	0.02905	687	0.03092	687	0.21966	687	0.32028
950	0.02557	950	0.0801	690	0.000119042	690	0.01569	690	0.03182	690	0.00606	690	0.02895	690	0.01357	690	0.02822	690	0.02932	690	0.21169	690	0.30898
955	0.02524	955	0.08005	693	-0.000950013	693	0.01545	693	0.03148	693	0.00576	693	0.02874	693	0.01292	693	0.02782	693	0.02766	693	0.20359	693	0.29913
960	0.02306	960	0.08194	696	-0.000982472	696	0.01531	696	0.03205	696	0.00574	696	0.02879	696	0.01276	696	0.02632	696	0.02627	696	0.19633	696	0.28933
965	0.02574	965	0.08374	699	-0.00062244	699	0.01488	699	0.0312	699	0.00527	699	0.02823	699	0.01238	699	0.02627	699	0.0246	699	0.18901	699	0.27976
970	0.02632	970	0.08631	702	-0.00116	702	0.0145	702	0.03131	702	0.00543	702	0.02802	702	0.01211	702	0.02528	702	0.02359	702	0.18225	702	0.27033
975	0.02647	975	0.0853	705	-0.000117168	705	0.0146	705	0.03046	705	0.00484	705	0.02777	705	0.01179	705	0.02487	705	0.02279	705	0.17612	705	0.26164
980	0.02626	980	0.08466	708	-0.000661052	708	0.01451	708	0.03046	708	0.00466	708	0.02802	708	0.01146	708	0.02377	708	0.02148	708	0.17023	708	0.25384
985	0.0245	985	0.083	711	-0.00144	711	0.01483	711	0.03023	711	0.00461	711	0.0272	711	0.01144	711	0.0233	711	0.02047	711	0.16437	711	0.24518
990	0.02576	990	0.08361	714	-0.000954263	714	0.01457	714	0.03021	714	0.00495	714	0.02738	714	0.01119	714	0.02284	714	0.0194	714	0.1585	714	0.2372
995	0.02742	995	0.08596	717	-0.00162	717	0.01445	717	0.0307	717	0.00471	717	0.02747	717	0.01102	717	0.02282	717	0.01808	717	0.1532	717	0.23002
1000	0.02755	1000	0.08833	720	-0.000671812	720	0.0143	720	0.03083	720	0.00427	720	0.02708	720	0.01102	720	0.02292	720	0.01737	720	0.14821	720	0.22256
1005	0.02594	1005	0.0904	723	-0.000493672	723	0.01342	723	0.03143	723	0.00431	723	0.02734	723	0.01077	723	0.02246	723	0.016	723	0.14226	723	0.21578
1010	0.02531	1010	0.09021	726	-0.000426971	726	0.01428	726	0.03018	726	0.00454	726	0.02699	726	0.01049	726	0.02229	726	0.01519	726	0.138	726	0.20944
1015	0.02506	1015	0.08851	729	-0.000766827	729	0.01419	729	0.0302	729	0.00422	729	0.02712	729	0.01034	729	0.02077	729	0.01501	729	0.13373	729	0.20294
1020	0.0274	1020	0.08691	732	-0.00157	732	0.01444	732	0.03015	732	0.00391	732	0.02676	732	0.01055	732	0.02125	732	0.01408	732	0.12955	732	0.1968
1025	0.02777	1025	0.08652	735	-0.00173	735	0.01405	735	0.02995	735	0.00412	735	0.02655	735	0.01019	735	0.01999	735	0.01297	735	0.12567	735	0.19015
1030	0.02648	1030	0.08804	738	-0.00197	738	0.01389	738	0.03069	738	0.00385	738	0.02699	738	0.01038	738	0.02032	738	0.01188	738	0.1219	738	0.18468
1035	0.02482	1035	0.09059	741	-0.00135	741	0.01344	741	0.03042	741	0.00404	741	0.02698	741	0.00999	741	0.0206	741	0.0108	741	0.11724	741	0.17908
1040	0.02436	1040	0.09203	744	-0.00102	744	0.01255	744	0.03079	744	0.00387	744	0.02656	744	0.01	744	0.01892	744	0.0099	744	0.11362	744	0.17419
1045	0.02613	1045	0.09351	747	-0.000802696	747	0.01328	747	0.02951	747	0.00405	747	0.02682	747	0.00977	747	0.01913	747	0.00924	747	0.10925	747	0.16951
1050	0.02766	1050	0.09126	750	-0.00116	750	0.01295	750	0.02953	750	0.00364	750	0.02584	750	0.00971	750	0.01875	750	0.00884	750	0.10653	750	0.16488
1055	0.0277	1055	0.09029	753	-0.00215	753	0.01339	753	0.02875	753	0.00319	753	0.02611	753	0.00933	753	0.01806	753	0.0087	753	0.10311	753	0.16035
1060	0.02561	1060	0.08724	756	-0.00245	756	0.01344	756	0.02913	756	0.00325	756	0.02611	756	0.00973	756	0.01751	756	0.00811	756	0.10032	756	0.15538
1065	0.02427	1065	0.08711	759	-0.00317	759	0.0123	759	0.02878	759	0.00345	759	0.02591	759	0.00879	759	0.01732	759	0.00725	759	0.09719	759	0.15105
1070	0.02406	1070	0.08786	762	-0.00227	762	0.01229	762	0.0295	762	0.0029	762	0.02573	762	0.00912	762	0.01747	762	0.00656	762	0.09447	762	0.14659
1075	0.02643	1075	0.09016	765	-0.00169	765	0.01165	765	0.0301	765	0.00315	765	0.02598	765	0.00876	765	0.01773	765	0.00565	765	0.09115	765	0.14244
1080	0.02791	1080	0.09305	768	-0.000971475	768	0.01115	768	0.02904	768	0.00304	768	0.02587	768	0.00929	768	0.01813	768	0.00525	768	0.08835	768	0.13858
1085	0.02764	1085	0.09109	771	-0.00133	771	0.01172	771	0.02898	771	0.00327	771	0.02583	771	0.00823	771	0.01758	771	0.0048	771	0.08598	771	0.13549
1090	0.02614	1090	0.0926	774	-0.00139	774	0.01182	774	0.02826	774	0.00296	774	0.02545	774	0.00906	774	0.01733	774	0.00492	774	0.08258	774	0.13216
1095	0.0247	1095	0.0873	777	-0.00261	777	0.01223	777	0.02766	777	0.00301	777	0.02581	777	0.00794	777	0.01546	777	0.00508	777	0.08073	777	0.12909
1100	0.02476	1100	0.08726	780	-0.00317	780	0.01207	780	0.02795	780	0.00258	780	0.0252	780	0.00844	780	0.01564	780	0.00447	780	0.07788	780	0.1259
			--	783	-0.00313	783	0.01201	783	0.02845	783	0.0034	783	0.02541	783	0.00904	783	0.0151	783	0.00424	783	0.07574	783	0.12263
			--	786	-0.00146	786	0.01121	786	0.02834	786	0.00218	786	0.02538	786	0.00892	786	0.01568	786	0.00395	786	0.07372	786	0.11904
			--	789	-0.000883299	789	0.01076	789	0.02918	789	0.00295	789	0.02553	789	0.00859	789	0.01625	789	0.00308	789	0.07233	789	0.11602
			--	792	-0.000419141	792	0.01074	792	0.02908	792	0.00315	792	0.02555	792	0.00901	792	0.01573	792	0.00309	792	0.06943	792	0.11314
			--	795	-5.68106e-05	795	0.0115	795	0.0288	795	0.00318	795	0.02597	795	0.00877	795	0.01608	795	0.00222	795	0.06787	795	0.1097
			--	798	-0.000890758	798	0.01153	798	0.028	798	0.00323	798	0.02553	798	0.01008	798	0.01596	798	0.00215	798	0.06545	798	0.10797
			--	801	-0.00201	801	0.01202	801	0.02816	801	0.00308	801	0.0255	801	0.00871	801	0.017	801	0.00189	801	0.06366	801	0.10539
			--	804	-0.00215	804	0.01177	804	0.02806	804	0.0026	804	0.0256	804	0.00909	804	0.01501	804	0.0025	804	0.06195	804	0.10292
			--	807	-0.0024	807	0.01238	807	0.02785	807	0.00279	807	0.02542	807	0.00913	807	0.0152	807	0.00218	807	0.06071	807	0.10042
			--	810	-0.00198	810	0.01076	810	0.02905	810	0.00303	810	0.02554	810	0.00932	810	0.01474	810	0.00168	810	0.05858	810	0.0988
			--	813	-0.00119	813	0.01072	813	0.02905	813	0.00264	813	0.02602	813	0.00905	813	0.01452	813	0.00167	813	0.05845	813	0.09675
			--	816	0.000155107	816	0.01019	816	0.0306	816	0.00344	816	0.02597	816	0.00897	816	0.01478	816	0.00111	816	0.05688	816	0.09435
			--	819	-2.82586e-05	819	0.01062	819	0.0289	819	0.00314	819	0.0262	819	0.00847	819	0.01526	819	0.000613048	819	0.05547	819	0.09162
			--	822	0.000212019	822	0.01076	822	0.02886	822	0.00307	822	0.02574	822	0.00921	822	0.01485	822	-0.000719276	822	0.0544	822	0.08958
			--	825	-0.00122	825	0.01158	825	0.02776	825	0.00359	825	0.02574	825	0.00819	825	0.0163	825	-0.0005514	825	0.05319	825	0.08775
			--	828	-0.00176	828	0.01152	828	0.02743	828	0.00267	828	0.02563	828	0.00887	828	0.01528	828	-0.000136711	828	0.05176	828	0.08647
			--	831	-0.00191	831	0.01222	831	0.02765	831	0.00273	831	0.0256	831	0.00812	831	0.01486	831	-0.000221465	831	0.05084	831	0.08391
			--	834	-0.00278	834	0.01159	834	0.02791	834	0.00284	834	0.02515	834	0.00848	834	0.01452	834	0.000545688	834	0.04956	834	0.08291
			--	837	-0.00124	837	0.01009	837	0.02844	837	0.00344	837	0.02595	837	0.00833	837	0.01391	837	0.000279512	837	0.04827	837	0.08178
			--	840	-0.000696618	840	0.01021	840	0.0278	840	0.00227	840	0.0253	840	0.00843	840	0.01262	840	0.000852733	840	0.04721	840	0.0803
			--	843	0.000780685	843	0.0095	843	0.02939	843	0.00274	843	0.02566	843	0.00869	843	0.01295	843	0.000406133	843	0.04668	843	0.07876
			--	846	0.000298596	846	0.01019	846	0.02867	846	0.00283	846	0.02531	846	0.00838	846	0.01405	846	-0.000130634	846	0.04557	846	0.07709
			--	849	0.00106	849	0.01002	849	0.02849	849	0.00359	849	0.02561	849	0.00837	849	0.01489	849	-0.000557171	849	0.04543	849	0.07579
			--	852	-6.68566e-05	852	0.01126	852	0.02808	852	0.00339	852	0.02575	852	0.00839	852	0.01519	852	-0.00095036	852	0.04474	852	0.07405
			--	855	-0.00171	855	0.01173	855	0.02705	855	0.00282	855	0.02544	855	0.00868	855	0.01559	855	-0.00131	855	0.04383	855	0.07258
			--	858	-0.0012	858	0.0121	858	0.02731	858	0.00336	858	0.02562	858	0.008	858	0.01602	858	-0.00153	858	0.04274	858	0.07094
			--	861	-0.00195	861	0.0119	861	0.02708	861	0.00291	861	0.02552	861	0.00848	861	0.0151	861	-0.000451864	861	0.04174	861	0.06963
			--	864	-0.000643419	864	0.01113	864	0.02791	864	0.00324	864	0.02521	864	0.00909	864	0.01478	864	-0.000569131	864	0.04063	864	0.06906
			--	867	-0.000278704	867	0.01126	867	0.02846	867	0.00315	867	0.02585	867	0.00903	867	0.01403	867	0.000212662	867	0.04004	867	0.06806
			--	870	0.00152	870	0.01013	870	0.02885	870	0.00317	870	0.0259	870	0.00871	870	0.01373	870	0.00045688	870	0.03882	870	0.06716
			--	873	0.00274	873	0.01031	873	0.03016	873	0.00358	873	0.02663	873	0.00957	873	0.01443	873	0.000807496	873	0.03806	873	0.06601
			--	876	0.00247	876	0.01114	876	0.02937	876	0.00433	876	0.02662	876	0.00966	876	0.01427	876	0.000425168	876	0.03747	876	0.06561
			--	879	0.00303	879	0.01218	879	0.02945	879	0.00425	879	0.02673	879	0.00985	879	0.01528	879	0.000509774	879	0.03689	879	0.06462
			--	882	0.00169	882	0.01217	882	0.02986	882	0.00512	882	0.02737	882	0.01012	882	0.0157	882	-2.48838e-05	882	0.03677	882	0.06327
			--	885	0.00058894	885	0.01365	885	0.02857	885	0.00498	885	0.02722	885	0.01068	885	0.01646	885	-0.000413912	885	0.03603	885	0.06236
			--	888	0.000818601	888	0.01375	888	0.02868	888	0.00571	888	0.02762	888	0.01099	888	0.01717	888	-0.000464847	888	0.03546	888	0.06132
			--	891	-0.000322674	891	0.01427	891	0.02915	891	0.00559	891	0.02804	891	0.0113	891	0.01796	891	-0.000324126	891	0.03496	891	0.05996
			--	894	0.00139	894	0.01361	894	0.0289	894	0.0057	894	0.0279	894	0.01132	894	0.01698	894	-3.76115e-05	894	0.03386	894	0.05917
			--	897	0.00225	897	0.01301	897	0.03035	897	0.00589	897	0.0284	897	0.0119	897	0.01691	897	0.000518645	897	0.03342	897	0.05833
			--	900	0.003	900	0.01285	900	0.0311	900	0.0061	900	0.02869	900	0.01201	900	0.01676	900	0.000703919	900	0.0326	900	0.0579
			--		--	0	--		--		--		--		--		--	0	--		--		--
			--		--	0	--		--		--		--		--		--	0	--		--		--
			--		--	0	--		--		--		--		--		--	0	--		--		--
			--		--	0	--		--		--		--		--		--	0	--		--		--
			--		--	0	--		--		--		--		--		--	0	--		--		--
			--		--	0	--		--		--		--		--		--	0	--		--		--
			--		--	0	--		--		--		--		--		--	0	--		--		--
			--		--	0	--		--		--		--		--		--	0	--		--		--
			--		--	0	--		--		--		--		--		--	0	--		--		--
			--		--	--	--		--		--		--		--		--	--	--		--		--
			--		--	--	--		--		--		--		--		--	--	--		--		--
			--		--	--	--		--		--		--		--		--	--	--		--		--
			--		--	--	--		--		--		--		--		--	--	--		--		--
			--		--	--	--		--		--		--		--		--	--	--		--		--
			--		--	--	--		--		--		--		--		--	--	--		--		--
			--		--	--	--		--		--		--		--		--	--	--		--		--
			--		--	--	--		--		--		--		--		--	--	--		--		--
			--		--	--	--		--		--		--		--		--	--	--		--		--
			--		--	--	--		--		--		--		--		--	--	--		--		--
			--		--	--	--		--		--		--		--		--	--	--		--		--
			--		--	--	--		--		--		--		--		--	--	--		--		--
			--		--	--	--		--		--		--		--		--	--	--		--		--
			--		--	--	--		--		--		--		--		--	--	--		--		--
			--		--	--	--		--		--		--		--		--	--	--		--		--
			--		--	--	--		--		--		--		--		--	--	--		--		--
			--		--	--	--		--		--		--		--		--	--	--		--		--
			--		--	--	--		--		--		--		--		--	--	--		--		--
			--		--	--	--		--		--		--		--		--	--	--		--		--
			--		--	--	--		--		--		--		--		--	--	--		--		--
			--		--	--	--		--		--		--		--		--	--	--		--		--
			--		--	--	--		--		--		--		--		--	--	--		--		--
			--		--	--	--		--		--		--		--		--	--	--		--		--
			--		--	--	--		--		--		--		--		--	--	--		--		--
			--		--	--	--		--		--		--		--		--	--	--		--		--
			--		--	--	--		--		--		--		--		--	--	--		--		--
			--		--	--	--		--		--		--		--		--	--	--		--		--
			--		--	--	--		--		--		--		--		--	--	--		--		--
			--		--	--	--		--		--		--		--		--	--	--		--		--
			--		--	--	--		--		--		--		--		--	--	--		--		--
			--		--	--	--		--		--		--		--		--	--	--		--		--
			--		--	--	--		--		--		--		--		--	--	--		--		--
			--		--	--	--		--		--		--		--		--	--	--		--		--
			--		--	--	--		--		--		--		--		--	--	--		--		--
			--		--	--	--		--		--		--		--		--	--	--		--		--
			--		--	--	--		--		--		--		--		--	--	--		--		--
			--		--	--	--		--		--		--		--		--	--	--		--		--
			--		--	--	--		--		--		--		--		--	--	--		--		--
			--		--	--	--		--		--		--		--		--	--	--		--		--
			--		--	--	--		--		--		--		--		--	--	--		--		--
			--		--	--	--		--		--		--		--		--	--	--		--		--
			--		--	--	--		--		--		--		--		--	--	--		--		--
			--		--	--	--		--		--		--		--		--	--	--		--		--
			--		--	--	--		--		--		--		--		--	--	--		--		--
			--		--	--	--		--		--		--		--		--	--	--		--		--
			--		--	--	--		--		--		--		--		--	--	--		--		--
			--		--	--	--		--		--		--		--		--	--	--		--		--
			--		--	--	--		--		--		--		--		--	--	--		--		--
			--		--	--	--		--		--		--		--		--	--	--		--		--
			--		--	--	--		--		--		--		--		--	--	--		--		--
			--		--	--	--		--		--		--		--		--	--	--		--		--
			--		--	--	--		--		--		--		--		--	--	--		--		--
			--		--	--	--		--		--		--		--		--	--	--		--		--
			--		--	--	--		--		--		--		--		--	--	--		--		--
			--		--	--	--		--		--		--		--		--	--	--		--		--
			--		--	--	--		--		--		--		--		--	--	--		--		--
			--		--	--	--		--		--		--		--		--	--	--		--		--
			--		--	--	--		--		--		--		--		--	--	--		--		--
			--		--	--	--		--		--		--		--		--	--	--		--		--
			--		--	--	--		--		--		--		--		--	--	--		--		--
			--		--	--	--		--		--		--		--		--	--	--		--		--
			--		--	--	--		--		--		--		--		--	--	--		--		--
			--		--	--	--		--		--		--		--		--	--	--		--		--
			--		--	--	--		--		--		--		--		--	--	--		--		--
			--		--	--	--		--		--		--		--		--	--	--		--		--
			--		--	--	--		--		--		--		--		--	--	--		--		--
			--		--	--	--		--		--		--		--		--	--	--		--		--
			--		--	--	--		--		--		--		--		--	--	--		--		--
			--		--	--	--		--		--		--		--		--	--	--		--		--
			--		--	--	--		--		--		--		--		--	--	--		--		--
			--		--	--	--		--		--		--		--		--	--	--		--		--
			--		--	--	--		--		--		--		--		--	--	--		--		--
			--		--	--	--		--		--		--		--		--	--	--		--		--
			--		--	--	--		--		--		--		--		--	--	--		--		--
			--		--	--	--		--		--		--		--		--	--	--		--		--
			--		--	--	--		--		--		--		--		--	--	--		--		--
			--		--	--	--		--		--		--		--		--	--	--		--		--
			--		--	--	--		--		--		--		--		--	--	--		--		--
			--		--	--	--		--		--		--		--		--	--	--		--		--
			--		--	--	--		--		--		--		--		--	--	--		--		--
			--		--	--	--		--		--		--		--		--	--	--		--		--
			--		--	--	--		--		--		--		--		--	--	--		--		--
			--		--	--	--		--		--		--		--		--	--	--		--		--
			--		--	--	--		--		--		--		--		--	--	--		--		--
			--		--	--	--		--		--		--		--		--	--	--		--		--
			--		--	--	--		--		--		--		--		--	--	--		--		--
			--		--	--	--		--		--		--		--		--	--	--		--		--
			--		--	--	--		--		--		--		--		--	--	--		--		--
			--		--	--	--		--		--		--		--		--	--	--		--		--
			--		--	--	--		--		--		--		--		--	--	--		--		--
			--		--	--	--		--		--		--		--		--	--	--		--		--
			--		--	--	--		--		--		--		--		--	--	--		--		--
			--		--	--	--		--		--		--		--		--	--	--		--		--
			--		--	--	--		--		--		--		--		--	--	--		--		--
			--		--	--	--		--		--		--		--		--	--	--		--		--
			--		--	--	--		--		--		--		--		--	--	--		--		--
			--		--	--	--		--		--		--		--		--	--	--		--		--
			--		--	--	--		--		--		--		--		--	--	--		--		--
			--		--	--	--		--		--		--		--		--	--	--		--		--
			--		--	--	--		--		--		--		--		--	--	--		--		--
			--		--	--	--		--		--		--		--		--	--	--		--		--
			--		--	--	--		--		--		--		--		--	--	--		--		--
			--		--	--	--		--		--		--		--		--	--	--		--		--
			--		--	--	--		--		--		--		--		--	--	--		--		--
			--		--	--	--		--		--		--		--		--	--	--		--		--
			--		--	--	--		--		--		--		--		--	--	--		--		--
			--		--	--	--		--		--		--		--		--	--	--		--		--
			--		--	--	--		--		--		--		--		--	--	--		--		--
			--		--	--	--		--		--		--		--		--	--	--		--		--
			--		--	--	--		--		--		--		--		--	--	--		--		--
			--		--	--	--		--		--		--		--		--	--	--		--		--
			--		--	--	--		--		--		--		--		--	--	--		--		--
			--		--	--	--		--		--		--		--		--	--	--		--		--
			--		--	--	--		--		--		--		--		--	--	--		--		--
			--		--	--	--		--		--		--		--		--	--	--		--		--
			--		--	--	--		--		--		--		--		--	--	--		--		--
			--		--	--	--		--		--		--		--		--	--	--		--		--
			--		--	--	--		--		--		--		--		--	--	--		--		--
			--		--	--	--		--		--		--		--		--	--	--		--		--
			--		--	--	--		--		--		--		--		--	--	--		--		--
			--		--	--	--		--		--		--		--		--	--	--		--		--
			--		--	--	--		--		--		--		--		--	--	--		--		--
			--		--	--	--		--		--		--		--		--	--	--		--		--
			--		--	--	--		--		--		--		--		--	--	--		--		--
			--		--	--	--		--		--		--		--		--	--	--		--		--
			--		--	--	--		--		--		--		--		--	--	--		--		--
			--		--	--	--		--		--		--		--		--	--	--		--		--
			--		--	--	--		--		--		--		--		--	--	--		--		--
			--		--	--	--		--		--		--		--		--	--	--		--		--
			--		--	--	--		--		--		--		--		--	--	--		--		--
			--		--	--	--		--		--		--		--		--	--	--		--		--
			--		--	--	--		--		--		--		--		--	--	--		--		--
			--		--	--	--		--		--		--		--		--	--	--		--		--
			--		--	--	--		--		--		--		--		--	--	--		--		--
			--		--	--	--		--		--		--		--		--	--	--		--		--
			--		--	--	--		--		--		--		--		--	--	--		--		--
			--		--	--	--		--		--		--		--		--	--	--		--		--
			--		--	--	--		--		--		--		--		--	--	--		--		--
			--		--	--	--		--		--		--		--		--	--	--		--		--
			--		--	--	--		--		--		--		--		--	--	--		--		--
			--		--	--	--		--		--		--		--		--	--	--		--		--
			--		--	--	--		--		--		--		--		--	--	--		--		--
			--		--	--	--		--		--		--		--		--	--	--		--		--
			--		--	--	--		--		--		--		--		--	--	--		--		--
			--		--	--	--		--		--		--		--		--	--	--		--		--
			--		--	--	--		--		--		--		--		--	--	--		--		--
			--		--	--	--		--		--		--		--		--	--	--		--		--
			--		--	--	--		--		--		--		--		--	--	--		--		--
			--		--	--	--		--		--		--		--		--	--	--		--		--
			--		--	--	--		--		--		--		--		--	--	--		--		--
			--		--	--	--		--		--		--		--		--	--	--		--		--
			--		--	--	--		--		--		--		--		--	--	--		--		--
			--		--	--	--		--		--		--		--		--	--	--		--		--
			--		--	--	--		--		--		--		--		--	--	--		--		--
			--		--	--	--		--		--		--		--		--	--	--		--		--
			--		--	--	--		--		--		--		--		--	--	--		--		--
			--		--	--	--		--		--		--		--		--	--	--		--		--
			--		--	--	--		--		--		--		--		--	--	--		--		--
			--		--	--	--		--		--		--		--		--	--	--		--		--
			--		--	--	--		--		--		--		--		--	--	--		--		--
			--		--	--	--		--		--		--		--		--	--	--		--		--
			--		--	--	--		--		--		--		--		--	--	--		--		--
			--		--	--	--		--		--		--		--		--	--	--		--		--
			--		--	--	--		--		--		--		--		--	--	--		--		--
			--		--	--	--		--		--		--		--		--	--	--		--		--
			--		--	--	--		--		--		--		--		--	--	--		--		--
			--		--	--	--		--		--		--		--		--	--	--		--		--
			--		--	--	--		--		--		--		--		--	--	--		--		--
			--		--	--	--		--		--		--		--		--	--	--		--		--
			--		--	--	--		--		--		--		--		--	--	--		--		--
			--		--	--	--		--		--		--		--		--	--	--		--		--
			--		--	--	--		--		--		--		--		--	--	--		--		--
			--		--	--	--		--		--		--		--		--	--	--		--		--
			--		--	--	--		--		--		--		--		--	--	--		--		--
			--		--	--	--		--		--		--		--		--	--	--		--		--
			--		--	--	--		--		--		--		--		--	--	--		--		--
			--		--	--	--		--		--		--		--		--	--	--		--		--
			--		--	--	--		--		--		--		--		--	--	--		--		--
			--		--	--	--		--		--		--		--		--	--	--		--		--
			--		--	--	--		--		--		--		--		--	--	--		--		--
			--		--	--	--		--		--		--		--		--	--	--		--		--
			--		--	--	--		--		--		--		--		--	--	--		--		--
			--		--	--	--		--		--		--		--		--	--	--		--		--
			--		--	--	--		--		--		--		--		--	--	--		--		--
			--		--	--	--		--		--		--		--		--	--	--		--		--
			--		--	--	--		--		--		--		--		--	--	--		--		--
			--		--	--	--		--		--		--		--		--	--	--		--		--
			--		--	--	--		--		--		--		--		--	--	--		--		--
			--		--	--	--		--		--		--		--		--	--	--		--		--
			--		--	--	--		--		--		--		--		--	--	--		--		--
			--		--	--	--		--		--		--		--		--	--	--		--		--
			--		--	--	--		--		--		--		--		--	--	--		--		--
			--		--	--	--		--		--		--		--		--	--	--		--		--
			--		--	--	--		--		--		--		--		--	--	--		--		--
			--		--	--	--		--		--		--		--		--	--	--		--		--
			--		--	--	--		--		--		--		--		--	--	--		--		--
			--		--	--	--		--		--		--		--		--	--	--		--		--
			--		--	--	--		--		--		--		--		--	--	--		--		--
			--		--	--	--		--		--		--		--		--	--	--		--		--
			--		--	--	--		--		--		--		--		--	--	--		--		--
			--		--	--	--		--		--		--		--		--	--	--		--		--
			--		--	--	--		--		--		--		--		--	--	--		--		--
			--		--	--	--		--		--		--		--		--	--	--		--		--
			--		--	--	--		--		--		--		--		--	--	--		--		--
			--		--	--	--		--		--		--		--		--	--	--		--		--
			--		--	--	--		--		--		--		--		--	--	--		--		--
			--		--	--	--		--		--		--		--		--	--	--		--		--
			--		--	--	--		--		--		--		--		--	--	--		--		--
			--		--	--	--		--		--		--		--		--	--	--		--		--
			--		--	--	--		--		--		--		--		--	--	--		--		--
			--		--	--	--		--		--		--		--		--	--	--		--		--
			--		--	--	--		--		--		--		--		--	--	--		--		--
			--		--	--	--		--		--		--		--		--	--	--		--		--
			--		--	--	--		--		--		--		--		--	--	--		--		--
			--		--	--	--		--		--		--		--		--	--	--		--		--
			--		--	--	--		--		--		--		--		--	--	--		--		--
			--		--	--	--		--		--		--		--		--	--	--		--		--
			--		--	--	--		--		--		--		--		--	--	--		--		--
			--		--	--	--		--		--		--		--		--	--	--		--		--
			--		--	--	--		--		--		--		--		--	--	--		--		--
			--		--	--	--		--		--		--		--		--	--	--		--		--
			--		--	--	--		--		--		--		--		--	--	--		--		--
			--		--	--	--		--		--		--		--		--	--	--		--		--
			--		--	--	--		--		--		--		--		--	--	--		--		--
			--		--	--	--		--		--		--		--		--	--	--		--		--
			--		--	--	--		--		--		--		--		--	--	--		--		--
			--		--	--	--		--		--		--		--		--	--	--		--		--
			--		--	--	--		--		--		--		--		--	--	--		--		--
			--		--	--	--		--		--		--		--		--	--	--		--		--
			--		--	--	--		--		--		--		--		--	--	--		--		--
			--		--	--	--		--		--		--		--		--	--	--		--		--
			--		--	--	--		--		--		--		--		--	--	--		--		--
			--		--	--	--		--		--		--		--		--	--	--		--		--
			--		--	--	--		--		--		--		--		--	--	--		--		--
			--		--	--	--		--		--		--		--		--	--	--		--		--
			--		--	--	--		--		--		--		--		--	--	--		--		--
			--		--	--	--		--		--		--		--		--	--	--		--		--
			--		--	--	--		--		--		--		--		--	--	--		--		--
			--		--	--	--		--		--		--		--		--	--	--		--		--
			--		--	--	--		--		--		--		--		--	--	--		--		--
			--		--	--	--		--		--		--		--		--	--	--		--		--
			--		--	--	--		--		--		--		--		--	--	--		--		--
			--		--	--	--		--		--		--		--		--	--	--		--		--
			--		--	--	--		--		--		--		--		--	--	--		--		--
			--		--	--	--		--		--		--		--		--	--	--		--		--
			--		--	--	--		--		--		--		--		--	--	--		--		--
			--		--	--	--		--		--		--		--		--	--	--		--		--
			--		--	--	--		--		--		--		--		--	--	--		--		--
			--		--	--	--		--		--		--		--		--	--	--		--		--
			--		--	--	--		--		--		--		--		--	--	--		--		--
			--		--	--	--		--		--		--		--		--	--	--		--		--
			--		--	--	--		--		--		--		--		--	--	--		--		--
			--		--	--	--		--		--		--		--		--	--	--		--		--
			--		--	--	--		--		--		--		--		--	--	--		--		--
			--		--	--	--		--		--		--		--		--	--	--		--		--
			--		--	--	--		--		--		--		--		--	--	--		--		--
			--		--	--	--		--		--		--		--		--	--	--		--		--
			--		--	--	--		--		--		--		--		--	--	--		--		--
			--		--	--	--		--		--		--		--		--	--	--		--		--
			--		--	--	--		--		--		--		--		--	--	--		--		--
			--		--	--	--		--		--		--		--		--	--	--		--		--
			--		--	--	--		--		--		--		--		--	--	--		--		--
			--		--	--	--		--		--		--		--		--	--	--		--		--
			--		--	--	--		--		--		--		--		--	--	--		--		--
			--		--	--	--		--		--		--		--		--	--	--		--		--
			--		--	--	--		--		--		--		--		--	--	--		--		--
			--		--	--	--		--		--		--		--		--	--	--		--		--
			--		--	--	--		--		--		--		--		--	--	--		--		--
			--		--	--	--		--		--		--		--		--	--	--		--		--
			--		--	--	--		--		--		--		--		--	--	--		--		--
			--		--	--	--		--		--		--		--		--	--	--		--		--
			--		--	--	--		--		--		--		--		--	--	--		--		--
			--		--	--	--		--		--		--		--		--	--	--		--		--
			--		--	--	--		--		--		--		--		--	--	--		--		--
			--		--	--	--		--		--		--		--		--	--	--		--		--
			--		--	--	--		--		--		--		--		--	--	--		--		--
			--		--	--	--		--		--		--		--		--	--	--		--		--
			--		--	--	--		--		--		--		--		--	--	--		--		--
			--		--	--	--		--		--		--		--		--	--	--		--		--
			--		--	--	--		--		--		--		--		--	--	--		--		--
			--		--	--	--		--		--		--		--		--	--	--		--		--
			--		--	--	--		--		--		--		--		--	--	--		--		--
			--		--	--	--		--		--		--		--		--	--	--		--		--
			--		--	--	--		--		--		--		--		--	--	--		--		--
			--		--	--	--		--		--		--		--		--	--	--		--		--
			--		--	--	--		--		--		--		--		--	--	--		--		--
			--		--	--	--		--		--		--		--		--	--	--		--		--
			--		--	--	--		--		--		--		--		--	--	--		--		--
			--		--	--	--		--		--		--		--		--	--	--		--		--
			--		--	--	--		--		--		--		--		--	--	--		--		--
			--		--	--	--		--		--		--		--		--	--	--		--		--
			--		--	--	--		--		--		--		--		--	--	--		--		--
			--		--	--	--		--		--		--		--		--	--	--		--		--
			--		--	--	--		--		--		--		--		--	--	--		--		--
			--		--	--	--		--		--		--		--		--	--	--		--		--
			--		--	--	--		--		--		--		--		--	--	--		--		--
			--		--	--	--		--		--		--		--		--	--	--		--		--
			--		--	--	--		--		--		--		--		--	--	--		--		--
			--		--	--	--		--		--		--		--		--	--	--		--		--
			--		--	--	--		--		--		--		--		--	--	--		--		--
			--		--	--	--		--		--		--		--		--	--	--		--		--
			--		--	--	--		--		--		--		--		--	--	--		--		--
			--		--	--	--		--		--		--		--		--	--	--		--		--
			--		--	--	--		--		--		--		--		--	--	--		--		--
			--		--	--	--		--		--		--		--		--	--	--		--		--
			--		--	--	--		--		--		--		--		--	--	--		--		--
			--		--	--	--		--		--		--		--		--	--	--		--		--
			--		--	--	--		--		--		--		--		--	--	--		--		--
			--		--	--	--		--		--		--		--		--	--	--		--		--
			--		--	--	--		--		--		--		--		--	--	--		--		--
			--		--	--	--		--		--		--		--		--	--	--		--		--
			--		--	--	--		--		--		--		--		--	--	--		--		--
			--		--	--	--		--		--		--		--		--	--	--		--		--
			--		--	--	--		--		--		--		--		--	--	--		--		--
			--		--	--	--		--		--		--		--		--	--	--		--		--
			--		--	--	--		--		--		--		--		--	--	--		--		--
			--		--	--	--		--		--		--		--		--	--	--		--		--
			--		--	--	--		--		--		--		--		--	--	--		--		--
			--		--	--	--		--		--		--		--		--	--	--		--		--
			--		--	--	--		--		--		--		--		--	--	--		--		--
			--		--	--	--		--		--		--		--		--	--	--		--		--
			--		--	--	--		--		--		--		--		--	--	--		--		--
			--		--	--	--		--		--		--		--		--	--	--		--		--
			--		--	--	--		--		--		--		--		--	--	--		--		--
			--		--	--	--		--		--		--		--		--	--	--		--		--
			--		--	--	--		--		--		--		--		--	--	--		--		--
			--		--	--	--		--		--		--		--		--	--	--		--		--
			--		--	--	--		--		--		--		--		--	--	--		--		--
			--		--	--	--		--		--		--		--		--	--	--		--		--
			--		--	--	--		--		--		--		--		--	--	--		--		--
			--		--	--	--		--		--		--		--		--	--	--		--		--
			--		--	--	--		--		--		--		--		--	--	--		--		--
			--		--	--	--		--		--		--		--		--	--	--		--		--
			--		--	--	--		--		--		--		--		--	--	--		--		--
			--		--	--	--		--		--		--		--		--	--	--		--		--
			--		--	--	--		--		--		--		--		--	--	--		--		--
			--		--	--	--		--		--		--		--		--	--	--		--		--
			--		--	--	--		--		--		--		--		--	--	--		--		--
			--		--	--	--		--		--		--		--		--	--	--		--		--
			--		--	--	--		--		--		--		--		--	--	--		--		--
			--		--	--	--		--		--		--		--		--	--	--		--		--
			--		--	--	--		--		--		--		--		--	--	--		--		--
			--		--	--	--		--		--		--		--		--	--	--		--		--
			--		--	--	--		--		--		--		--		--	--	--		--		--
			--		--	--	--		--		--		--		--		--	--	--		--		--
			--		--	--	--		--		--		--		--		--	--	--		--		--
			--		--	--	--		--		--		--		--		--	--	--		--		--
			--		--	--	--		--		--		--		--		--	--	--		--		--
			--		--	--	--		--		--		--		--		--	--	--		--		--
			--		--	--	--		--		--		--		--		--	--	--		--		--
			--		--	--	--		--		--		--		--		--	--	--		--		--
			--		--	--	--		--		--		--		--		--	--	--		--		--
			--		--	--	--		--		--		--		--		--	--	--		--		--
			--		--	--	--		--		--		--		--		--	--	--		--		--
			--		--	--	--		--		--		--		--		--	--	--		--		--
			--		--	--	--		--		--		--		--		--	--	--		--		--
			--		--	--	--		--		--		--		--		--	--	--		--		--
			--		--	--	--		--		--		--		--		--	--	--		--		--
			--		--	--	--		--		--		--		--		--	--	--		--		--
			--		--	--	--		--		--		--		--		--	--	--		--		--
			--		--	--	--		--		--		--		--		--	--	--		--		--
			--		--	--	--		--		--		--		--		--	--	--		--		--
			--		--	--	--		--		--		--		--		--	--	--		--		--
			--		--	--	--		--		--		--		--		--	--	--		--		--
			--		--	--	--		--		--		--		--		--	--	--		--		--
			--		--	--	--		--		--		--		--		--	--	--		--		--
			--		--	--	--		--		--		--		--		--	--	--		--		--
			--		--	--	--		--		--		--		--		--	--	--		--		--
			--		--	--	--		--		--		--		--		--	--	--		--		--
			--		--	--	--		--		--		--		--		--	--	--		--		--
			--		--	--	--		--		--		--		--		--	--	--		--		--
			--		--	--	--		--		--		--		--		--	--	--		--		--
			--		--	--	--		--		--		--		--		--	--	--		--		--
			--		--	--	--		--		--		--		--		--	--	--		--		--
			--		--	--	--		--		--		--		--		--	--	--		--		--
			--		--	--	--		--		--		--		--		--	--	--		--		--
			--		--	--	--		--		--		--		--		--	--	--		--		--
			--		--	--	--		--		--		--		--		--	--	--		--		--
			--		--	--	--		--		--		--		--		--	--	--		--		--
			--		--	--	--		--		--		--		--		--	--	--		--		--
			--		--	--	--		--		--		--		--		--	--	--		--		--
			--		--	--	--		--		--		--		--		--	--	--		--		--
			--		--	--	--		--		--		--		--		--	--	--		--		--
			--		--	--	--		--		--		--		--		--	--	--		--		--
			--		--	--	--		--		--		--		--		--	--	--		--		--
			--		--	--	--		--		--		--		--		--	--	--		--		--
			--		--	--	--		--		--		--		--		--	--	--		--		--
			--		--	--	--		--		--		--		--		--	--	--		--		--
			--		--	--	--		--		--		--		--		--	--	--		--		--
			--		--	--	--		--		--		--		--		--	--	--		--		--
			--		--	--	--		--		--		--		--		--	--	--		--		--
			--		--	--	--		--		--		--		--		--	--	--		--		--
			--		--	--	--		--		--		--		--		--	--	--		--		--
			--		--	--	--		--		--		--		--		--	--	--		--		--
			--		--	--	--		--		--		--		--		--	--	--		--		--
			--		--	--	--		--		--		--		--		--	--	--		--		--
			--		--	--	--		--		--		--		--		--	--	--		--		--
			--		--	--	--		--		--		--		--		--	--	--		--		--
			--		--	--	--		--		--		--		--		--	--	--		--		--
			--		--	--	--		--		--		--		--		--	--	--		--		--
			--		--	--	--		--		--		--		--		--	--	--		--		--
			--		--	--	--		--		--		--		--		--	--	--		--		--
			--		--	--	--		--		--		--		--		--	--	--		--		--
			--		--	--	--		--		--		--		--		--	--	--		--		--
			--		--	--	--		--		--		--		--		--	--	--		--		--
			--		--	--	--		--		--		--		--		--	--	--		--		--
			--		--	--	--		--		--		--		--		--	--	--		--		--
			--		--	--	--		--		--		--		--		--	--	--		--		--
			--		--	--	--		--		--		--		--		--	--	--		--		--
			--		--	--	--		--		--		--		--		--	--	--		--		--
			--		--	--	--		--		--		--		--		--	--	--		--		--
			--		--	--	--		--		--		--		--		--	--	--		--		--
			--		--	--	--		--		--		--		--		--	--	--		--		--
			--		--	--	--		--		--		--		--		--	--	--		--		--
			--		--	--	--		--		--		--		--		--	--	--		--		--
			--		--	--	--		--		--		--		--		--	--	--		--		--
			--		--	--	--		--		--		--		--		--	--	--		--		--
			--		--	--	--		--		--		--		--		--	--	--		--		--
			--		--	--	--		--		--		--		--		--	--	--		--		--
			--		--	--	--		--		--		--		--		--	--	--		--		--
			--		--	--	--		--		--		--		--		--	--	--		--		--
			--		--	--	--		--		--		--		--		--	--	--		--		--
			--		--	--	--		--		--		--		--		--	--	--		--		--
			--		--	--	--		--		--		--		--		--	--	--		--		--
			--		--	--	--		--		--		--		--		--	--	--		--		--
			--		--	--	--		--		--		--		--		--	--	--		--		--
			--		--	--	--		--		--		--		--		--	--	--		--		--
			--		--	--	--		--		--		--		--		--	--	--		--		--
			--		--	--	--		--		--		--		--		--	--	--		--		--
			--		--	--	--		--		--		--		--		--	--	--		--		--
			--		--	--	--		--		--		--		--		--	--	--		--		--
			--		--	--	--		--		--		--		--		--	--	--		--		--
			--		--	--	--		--		--		--		--		--	--	--		--		--
			--		--	--	--		--		--		--		--		--	--	--		--		--
			--		--	--	--		--		--		--		--		--	--	--		--		--
			--		--	--	--		--		--		--		--		--	--	--		--		--
			--		--	--	--		--		--		--		--		--	--	--		--		--
			--		--	--	--		--		--		--		--		--	--	--		--		--
			--		--	--	--		--		--		--		--		--	--	--		--		--
			--		--	--	--		--		--		--		--		--	--	--		--		--
			--		--	--	--		--		--		--		--		--	--	--		--		--
			--		--	--	--		--		--		--		--		--	--	--		--		--
			--		--	--	--		--		--		--		--		--	--	--		--		--
			--		--	--	--		--		--		--		--		--	--	--		--		--
			--		--	--	--		--		--		--		--		--	--	--		--		--
			--		--	--	--		--		--		--		--		--	--	--		--		--
			--		--	--	--		--		--		--		--		--	--	--		--		--
			--		--	--	--		--		--		--		--		--	--	--		--		--
			--		--	--	--		--		--		--		--		--	--	--		--		--
			--		--	--	--		--		--		--		--		--	--	--		--		--
			--		--	--	--		--		--		--		--		--	--	--		--		--
			--		--	--	--		--		--		--		--		--	--	--		--		--
			--		--	--	--		--		--		--		--		--	--	--		--		--
			--		--	--	--		--		--		--		--		--	--	--		--		--
			--		--	--	--		--		--		--		--		--	--	--		--		--
			--		--	--	--		--		--		--		--		--	--	--		--		--
			--		--	--	--		--		--		--		--		--	--	--		--		--
			--		--	--	--		--		--		--		--		--	--	--		--		--
			--		--	--	--		--		--		--		--		--	--	--		--		--
			--		--	--	--		--		--		--		--		--	--	--		--		--
			--		--	--	--		--		--		--		--		--	--	--		--		--
			--		--	--	--		--		--		--		--		--	--	--		--		--
			--		--	--	--		--		--		--		--		--	--	--		--		--
			--		--	--	--		--		--		--		--		--	--	--		--		--
			--		--	--	--		--		--		--		--		--	--	--		--		--
			--		--	--	--		--		--		--		--		--	--	--		--		--
			--		--	--	--		--		--		--		--		--	--	--		--		--
			--		--	--	--		--		--		--		--		--	--	--		--		--
			--		--	--	--		--		--		--		--		--	--	--		--		--
			--		--	--	--		--		--		--		--		--	--	--		--		--
			--		--	--	--		--		--		--		--		--	--	--		--		--
			--		--	--	--		--		--		--		--		--	--	--		--		--
			--		--	--	--		--		--		--		--		--	--	--		--		--
			--		--	--	--		--		--		--		--		--	--	--		--		--
			--		--	--	--		--		--		--		--		--	--	--		--		--
			--		--	--	--		--		--		--		--		--	--	--		--		--
			--		--	--	--		--		--		--		--		--	--	--		--		--
			--		--	--	--		--		--		--		--		--	--	--		--		--
			--		--	--	--		--		--		--		--		--	--	--		--		--
			--		--	--	--		--		--		--		--		--	--	--		--		--
			--		--	--	--		--		--		--		--		--	--	--		--		--
			--		--	--	--		--		--		--		--		--	--	--		--		--
			--		--	--	--		--		--		--		--		--	--	--		--		--
			--		--	--	--		--		--		--		--		--	--	--		--		--
			--		--	--	--		--		--		--		--		--	--	--		--		--
			--		--	--	--		--		--		--		--		--	--	--		--		--
			--		--	--	--		--		--		--		--		--	--	--		--		--
			--		--	--	--		--		--		--		--		--	--	--		--		--
			--		--	--	--		--		--		--		--		--	--	--		--		--
			--		--	--	--		--		--		--		--		--	--	--		--		--
			--		--	--	--		--		--		--		--		--	--	--		--		--
			--		--	--	--		--		--		--		--		--	--	--		--		--
			--		--	--	--		--		--		--		--		--	--	--		--		--
			--		--	--	--		--		--		--		--		--	--	--		--		--
			--		--	--	--		--		--		--		--		--	--	--		--		--
			--		--	--	--		--		--		--		--		--	--	--		--		--
			--		--	--	--		--		--		--		--		--	--	--		--		--
			--		--	--	--		--		--		--		--		--	--	--		--		--
			--		--	--	--		--		--		--		--		--	--	--		--		--
			--		--	--	--		--		--		--		--		--	--	--		--		--
			--		--	--	--		--		--		--		--		--	--	--		--		--
			--		--	--	--		--		--		--		--		--	--	--		--		--
			--		--	--	--		--		--		--		--		--	--	--		--		--
			--		--	--	--		--		--		--		--		--	--	--		--		--
			--		--	--	--		--		--		--		--		--	--	--		--		--
			--		--	--	--		--		--		--		--		--	--	--		--		--
			--		--	--	--		--		--		--		--		--	--	--		--		--
			--		--	--	--		--		--		--		--		--	--	--		--		--
			--		--	--	--		--		--		--		--		--	--	--		--		--
			--		--	--	--		--		--		--		--		--	--	--		--		--
			--		--	--	--		--		--		--		--		--	--	--		--		--
			--		--	--	--		--		--		--		--		--	--	--		--		--
			--		--	--	--		--		--		--		--		--	--	--		--		--
			--		--	--	--		--		--		--		--		--	--	--		--		--
			--		--	--	--		--		--		--		--		--	--	--		--		--
			--		--	--	--		--		--		--		--		--	--	--		--		--
			--		--	--	--		--		--		--		--		--	--	--		--		--
			--		--	--	--		--		--		--		--		--	--	--		--		--
			--		--	--	--		--		--		--		--		--	--	--		--		--
			--		--	--	--		--		--		--		--		--	--	--		--		--
			--		--	--	--		--		--		--		--		--	--	--		--		--
			--		--	--	--		--		--		--		--		--	--	--		--		--
			--		--	--	--		--		--		--		--		--	--	--		--		--
			--		--	--	--		--		--		--		--		--	--	--		--		--
			--		--	--	--		--		--		--		--		--	--	--		--		--
			--		--	--	--		--		--		--		--		--	--	--		--		--
			--		--	--	--		--		--		--		--		--	--	--		--		--
			--		--	--	--		--		--		--		--		--	--	--		--		--
			--		--	--	--		--		--		--		--		--	--	--		--		--
			--		--	--	--		--		--		--		--		--	--	--		--		--
			--		--	--	--		--		--		--		--		--	--	--		--		--
			--		--	--	--		--		--		--		--		--	--	--		--		--
			--		--	--	--		--		--		--		--		--	--	--		--		--
			--		--	--	--		--		--		--		--		--	--	--		--		--
			--		--	--	--		--		--		--		--		--	--	--		--		--
			--		--	--	--		--		--		--		--		--	--	--		--		--
			--		--	--	--		--		--		--		--		--	--	--		--		--
			--		--	--	--		--		--		--		--		--	--	--		--		--
			--		--	--	--		--		--		--		--		--	--	--		--		--
			--		--	--	--		--		--		--		--		--	--	--		--		--
			--		--	--	--		--		--		--		--		--	--	--		--		--
			--		--	--	--		--		--		--		--		--	--	--		--		--
			--		--	--	--		--		--		--		--		--	--	--		--		--
			--		--	--	--		--		--		--		--		--	--	--		--		--
			--		--	--	--		--		--		--		--		--	--	--		--		--
			--		--	--	--		--		--		--		--		--	--	--		--		--
			--		--	--	--		--		--		--		--		--	--	--		--		--
			--		--	--	--		--		--		--		--		--	--	--		--		--
			--		--	--	--		--		--		--		--		--	--	--		--		--
			--		--	--	--		--		--		--		--		--	--	--		--		--
			--		--	--	--		--		--		--		--		--	--	--		--		--
			--		--	--	--		--		--		--		--		--	--	--		--		--
			--		--	--	--		--		--		--		--		--	--	--		--		--
			--		--	--	--		--		--		--		--		--	--	--		--		--
			--		--	--	--		--		--		--		--		--	--	--		--		--
			--		--	--	--		--		--		--		--		--	--	--		--		--
			--		--	--	--		--		--		--		--		--	--	--		--		--
			--		--	--	--		--		--		--		--		--	--	--		--		--
			--		--	--	--		--		--		--		--		--	--	--		--		--
			--		--	--	--		--		--		--		--		--	--	--		--		--
			--		--	--	--		--		--		--		--		--	--	--		--		--
			--		--	--	--		--		--		--		--		--	--	--		--		--
			--		--	--	--		--		--		--		--		--	--	--		--		--
			--		--	--	--		--		--		--		--		--	--	--		--		--
			--		--	--	--		--		--		--		--		--	--	--		--		--
			--		--	--	--		--		--		--		--		--	--	--		--		--
			--		--	--	--		--		--		--		--		--	--	--		--		--
			--		--	--	--		--		--		--		--		--	--	--		--		--
			--		--	--	--		--		--		--		--		--	--	--		--		--
			--		--	--	--		--		--		--		--		--	--	--		--		--
			--		--	--	--		--		--		--		--		--	--	--		--		--
			--		--	--	--		--		--		--		--		--	--	--		--		--
			--		--	--	--		--		--		--		--		--	--	--		--		--
			--		--	--	--		--		--		--		--		--	--	--		--		--
			--		--	--	--		--		--		--		--		--	--	--		--		--
			--		--	--	--		--		--		--		--		--	--	--		--		--
			--		--	--	--		--		--		--		--		--	--	--		--		--
			--		--	--	--		--		--		--		--		--	--	--		--		--
			--		--	--	--		--		--		--		--		--	--	--		--		--
			--		--	--	--		--		--		--		--		--	--	--		--		--
			--		--	--	--		--		--		--		--		--	--	--		--		--
			--		--	--	--		--		--		--		--		--	--	--		--		--
			--		--	--	--		--		--		--		--		--	--	--		--		--
			--		--	--	--		--		--		--		--		--	--	--		--		--
			--		--	--	--		--		--		--		--		--	--	--		--		--
			--		--	--	--		--		--		--		--		--	--	--		--		--
			--		--	--	--		--		--		--		--		--	--	--		--		--
			--		--	--	--		--		--		--		--		--	--	--		--		--
			--		--	--	--		--		--		--		--		--	--	--		--		--
			--		--	--	--		--		--		--		--		--	--	--		--		--
			--		--	--	--		--		--		--		--		--	--	--		--		--
