# Supplementary material for: Fluorescence-based monitoring of the pressure-induced aggregation microenvironment evolution for an AIEgen under multiple excitation channels
Source: Nat Commun. 2022 Sep 6;13:5234. doi: 10.1038/s41467-022-32968-9 (PMC9448794; doi:10.1038/s41467-022-32968-9)
Supplement: Supplementary file 2 — Source Data [file 41467_2022_32968_MOESM2_ESM.zip › Source Data/Fig.1/Fig.1d.xls]

## Sheet: Sheet1
pressure	band gap	error bar
0	2.88373	0.06577
0.33	2.89337	0.09214
0.93	2.88479	0.06061
1.57	2.83804	0.12638
3.37	2.82733	0.05705
4.23	2.74514	0.18045
5.15	2.70461	0.24914
6.41	2.67761	0.18713
7.02	2.58745	0.08354
8.83	2.54636	0.16632
10.82	2.50025	0.07493
12.39	2.22868	0.12765
15	1.77645	0.02747
18.9	1.54938	0.00985
20.1	1.45306	0.00969
--	--	--
