# Supplementary material for: Fluorescence-based monitoring of the pressure-induced aggregation microenvironment evolution for an AIEgen under multiple excitation channels
Source: Nat Commun. 2022 Sep 6;13:5234. doi: 10.1038/s41467-022-32968-9 (PMC9448794; doi:10.1038/s41467-022-32968-9)
Supplement: Supplementary file 2 — Source Data [file 41467_2022_32968_MOESM2_ESM.zip › Source Data/Fig.2/Fig.2a.xls]

## Sheet: Sheet1
2-theta	0.8 GPa	2-theta	3.1 GPa	2-theta	5.5 GPa	2-theta	6.6 GPa	2-theta	10.5 GPa	2-theta	13.0 GPa	2-theta	15.4 GPa	2-theta	19.5 GPa	2-theta	Released
0.46516	0	0.01267	0	0.01263	0	0.0117	0	0.0117	0	0.0117	0	0.0117	0	0.0117	0	0.0117	0
0.4903	0	0.03801	0	0.03789	0	0.03509	0	0.03509	0	0.03509	0	0.03509	0	0.03509	0	0.03509	0
0.51545	0	0.06334	0	0.06316	0	0.05848	0	0.05848	0	0.05848	0	0.05848	0	0.05848	0	0.05848	0
0.54059	0	0.08868	0	0.08842	0	0.08187	0	0.08187	0	0.08187	0	0.08187	0	0.08187	0	0.08187	0
0.56574	0	0.11402	0	0.11368	0	0.10527	0	0.10527	0	0.10527	0	0.10527	0	0.10527	0	0.10527	0
0.59088	0	0.13935	0	0.13895	0	0.12866	0	0.12866	0	0.12866	0	0.12866	0	0.12866	0	0.12866	0
0.61602	0	0.16469	0	0.16421	0	0.15205	0	0.15205	0	0.15205	0	0.15205	0	0.15205	0	0.15205	0
0.64117	0	0.19003	0	0.18947	0	0.17544	0	0.17544	0	0.17544	0	0.17544	0	0.17544	0	0.17544	0
0.66631	0	0.21537	0	0.21474	0	0.19884	0	0.19884	0	0.19884	0	0.19884	0	0.19884	0	0.19884	0
0.69145	0	0.2407	0	0.24	0	0.22223	0	0.22223	0	0.22223	0	0.22223	0	0.22223	0	0.22223	0
0.7166	0	0.26604	0	0.26526	0	0.24562	0	0.24562	0	0.24562	0	0.24562	0	0.24562	0	0.24562	0
0.74174	0	0.29138	0	0.29052	0	0.26902	0	0.26902	0	0.26902	0	0.26902	0	0.26902	0	0.26901	0
0.76689	0	0.31671	0	0.31579	0	0.29241	0	0.29241	0	0.29241	0	0.29241	0	0.29241	0	0.29241	0
0.79203	0	0.34205	0	0.34105	0	0.3158	0	0.3158	0	0.3158	0	0.3158	0	0.3158	0	0.3158	0
0.81717	0	0.36739	0	0.36631	0	0.33919	0	0.33919	0	0.33919	0	0.33919	0	0.33919	0	0.33919	0
0.84232	0	0.39273	0	0.39158	0	0.36259	0	0.36259	0	0.36259	0	0.36259	0	0.36259	0	0.36258	0
0.86746	0	0.41806	0	0.41684	0	0.38598	0	0.38598	0	0.38598	0	0.38598	0	0.38598	0	0.38598	0
0.89261	0	0.4434	0	0.4421	0	0.40937	0	0.40937	0	0.40937	0	0.40937	0	0.40937	0	0.40937	0
0.91775	0	0.46874	0	0.46737	0	0.43276	0	0.43276	0	0.43276	0	0.43276	0	0.43276	0	0.43276	0
0.94289	0	0.49408	0	0.49263	0	0.45616	0	0.45616	0	0.45616	0	0.45616	0	0.45616	0	0.45615	0
0.96804	0	0.51941	0	0.51789	0	0.47955	0	0.47955	0	0.47955	0	0.47955	0	0.47955	0	0.47955	0
0.99318	0	0.54475	0	0.54316	0	0.50294	0	0.50294	0	0.50294	0	0.50294	0	0.50294	0	0.50294	0
1.01832	0	0.57009	0	0.56842	0	0.52633	0	0.52633	0	0.52633	0	0.52633	0	0.52633	0	0.52633	0
1.04347	0	0.59542	0	0.59368	0	0.54973	0	0.54973	0	0.54973	0	0.54973	0	0.54973	0	0.54972	0
1.06861	0	0.62076	0	0.61894	0	0.57312	0	0.57312	0	0.57312	0	0.57312	0	0.57312	0	0.57312	0
1.09376	0	0.6461	0	0.64421	0	0.59651	0	0.59651	0	0.59651	0	0.59651	0	0.59651	0	0.59651	0
1.1189	0	0.67144	0	0.66947	0	0.6199	0	0.6199	0	0.6199	0	0.6199	0	0.6199	0	0.6199	0
1.14404	0	0.69677	0	0.69473	0	0.6433	0	0.6433	0	0.6433	0	0.6433	0	0.6433	0	0.64329	0
1.16919	0	0.72211	0	0.72	0	0.66669	0	0.66669	0	0.66669	0	0.66669	0	0.66669	0	0.66669	0
1.19433	0	0.74745	0	0.74526	0	0.69008	0	0.69008	0	0.69008	0	0.69008	0	0.69008	0	0.69008	0
1.21947	0	0.77278	0	0.77052	0	0.71347	0	0.71347	0	0.71347	0	0.71347	0	0.71347	0	0.71347	0
1.24462	0	0.79812	0	0.79579	0	0.73687	0	0.73687	0	0.73687	0	0.73687	0	0.73687	0	0.73686	0
1.26976	0	0.82346	0	0.82105	0	0.76026	0	0.76026	0	0.76026	0	0.76026	0	0.76026	0	0.76026	0
1.29491	0	0.8488	0	0.84631	0	0.78365	0	0.78365	0	0.78365	0	0.78365	0	0.78365	0	0.78365	0
1.32005	0	0.87413	0	0.87157	0	0.80705	0	0.80705	0	0.80705	0	0.80705	0	0.80705	0	0.80704	0
1.34519	0	0.89947	0	0.89684	0	0.83044	0	0.83044	0	0.83044	0	0.83044	0	0.83044	0	0.83043	0
1.37034	0	0.92481	0	0.9221	0	0.85383	0	0.85383	0	0.85383	0	0.85383	0	0.85383	0	0.85383	0
1.39548	0	0.95014	0	0.94736	0	0.87722	0	0.87722	0	0.87722	0	0.87722	0	0.87722	0	0.87722	0
1.42063	0	0.97548	0	0.97263	0	0.90062	0	0.90062	0	0.90062	0	0.90062	0	0.90062	0	0.90061	0
1.44577	0	1.00082	0	0.99789	0	0.92401	0	0.92401	0	0.92401	0	0.92401	0	0.92401	0	0.924	0
1.47091	0	1.02616	0	1.02315	0	0.9474	0	0.9474	0	0.9474	0	0.9474	0	0.9474	0	0.9474	0
1.49606	0	1.05149	0	1.04842	0	0.97079	0	0.97079	0	0.97079	0	0.97079	0	0.97079	0	0.97079	0
1.5212	0	1.07683	0	1.07368	0	0.99419	0	0.99419	0	0.99419	0	0.99419	0	0.99419	0	0.99418	0
1.54634	0	1.10217	0	1.09894	0	1.01758	0	1.01758	0	1.01758	0	1.01758	0	1.01758	0	1.01757	0
1.57149	0	1.1275	0	1.12421	0	1.04097	0	1.04097	0	1.04097	0	1.04097	0	1.04097	0	1.04097	0
1.59663	0	1.15284	0	1.14947	0	1.06436	0	1.06436	0	1.06436	0	1.06436	0	1.06436	0	1.06436	0
1.62178	0	1.17818	0	1.17473	0	1.08776	0	1.08776	0	1.08776	0	1.08776	0	1.08776	0	1.08775	0
1.64692	0	1.20352	0	1.19999	0	1.11115	0	1.11115	0	1.11115	0	1.11115	0	1.11115	0	1.11114	0
1.67206	0	1.22885	0	1.22526	0	1.13454	0	1.13454	0	1.13454	0	1.13454	0	1.13454	0	1.13454	0
1.69721	0	1.25419	0	1.25052	0	1.15793	0	1.15793	0	1.15793	0	1.15793	0	1.15793	0	1.15793	0
1.72235	0	1.27953	0	1.27578	0	1.18133	0	1.18133	0	1.18133	0	1.18133	0	1.18133	0	1.18132	0
1.74749	0	1.30486	0	1.30105	0	1.20472	0	1.20472	0	1.20472	0	1.20472	0	1.20472	0	1.20471	0
1.77264	0	1.3302	0	1.32631	0	1.22811	0	1.22811	0	1.22811	0	1.22811	0	1.22811	0	1.22811	0
1.79778	0	1.35554	0	1.35157	0	1.2515	0	1.2515	0	1.2515	0	1.2515	0	1.2515	0	1.2515	0
1.82293	0	1.38088	0	1.37684	0	1.2749	0	1.2749	0	1.2749	0	1.2749	0	1.2749	0	1.27489	0
1.84807	0	1.40621	0	1.4021	0	1.29829	0	1.29829	0	1.29829	0	1.29829	0	1.29829	0	1.29828	0
1.87321	0	1.43155	0	1.42736	0	1.32168	0	1.32168	0	1.32168	0	1.32168	0	1.32168	0	1.32168	0
1.89836	0	1.45689	0	1.45262	0	1.34508	0	1.34508	0	1.34508	0	1.34508	0	1.34508	0	1.34507	0
1.9235	0	1.48223	0	1.47789	0	1.36847	0	1.36847	0	1.36847	0	1.36847	0	1.36847	0	1.36846	0
1.94865	0	1.50756	0	1.50315	0	1.39186	0	1.39186	0	1.39186	0	1.39186	0	1.39186	0	1.39185	0
1.97379	0	1.5329	0	1.52841	0	1.41525	0	1.41525	0	1.41525	0	1.41525	0	1.41525	0	1.41525	0
1.99893	0	1.55824	0	1.55368	0	1.43865	0	1.43865	0	1.43865	0	1.43865	0	1.43865	0	1.43864	0
2.02408	0	1.58357	0	1.57894	0	1.46204	0	1.46204	0	1.46204	0	1.46204	0	1.46204	0	1.46203	0
2.04922	0	1.60891	0	1.6042	0	1.48543	0	1.48543	0	1.48543	0	1.48543	0	1.48543	0	1.48542	0
2.07436	0	1.63425	0	1.62947	0	1.50882	0	1.50882	0	1.50882	0	1.50882	0	1.50882	0	1.50882	0
2.09951	0	1.65959	0	1.65473	0	1.53222	0	1.53222	0	1.53222	0	1.53222	0	1.53222	0	1.53221	0
2.12465	0	1.68492	0	1.67999	0	1.55561	0	1.55561	0	1.55561	0	1.55561	0	1.55561	0	1.5556	0
2.1498	0	1.71026	0	1.70526	0	1.579	0	1.579	0	1.579	0	1.579	0	1.579	0	1.57899	0
2.17494	0	1.7356	0	1.73052	0	1.60239	0	1.60239	0	1.60239	0	1.60239	0	1.60239	0	1.60239	0
2.20008	0	1.76093	0	1.75578	0	1.62579	0	1.62579	0	1.62579	0	1.62579	0	1.62579	0	1.62578	0
2.22523	0	1.78627	0	1.78104	0	1.64918	0	1.64918	0	1.64918	0	1.64918	0	1.64918	0	1.64917	0
2.25037	0	1.81161	0	1.80631	0	1.67257	0	1.67257	0	1.67257	0	1.67257	0	1.67257	0	1.67257	0
2.27551	0	1.83695	0	1.83157	0	1.69596	0	1.69596	0	1.69596	0	1.69596	0	1.69596	0	1.69596	0
2.30066	0	1.86228	0	1.85683	0	1.71936	0	1.71936	0	1.71936	0	1.71936	0	1.71936	0	1.71935	0
2.3258	648.245	1.88762	0	1.8821	0	1.74275	0	1.74275	0	1.74275	0	1.74275	0	1.74275	0	1.74274	0
2.35095	656.693	1.91296	0	1.90736	0	1.76614	0	1.76614	0	1.76614	0	1.76614	0	1.76614	0	1.76614	0
2.37609	669.766	1.93829	0	1.93262	0	1.78953	0	1.78953	0	1.78953	0	1.78953	0	1.78953	0	1.78953	0
2.40123	685.771	1.96363	0	1.95789	0	1.81293	0	1.81293	0	1.81293	0	1.81293	0	1.81293	0	1.81292	0
2.42638	697.393	1.98897	0	1.98315	0	1.83632	0	1.83632	0	1.83632	0	1.83632	0	1.83632	0	1.83631	0
2.45152	701.868	2.01431	0	2.00841	0	1.85971	0	1.85971	0	1.85971	0	1.85971	0	1.85971	0	1.85971	0
2.47667	712.836	2.03964	0	2.03368	0	1.88311	0	1.88311	0	1.88311	0	1.88311	0	1.88311	0	1.8831	0
2.50181	724.578	2.06498	0	2.05894	0	1.9065	0	1.9065	0	1.9065	0	1.9065	0	1.9065	0	1.90649	0
2.52695	733.402	2.09032	0	2.0842	0	1.92989	0	1.92989	0	1.92989	0	1.92989	0	1.92989	0	1.92988	714.805
2.5521	743.889	2.11565	0	2.10946	0	1.95328	0	1.95328	0	1.95328	0	1.95328	0	1.95328	0	1.95328	732.281
2.57724	751.972	2.14099	0	2.13473	0	1.97668	0	1.97668	0	1.97668	0	1.97668	0	1.97668	0	1.97667	760.869
2.60238	761.526	2.16633	0	2.15999	0	2.00007	0	2.00007	0	2.00007	0	2.00007	0	2.00007	0	2.00006	790.956
2.62753	774.53	2.19167	0	2.18525	0	2.02346	0	2.02346	0	2.02346	0	2.02346	0	2.02346	0	2.02345	821.921
2.65267	780.949	2.217	0	2.21052	0	2.04685	0	2.04685	0	2.04685	0	2.04685	0	2.04685	0	2.04685	861.036
2.67782	786.554	2.24234	0	2.23578	0	2.07025	0	2.07025	0	2.07025	0	2.07025	0	2.07025	0	2.07024	893.546
2.70296	793.539	2.26768	0	2.26104	0	2.09364	0	2.09364	0	2.09364	0	2.09364	0	2.09364	0	2.09363	930.405
2.7281	789.469	2.29302	0	2.28631	0	2.11703	0	2.11703	0	2.11703	0	2.11703	0	2.11703	0	2.11702	963.482
2.75325	785.729	2.31835	1010.62	2.31157	1011.67	2.14042	0	2.14042	0	2.14042	0	2.14042	0	2.14042	0	2.14042	986.497
2.77839	789.12	2.34369	1002.5	2.33683	1007.52	2.16382	0	2.16382	0	2.16382	0	2.16382	0	2.16382	0	2.16381	1005.01
2.80353	794.103	2.36903	1022.28	2.36209	1012.85	2.18721	0	2.18721	0	2.18721	0	2.18721	0	2.18721	0	2.1872	1023.71
2.82868	800.182	2.39436	1055.77	2.38736	1032.13	2.2106	0	2.2106	0	2.2106	0	2.2106	0	2.2106	0	2.21059	1040.13
2.85382	804.224	2.4197	1075.03	2.41262	1067.66	2.23399	0	2.23399	0	2.23399	0	2.23399	0	2.23399	0	2.23399	1061.39
2.87897	809.256	2.44504	1078.11	2.43788	1081.5	2.25739	0	2.25739	0	2.25739	0	2.25739	0	2.25739	0	2.25738	1081.24
2.90411	817.46	2.47038	1090.14	2.46315	1091.78	2.28078	0	2.28078	0	2.28078	0	2.28078	0	2.28078	0	2.28077	1100.37
2.92925	822.038	2.49571	1108.08	2.48841	1112.1	2.30417	0	2.30417	0	2.30417	0	2.30417	0	2.30417	0	2.30416	1123.63
2.9544	824.117	2.52105	1118.21	2.51367	1126.64	2.32756	1003.29	2.32756	1012.54	2.32756	1001.96	2.32756	1030.09	2.32756	1077.99	2.32756	1144.97
2.97954	828.37	2.54639	1135.03	2.53894	1137.43	2.35096	1005.51	2.35096	1008.55	2.35096	1016.74	2.35096	1050.58	2.35096	1084.56	2.35095	1158.94
3.00469	823.067	2.57172	1146.6	2.5642	1152.55	2.37435	1015.87	2.37435	1033.33	2.37435	1039.7	2.37435	1068.82	2.37435	1098.27	2.37434	1171.51
3.02983	821.02	2.59706	1157.99	2.58946	1171.31	2.39774	1043.16	2.39774	1051.66	2.39774	1069.79	2.39774	1090.06	2.39774	1123.69	2.39773	1184.06
3.05497	824.806	2.6224	1172.08	2.61472	1190.22	2.42114	1071.04	2.42114	1076.34	2.42114	1091.44	2.42114	1123.61	2.42114	1149.17	2.42113	1201.18
3.08012	827.71	2.64774	1183.29	2.63999	1203.21	2.44453	1083.17	2.44453	1090.55	2.44453	1095.87	2.44453	1128.41	2.44453	1156.28	2.44452	1221.72
3.10526	830.545	2.67307	1192.99	2.66525	1213.72	2.46792	1092.23	2.46792	1105.48	2.46792	1112.43	2.46792	1135.04	2.46792	1169.73	2.46791	1241.15
3.1304	832.531	2.69841	1204.58	2.69051	1225.56	2.49131	1104.52	2.49131	1121.83	2.49131	1134.49	2.49131	1157.48	2.49131	1191.89	2.4913	1255.16
3.15555	837.289	2.72375	1207.4	2.71578	1233.19	2.51471	1120.05	2.51471	1136.48	2.51471	1143.77	2.51471	1185.08	2.51471	1206.12	2.5147	1270.06
3.18069	843.373	2.74908	1203.4	2.74104	1224.55	2.5381	1132.35	2.5381	1149.04	2.5381	1152.94	2.5381	1202.85	2.5381	1222.86	2.53809	1288.77
3.20584	844.466	2.77442	1203.93	2.7663	1223.2	2.56149	1147.64	2.56149	1160.19	2.56149	1169.77	2.56149	1210.49	2.56149	1241.61	2.56148	1301.45
3.23098	841.552	2.79976	1205.4	2.79157	1227.06	2.58488	1164.25	2.58488	1170.78	2.58488	1183.59	2.58488	1220.1	2.58488	1253.41	2.58487	1313.22
3.25612	840.482	2.8251	1209.46	2.81683	1229.24	2.60828	1177.17	2.60828	1187.52	2.60828	1194.31	2.60828	1232.75	2.60828	1263.13	2.60827	1330.54
3.28127	835.23	2.85043	1215.8	2.84209	1231.69	2.63167	1185.41	2.63167	1203.25	2.63167	1206.3	2.63167	1246.66	2.63167	1274.16	2.63166	1345.29
3.30641	827.85	2.87577	1225.59	2.86736	1241.07	2.65506	1197.1	2.65506	1214.91	2.65506	1217.41	2.65506	1258.89	2.65506	1286.9	2.65505	1356.55
3.33155	822.318	2.90111	1238.75	2.89262	1250.66	2.67845	1210.51	2.67845	1228.24	2.67845	1230.75	2.67845	1269.87	2.67845	1300.54	2.67844	1369.59
3.3567	818.548	2.92644	1251.85	2.91788	1262.52	2.70185	1221.73	2.70185	1242.74	2.70185	1242.47	2.70185	1280.6	2.70185	1310.6	2.70184	1382.47
3.38184	815.443	2.95178	1254.41	2.94314	1271.48	2.72524	1218.02	2.72524	1242.04	2.72524	1239.7	2.72524	1280.18	2.72524	1315.07	2.72523	1396.54
3.40699	816.669	2.97712	1257.16	2.96841	1278.88	2.74863	1210.66	2.74863	1232.56	2.74863	1232.06	2.74863	1269.77	2.74863	1308.82	2.74862	1408.14
3.43213	820.869	3.00246	1252.63	2.99367	1275.96	2.77202	1217.77	2.77202	1235.96	2.77202	1238.53	2.77202	1272.02	2.77202	1305.25	2.77201	1417.05
3.45727	825.586	3.02779	1247.41	3.01893	1268.51	2.79542	1221.24	2.79542	1240.95	2.79542	1243.37	2.79542	1271.74	2.79542	1308.4	2.79541	1425.8
3.48242	834.509	3.05313	1248.07	3.0442	1271.03	2.81881	1222.27	2.81881	1243.4	2.81881	1243.01	2.81881	1277.78	2.81881	1312.77	2.8188	1441.44
3.50756	853.773	3.07847	1252.18	3.06946	1274.34	2.8422	1225.64	2.8422	1247.26	2.8422	1249.96	2.8422	1285.79	2.8422	1318.9	2.84219	1454.13
3.53271	887.067	3.10381	1260.46	3.09472	1280.75	2.8656	1236.14	2.8656	1248.41	2.8656	1258.78	2.8656	1294.79	2.8656	1328.69	2.86558	1462.33
3.55785	925.988	3.12914	1269.36	3.11999	1289.29	2.88899	1243.13	2.88899	1256.55	2.88899	1265.74	2.88899	1299.97	2.88899	1339.91	2.88898	1476.47
3.58299	935.536	3.15448	1276.87	3.14525	1297.48	2.91238	1251.77	2.91238	1269.67	2.91238	1273.6	2.91238	1306.51	2.91238	1346.26	2.91237	1489.7
3.60814	909.534	3.17982	1280.41	3.17051	1301.94	2.93577	1260.32	2.93577	1280.05	2.93577	1279.58	2.93577	1316.82	2.93577	1352.41	2.93576	1497.44
3.63328	881.458	3.20515	1280.52	3.19577	1302.58	2.95917	1266.79	2.95917	1287.15	2.95917	1286.97	2.95917	1327.91	2.95917	1359.72	2.95915	1504.91
3.65842	870.635	3.23049	1276.81	3.22104	1301.16	2.98256	1273.14	2.98256	1288.52	2.98256	1293.96	2.98256	1331.86	2.98256	1368.58	2.98255	1508.35
3.68357	868.751	3.25583	1270.54	3.2463	1298.66	3.00595	1263.65	3.00595	1277.37	3.00595	1284.68	3.00595	1319.17	3.00595	1357.29	3.00594	1511.36
3.70871	871.366	3.28117	1259.51	3.27156	1292.99	3.02934	1260.83	3.02934	1274.79	3.02934	1282.95	3.02934	1315.96	3.02934	1351.6	3.02933	1512.73
3.73386	873.844	3.3065	1253.75	3.29683	1286.03	3.05274	1264.6	3.05274	1281.03	3.05274	1287.76	3.05274	1321.68	3.05274	1355.6	3.05272	1520.33
3.759	877.972	3.33184	1246.2	3.32209	1276.32	3.07613	1270.11	3.07613	1286.45	3.07613	1293.76	3.07613	1326.2	3.07613	1363.25	3.07612	1527.62
3.78414	881.824	3.35718	1237.87	3.34735	1263.6	3.09952	1278.06	3.09952	1290.61	3.09952	1301.05	3.09952	1333.02	3.09952	1370.95	3.09951	1516.75
3.80929	883.888	3.38251	1232.29	3.37262	1261.35	3.12291	1283.15	3.12291	1294.73	3.12291	1308.92	3.12291	1343.08	3.12291	1376.22	3.1229	1501.51
3.83443	887.861	3.40785	1236.55	3.39788	1260.13	3.14631	1287.59	3.14631	1300.43	3.14631	1315.21	3.14631	1351.42	3.14631	1384.48	3.14629	1502.15
3.85957	890.672	3.43319	1244.04	3.42314	1261.1	3.1697	1291.48	3.1697	1308.89	3.1697	1318.15	3.1697	1358.03	3.1697	1392.2	3.16969	1501.32
3.88472	891.786	3.45853	1247.85	3.44841	1268.88	3.19309	1294.22	3.19309	1317.7	3.19309	1321.2	3.19309	1363.01	3.19309	1400.09	3.19308	1500.1
3.90986	896.886	3.48386	1253.83	3.47367	1277.32	3.21648	1293.47	3.21648	1316.67	3.21648	1321.07	3.21648	1359.61	3.21648	1398.94	3.21647	1496.01
3.93501	902.802	3.5092	1260.57	3.49893	1285.2	3.23988	1290.09	3.23988	1313.81	3.23988	1317.62	3.23988	1355.45	3.23988	1393.64	3.23986	1494.22
3.96015	905.197	3.53454	1268.4	3.52419	1294.35	3.26327	1282.11	3.26327	1309.83	3.26327	1313.45	3.26327	1352.59	3.26327	1388.78	3.26326	1491.81
3.98529	906.513	3.55987	1278.86	3.54946	1301.17	3.28666	1274.34	3.28666	1298.75	3.28666	1305.1	3.28666	1341.22	3.28666	1377.66	3.28665	1493.05
4.01044	908.591	3.58521	1290.45	3.57472	1310.16	3.31005	1270.05	3.31005	1292.88	3.31005	1296.85	3.31005	1335.14	3.31005	1369	3.31004	1497.67
4.03558	909.525	3.61055	1299.09	3.59998	1318.82	3.33345	1262.93	3.33345	1283.45	3.33345	1287.39	3.33345	1325.31	3.33345	1358.39	3.33343	1506.04
4.06073	909.663	3.63589	1309.29	3.62525	1325.94	3.35684	1257.44	3.35684	1274.79	3.35684	1282.06	3.35684	1317.33	3.35684	1351.3	3.35683	1511.61
4.08587	912.146	3.66122	1321.4	3.65051	1333.78	3.38023	1252.23	3.38023	1270.63	3.38023	1275.71	3.38023	1315.32	3.38023	1349.77	3.38022	1515.27
4.11101	914.828	3.68656	1337.29	3.67577	1343.07	3.40363	1253.29	3.40363	1272.73	3.40363	1275.92	3.40363	1320.48	3.40363	1350.78	3.40361	1517.82
4.13616	917.811	3.7119	1351.06	3.70104	1353.76	3.42702	1257.66	3.42702	1278.18	3.42702	1281.29	3.42702	1326.3	3.42702	1357.06	3.427	1519.67
4.1613	920.876	3.73723	1350.9	3.7263	1368.26	3.45041	1265.68	3.45041	1284.51	3.45041	1286.96	3.45041	1334.45	3.45041	1363.6	3.4504	1519.98
4.18644	924.855	3.76257	1342.65	3.75156	1383.2	3.4738	1270.54	3.4738	1290.57	3.4738	1293.63	3.4738	1339.37	3.4738	1371.08	3.47379	1523.4
4.21159	929.796	3.78791	1339.91	3.77682	1388.4	3.4972	1273.08	3.4972	1295.1	3.4972	1300.7	3.4972	1344.45	3.4972	1380.03	3.49718	1530.72
4.23673	937.528	3.81325	1340.5	3.80209	1385.48	3.52059	1279.22	3.52059	1303.7	3.52059	1310.11	3.52059	1353.77	3.52059	1389.3	3.52057	1538.89
4.26188	949.231	3.83858	1343.56	3.82735	1377.86	3.54398	1290.32	3.54398	1312.65	3.54398	1318.35	3.54398	1363.1	3.54398	1396.72	3.54397	1546.41
4.28702	977.941	3.86392	1348.95	3.85261	1374.7	3.56737	1298.96	3.56737	1318.72	3.56737	1326.93	3.56737	1369.89	3.56737	1403.51	3.56736	1551.89
4.31216	1011.76	3.88926	1352.35	3.87788	1380.41	3.59077	1305.06	3.59077	1324.52	3.59077	1333.48	3.59077	1376.87	3.59077	1408.48	3.59075	1554.18
4.33731	1015.76	3.9146	1355.23	3.90314	1385.19	3.61416	1311.37	3.61416	1332.2	3.61416	1337.68	3.61416	1382.46	3.61416	1412.16	3.61414	1557.28
4.36245	987.859	3.93993	1359.2	3.9284	1388.46	3.63755	1320.1	3.63755	1339.54	3.63755	1344.51	3.63755	1389.33	3.63755	1419.64	3.63754	1557.15
4.38759	960.847	3.96527	1366.17	3.95367	1391.81	3.66094	1327.05	3.66094	1344.44	3.66094	1351.97	3.66094	1399.23	3.66094	1425.71	3.66093	1542.53
4.41274	946.207	3.99061	1374.36	3.97893	1393.88	3.68434	1333.42	3.68434	1346.53	3.68434	1359.69	3.68434	1408.9	3.68434	1431.68	3.68432	1532.28
4.43788	940.276	4.01594	1384.74	4.00419	1397.5	3.70773	1342.31	3.70773	1352.45	3.70773	1367.14	3.70773	1419.25	3.70773	1438.09	3.70771	1531.84
4.46303	937.172	4.04128	1392.61	4.02946	1401.76	3.73112	1350.65	3.73112	1358.75	3.73112	1370.41	3.73112	1422.81	3.73112	1442.33	3.73111	1532.24
4.48817	936.864	4.06662	1390.22	4.05472	1405.97	3.75451	1357.02	3.75451	1365.75	3.75451	1373.25	3.75451	1423.56	3.75451	1446.74	3.7545	1530.72
4.51331	939.375	4.09196	1387.28	4.07998	1410.31	3.77791	1364.3	3.77791	1374.19	3.77791	1378.16	3.77791	1425.89	3.77791	1451.66	3.77789	1531.99
4.53846	939.959	4.11729	1387.38	4.10524	1411.04	3.8013	1370.46	3.8013	1381.95	3.8013	1387.17	3.8013	1428.73	3.8013	1457.23	3.80128	1534.66
4.5636	939.539	4.14263	1386.2	4.13051	1413.35	3.82469	1371.25	3.82469	1387.85	3.82469	1397.91	3.82469	1434.83	3.82469	1464.2	3.82468	1538.78
4.58875	938.408	4.16797	1386.44	4.15577	1416.21	3.84808	1370.58	3.84808	1391.57	3.84808	1408.99	3.84808	1447.72	3.84808	1469.62	3.84807	1542.61
4.61389	938.464	4.1933	1388.29	4.18103	1417.5	3.87148	1371.97	3.87148	1396.32	3.87148	1417.98	3.87148	1464.01	3.87148	1473.74	3.87146	1547.34
4.63903	940.051	4.21864	1391.85	4.2063	1420.13	3.89487	1376.61	3.89487	1401.81	3.89487	1420.26	3.89487	1473.36	3.89487	1478.52	3.89485	1551.81
4.66418	942.24	4.24398	1395.88	4.23156	1422.52	3.91826	1380.68	3.91826	1404.58	3.91826	1415.01	3.91826	1469.97	3.91826	1482.13	3.91825	1554.96
4.68932	943.646	4.26932	1399.39	4.25682	1423.56	3.94166	1381.86	3.94166	1405.58	3.94166	1411.23	3.94166	1460.56	3.94166	1485.51	3.94164	1559.08
4.71446	943.959	4.29465	1402.72	4.28209	1425.72	3.96505	1382.68	3.96505	1403.88	3.96505	1412.4	3.96505	1456.2	3.96505	1486.99	3.96503	1563.13
4.73961	944.071	4.31999	1403.67	4.30735	1430.28	3.98844	1386.37	3.98844	1404.68	3.98844	1412.97	3.98844	1455.8	3.98844	1488.54	3.98842	1565.58
4.76475	944.506	4.34533	1405.73	4.33261	1435.13	4.01183	1388.87	4.01183	1408.07	4.01183	1415.25	4.01183	1457.68	4.01183	1492.29	4.01182	1568.94
4.7899	945.779	4.37066	1407.57	4.35787	1439.23	4.03523	1393.41	4.03523	1412.55	4.03523	1420.34	4.03523	1461.54	4.03523	1498.51	4.03521	1573.21
4.81504	947.574	4.396	1409.77	4.38314	1443.32	4.05862	1398.55	4.05862	1416.63	4.05862	1425.61	4.05862	1464.61	4.05862	1505.35	4.0586	1576.97
4.84018	949.398	4.42134	1413.78	4.4084	1445.31	4.08201	1401.82	4.08201	1421.07	4.08201	1427.62	4.08201	1467.38	4.08201	1508.64	4.08199	1579.14
4.86533	948.048	4.44668	1420.86	4.43366	1446.17	4.1054	1405.23	4.1054	1424.02	4.1054	1428.42	4.1054	1472.36	4.1054	1509.67	4.10539	1581.22
4.89047	947.607	4.47201	1432.45	4.45893	1446.5	4.1288	1405.56	4.1288	1424.54	4.1288	1432.27	4.1288	1475.08	4.1288	1511.72	4.12878	1581.98
4.91562	949.925	4.49735	1457.74	4.48419	1448.59	4.15219	1404.85	4.15219	1428.24	4.15219	1435.53	4.15219	1476.9	4.15219	1515.46	4.15217	1583.74
4.94076	953.569	4.52269	1498.46	4.50945	1450.69	4.17558	1408.77	4.17558	1433.56	4.17558	1439.96	4.17558	1481.45	4.17558	1519.3	4.17556	1587.91
4.9659	961.822	4.54802	1536.16	4.53472	1456.02	4.19897	1412.39	4.19897	1437.15	4.19897	1442.56	4.19897	1483.71	4.19897	1523.13	4.19896	1593.94
4.99105	980.384	4.57336	1545.64	4.55998	1461.9	4.22237	1415.88	4.22237	1440.75	4.22237	1443.56	4.22237	1484.1	4.22237	1525.99	4.22235	1600.46
5.01619	1015.4	4.5987	1518.34	4.58524	1472.6	4.24576	1418.69	4.24576	1442.32	4.24576	1444.98	4.24576	1484.74	4.24576	1527.79	4.24574	1604.78
5.04133	1036.09	4.62404	1479.8	4.61051	1492.95	4.26915	1419.69	4.26915	1442.37	4.26915	1447.44	4.26915	1487.51	4.26915	1529.91	4.26913	1605.08
5.06648	1014.38	4.64937	1453.1	4.63577	1523.67	4.29254	1421.88	4.29254	1443.56	4.29254	1450.41	4.29254	1491.02	4.29254	1531.74	4.29253	1605.48
5.09162	977.947	4.67471	1438.38	4.66103	1560.71	4.31594	1423.7	4.31594	1445.73	4.31594	1454.05	4.31594	1494.77	4.31594	1536.23	4.31592	1606.47
5.11677	959.723	4.70005	1430.83	4.68629	1586.27	4.33933	1425.37	4.33933	1446.59	4.33933	1455.54	4.33933	1497.45	4.33933	1538.1	4.33931	1605.47
5.14191	954.508	4.72539	1429.47	4.71156	1574.35	4.36272	1429.59	4.36272	1450.34	4.36272	1456.38	4.36272	1499.43	4.36272	1539.42	4.3627	1606.47
5.16705	955.306	4.75072	1428.46	4.73682	1535.33	4.38612	1433.2	4.38612	1454.05	4.38612	1459.62	4.38612	1499.01	4.38612	1541.3	4.3861	1610.89
5.1922	955.347	4.77606	1425.62	4.76208	1499.04	4.40951	1432.94	4.40951	1455.32	4.40951	1462.14	4.40951	1501.4	4.40951	1542.21	4.40949	1611.74
5.21734	952.401	4.8014	1423.83	4.78735	1478.92	4.4329	1433.58	4.4329	1456.47	4.4329	1464.52	4.4329	1506.88	4.4329	1544.89	4.43288	1613.82
5.24248	949.134	4.82673	1425.82	4.81261	1471.15	4.45629	1436.95	4.45629	1457.07	4.45629	1466.35	4.45629	1511.7	4.45629	1549.02	4.45627	1616.34
5.26763	946.643	4.85207	1428.28	4.83787	1467.44	4.47969	1440.53	4.47969	1459.62	4.47969	1468.45	4.47969	1511.37	4.47969	1549.07	4.47967	1619.05
5.29277	945.454	4.87741	1428.59	4.86314	1463.61	4.50308	1441.47	4.50308	1463.93	4.50308	1470.08	4.50308	1511.79	4.50308	1549.27	4.50306	1621.03
5.31792	945.774	4.90275	1429.66	4.8884	1461.31	4.52647	1441.72	4.52647	1464.79	4.52647	1472.91	4.52647	1511.99	4.52647	1550.35	4.52645	1623.78
5.34306	946.496	4.92808	1429.02	4.91366	1460.67	4.54986	1441.15	4.54986	1465.77	4.54986	1473.28	4.54986	1512.21	4.54986	1552.35	4.54984	1623.02
5.3682	946.533	4.95342	1429.48	4.93892	1463.16	4.57326	1442.77	4.57326	1466.33	4.57326	1472.65	4.57326	1512.47	4.57326	1552.62	4.57324	1622.89
5.39335	944.994	4.97876	1429.94	4.96419	1465.68	4.59665	1443.93	4.59665	1467.35	4.59665	1472.82	4.59665	1512.61	4.59665	1554.97	4.59663	1623.4
5.41849	942.628	5.00409	1430.17	4.98945	1464.76	4.62004	1449.56	4.62004	1469.63	4.62004	1474.06	4.62004	1514.98	4.62004	1559.31	4.62002	1626.12
5.44364	944.025	5.02943	1428.83	5.01471	1461.54	4.64343	1461.12	4.64343	1471.33	4.64343	1475.74	4.64343	1516.97	4.64343	1558.75	4.64341	1627.78
5.46878	943.412	5.05477	1428.53	5.03998	1460.7	4.66683	1475.35	4.66683	1471.03	4.66683	1477.41	4.66683	1518.77	4.66683	1557.7	4.66681	1629.71
5.49392	942.864	5.08011	1429.78	5.06524	1461.95	4.69022	1494.06	4.69022	1474.89	4.69022	1480.82	4.69022	1520.31	4.69022	1559.07	4.6902	1632.52
5.51907	942.049	5.10544	1431.27	5.0905	1464.88	4.71361	1514.16	4.71361	1480	4.71361	1483.82	4.71361	1519.19	4.71361	1560.7	4.71359	1634.43
5.54421	941.154	5.13078	1436.01	5.11577	1466.76	4.737	1527.98	4.737	1486.08	4.737	1486.44	4.737	1519.61	4.737	1562.89	4.73698	1636.34
5.56935	942.12	5.15612	1442.95	5.14103	1466.78	4.7604	1523.3	4.7604	1494.31	4.7604	1488.9	4.7604	1523.68	4.7604	1564.62	4.76038	1635.24
5.5945	942.547	5.18145	1459.24	5.16629	1467.97	4.78379	1503.34	4.78379	1504.28	4.78379	1493.07	4.78379	1530.35	4.78379	1565.29	4.78377	1634.54
5.61964	942.632	5.20679	1490.27	5.19156	1467.21	4.80718	1483.63	4.80718	1517.06	4.80718	1498.59	4.80718	1535.35	4.80718	1563.83	4.80716	1635.36
5.64479	942.137	5.23213	1515.49	5.21682	1467.48	4.83057	1472.49	4.83057	1527.52	4.83057	1506.52	4.83057	1538.89	4.83057	1566.12	4.83056	1636.58
5.66993	940.196	5.25747	1512.13	5.24208	1469.56	4.85397	1463.92	4.85397	1528.31	4.85397	1514.86	4.85397	1541.15	4.85397	1569.29	4.85395	1637.67
5.69507	939.374	5.2828	1484.81	5.26734	1473.85	4.87736	1459.06	4.87736	1516.95	4.87736	1523.69	4.87736	1542.45	4.87736	1572.46	4.87734	1638.03
5.72022	938.651	5.30814	1457.6	5.29261	1487.51	4.90075	1456.99	4.90075	1505.03	4.90075	1528.61	4.90075	1545.27	4.90075	1573.75	4.90073	1638.04
5.74536	939.416	5.33348	1441.14	5.31787	1523.96	4.92415	1455.52	4.92415	1493.25	4.92415	1525.49	4.92415	1548.49	4.92415	1571.7	4.92412	1639.6
5.7705	939.989	5.35881	1434.89	5.34313	1596.63	4.94754	1455.84	4.94754	1487.1	4.94754	1519.14	4.94754	1548.16	4.94754	1572.99	4.94752	1642.08
5.79565	938.976	5.38415	1431.25	5.3684	1673.35	4.97093	1455.33	4.97093	1484.39	4.97093	1507.58	4.97093	1543.18	4.97093	1573.3	4.97091	1642.09
5.82079	938.236	5.40949	1429.2	5.39366	1666.78	4.99432	1453.68	4.99432	1481.87	4.99432	1499.1	4.99432	1539.91	4.99432	1573.54	4.9943	1640.96
5.84594	937.727	5.43483	1427.23	5.41892	1585.3	5.01772	1454.07	5.01772	1480.51	5.01772	1494.86	5.01772	1537.79	5.01772	1573.99	5.01769	1643
5.87108	937.45	5.46016	1426.6	5.44419	1516.08	5.04111	1456.72	5.04111	1479.08	5.04111	1492.83	5.04111	1536.22	5.04111	1575.16	5.04109	1644.29
5.89622	938.01	5.4855	1428.2	5.46945	1485.27	5.0645	1456.35	5.0645	1478.03	5.0645	1492.22	5.0645	1535.9	5.0645	1573.06	5.06448	1642.88
5.92137	935.903	5.51084	1425.61	5.49471	1471.6	5.08789	1454.7	5.08789	1480.79	5.08789	1490.3	5.08789	1535.94	5.08789	1570.53	5.08787	1641.94
5.94651	934.013	5.53617	1424.49	5.51997	1464.23	5.11129	1454.38	5.11129	1482.31	5.11129	1490.61	5.11129	1538.05	5.11129	1571.27	5.11127	1641.96
5.97165	933.946	5.56151	1424.83	5.54524	1461.23	5.13468	1455.49	5.13468	1480.17	5.13468	1492.35	5.13468	1541.46	5.13468	1573.18	5.13466	1639.28
5.9968	933.804	5.58685	1423.55	5.5705	1459.22	5.15807	1455.72	5.15807	1477.08	5.15807	1496.07	5.15807	1548.57	5.15807	1575.48	5.15805	1638.11
6.02194	936.422	5.61219	1420.96	5.59576	1455.29	5.18146	1454.31	5.18146	1477.5	5.18146	1500.3	5.18146	1560.54	5.18146	1578.75	5.18144	1641.06
6.04709	938.775	5.63752	1420.4	5.62103	1454.75	5.20486	1452	5.20486	1479.01	5.20486	1503.57	5.20486	1576.32	5.20486	1581.92	5.20483	1643.69
6.07223	941.631	5.66286	1418.82	5.64629	1455.33	5.22825	1452.91	5.22825	1480.08	5.22825	1508.11	5.22825	1592.29	5.22825	1587.27	5.22823	1644.91
6.09737	947.638	5.6882	1419.02	5.67155	1454.11	5.25164	1454.29	5.25164	1479.91	5.25164	1512.26	5.25164	1600.57	5.25164	1592.26	5.25162	1643.22
6.12252	956.388	5.71354	1420.95	5.69682	1450.19	5.27503	1456.23	5.27503	1478.14	5.27503	1509.11	5.27503	1591.91	5.27503	1592.57	5.27501	1640.69
6.14766	960.692	5.73887	1421.01	5.72208	1449.39	5.29843	1457.58	5.29843	1478.19	5.29843	1502.71	5.29843	1575.32	5.29843	1588.8	5.29841	1638.9
6.17281	956.021	5.76421	1419.85	5.74734	1450.33	5.32182	1459.26	5.32182	1478.49	5.32182	1495.65	5.32182	1558.95	5.32182	1585.02	5.3218	1637.78
6.19795	949.748	5.78955	1417.07	5.7726	1451.02	5.34521	1464.38	5.34521	1477.81	5.34521	1491.7	5.34521	1547.54	5.34521	1581.13	5.34519	1638.56
6.22309	947.103	5.81488	1415	5.79787	1449.73	5.3686	1477.36	5.3686	1478.07	5.3686	1490.62	5.3686	1541.25	5.3686	1578.56	5.36858	1640.58
6.24824	944.379	5.84022	1414.18	5.82313	1447.34	5.392	1497.5	5.392	1481.15	5.392	1487.34	5.392	1536.72	5.392	1576.2	5.39197	1640.92
6.27338	940.688	5.86556	1416.02	5.84839	1446.23	5.41539	1512.92	5.41539	1484.89	5.41539	1486.37	5.41539	1533.26	5.41539	1572.85	5.41537	1639.89
6.29852	937.105	5.8909	1416.11	5.87366	1445.57	5.43878	1510.28	5.43878	1489.44	5.43878	1490.06	5.43878	1532.44	5.43878	1570.76	5.43876	1639.94
6.32367	933.599	5.91623	1413.34	5.89892	1446.61	5.46218	1495.48	5.46218	1502.65	5.46218	1499.83	5.46218	1532.92	5.46218	1571.68	5.46215	1640.23
6.34881	930.831	5.94157	1412.22	5.92418	1444.97	5.48557	1478.19	5.48557	1523.83	5.48557	1509.87	5.48557	1535.09	5.48557	1571.49	5.48555	1639.44
6.37396	928.752	5.96691	1411.08	5.94945	1442.38	5.50896	1464.96	5.50896	1536.48	5.50896	1519.94	5.50896	1540.29	5.50896	1570.36	5.50894	1639.43
6.3991	927.53	5.99224	1410.7	5.97471	1441.32	5.53235	1456.45	5.53235	1534.07	5.53235	1530.37	5.53235	1545.79	5.53235	1569.39	5.53233	1638.23
6.42424	926.719	6.01758	1409.55	5.99997	1440.94	5.55575	1452.08	5.55575	1519.74	5.55575	1534.88	5.55575	1546.28	5.55575	1568.97	5.55572	1638.84
6.44939	926.901	6.04292	1408.23	6.02524	1441.42	5.57914	1449.79	5.57914	1502.1	5.57914	1529.97	5.57914	1542.62	5.57914	1568.24	5.57912	1638.54
6.47453	926.574	6.06826	1409.38	6.0505	1440.31	5.60253	1448.76	5.60253	1487.89	5.60253	1516.56	5.60253	1537.28	5.60253	1565.43	5.60251	1636.48
6.49967	926.028	6.09359	1409.81	6.07576	1438.37	5.62592	1447.89	5.62592	1478.99	5.62592	1503.28	5.62592	1533.5	5.62592	1564.85	5.6259	1634.81
6.52482	927.729	6.11893	1407.99	6.10102	1436.85	5.64932	1446.04	5.64932	1472.91	5.64932	1491.28	5.64932	1528.12	5.64932	1565.06	5.64929	1633.68
6.54996	935.161	6.14427	1407.83	6.12629	1437.87	5.67271	1444.67	5.67271	1468.5	5.67271	1484.78	5.67271	1523.87	5.67271	1565.35	5.67269	1632.41
6.57511	947.575	6.1696	1406.04	6.15155	1439.24	5.6961	1442.59	5.6961	1466.65	5.6961	1481.25	5.6961	1523.28	5.6961	1566.69	5.69608	1633.17
6.60025	965.969	6.19494	1404.66	6.17681	1440.14	5.71949	1440.39	5.71949	1465.31	5.71949	1477.89	5.71949	1523.25	5.71949	1563.61	5.71947	1634.27
6.62539	987.03	6.22028	1407.63	6.20208	1438.93	5.74289	1442.18	5.74289	1466.89	5.74289	1474.89	5.74289	1522.67	5.74289	1560.94	5.74286	1634.76
6.65054	1004.18	6.24562	1409.06	6.22734	1436.52	5.76628	1442.46	5.76628	1466.43	5.76628	1474.67	5.76628	1522.27	5.76628	1561.34	5.76626	1634.95
6.67568	1016.32	6.27095	1408.77	6.2526	1433.89	5.78967	1440.08	5.78967	1464.24	5.78967	1473.8	5.78967	1521.4	5.78967	1561.65	5.78965	1635.17
6.70083	1012.73	6.29629	1406.08	6.27787	1433.19	5.81306	1438.07	5.81306	1463.91	5.81306	1472.05	5.81306	1520.13	5.81306	1560.97	5.81304	1634.24
6.72597	994.297	6.32163	1405.46	6.30313	1433.71	5.83646	1439.32	5.83646	1464.06	5.83646	1470.79	5.83646	1518.31	5.83646	1561.43	5.83643	1635.11
6.75111	974.172	6.34696	1408.43	6.32839	1432.63	5.85985	1439.51	5.85985	1461.49	5.85985	1469.89	5.85985	1518.85	5.85985	1560.4	5.85983	1635.3
6.77626	955.389	6.3723	1412.1	6.35365	1431.37	5.88324	1436.87	5.88324	1460.64	5.88324	1468.64	5.88324	1519.02	5.88324	1560.41	5.88322	1633.97
6.8014	942.615	6.39764	1413.39	6.37892	1430.31	5.90663	1435.75	5.90663	1460	5.90663	1467.49	5.90663	1518.91	5.90663	1565.41	5.90661	1633.55
6.82654	933.728	6.42298	1416.09	6.40418	1429.81	5.93003	1435.47	5.93003	1457.6	5.93003	1466.66	5.93003	1517.96	5.93003	1571.28	5.93	1632.62
6.85169	931.674	6.44831	1416.28	6.42944	1430.95	5.95342	1433.84	5.95342	1456.68	5.95342	1466.32	5.95342	1514.62	5.95342	1576.04	5.9534	1632.27
6.87683	933.813	6.47365	1413.12	6.45471	1432.63	5.97681	1433.28	5.97681	1456.41	5.97681	1466.53	5.97681	1510.6	5.97681	1580.39	5.97679	1629.74
6.90198	939.425	6.49899	1408.54	6.47997	1433.35	6.00021	1432.77	6.00021	1456.71	6.00021	1464.64	6.00021	1507.86	6.00021	1582.33	6.00018	1627.67
6.92712	948.904	6.52432	1404.81	6.50523	1434.63	6.0236	1430.88	6.0236	1456.95	6.0236	1462.83	6.0236	1506.7	6.0236	1581.07	6.02357	1628.33
6.95226	963.553	6.54966	1401.99	6.5305	1437.92	6.04699	1430.37	6.04699	1455.33	6.04699	1462.62	6.04699	1505.91	6.04699	1573.72	6.04697	1629.1
6.97741	985.388	6.575	1399.75	6.55576	1437.32	6.07038	1430.2	6.07038	1454.82	6.07038	1462.34	6.07038	1505.49	6.07038	1563.13	6.07036	1627.31
7.00255	1010.47	6.60034	1399.4	6.58102	1435.99	6.09378	1429.61	6.09378	1454.86	6.09378	1460.69	6.09378	1504.96	6.09378	1556.3	6.09375	1626.5
7.0277	1037.48	6.62567	1400.75	6.60629	1435.28	6.11717	1428.72	6.11717	1452.64	6.11717	1460.45	6.11717	1503.63	6.11717	1552.83	6.11714	1627
7.05284	1052.47	6.65101	1397.42	6.63155	1432.87	6.14056	1428.78	6.14056	1450.85	6.14056	1461.48	6.14056	1502.27	6.14056	1550.24	6.14054	1628.13
7.07798	1045.38	6.67635	1395.58	6.65681	1429.76	6.16395	1428.26	6.16395	1451.58	6.16395	1460.65	6.16395	1501.68	6.16395	1547.99	6.16393	1627.34
7.10313	1029.06	6.70169	1394.2	6.68207	1425.33	6.18735	1426.67	6.18735	1451.95	6.18735	1458.15	6.18735	1500.11	6.18735	1546.19	6.18732	1625.55
7.12827	1019.84	6.72702	1391.13	6.70734	1422	6.21074	1426.5	6.21074	1449.74	6.21074	1456.22	6.21074	1499.01	6.21074	1544.62	6.21071	1625.29
7.15341	996.465	6.75236	1391.21	6.7326	1421.55	6.23413	1425.42	6.23413	1447.31	6.23413	1457.58	6.23413	1498.92	6.23413	1545.49	6.23411	1625.33
7.17856	962.7	6.7777	1395.11	6.75786	1419.5	6.25752	1424.05	6.25752	1447.15	6.25752	1457.96	6.25752	1498.96	6.25752	1544.91	6.2575	1624.17
7.2037	942.93	6.80303	1403.7	6.78313	1417.61	6.28092	1423.87	6.28092	1445.83	6.28092	1456.9	6.28092	1500.23	6.28092	1542.1	6.28089	1623.35
7.22885	933.566	6.82837	1414.52	6.80839	1416.68	6.30431	1424.43	6.30431	1442.45	6.30431	1456.02	6.30431	1501.03	6.30431	1541.11	6.30428	1621.75
7.25399	930.283	6.85371	1429.94	6.83365	1415.73	6.3277	1422.51	6.3277	1442.55	6.3277	1454.93	6.3277	1498.35	6.3277	1542.59	6.32768	1621.49
7.27913	930.482	6.87905	1446.84	6.85892	1416.86	6.35109	1420.93	6.35109	1444.03	6.35109	1456.97	6.35109	1495.97	6.35109	1544.23	6.35107	1623.77
7.30428	935.015	6.90438	1456.94	6.88418	1418.34	6.37449	1421.27	6.37449	1444.83	6.37449	1456.8	6.37449	1496.45	6.37449	1544.26	6.37446	1624.85
7.32942	942.646	6.92972	1455.12	6.90944	1420.21	6.39788	1421.56	6.39788	1442.5	6.39788	1453.28	6.39788	1496.08	6.39788	1541.85	6.39785	1623.55
7.35456	958.911	6.95506	1445.66	6.9347	1425.04	6.42127	1420.21	6.42127	1440.84	6.42127	1450.23	6.42127	1494.5	6.42127	1539.12	6.42125	1620.33
7.37971	983.281	6.98039	1432.76	6.95997	1433.53	6.44466	1419.01	6.44466	1440.62	6.44466	1449.2	6.44466	1493.67	6.44466	1537.4	6.44464	1619.05
7.40485	1018.89	7.00573	1419.65	6.98523	1444.62	6.46806	1419.24	6.46806	1441.02	6.46806	1448.41	6.46806	1492.15	6.46806	1537.57	6.46803	1619.31
7.43	1068.93	7.03107	1410.3	7.01049	1454.04	6.49145	1422.9	6.49145	1439.83	6.49145	1447.16	6.49145	1491.14	6.49145	1538.03	6.49142	1619.17
7.45514	1132.69	7.05641	1403.12	7.03576	1461.27	6.51484	1424.89	6.51484	1440.1	6.51484	1445.64	6.51484	1491.23	6.51484	1536.69	6.51482	1617.98
7.48028	1196.08	7.08174	1397.99	7.06102	1466.85	6.53824	1424.52	6.53824	1440.4	6.53824	1444.05	6.53824	1489.23	6.53824	1535.78	6.53821	1616.11
7.50543	1224.06	7.10708	1394.57	7.08628	1472.03	6.56163	1423.8	6.56163	1440.53	6.56163	1443.08	6.56163	1488.86	6.56163	1534.9	6.5616	1617.11
7.53057	1186.1	7.13242	1394.05	7.11155	1478.24	6.58502	1422.46	6.58502	1441.67	6.58502	1443.98	6.58502	1490.95	6.58502	1536.64	6.58499	1618.73
7.55572	1100.91	7.15775	1394.75	7.13681	1484.44	6.60841	1421.53	6.60841	1440.43	6.60841	1442.51	6.60841	1490.9	6.60841	1537.41	6.60839	1617.52
7.58086	1026.43	7.18309	1395.73	7.16207	1476.37	6.63181	1421.03	6.63181	1440.29	6.63181	1442.31	6.63181	1490.18	6.63181	1537.14	6.63178	1615.21
7.606	981.07	7.20843	1399.3	7.18734	1452.27	6.6552	1421.66	6.6552	1439.72	6.6552	1444.9	6.6552	1489.74	6.6552	1537.08	6.65517	1614.01
7.63115	955.983	7.23377	1405.47	7.2126	1430.18	6.67859	1419.91	6.67859	1439.85	6.67859	1444.88	6.67859	1489.36	6.67859	1536.36	6.67856	1614.74
7.65629	942.432	7.2591	1413.71	7.23786	1419.56	6.70198	1417.98	6.70198	1439.74	6.70198	1442.83	6.70198	1488.02	6.70198	1535.61	6.70196	1615.69
7.68143	935.509	7.28444	1422.16	7.26312	1415.18	6.72538	1417.79	6.72538	1439.41	6.72538	1442.23	6.72538	1487.81	6.72538	1535.24	6.72535	1615.58
7.70658	933.737	7.30978	1430.76	7.28839	1413.82	6.74877	1416.32	6.74877	1441.77	6.74877	1442.08	6.74877	1487.69	6.74877	1534.9	6.74874	1615.99
7.73172	934.564	7.33512	1440.36	7.31365	1412.61	6.77216	1412.66	6.77216	1439.93	6.77216	1442.9	6.77216	1487.84	6.77216	1532.53	6.77213	1614.25
7.75687	940.062	7.36045	1449.41	7.33891	1414.72	6.79555	1410.38	6.79555	1437.72	6.79555	1442.32	6.79555	1487.57	6.79555	1531.01	6.79553	1612.11
7.78201	953.494	7.38579	1457.12	7.36418	1418.58	6.81895	1411.12	6.81895	1437.32	6.81895	1443.11	6.81895	1488.46	6.81895	1532.61	6.81892	1614.55
7.80715	978.718	7.41113	1457.36	7.38944	1422.98	6.84234	1411.81	6.84234	1435.73	6.84234	1444.71	6.84234	1488.16	6.84234	1534.59	6.84231	1616.8
7.8323	1022.23	7.43646	1451.13	7.4147	1426.52	6.86573	1411.38	6.86573	1434.28	6.86573	1445.21	6.86573	1488.84	6.86573	1537.51	6.8657	1617.94
7.85744	1097.92	7.4618	1442.69	7.43997	1433.33	6.88912	1412.72	6.88912	1433.4	6.88912	1445.52	6.88912	1490.09	6.88912	1538.25	6.8891	1619.18
7.88258	1219.62	7.48714	1435.14	7.46523	1442.88	6.91252	1413.18	6.91252	1431.1	6.91252	1444.01	6.91252	1489.29	6.91252	1538.49	6.91249	1619.79
7.90773	1414	7.51248	1428.09	7.49049	1457.21	6.93591	1414.9	6.93591	1429.12	6.93591	1440.06	6.93591	1487.12	6.93591	1542.01	6.93588	1619.52
7.93287	1536.67	7.53781	1420.24	7.51575	1477.58	6.9593	1420.04	6.9593	1428.96	6.9593	1438.06	6.9593	1486.45	6.9593	1548.2	6.95927	1617.1
7.95802	1523.48	7.56315	1414.9	7.54102	1499.55	6.9827	1427.53	6.9827	1430.34	6.9827	1439.05	6.9827	1485.86	6.9827	1553.36	6.98267	1616
7.98316	1357.22	7.58849	1412.42	7.56628	1513.61	7.00609	1438.62	7.00609	1431.94	7.00609	1439.29	7.00609	1485.33	7.00609	1556.29	7.00606	1615.23
8.0083	1193.64	7.61382	1410.07	7.59154	1513.82	7.02948	1455.55	7.02948	1434.34	7.02948	1439.31	7.02948	1488.32	7.02948	1559.73	7.02945	1614.54
8.03345	1082.13	7.63916	1411.04	7.61681	1507.57	7.05287	1478.28	7.05287	1436.16	7.05287	1440.66	7.05287	1491.99	7.05287	1562.03	7.05284	1613.34
8.05859	1017.93	7.6645	1414.9	7.64207	1502.58	7.07627	1494.22	7.07627	1442.37	7.07627	1443.41	7.07627	1494.71	7.07627	1562.49	7.07624	1613.34
8.08373	981.405	7.68984	1426.55	7.66733	1497.49	7.09966	1489.4	7.09966	1453.76	7.09966	1448.64	7.09966	1498.07	7.09966	1561.19	7.09963	1612.06
8.10888	959.712	7.71517	1444.74	7.6926	1485.76	7.12305	1475.13	7.12305	1468.76	7.12305	1456.86	7.12305	1499.34	7.12305	1556.45	7.12302	1609.81
8.13402	946.482	7.74051	1466.55	7.71786	1472.56	7.14644	1461.93	7.14644	1483.71	7.14644	1466.44	7.14644	1499.04	7.14644	1547.99	7.14641	1607.28
8.15917	938.413	7.76585	1490.58	7.74312	1461.23	7.16984	1450.55	7.16984	1494.5	7.16984	1477.14	7.16984	1496.86	7.16984	1539.62	7.16981	1605.45
8.18431	931.323	7.79118	1521.54	7.76839	1452.23	7.19323	1438.48	7.19323	1497.29	7.19323	1493.55	7.19323	1496.4	7.19323	1534	7.1932	1605.04
8.20945	926.971	7.81652	1556.41	7.79365	1444.15	7.21662	1428.47	7.21662	1491.1	7.21662	1516.42	7.21662	1498.42	7.21662	1529.71	7.21659	1606.7
8.2346	924.922	7.84186	1587.33	7.81891	1439.33	7.24001	1419.49	7.24001	1483.15	7.24001	1538.26	7.24001	1500.23	7.24001	1526.24	7.23998	1606.94
8.25974	924.398	7.8672	1604.45	7.84417	1437.39	7.26341	1410.69	7.26341	1474.67	7.26341	1544.15	7.26341	1502.72	7.26341	1524.43	7.26338	1608.13
8.28489	926.777	7.89253	1610.95	7.86944	1437.45	7.2868	1404.02	7.2868	1467.96	7.2868	1535.61	7.2868	1507.06	7.2868	1524.87	7.28677	1610.45
8.31003	929.953	7.91787	1608	7.8947	1440.42	7.31019	1400.49	7.31019	1461.54	7.31019	1521.78	7.31019	1506.71	7.31019	1524.37	7.31016	1610.86
8.33517	933.897	7.94321	1599.98	7.91996	1448.05	7.33358	1398.64	7.33358	1451.47	7.33358	1508.56	7.33358	1504.75	7.33358	1523.87	7.33355	1610.75
8.36032	937.863	7.96854	1585.06	7.94523	1457.42	7.35698	1399.2	7.35698	1439.59	7.35698	1492.12	7.35698	1503.04	7.35698	1522.08	7.35695	1611.03
8.38546	938.104	7.99388	1551.57	7.97049	1467.63	7.38037	1399.83	7.38037	1430.58	7.38037	1475.64	7.38037	1499.55	7.38037	1520.34	7.38034	1611.48
8.4106	936.265	8.01922	1503.74	7.99575	1479.85	7.40376	1399.49	7.40376	1424.73	7.40376	1461.75	7.40376	1493.62	7.40376	1520.72	7.40373	1611.49
8.43575	935.751	8.04456	1472.66	8.02102	1494.21	7.42716	1400.74	7.42716	1422.57	7.42716	1449.75	7.42716	1485.53	7.42716	1520.67	7.42712	1608.23
8.46089	936.715	8.06989	1457.94	8.04628	1509.75	7.45055	1402.87	7.45055	1421.83	7.45055	1441.51	7.45055	1480.99	7.45055	1521.94	7.45052	1605.06
8.48604	942.47	8.09523	1455.31	8.07154	1524.8	7.47394	1405.31	7.47394	1420	7.47394	1435.17	7.47394	1477.95	7.47394	1522.83	7.47391	1604.59
8.51118	954.831	8.12057	1463.83	8.0968	1538.64	7.49733	1408.31	7.49733	1418.08	7.49733	1429.87	7.49733	1473.62	7.49733	1524.46	7.4973	1602.92
8.53632	978.769	8.1459	1486.35	8.12207	1546.03	7.52073	1412.92	7.52073	1417.13	7.52073	1428.88	7.52073	1471.47	7.52073	1525.75	7.52069	1602.6
8.56147	1025.04	8.17124	1524.16	8.14733	1546.13	7.54412	1420.66	7.54412	1418.33	7.54412	1428.93	7.54412	1471.48	7.54412	1526.21	7.54409	1602.08
8.58661	1120.26	8.19658	1578.5	8.17259	1539.8	7.56751	1426.93	7.56751	1420.58	7.56751	1429.35	7.56751	1470.5	7.56751	1523.88	7.56748	1601.5
8.61176	1269.89	8.22192	1657.11	8.19786	1530.48	7.5909	1432.93	7.5909	1422.46	7.5909	1428.48	7.5909	1468.96	7.5909	1522.72	7.59087	1602.25
8.6369	1376.46	8.24725	1764.3	8.22312	1516.35	7.6143	1440.12	7.6143	1423.04	7.6143	1428.79	7.6143	1468.78	7.6143	1522.09	7.61426	1600.61
8.66204	1426.79	8.27259	1861.61	8.24838	1499.51	7.63769	1447.2	7.63769	1423.89	7.63769	1432.41	7.63769	1470.8	7.63769	1520.46	7.63766	1600.78
8.68719	1389.06	8.29793	1906.56	8.27365	1488.13	7.66108	1452.42	7.66108	1425.59	7.66108	1434.77	7.66108	1471.85	7.66108	1519.99	7.66105	1601.83
8.71233	1297.21	8.32327	1906.42	8.29891	1484.79	7.68447	1457.37	7.68447	1428.35	7.68447	1437.25	7.68447	1473.31	7.68447	1521.48	7.68444	1603.14
8.73747	1195.03	8.3486	1852.99	8.32417	1486.84	7.70787	1464.65	7.70787	1430.99	7.70787	1439.49	7.70787	1476.43	7.70787	1521.6	7.70783	1603.9
8.76262	1112.4	8.37394	1744.74	8.34943	1495.14	7.73126	1474.03	7.73126	1433.48	7.73126	1440.79	7.73126	1483.54	7.73126	1521.83	7.73123	1603.49
8.78776	1052.44	8.39928	1642.47	8.3747	1511.99	7.75465	1481.62	7.75465	1436.48	7.75465	1440.74	7.75465	1493.54	7.75465	1523.65	7.75462	1601.94
8.81291	1010.82	8.42461	1564.89	8.39996	1537.09	7.77804	1481.67	7.77804	1440.16	7.77804	1439.89	7.77804	1507.58	7.77804	1528.35	7.77801	1601.62
8.83805	982.644	8.44995	1508.2	8.42522	1567.94	7.80144	1477.89	7.80144	1441.74	7.80144	1437.2	7.80144	1518.96	7.80144	1529.44	7.8014	1601.67
8.86319	965.609	8.47529	1469.56	8.45049	1608.19	7.82483	1473.34	7.82483	1443.9	7.82483	1435.96	7.82483	1519.44	7.82483	1531.05	7.8248	1602.39
8.88834	957.843	8.50063	1443.46	8.47575	1652.98	7.84822	1468.08	7.84822	1447.16	7.84822	1435.23	7.84822	1513.81	7.84822	1532.93	7.84819	1601.44
8.91348	962.028	8.52596	1426.09	8.50101	1685.95	7.87161	1461.34	7.87161	1449.79	7.87161	1436.43	7.87161	1508.11	7.87161	1534.48	7.87158	1601.92
8.93862	977.82	8.5513	1415.07	8.52628	1694.73	7.89501	1456.08	7.89501	1454.31	7.89501	1436.85	7.89501	1501.34	7.89501	1535.04	7.89497	1601.23
8.96377	1009.66	8.57664	1408.2	8.55154	1684.58	7.9184	1449.89	7.9184	1461.71	7.9184	1437.2	7.9184	1496.13	7.9184	1532.78	7.91837	1599.28
8.98891	1055.03	8.60197	1405.7	8.5768	1666.34	7.94179	1444.62	7.94179	1467.07	7.94179	1440.1	7.94179	1491.73	7.94179	1528.78	7.94176	1596.94
9.01406	1097.39	8.62731	1406.52	8.60207	1642.4	7.96519	1443.57	7.96519	1472.67	7.96519	1443.46	7.96519	1488.69	7.96519	1525.88	7.96515	1595.73
9.0392	1108.69	8.65265	1407.48	8.62733	1607.32	7.98858	1446.08	7.98858	1474.65	7.98858	1446.21	7.98858	1487.86	7.98858	1523.31	7.98854	1596.1
9.06434	1082.12	8.67799	1410.93	8.65259	1569.13	8.01197	1451.31	8.01197	1473.76	8.01197	1448.48	8.01197	1487.8	8.01197	1522.38	8.01194	1595.35
9.08949	1052.69	8.70332	1422.59	8.67785	1535.23	8.03536	1461.04	8.03536	1469.55	8.03536	1449.78	8.03536	1488.43	8.03536	1521.07	8.03533	1593.18
9.11463	1037.45	8.72866	1437.77	8.70312	1505.21	8.05875	1474.03	8.05875	1464.36	8.05875	1450.28	8.05875	1489.04	8.05875	1519.86	8.05872	1592.58
9.13978	1016.51	8.754	1450.24	8.72838	1479.65	8.08215	1485.95	8.08215	1459.83	8.08215	1450.08	8.08215	1491.06	8.08215	1518.03	8.08211	1592.01
9.16492	987.029	8.77933	1452.1	8.75364	1461.15	8.10554	1494.57	8.10554	1458.34	8.10554	1450.19	8.10554	1495.06	8.10554	1519.82	8.10551	1592.25
9.19006	960.832	8.80467	1445.77	8.77891	1448.77	8.12893	1501.76	8.12893	1455.87	8.12893	1449.2	8.12893	1497.97	8.12893	1522.05	8.1289	1591.18
9.21521	944.641	8.83001	1442.51	8.80417	1441.22	8.15233	1509.53	8.15233	1454.96	8.15233	1448.77	8.15233	1498.89	8.15233	1523.54	8.15229	1591.57
9.24035	935.167	8.85535	1447.93	8.82943	1437.79	8.17572	1517.95	8.17572	1454.15	8.17572	1448.62	8.17572	1498.35	8.17572	1523.17	8.17568	1591.73
9.26549	928.549	8.88068	1464.28	8.8547	1436.6	8.19911	1527.05	8.19911	1455.82	8.19911	1448.83	8.19911	1497.54	8.19911	1523.23	8.19908	1592.05
9.29064	923.775	8.90602	1493.78	8.87996	1437.55	8.2225	1530.83	8.2225	1461.78	8.2225	1446.88	8.2225	1498.59	8.2225	1524.05	8.22247	1592.35
9.31578	923.076	8.93136	1539.51	8.90522	1440.12	8.2459	1530.25	8.2459	1472.19	8.2459	1445.66	8.2459	1501.47	8.2459	1524.32	8.24586	1593.1
9.34093	923.368	8.95669	1605.1	8.93048	1440.99	8.26929	1525.33	8.26929	1486.31	8.26929	1445.95	8.26929	1505.74	8.26929	1525.15	8.26925	1594.23
9.36607	923.543	8.98203	1689.27	8.95575	1440.7	8.29268	1516.11	8.29268	1502.54	8.29268	1448.34	8.29268	1513.32	8.29268	1525.84	8.29265	1593.75
9.39121	922.695	9.00737	1782.2	8.98101	1441.93	8.31607	1504.88	8.31607	1516.4	8.31607	1451.06	8.31607	1521.79	8.31607	1527.61	8.31604	1593.66
9.41636	922.673	9.03271	1858.88	9.00627	1444.2	8.33947	1498.63	8.33947	1525.85	8.33947	1455.44	8.33947	1526.74	8.33947	1529.65	8.33943	1596.53
9.4415	921.821	9.05804	1906.42	9.03154	1447.14	8.36286	1498.34	8.36286	1530.32	8.36286	1461.42	8.36286	1528.52	8.36286	1531.52	8.36282	1602.35
9.46664	922.081	9.08338	1919.39	9.0568	1453.9	8.38625	1503.15	8.38625	1530.71	8.38625	1467.35	8.38625	1526.89	8.38625	1531.92	8.38622	1606.47
9.49179	922.42	9.10872	1896.23	9.08206	1466.35	8.40964	1512.96	8.40964	1530.02	8.40964	1473.43	8.40964	1522.25	8.40964	1528.96	8.40961	1610.16
9.51693	923.333	9.13406	1855.13	9.10733	1486.03	8.43304	1521.82	8.43304	1529.98	8.43304	1479.29	8.43304	1515.79	8.43304	1527.46	8.433	1612.92
9.54208	924.233	9.15939	1798.75	9.13259	1514.84	8.45643	1530.51	8.45643	1528.71	8.45643	1487.07	8.45643	1512.1	8.45643	1527.62	8.4564	1616.65
9.56722	924.265	9.18473	1723.88	9.15785	1558.03	8.47982	1542.04	8.47982	1526.94	8.47982	1494.38	8.47982	1512.57	8.47982	1527.26	8.47979	1621.07
9.59236	926.405	9.21007	1647.16	9.18312	1614.11	8.50321	1559.95	8.50321	1523.16	8.50321	1500.29	8.50321	1516	8.50321	1524.99	8.50318	1620.28
9.61751	929.828	9.2354	1573.48	9.20838	1689.57	8.52661	1587.86	8.52661	1518.4	8.52661	1502.37	8.52661	1518.93	8.52661	1523.85	8.52657	1616.97
9.64265	933.15	9.26074	1524.54	9.23364	1774.89	8.55	1624.44	8.55	1513.67	8.55	1499.27	8.55	1521.38	8.55	1523.76	8.54996	1613.39
9.6678	935.958	9.28608	1495.55	9.2589	1852.34	8.57339	1667.79	8.57339	1511.74	8.57339	1494.07	8.57339	1522.74	8.57339	1521.86	8.57336	1609.78
9.69294	939.815	9.31142	1479.05	9.28417	1908.32	8.59679	1723.25	8.59679	1512.82	8.59679	1490.54	8.59679	1520.59	8.59679	1521.39	8.59675	1604.8
9.71808	944.009	9.33675	1476.78	9.30943	1913.22	8.62018	1774.44	8.62018	1516.93	8.62018	1488.68	8.62018	1518.13	8.62018	1523.38	8.62014	1599.87
9.74323	947.088	9.36209	1485.41	9.33469	1867.14	8.64357	1793.88	8.64357	1524.93	8.64357	1489.37	8.64357	1516.95	8.64357	1524.86	8.64353	1596.3
9.76837	948.742	9.38743	1497.45	9.35996	1800.2	8.66696	1781.97	8.66696	1537.87	8.66696	1491.56	8.66696	1515.13	8.66696	1524.9	8.66693	1594.32
9.79351	947.043	9.41276	1507.57	9.38522	1727.04	8.69036	1754.51	8.69036	1555.57	8.69036	1494.24	8.69036	1511.69	8.69036	1525.8	8.69032	1593.25
9.81866	945.633	9.4381	1512.51	9.41048	1661.53	8.71375	1708.87	8.71375	1578.58	8.71375	1498.27	8.71375	1510.04	8.71375	1525.8	8.71371	1592.18
9.8438	945.138	9.46344	1514.39	9.43575	1607.17	8.73714	1653.36	8.73714	1604.44	8.73714	1501.12	8.73714	1510.76	8.73714	1526.1	8.73711	1590.44
9.86895	946.169	9.48878	1513.31	9.46101	1564.78	8.76053	1600.99	8.76053	1635.53	8.76053	1504.07	8.76053	1511.95	8.76053	1527.65	8.7605	1590.96
9.89409	950.926	9.51411	1507.13	9.48627	1536.44	8.78393	1554.39	8.78393	1666.68	8.78393	1509.83	8.78393	1511.36	8.78393	1530.28	8.78389	1592.18
9.91923	957.552	9.53945	1493.32	9.51154	1522.54	8.80732	1516.34	8.80732	1693.83	8.80732	1520.77	8.80732	1513.66	8.80732	1532.66	8.80728	1592.25
9.94438	966.023	9.56479	1474.65	9.5368	1518.97	8.83071	1490.14	8.83071	1716.25	8.83071	1539.87	8.83071	1518.22	8.83071	1535.81	8.83068	1593.47
9.96952	978.286	9.59012	1457.45	9.56206	1523.43	8.8541	1471.09	8.8541	1728.82	8.8541	1568.15	8.8541	1523.62	8.8541	1537.56	8.85407	1594.56
9.99466	991.117	9.61546	1442.25	9.58732	1536.21	8.8775	1456.33	8.8775	1718.06	8.8775	1602.72	8.8775	1531.4	8.8775	1540.43	8.87746	1594.37
10.0198	1002.83	9.6408	1430.28	9.61259	1555.06	8.90089	1446.9	8.90089	1683.58	8.90089	1644.27	8.90089	1543.71	8.90089	1545.46	8.90085	1595.06
10.045	1009.61	9.66614	1421.53	9.63785	1578.05	8.92428	1442.35	8.92428	1644.33	8.92428	1684.93	8.92428	1555.07	8.92428	1549.62	8.92424	1594.29
10.0701	1011.86	9.69147	1418.37	9.66311	1596.3	8.94767	1441	8.94767	1604.94	8.94767	1711.02	8.94767	1563.93	8.94767	1552.22	8.94764	1595.31
10.0952	1015.98	9.71681	1416.31	9.68838	1607.46	8.97107	1442.11	8.97107	1570	8.97107	1704.29	8.97107	1567.92	8.97107	1555.92	8.97103	1595.45
10.1204	1009.74	9.74215	1415.01	9.71364	1602.58	8.99446	1445.64	8.99446	1540.11	8.99446	1668.24	8.99446	1566.74	8.99446	1559.94	8.99442	1595.04
10.1455	988.983	9.76748	1417.46	9.7389	1583.78	9.01785	1451.56	9.01785	1515.84	9.01785	1623.05	9.01785	1563.2	9.01785	1564.56	9.01782	1594.79
10.1707	968.945	9.79282	1418.86	9.76417	1556.48	9.04125	1456.69	9.04125	1497.98	9.04125	1579.74	9.04125	1558.99	9.04125	1567.89	9.04121	1594.83
10.1958	960.16	9.81816	1419.31	9.78943	1530.78	9.06464	1459.7	9.06464	1486.24	9.06464	1545.77	9.06464	1554.97	9.06464	1568.73	9.0646	1594.16
10.221	961.505	9.8435	1418.84	9.81469	1507.55	9.08803	1458.3	9.08803	1477.66	9.08803	1520.69	9.08803	1555.26	9.08803	1570.62	9.08799	1594.66
10.2461	969.036	9.86883	1419.01	9.83995	1488.48	9.11142	1455.98	9.11142	1473.04	9.11142	1504.42	9.11142	1561.58	9.11142	1571.23	9.11139	1595.05
10.2713	984.632	9.89417	1419.65	9.86522	1472.38	9.13482	1456.27	9.13482	1469.79	9.13482	1493.55	9.13482	1571.33	9.13482	1569.43	9.13478	1595.13
10.2964	1014.79	9.91951	1420.22	9.89048	1461.29	9.15821	1461.42	9.15821	1467.55	9.15821	1486.74	9.15821	1581.74	9.15821	1566.46	9.15817	1596.36
10.3215	1049.27	9.94485	1420.17	9.91574	1455.36	9.1816	1472.67	9.1816	1466.02	9.1816	1482.25	9.1816	1593.16	9.1816	1564.26	9.18156	1596.89
10.3467	1058.65	9.97018	1422.62	9.94101	1451.09	9.20499	1491.11	9.20499	1464.86	9.20499	1481.29	9.20499	1598.65	9.20499	1561	9.20496	1595.96
10.3718	1039.1	9.99552	1426.67	9.96627	1448.3	9.22839	1516.76	9.22839	1464.9	9.22839	1481.64	9.22839	1594.31	9.22839	1558.49	9.22835	1595.91
10.397	1008.74	10.0209	1431.55	9.99153	1446.79	9.25178	1549.9	9.25178	1464.32	9.25178	1479.04	9.25178	1581.78	9.25178	1555.83	9.25174	1596.92
10.4221	987.899	10.0462	1435.85	10.0168	1445	9.27517	1588.99	9.27517	1466.46	9.27517	1475.03	9.27517	1565.15	9.27517	1554.09	9.27513	1598.42
10.4473	973.113	10.0715	1438.1	10.0421	1444.22	9.29856	1632.25	9.29856	1470.16	9.29856	1472.53	9.29856	1548.67	9.29856	1553	9.29853	1598.24
10.4724	965.661	10.0969	1440.67	10.0673	1444.83	9.32196	1675.69	9.32196	1473.61	9.32196	1471.36	9.32196	1538.5	9.32196	1550.37	9.32192	1597.23
10.4975	964.696	10.1222	1441.35	10.0926	1446.21	9.34535	1711.04	9.34535	1481.44	9.34535	1472.2	9.34535	1532.52	9.34535	1549.2	9.34531	1596.83
10.5227	967.424	10.1475	1439.8	10.1179	1448.72	9.36874	1725.75	9.36874	1497.26	9.36874	1473.12	9.36874	1528.51	9.36874	1550.3	9.3687	1598.41
10.5478	972.864	10.1729	1439.44	10.1431	1450.58	9.39213	1721.99	9.39213	1519.11	9.39213	1474.47	9.39213	1527.97	9.39213	1552.76	9.3921	1598.61
10.573	977.514	10.1982	1440.15	10.1684	1453.37	9.41553	1707.53	9.41553	1548.53	9.41553	1478.79	9.41553	1529.36	9.41553	1558.58	9.41549	1600.1
10.5981	982.474	10.2235	1442.48	10.1936	1455.44	9.43892	1686.86	9.43892	1583.49	9.43892	1485.96	9.43892	1531.6	9.43892	1564.11	9.43888	1601.14
10.6233	986.661	10.2489	1446.71	10.2189	1456.47	9.46231	1667.95	9.46231	1623.48	9.46231	1496.58	9.46231	1536.43	9.46231	1569.05	9.46227	1601.46
10.6484	987.093	10.2742	1450.04	10.2442	1459.82	9.4857	1648.57	9.4857	1668.5	9.4857	1511.16	9.4857	1542.69	9.4857	1574.21	9.48567	1601.09
10.6736	985.724	10.2996	1453.76	10.2694	1465.1	9.5091	1625.7	9.5091	1710.77	9.5091	1527.77	9.5091	1550.96	9.5091	1575.87	9.50906	1601.61
10.6987	985.992	10.3249	1463.18	10.2947	1468.18	9.53249	1602.38	9.53249	1742.24	9.53249	1549.7	9.53249	1559.4	9.53249	1574.47	9.53245	1604
10.7238	988.298	10.3502	1480.47	10.32	1471.15	9.55588	1579.07	9.55588	1760.25	9.55588	1575.05	9.55588	1566.47	9.55588	1571.71	9.55584	1605.92
10.749	988.471	10.3756	1497.69	10.3452	1472.46	9.57928	1556.12	9.57928	1760.93	9.57928	1604.38	9.57928	1574.97	9.57928	1570.19	9.57924	1605.95
10.7741	983.236	10.4009	1521.25	10.3705	1471.89	9.60267	1538.76	9.60267	1742.47	9.60267	1634.8	9.60267	1584.3	9.60267	1568.96	9.60263	1606.64
10.7993	978.226	10.4262	1539.78	10.3957	1471.75	9.62606	1529.45	9.62606	1712.75	9.62606	1661.41	9.62606	1593.42	9.62606	1569.75	9.62602	1606.28
10.8244	976.393	10.4516	1539.61	10.421	1471.73	9.64945	1530.59	9.64945	1679.95	9.64945	1678.36	9.64945	1601.93	9.64945	1571.64	9.64941	1605.48
10.8496	975.678	10.4769	1531.63	10.4463	1472.21	9.67285	1539.52	9.67285	1646.42	9.67285	1688.35	9.67285	1606.85	9.67285	1571.33	9.67281	1605.04
10.8747	977.042	10.5023	1514.58	10.4715	1471.81	9.69624	1555.77	9.69624	1613.54	9.69624	1693.89	9.69624	1607.28	9.69624	1568.69	9.6962	1607.65
10.8998	979.157	10.5276	1499.61	10.4968	1472.77	9.71963	1576	9.71963	1586.04	9.71963	1684.8	9.71963	1604.42	9.71963	1567.54	9.71959	1609.49
10.925	981.701	10.5529	1489.09	10.5221	1476.16	9.74302	1589.26	9.74302	1567.02	9.74302	1665	9.74302	1601.04	9.74302	1568.11	9.74298	1609.74
10.9501	982.452	10.5783	1484.1	10.5473	1481.25	9.76642	1592.46	9.76642	1556.46	9.76642	1642.24	9.76642	1600.48	9.76642	1567.41	9.76638	1610.21
10.9753	981.243	10.6036	1477.83	10.5726	1488.94	9.78981	1589.77	9.78981	1551.74	9.78981	1618.41	9.78981	1603.63	9.78981	1565.72	9.78977	1611.63
11.0004	980.848	10.6289	1472	10.5978	1497.44	9.8132	1584.68	9.8132	1553.59	9.8132	1602.97	9.8132	1612.96	9.8132	1566.01	9.81316	1611.82
11.0256	981.278	10.6543	1468.04	10.6231	1508.43	9.83659	1579.64	9.83659	1562.75	9.83659	1595.76	9.83659	1626.72	9.83659	1567.69	9.83655	1611.96
11.0507	981.908	10.6796	1465.82	10.6484	1523.49	9.85999	1571.37	9.85999	1574.34	9.85999	1592.39	9.85999	1641.18	9.85999	1570.93	9.85995	1613.43
11.0759	983.554	10.705	1466.09	10.6736	1537.52	9.88338	1556.51	9.88338	1589.54	9.88338	1590.83	9.88338	1654.64	9.88338	1574.07	9.88334	1616.24
11.101	987.3	10.7303	1470.56	10.6989	1548.32	9.90677	1532.68	9.90677	1608.1	9.90677	1590.1	9.90677	1661.78	9.90677	1576.88	9.90673	1616.6
11.1261	991.914	10.7556	1477.89	10.7242	1555.92	9.93016	1509.9	9.93016	1626.77	9.93016	1592.4	9.93016	1658.94	9.93016	1579.37	9.93012	1616.31
11.1513	999.544	10.781	1488.88	10.7494	1558.19	9.95356	1488.79	9.95356	1638.88	9.95356	1597.64	9.95356	1650.35	9.95356	1582.79	9.95352	1617.96
11.1764	1009.56	10.8063	1502.38	10.7747	1555.12	9.97695	1472.87	9.97695	1644.08	9.97695	1605.31	9.97695	1640.94	9.97695	1585.69	9.97691	1619.72
11.2016	1020.96	10.8316	1514.27	10.8	1548.81	10.0003	1461.15	10.0003	1646.4	10.0003	1611.73	10.0003	1630.97	10.0003	1588.79	10.0003	1620.97
11.2267	1030.71	10.857	1521.47	10.8252	1539.99	10.0237	1453.19	10.0237	1644.4	10.0237	1615.99	10.0237	1622.22	10.0237	1593.32	10.0237	1623.54
11.2518	1035.59	10.8823	1522.17	10.8505	1529.27	10.0471	1448.84	10.0471	1635.49	10.0471	1618.27	10.0471	1617.08	10.0471	1595.69	10.0471	1624.92
11.277	1032.73	10.9077	1517.69	10.8757	1518.71	10.0705	1445.73	10.0705	1616.82	10.0705	1617.8	10.0705	1613.25	10.0705	1596.38	10.0705	1625.91
11.3021	1024.98	10.933	1510.03	10.901	1511.1	10.0939	1444.06	10.0939	1591.36	10.0939	1615.52	10.0939	1607.66	10.0939	1594.71	10.0939	1626.41
11.3273	1019.71	10.9583	1506.1	10.9263	1507.38	10.1173	1442.13	10.1173	1564.51	10.1173	1609.31	10.1173	1601.26	10.1173	1593.19	10.1173	1625.74
11.3524	1024.74	10.9837	1504.66	10.9515	1505.17	10.1407	1440.25	10.1407	1540.43	10.1407	1598.77	10.1407	1594.92	10.1407	1591.28	10.1407	1624.87
11.3776	1039.98	11.009	1504.69	10.9768	1505.96	10.1641	1440.74	10.1641	1519.44	10.1641	1584.3	10.1641	1589.87	10.1641	1589.26	10.164	1626.5
11.4027	1062.86	11.0343	1510.98	11.0021	1510.63	10.1875	1442.04	10.1875	1504.16	10.1875	1567.67	10.1875	1584.31	10.1875	1587.28	10.1874	1628.41
11.4279	1080.1	11.0597	1521.47	11.0273	1519.31	10.2109	1443.64	10.2109	1493.17	10.2109	1550.48	10.2109	1577.76	10.2109	1585.64	10.2108	1629.67
11.453	1084.93	11.085	1532.41	11.0526	1533.46	10.2343	1446.3	10.2343	1484.54	10.2343	1534.71	10.2343	1571.87	10.2343	1583.96	10.2342	1629.78
11.4781	1085.02	11.1104	1545.33	11.0778	1549.12	10.2577	1450.87	10.2577	1481.29	10.2577	1522.82	10.2577	1565.32	10.2577	1581.97	10.2576	1630.34
11.5033	1074.85	11.1357	1552.54	11.1031	1567.75	10.2811	1456.12	10.2811	1483.07	10.2811	1514.45	10.2811	1558.84	10.2811	1581.03	10.281	1631.01
11.5284	1054.34	11.161	1558.81	11.1284	1584.04	10.3044	1457.52	10.3044	1484.56	10.3044	1507.63	10.3044	1554.91	10.3044	1580.46	10.3044	1632.6
11.5536	1038.23	11.1864	1565.35	11.1536	1587.33	10.3278	1456.88	10.3278	1483.06	10.3278	1501.53	10.3278	1553.45	10.3278	1580.21	10.3278	1634.52
11.5787	1031.21	11.2117	1564.09	11.1789	1586.81	10.3512	1459.65	10.3512	1480.32	10.3512	1498.11	10.3512	1553.59	10.3512	1581.78	10.3512	1635.61
11.6039	1028.16	11.237	1558.73	11.2042	1574.69	10.3746	1464.12	10.3746	1478.38	10.3746	1496.18	10.3746	1554.9	10.3746	1582.34	10.3746	1636.77
11.629	1026.58	11.2624	1546.83	11.2294	1563.44	10.398	1468.88	10.398	1477.24	10.398	1494.41	10.398	1556.66	10.398	1582.46	10.398	1638.09
11.6542	1024.64	11.2877	1536.53	11.2547	1555.61	10.4214	1472.81	10.4214	1478.13	10.4214	1495.05	10.4214	1560.03	10.4214	1584.91	10.4214	1638.61
11.6793	1024.88	11.3131	1530.56	11.2799	1552.6	10.4448	1475.24	10.4448	1480.09	10.4448	1497.45	10.4448	1565.4	10.4448	1588.87	10.4448	1638.87
11.7044	1023.87	11.3384	1526.28	11.3052	1557.4	10.4682	1475.78	10.4682	1481.32	10.4682	1499.57	10.4682	1573.23	10.4682	1594.05	10.4681	1637.89
11.7296	1021.57	11.3637	1524.86	11.3305	1568.69	10.4916	1474.06	10.4916	1483.52	10.4916	1500.99	10.4916	1579.41	10.4916	1597.44	10.4915	1638.25
11.7547	1020.66	11.3891	1528	11.3557	1584.6	10.515	1471.88	10.515	1486.99	10.515	1502.53	10.515	1584.29	10.515	1602.18	10.5149	1640.58
11.7799	1021.91	11.4144	1531.01	11.381	1598.77	10.5384	1469.97	10.5384	1489.41	10.5384	1502.43	10.5384	1587.67	10.5384	1607.15	10.5383	1641.82
11.805	1020.77	11.4397	1532.15	11.4063	1609.94	10.5618	1469.78	10.5618	1493	10.5618	1503.34	10.5618	1588.8	10.5618	1611.03	10.5617	1644.42
11.8302	1019.29	11.4651	1532.45	11.4315	1615.99	10.5852	1470.19	10.5852	1497.45	10.5852	1505.63	10.5852	1588.55	10.5852	1612.45	10.5851	1646.61
11.8553	1019.72	11.4904	1531.4	11.4568	1618.2	10.6085	1471.98	10.6085	1501.43	10.6085	1508.56	10.6085	1588.34	10.6085	1613.61	10.6085	1648.85
11.8804	1023.56	11.5158	1532.09	11.482	1615.46	10.6319	1476.3	10.6319	1504.44	10.6319	1513.46	10.6319	1589.27	10.6319	1614.75	10.6319	1650.19
11.9056	1029.07	11.5411	1531.86	11.5073	1607.97	10.6553	1480.06	10.6553	1505.92	10.6553	1517.05	10.6553	1592.29	10.6553	1614.54	10.6553	1652.05
11.9307	1036.22	11.5664	1532.8	11.5326	1598.71	10.6787	1486.06	10.6787	1506.23	10.6787	1519.48	10.6787	1594.99	10.6787	1615.2	10.6787	1654.55
11.9559	1047.93	11.5918	1535.7	11.5578	1588.57	10.7021	1495.04	10.7021	1506.17	10.7021	1522.6	10.7021	1599.24	10.7021	1615.8	10.7021	1656.11
11.981	1062.56	11.6171	1538.78	11.5831	1581.39	10.7255	1505.32	10.7255	1505.27	10.7255	1526.53	10.7255	1607.13	10.7255	1616.26	10.7255	1656.45
12.0062	1078.35	11.6424	1540.43	11.6084	1575.54	10.7489	1518.2	10.7489	1504.06	10.7489	1531.59	10.7489	1616.06	10.7489	1616.82	10.7489	1656.66
12.0313	1089.84	11.6678	1544.24	11.6336	1570.96	10.7723	1531.76	10.7723	1504.3	10.7723	1536.71	10.7723	1624.82	10.7723	1619.58	10.7722	1657.7
12.0565	1090.74	11.6931	1549.52	11.6589	1568.25	10.7957	1548.7	10.7957	1506.42	10.7957	1540.72	10.7957	1637.65	10.7957	1622.18	10.7957	1659
12.0816	1078.89	11.7185	1556.76	11.6842	1566.05	10.8191	1561.54	10.8191	1509.65	10.8191	1543.65	10.8191	1656.5	10.8191	1625.39	10.819	1660.64
12.1067	1064.04	11.7438	1563.73	11.7094	1563.99	10.8425	1563.28	10.8425	1511.12	10.8425	1544.58	10.8425	1680.23	10.8425	1631.36	10.8424	1660.57
12.1319	1051.38	11.7691	1572.75	11.7347	1561.48	10.8659	1558.92	10.8659	1511.79	10.8659	1543.27	10.8659	1703.58	10.8659	1641.06	10.8658	1662.03
12.157	1040.38	11.7945	1581.18	11.7599	1559.37	10.8893	1550.33	10.8893	1515.27	10.8893	1539.26	10.8893	1721.01	10.8893	1650.7	10.8892	1663.27
12.1822	1031.73	11.8198	1592.04	11.7852	1559.84	10.9126	1537.75	10.9126	1521.65	10.9126	1533.83	10.9126	1725.69	10.9126	1658.6	10.9126	1664.24
12.2073	1026.22	11.8451	1608.66	11.8105	1559.3	10.936	1527.76	10.936	1530.5	10.936	1529.78	10.936	1712.1	10.936	1670.5	10.936	1665.59
12.2325	1023.43	11.8705	1629.04	11.8357	1560.93	10.9594	1520.66	10.9594	1540.62	10.9594	1528.05	10.9594	1690.65	10.9594	1682.44	10.9594	1666.43
12.2576	1021.89	11.8958	1658.59	11.861	1565.6	10.9828	1512.44	10.9828	1552.24	10.9828	1529.81	10.9828	1667.49	10.9828	1691.05	10.9828	1668.57
12.2828	1020.99	11.9211	1689.69	11.8863	1569.84	11.0062	1505.73	11.0062	1561.82	11.0062	1534.06	11.0062	1646.03	11.0062	1696.72	11.0062	1670.78
12.3079	1021.5	11.9465	1706.07	11.9115	1575.59	11.0296	1502.49	11.0296	1572.28	11.0296	1539.4	11.0296	1629.88	11.0296	1700.34	11.0296	1671.04
12.333	1021.94	11.9718	1712.97	11.9368	1583.05	11.053	1500.86	11.053	1577.81	11.053	1546.76	11.053	1619.34	11.053	1700.26	11.053	1670.13
12.3582	1022.12	11.9972	1695.63	11.962	1590.17	11.0764	1502.28	11.0764	1577.07	11.0764	1556.52	11.0764	1613.61	11.0764	1698.21	11.0764	1669.98
12.3833	1023.26	12.0225	1675.31	11.9873	1595.99	11.0998	1504.04	11.0998	1574.63	11.0998	1566.11	11.0998	1611.03	11.0998	1693.35	11.0998	1672.63
12.4085	1026.86	12.0478	1645.21	12.0126	1599.18	11.1232	1507.01	11.1232	1570.57	11.1232	1572.85	11.1232	1610.63	11.1232	1687	11.1231	1675.42
12.4336	1032	12.0732	1626.35	12.0378	1597.97	11.1466	1512.96	11.1466	1564.39	11.1466	1577.88	11.1466	1613.25	11.1466	1681.44	11.1465	1677.26
12.4588	1037.52	12.0985	1612.33	12.0631	1596.25	11.17	1521.52	11.17	1558.02	11.17	1579.75	11.17	1615.75	11.17	1676.19	11.1699	1678.78
12.4839	1042.25	12.1238	1598.88	12.0884	1597.6	11.1934	1532.57	11.1934	1552.54	11.1934	1577.63	11.1934	1618.22	11.1934	1671.24	11.1933	1679.71
12.5091	1045.17	12.1492	1586.25	12.1136	1602.5	11.2168	1542.89	11.2168	1546.79	11.2168	1574.72	11.2168	1620.32	11.2168	1664.93	11.2167	1680.36
12.5342	1045.38	12.1745	1576.43	12.1389	1610.22	11.2401	1551.93	11.2401	1541.42	11.2401	1571.82	11.2401	1620.85	11.2401	1659.22	11.2401	1682.68
12.5593	1044.86	12.1998	1571.57	12.1642	1621.05	11.2635	1558.2	11.2635	1539.27	11.2635	1568.87	11.2635	1620.12	11.2635	1654.17	11.2635	1684.74
12.5845	1042.32	12.2252	1570.27	12.1894	1634.34	11.2869	1560.21	11.2869	1539.1	11.2869	1564.97	11.2869	1619.88	11.2869	1649.19	11.2869	1686.16
12.6096	1039.62	12.2505	1572.44	12.2147	1647.14	11.3103	1555.08	11.3103	1539.33	11.3103	1562.17	11.3103	1621.66	11.3103	1647.52	11.3103	1689.54
12.6348	1037.59	12.2759	1576.21	12.2399	1660.53	11.3337	1547.8	11.3337	1542.89	11.3337	1560.16	11.3337	1623.5	11.3337	1646.62	11.3337	1690.53
12.6599	1037.09	12.3012	1579.39	12.2652	1676.08	11.3571	1545.29	11.3571	1549.72	11.3571	1558.22	11.3571	1623.94	11.3571	1645.89	11.3571	1691.38
12.6851	1039.23	12.3265	1583.5	12.2905	1688.48	11.3805	1544.68	11.3805	1556.47	11.3805	1555.96	11.3805	1624.14	11.3805	1645.12	11.3805	1692.97
12.7102	1041.5	12.3519	1588.16	12.3157	1697.65	11.4039	1546.28	11.4039	1565.74	11.4039	1555.51	11.4039	1623.11	11.4039	1646.62	11.4039	1693.81
12.7353	1044.66	12.3772	1593.21	12.341	1695.8	11.4273	1550.34	11.4273	1576.44	11.4273	1556.55	11.4273	1621.04	11.4273	1647.77	11.4272	1694.07
12.7605	1051.13	12.4025	1597.88	12.3663	1685.09	11.4507	1554.96	11.4507	1586.29	11.4507	1557.8	11.4507	1619.92	11.4507	1648.25	11.4506	1694.33
12.7856	1055.94	12.4279	1603.32	12.3915	1670.34	11.4741	1563.02	11.4741	1593.82	11.4741	1560.59	11.4741	1619.82	11.4741	1648.86	11.474	1696.74
12.8108	1056.46	12.4532	1614.32	12.4168	1653.03	11.4975	1573.73	11.4975	1598.17	11.4975	1566.16	11.4975	1619.59	11.4975	1649.18	11.4974	1699.26
12.8359	1056.92	12.4786	1629.32	12.4421	1637.53	11.5209	1582.68	11.5209	1599.96	11.5209	1573.53	11.5209	1621.4	11.5209	1649.31	11.5208	1700.33
12.8611	1058.92	12.5039	1638.61	12.4673	1626.7	11.5443	1589.59	11.5443	1596.56	11.5443	1581.81	11.5443	1622.59	11.5443	1650.19	11.5442	1701.59
12.8862	1060.02	12.5292	1642.03	12.4926	1620.7	11.5677	1596.26	11.5677	1591.05	11.5677	1589.73	11.5677	1624.49	11.5677	1651.4	11.5676	1704.14
12.9114	1059.54	12.5546	1646.37	12.5178	1618	11.591	1601.49	11.591	1587.32	11.591	1597.65	11.591	1627.29	11.591	1653.19	11.591	1707.99
12.9365	1055.24	12.5799	1652.72	12.5431	1617.48	11.6144	1604.1	11.6144	1586.39	11.6144	1605.35	11.6144	1631.61	11.6144	1655.08	11.6144	1710.28
12.9616	1050.47	12.6052	1656.37	12.5684	1619.63	11.6378	1603.66	11.6378	1587.34	11.6378	1610.77	11.6378	1635.08	11.6378	1656.1	11.6378	1709.48
12.9868	1048.41	12.6306	1656.28	12.5936	1622.93	11.6612	1602.87	11.6612	1590.52	11.6612	1611.52	11.6612	1636.29	11.6612	1657.25	11.6612	1709.25
13.0119	1049.74	12.6559	1651.69	12.6189	1627.05	11.6846	1601.03	11.6846	1597.44	11.6846	1607.8	11.6846	1636.49	11.6846	1659.37	11.6846	1709.69
13.0371	1050.78	12.6813	1646.46	12.6441	1632.42	11.708	1597.33	11.708	1607.66	11.708	1603.12	11.708	1638.54	11.708	1661.46	11.708	1710.77
13.0622	1051.48	12.7066	1639.78	12.6694	1639.06	11.7314	1594.4	11.7314	1621.29	11.7314	1600.63	11.7314	1639.34	11.7314	1663.06	11.7314	1711.13
13.0874	1054.05	12.7319	1629.83	12.6947	1646.23	11.7548	1592.92	11.7548	1636.05	11.7548	1599.32	11.7548	1639.12	11.7548	1664.9	11.7547	1713.02
13.1125	1057.66	12.7573	1620.44	12.7199	1651.52	11.7782	1591.49	11.7782	1648.42	11.7782	1599.18	11.7782	1641.01	11.7782	1666.61	11.7781	1715.92
13.1376	1062.88	12.7826	1615.46	12.7452	1658.54	11.8016	1588.03	11.8016	1657.06	11.8016	1601.62	11.8016	1646.26	11.8016	1669.91	11.8015	1717.7
13.1628	1067.92	12.8079	1610.34	12.7705	1666.38	11.825	1584.69	11.825	1661.76	11.825	1607.9	11.825	1653.89	11.825	1673.48	11.8249	1718.9
13.1879	1070.68	12.8333	1603.76	12.7957	1673.55	11.8484	1581.96	11.8484	1660.28	11.8484	1614.96	11.8484	1659.45	11.8484	1677.34	11.8483	1720.69
13.2131	1072.06	12.8586	1601.84	12.821	1685.27	11.8718	1578.31	11.8718	1654.25	11.8718	1622.46	11.8718	1664.55	11.8718	1682.39	11.8717	1721.33
13.2382	1072.71	12.884	1600.66	12.8463	1700.48	11.8951	1574.39	11.8951	1648.31	11.8951	1628.61	11.8951	1671.13	11.8951	1689.08	11.8951	1722.89
13.2634	1074.12	12.9093	1599.74	12.8715	1719.34	11.9185	1571.72	11.9185	1640.15	11.9185	1634.48	11.9185	1676.32	11.9185	1696.07	11.9185	1725.45
13.2885	1077.7	12.9346	1599.48	12.8968	1742.59	11.9419	1571.28	11.9419	1634.87	11.9419	1638.98	11.9419	1680.41	11.9419	1701.01	11.9419	1727.47
13.3137	1081	12.96	1600.5	12.9221	1768.88	11.9653	1571.01	11.9653	1632.83	11.9653	1638.68	11.9653	1684.02	11.9653	1707.12	11.9653	1728.32
13.3388	1086.3	12.9853	1603.32	12.9473	1793.65	11.9887	1572.12	11.9887	1628.41	11.9887	1636.65	11.9887	1686.17	11.9887	1713.34	11.9887	1730.95
13.3639	1091.3	13.0107	1605.17	12.9726	1808.29	12.0121	1574.52	12.0121	1622.92	12.0121	1634.51	12.0121	1686.84	12.0121	1718.1	12.0121	1732.95
13.3891	1091.71	13.036	1609.55	12.9978	1815.5	12.0355	1577.72	12.0355	1619.31	12.0355	1633.72	12.0355	1686.72	12.0355	1718.94	12.0355	1734.15
13.4142	1086.46	13.0613	1616.77	13.0231	1810.35	12.0589	1581.29	12.0589	1618.14	12.0589	1634.63	12.0589	1686.55	12.0589	1718.71	12.0588	1735.68
13.4394	1079.08	13.0867	1624.05	13.0484	1790	12.0823	1584.67	12.0823	1615.54	12.0823	1635.7	12.0823	1686.69	12.0823	1718.67	12.0822	1737.86
13.4645	1072.74	13.112	1628.69	13.0736	1760.89	12.1057	1585.87	12.1057	1612.09	12.1057	1637.14	12.1057	1685.21	12.1057	1716.62	12.1056	1739.89
13.4897	1070.56	13.1373	1633.25	13.0989	1731.68	12.1291	1586.2	12.1291	1611.64	12.1291	1637.73	12.1291	1683.35	12.1291	1714.97	12.129	1740.93
13.5148	1069.85	13.1627	1633.9	13.1242	1709.94	12.1525	1584.4	12.1525	1609.87	12.1525	1635.74	12.1525	1682.05	12.1525	1712.77	12.1524	1740.75
13.5399	1069.88	13.188	1630.91	13.1494	1695.48	12.1759	1583.93	12.1759	1607.26	12.1759	1634.14	12.1759	1682.34	12.1759	1710.75	12.1758	1742.05
13.5651	1071.28	13.2133	1626.97	13.1747	1685.61	12.1992	1587.36	12.1992	1606.94	12.1992	1634.84	12.1992	1683.03	12.1992	1709.68	12.1992	1744.68
13.5902	1071.25	13.2387	1625.39	13.1999	1678.25	12.2226	1592.68	12.2226	1608.2	12.2226	1636.11	12.2226	1683.6	12.2226	1709.76	12.2226	1746.08
13.6154	1070.89	13.264	1625.78	13.2252	1675.21	12.246	1597.7	12.246	1609.23	12.246	1638.34	12.246	1685.28	12.246	1711.73	12.246	1746.79
13.6405	1072.09	13.2894	1626.77	13.2505	1672.63	12.2694	1605.89	12.2694	1610.54	12.2694	1641.16	12.2694	1688.99	12.2694	1713.87	12.2694	1747.78
13.6657	1073.81	13.3147	1627.49	13.2757	1668.82	12.2928	1617.8	12.2928	1612.16	12.2928	1641.97	12.2928	1693.57	12.2928	1716.72	12.2928	1749.58
13.6908	1075.31	13.34	1626.72	13.301	1666.41	12.3162	1630.69	12.3162	1612.91	12.3162	1640.96	12.3162	1701.55	12.3162	1721.97	12.3162	1751.44
13.7159	1076.34	13.3654	1627.68	13.3263	1665.28	12.3396	1642.3	12.3396	1611.7	12.3396	1640.28	12.3396	1708.83	12.3396	1727.22	12.3395	1753.16
13.7411	1077.17	13.3907	1628.65	13.3515	1666.99	12.363	1653.14	12.363	1610.48	12.363	1638.65	12.363	1713.71	12.363	1734.16	12.3629	1755.02
13.7662	1077.99	13.416	1629.02	13.3768	1669.58	12.3864	1664.33	12.3864	1612.14	12.3864	1635	12.3864	1717.5	12.3864	1740.59	12.3863	1756.3
13.7914	1079.72	13.4414	1629.87	13.402	1672.76	12.4098	1674.87	12.4098	1614.61	12.4098	1631.3	12.4098	1717.99	12.4098	1743.96	12.4097	1759.65
13.8165	1081.45	13.4667	1631.25	13.4273	1677.79	12.4332	1678.85	12.4332	1617.29	12.4332	1628.42	12.4332	1715.45	12.4332	1745.91	12.4331	1761.3
13.8417	1082.78	13.4921	1633.55	13.4526	1680.31	12.4566	1676.21	12.4566	1621.52	12.4566	1626.24	12.4566	1710.26	12.4566	1746.95	12.4565	1762.38
13.8668	1084.43	13.5174	1634.22	13.4778	1681.21	12.48	1670.88	12.48	1627.45	12.48	1625.12	12.48	1700.4	12.48	1746.45	12.4799	1763.23
13.8919	1085.84	13.5427	1636.09	13.5031	1684.34	12.5033	1663.54	12.5033	1632.46	12.5033	1624.25	12.5033	1692.39	12.5033	1744.92	12.5033	1765.76
13.9171	1087.55	13.5681	1638.38	13.5284	1685.23	12.5267	1652.44	12.5267	1639.6	12.5267	1624.47	12.5267	1688.21	12.5267	1741.13	12.5267	1767.8
13.9422	1090.28	13.5934	1639.67	13.5536	1685.08	12.5501	1640.81	12.5501	1649.6	12.5501	1627.85	12.5501	1685.73	12.5501	1738.78	12.5501	1770.3
13.9674	1094.51	13.6187	1640.69	13.5789	1686.03	12.5735	1631.88	12.5735	1662.76	12.5735	1632.09	12.5735	1683.4	12.5735	1738.31	12.5735	1772.86
13.9925	1097.86	13.6441	1644.18	13.6042	1686.77	12.5969	1625.19	12.5969	1677	12.5969	1639.46	12.5969	1682.93	12.5969	1736.97	12.5969	1773.73
14.0177	1097.9	13.6694	1648.46	13.6294	1687.4	12.6203	1619.95	12.6203	1690.18	12.6203	1645.95	12.6203	1685.68	12.6203	1736.48	12.6203	1773.99
14.0428	1098.39	13.6948	1653.84	13.6547	1687.96	12.6437	1616.5	12.6437	1703.59	12.6437	1651.54	12.6437	1691.81	12.6437	1737.64	12.6437	1776.33
14.068	1099.51	13.7201	1660.04	13.6799	1689.67	12.6671	1614.76	12.6671	1713.02	12.6671	1659.37	12.6671	1698.16	12.6671	1737.15	12.667	1778.33
14.0931	1100.02	13.7454	1667.65	13.7052	1691.63	12.6905	1614.86	12.6905	1715.57	12.6905	1669.86	12.6905	1705.15	12.6905	1736.34	12.6904	1781.01
14.1182	1101.82	13.7708	1673.97	13.7305	1692	12.7139	1617.09	12.7139	1715.55	12.7139	1680.87	12.7139	1714.41	12.7139	1736.13	12.7138	1784.19
14.1434	1104.63	13.7961	1681.06	13.7557	1693.73	12.7373	1620.82	12.7373	1710.88	12.7373	1690.49	12.7373	1724.29	12.7373	1738.12	12.7372	1786.62
14.1685	1106.79	13.8214	1687.82	13.781	1694.57	12.7607	1625.04	12.7607	1701.68	12.7607	1696.4	12.7607	1733.04	12.7607	1740.33	12.7606	1788.57
14.1937	1109.73	13.8468	1693.01	13.8063	1694.35	12.7841	1629.25	12.7841	1691.48	12.7841	1700.26	12.7841	1738.97	12.7841	1741.64	12.784	1789.16
14.2188	1111.24	13.8721	1696.09	13.8315	1694.53	12.8075	1631.62	12.8075	1681.71	12.8075	1701.7	12.8075	1745.7	12.8075	1742.83	12.8074	1788.87
14.244	1113.21	13.8974	1694.85	13.8568	1694.7	12.8308	1636.59	12.8308	1673.25	12.8308	1702.21	12.8308	1750.51	12.8308	1744.44	12.8308	1790.17
14.2691	1116.4	13.9228	1691.42	13.882	1695.62	12.8542	1644.37	12.8542	1665.48	12.8542	1701.13	12.8542	1750.65	12.8542	1746.54	12.8542	1793.45
14.2943	1119.13	13.9481	1688.68	13.9073	1697.87	12.8776	1651.4	12.8776	1661.57	12.8776	1696.48	12.8776	1748.37	12.8776	1749.31	12.8776	1796.48
14.3194	1122.31	13.9735	1685.28	13.9326	1700.61	12.901	1657.05	12.901	1659.59	12.901	1689.74	12.901	1744.18	12.901	1751.97	12.901	1799.16
14.3445	1126.44	13.9988	1684.69	13.9578	1704.36	12.9244	1662.43	12.9244	1658.11	12.9244	1685.44	12.9244	1737.98	12.9244	1753.82	12.9244	1800.03
14.3697	1132.24	14.0241	1684.91	13.9831	1708.13	12.9478	1667.1	12.9478	1657.06	12.9478	1681.53	12.9478	1732.82	12.9478	1753.64	12.9478	1801.22
14.3948	1140.21	14.0495	1682.9	14.0084	1713.01	12.9712	1672.28	12.9712	1657.29	12.9712	1678.02	12.9712	1728.56	12.9712	1755.35	12.9711	1803.17
14.42	1149.78	14.0748	1682.34	14.0336	1718.64	12.9946	1679.63	12.9946	1659.21	12.9946	1673.69	12.9946	1724.45	12.9946	1757.95	12.9945	1805.45
14.4451	1156.38	14.1001	1681.22	14.0589	1725.62	13.018	1686.78	13.018	1663.08	13.018	1669.92	13.018	1723.39	13.018	1757.23	13.0179	1810.37
14.4703	1163.49	14.1255	1680.73	14.0841	1732.78	13.0414	1694.91	13.0414	1668.53	13.0414	1668.29	13.0414	1722.68	13.0414	1757.34	13.0413	1812.72
14.4954	1168.9	14.1508	1681.25	14.1094	1736.8	13.0648	1700.24	13.0648	1673.03	13.0648	1668.32	13.0648	1720.72	13.0648	1759.32	13.0647	1811.82
14.5206	1171.74	14.1762	1681.21	14.1347	1739.88	13.0882	1703.82	13.0882	1677.31	13.0882	1669.06	13.0882	1719.72	13.0882	1761.19	13.0881	1812.43
14.5457	1173.47	14.2015	1682.5	14.1599	1742.62	13.1116	1707.73	13.1116	1683.89	13.1116	1669.78	13.1116	1719.56	13.1116	1764.11	13.1115	1815.25
14.5708	1172.04	14.2268	1684.88	14.1852	1744.58	13.1349	1710.43	13.1349	1689.59	13.1349	1671.13	13.1349	1720.86	13.1349	1765.33	13.1349	1817.39
14.596	1167.2	14.2522	1687.04	14.2105	1746.17	13.1584	1709.89	13.1584	1695.68	13.1584	1675.32	13.1584	1722.56	13.1584	1765.94	13.1583	1817.29
14.6211	1160.89	14.2775	1688.13	14.2357	1745.3	13.1817	1705.48	13.1817	1703.06	13.1817	1679.39	13.1817	1725.26	13.1817	1768.69	13.1817	1817.72
14.6463	1155.82	14.3028	1689.78	14.261	1744.93	13.2051	1699.93	13.2051	1710.91	13.2051	1682.74	13.2051	1727.65	13.2051	1770.41	13.2051	1818.89
14.6714	1151.44	14.3282	1691.82	14.2863	1744.97	13.2285	1694.71	13.2285	1720.03	13.2285	1689.15	13.2285	1730.47	13.2285	1771.32	13.2285	1820.43
14.6966	1147.87	14.3535	1695.01	14.3115	1746.29	13.2519	1689.32	13.2519	1730	13.2519	1694.85	13.2519	1733.43	13.2519	1771.61	13.2519	1823.16
14.7217	1145.68	14.3788	1695.66	14.3368	1747.58	13.2753	1683.82	13.2753	1737.25	13.2753	1699.82	13.2753	1735.43	13.2753	1773.26	13.2752	1826.31
14.7468	1143.45	14.4042	1697.15	14.362	1748.89	13.2987	1678.29	13.2987	1744.15	13.2987	1705.75	13.2987	1737.96	13.2987	1775.17	13.2987	1827.9
14.772	1142.73	14.4295	1698.86	14.3873	1748.55	13.3221	1673.74	13.3221	1751.94	13.3221	1711.35	13.3221	1740.43	13.3221	1776.69	13.322	1829.01
14.7971	1142.68	14.4549	1699.04	14.4126	1747.08	13.3455	1669.23	13.3455	1757.39	13.3455	1716.26	13.3455	1742.9	13.3455	1778.34	13.3454	1830.9
14.8223	1141.89	14.4802	1701.19	14.4378	1746.98	13.3689	1666.04	13.3689	1760.06	13.3689	1722.46	13.3689	1746	13.3689	1781.18	13.3688	1835.35
14.8474	1140.86	14.5055	1704.23	14.4631	1745.76	13.3923	1663.36	13.3923	1761.7	13.3923	1729.5	13.3923	1747.8	13.3923	1783.29	13.3922	1837.46
14.8726	1141.49	14.5309	1707	14.4884	1744.83	13.4157	1662.39	13.4157	1760.16	13.4157	1736.9	13.4157	1751.85	13.4157	1786.26	13.4156	1837.89
14.8977	1144.83	14.5562	1708.3	14.5136	1744.08	13.4391	1661.85	13.4391	1757.51	13.4391	1745.22	13.4391	1755.13	13.4391	1789.55	13.439	1838.73
14.9229	1147.31	14.5816	1710.23	14.5389	1742.82	13.4625	1664.23	13.4625	1754.24	13.4625	1752.63	13.4625	1759.74	13.4625	1790.95	13.4624	1841.03
14.948	1148.37	14.6069	1712.25	14.5641	1743.31	13.4858	1665.47	13.4858	1751.05	13.4858	1759.36	13.4858	1765.34	13.4858	1792.11	13.4858	1844.49
14.9731	1149.13	14.6322	1714.72	14.5894	1745.33	13.5092	1666.33	13.5092	1747.07	13.5092	1764.89	13.5092	1769.07	13.5092	1793.89	13.5092	1847.31
14.9983	1150.13	14.6576	1716.78	14.6147	1747.51	13.5326	1669.07	13.5326	1742.37	13.5326	1769.81	13.5326	1771.45	13.5326	1796.21	13.5326	1848.54
15.0234	1151.68	14.6829	1718.38	14.6399	1748.35	13.556	1674.04	13.556	1737.58	13.556	1774.17	13.556	1774.17	13.556	1798.56	13.556	1849.12
15.0486	1153.17	14.7082	1721.75	14.6652	1749.26	13.5794	1678.08	13.5794	1734.54	13.5794	1774.17	13.5794	1776.59	13.5794	1800.22	13.5794	1849.83
15.0737	1153.86	14.7336	1724.57	14.6905	1751.92	13.6028	1680.8	13.6028	1731.43	13.6028	1771.78	13.6028	1776.62	13.6028	1800.86	13.6028	1852.91
15.0989	1152.46	14.7589	1725.24	14.7157	1753.81	13.6262	1684.2	13.6262	1727.74	13.6262	1769.16	13.6262	1778.48	13.6262	1802.68	13.6261	1856
15.124	1152.5	14.7843	1726.58	14.741	1756.5	13.6496	1686.03	13.6496	1724.67	13.6496	1766.48	13.6496	1781.44	13.6496	1805.82	13.6495	1858.15
15.1492	1154.54	14.8096	1728.31	14.7662	1756.4	13.673	1685.27	13.673	1722.41	13.673	1764.05	13.673	1780.47	13.673	1809.07	13.6729	1859.53
15.1743	1156.74	14.8349	1730.53	14.7915	1756.76	13.6964	1684.99	13.6964	1721.2	13.6964	1760.11	13.6964	1779.44	13.6964	1813.22	13.6963	1860.45
15.1994	1157.7	14.8603	1733.47	14.8168	1758.43	13.7198	1684.93	13.7198	1719.82	13.7198	1753.56	13.7198	1780.3	13.7198	1814.6	13.7197	1862.83
15.2246	1159.07	14.8856	1735.95	14.842	1760.23	13.7432	1683.58	13.7432	1719.53	13.7432	1746.9	13.7432	1781.56	13.7432	1815.68	13.7431	1865.07
15.2497	1160.87	14.9109	1737.17	14.8673	1761.73	13.7666	1682.75	13.7666	1721.94	13.7666	1743.49	13.7666	1782.3	13.7666	1818.27	13.7665	1866.15
15.2749	1164.37	14.9363	1737.55	14.8926	1761.24	13.7899	1683.84	13.7899	1723.69	13.7899	1739.41	13.7899	1782.44	13.7899	1820.35	13.7899	1868.05
15.3	1166.76	14.9616	1741.26	14.9178	1764.01	13.8133	1685.63	13.8133	1727.66	13.8133	1736.77	13.8133	1783.78	13.8133	1821.92	13.8133	1870.94
15.3252	1167.61	14.987	1745.08	14.9431	1766.5	13.8367	1685.47	13.8367	1732.92	13.8367	1736.12	13.8367	1787.8	13.8367	1823.64	13.8367	1872.54
15.3503	1169.31	15.0123	1748.19	14.9683	1768.85	13.8601	1684.86	13.8601	1737.19	13.8601	1735.6	13.8601	1791.17	13.8601	1825.79	13.8601	1874.83
15.3754	1170.27	15.0376	1751.77	14.9936	1771.84	13.8835	1686.12	13.8835	1740.52	13.8835	1735.68	13.8835	1791.76	13.8835	1828.27	13.8835	1876.12
15.4006	1171.8	15.063	1754.83	15.0189	1774.8	13.9069	1687.39	13.9069	1745.69	13.9069	1737.61	13.9069	1793.58	13.9069	1832.13	13.9069	1878.66
15.4257	1173.91	15.0883	1757.67	15.0441	1777.05	13.9303	1688.89	13.9303	1747.78	13.9303	1738.69	13.9303	1797.67	13.9303	1835.89	13.9302	1880.45
15.4509	1174.67	15.1136	1762.67	15.0694	1777.83	13.9537	1690.79	13.9537	1748.37	13.9537	1741.31	13.9537	1804.52	13.9537	1840.19	13.9536	1883.91
15.476	1174.93	15.139	1767.9	15.0947	1778.58	13.9771	1691.65	13.9771	1748.28	13.9771	1746.45	13.9771	1810.55	13.9771	1843	13.977	1888.3
15.5012	1177.09	15.1643	1771.89	15.1199	1781.46	14.0005	1694.09	14.0005	1747.91	14.0005	1753.37	14.0005	1819.45	14.0005	1845.82	14.0004	1890.9
15.5263	1177.27	15.1896	1773.56	15.1452	1784.12	14.0239	1697.63	14.0239	1747.63	14.0239	1760.34	14.0239	1831.49	14.0239	1848.81	14.0238	1894.05
15.5515	1176.69	15.215	1776.17	15.1705	1787.71	14.0473	1701.94	14.0473	1748.83	14.0473	1766.14	14.0473	1841.18	14.0473	1851.77	14.0472	1896.8
15.5766	1176.78	15.2403	1779.84	15.1957	1789.36	14.0707	1707.05	14.0707	1750.38	14.0707	1772.92	14.0707	1846.79	14.0707	1855.93	14.0706	1899.38
15.6017	1178.56	15.2657	1785.03	15.221	1791.77	14.094	1709.65	14.094	1750	14.094	1778.88	14.094	1849.34	14.094	1859.67	14.094	1901.83
15.6269	1180.47	15.291	1789.09	15.2462	1794.07	14.1174	1713.12	14.1174	1750.48	14.1174	1784.57	14.1174	1851.42	14.1174	1861.89	14.1174	1905.09
15.652	1181.56	15.3163	1789.38	15.2715	1797.29	14.1408	1717.26	14.1408	1750.05	14.1408	1791.25	14.1408	1852.11	14.1408	1864.38	14.1408	1907.99
15.6772	1182.35	15.3417	1790.79	15.2968	1799.51	14.1642	1720.18	14.1642	1748.86	14.1642	1793.37	14.1642	1848.43	14.1642	1865.91	14.1642	1910.17
15.7023	1183.18	15.367	1790.73	15.322	1803.11	14.1876	1724.3	14.1876	1747.87	14.1876	1791.16	14.1876	1840.85	14.1876	1867.91	14.1876	1912.27
15.7274	1184.91	15.3923	1790.07	15.3473	1807.42	14.211	1729.72	14.211	1747.73	14.211	1784.55	14.211	1833.61	14.211	1870.29	14.211	1914.53
15.7526	1187.29	15.4177	1790.03	15.3726	1811.35	14.2344	1735.01	14.2344	1749.08	14.2344	1778.77	14.2344	1828.44	14.2344	1871.38	14.2343	1917.21
15.7777	1189.99	15.443	1792.1	15.3978	1814.77	14.2578	1740.1	14.2578	1751.37	14.2578	1775.01	14.2578	1827.04	14.2578	1873.07	14.2577	1921.43
15.8029	1193.69	15.4683	1793.42	15.4231	1818.8	14.2812	1746.44	14.2812	1752.74	14.2812	1773.43	14.2812	1827.1	14.2812	1875.19	14.2811	1924.61
15.828	1197.55	15.4937	1793.22	15.4483	1821.35	14.3046	1751.41	14.3046	1755.57	14.3046	1772.79	14.3046	1828.15	14.3046	1877.11	14.3045	1926.46
15.8532	1201.61	15.519	1794.84	15.4736	1823.65	14.328	1752.54	14.328	1758.63	14.328	1772.7	14.328	1829.67	14.328	1878.09	14.3279	1927.16
15.8783	1203.95	15.5444	1796.43	15.4989	1824.37	14.3514	1752.28	14.3514	1760.96	14.3514	1772.81	14.3514	1831.29	14.3514	1878.4	14.3513	1929.23
15.9035	1203.54	15.5697	1797.9	15.5241	1826.25	14.3748	1751.41	14.3748	1764.08	14.3748	1772.78	14.3748	1833.51	14.3748	1878.21	14.3747	1932.63
15.9286	1202.73	15.595	1798	15.5494	1827.59	14.3981	1751.68	14.3981	1768.06	14.3981	1773.42	14.3981	1834	14.3981	1879.66	14.3981	1934.87
15.9537	1202.29	15.6204	1800.68	15.5747	1828.41	14.4215	1751.81	14.4215	1772.19	14.4215	1775.18	14.4215	1833.7	14.4215	1880.8	14.4215	1935.96
15.9789	1201.31	15.6457	1804.85	15.5999	1828.8	14.4449	1749.65	14.4449	1774.14	14.4449	1776.18	14.4449	1835.06	14.4449	1882.36	14.4449	1935.72
16.004	1201.2	15.671	1807.05	15.6252	1828.01	14.4683	1748.13	14.4683	1777.52	14.4683	1778.27	14.4683	1837.34	14.4683	1884.54	14.4683	1935.52
16.0292	1201.12	15.6964	1806.77	15.6505	1829.68	14.4917	1746.46	14.4917	1782.89	14.4917	1780.66	14.4917	1838.52	14.4917	1887.03	14.4917	1937.28
16.0543	1201.06	15.7217	1807.92	15.6757	1831.59	14.5151	1746.69	14.5151	1785.84	14.5151	1782.54	14.5151	1840.21	14.5151	1888.06	14.5151	1940.13
16.0795	1202.19	15.7471	1810.41	15.701	1832.41	14.5385	1747.03	14.5385	1789.43	14.5385	1785.81	14.5385	1843.23	14.5385	1887.45	14.5384	1941.89
16.1046	1201.84	15.7724	1814.78	15.7262	1834.35	14.5619	1745.63	14.5619	1792.9	14.5619	1788.07	14.5619	1846.74	14.5619	1888.42	14.5618	1943.13
16.1298	1203.06	15.7977	1816.41	15.7515	1838.07	14.5853	1743.62	14.5853	1796.09	14.5853	1791.25	14.5853	1849.64	14.5853	1889.53	14.5852	1945.08
16.1549	1205.26	15.8231	1816.5	15.7768	1840.87	14.6087	1742.35	14.6087	1797.08	14.6087	1795.11	14.6087	1851.33	14.6087	1891.57	14.6086	1947.54
16.18	1205.52	15.8484	1816.73	15.802	1842.42	14.6321	1741.84	14.6321	1800.03	14.6321	1798.75	14.6321	1853.49	14.6321	1893.56	14.632	1949.87
16.2052	1206.46	15.8737	1816.76	15.8273	1845.02	14.6555	1740.86	14.6555	1800.88	14.6555	1801.79	14.6555	1855.99	14.6555	1895.51	14.6554	1952.33
16.2303	1208.69	15.8991	1818.59	15.8526	1848.86	14.6789	1740.79	14.6789	1799.8	14.6789	1803.1	14.6789	1858.23	14.6789	1897.45	14.6788	1954.06
16.2555	1210.51	15.9244	1819.35	15.8778	1852.32	14.7023	1742.29	14.7023	1798.64	14.7023	1805.44	14.7023	1860.84	14.7023	1899.65	14.7022	1954.89
16.2806	1212.07	15.9498	1820.3	15.9031	1854.43	14.7256	1742.66	14.7256	1796.01	14.7256	1808.43	14.7256	1864.02	14.7256	1902.11	14.7256	1955.59
16.3058	1212.76	15.9751	1824	15.9284	1860.49	14.749	1743.63	14.749	1794.93	14.749	1809.25	14.749	1866.61	14.749	1903.24	14.749	1956.16
16.3309	1214.6	16.0004	1826.82	15.9536	1865.87	14.7724	1745	14.7724	1793.9	14.7724	1811.04	14.7724	1868.29	14.7724	1904.69	14.7724	1958.56
16.356	1215.79	16.0258	1832.38	15.9789	1868.32	14.7958	1745.78	14.7958	1791.44	14.7958	1812.37	14.7958	1868.99	14.7958	1907.11	14.7958	1960.4
16.3812	1217.26	16.0511	1835.19	16.0041	1868.21	14.8192	1744.25	14.8192	1788.08	14.8192	1811.35	14.8192	1868.64	14.8192	1909.74	14.8192	1961.02
16.4063	1219.88	16.0765	1837.8	16.0294	1869.54	14.8426	1743.93	14.8426	1786.87	14.8426	1811.29	14.8426	1870.37	14.8426	1911.39	14.8425	1961.5
16.4315	1223.31	16.1018	1843.53	16.0547	1873.46	14.866	1744.97	14.866	1787.19	14.866	1811.19	14.866	1874.45	14.866	1912.41	14.8659	1962.22
16.4566	1225.97	16.1271	1848.9	16.0799	1875.04	14.8894	1746.61	14.8894	1787.09	14.8894	1810.61	14.8894	1875.95	14.8894	1913.71	14.8893	1963.19
16.4818	1227.18	16.1525	1853.74	16.1052	1874.45	14.9128	1747.77	14.9128	1787.32	14.9128	1810.64	14.9128	1878.05	14.9128	1915.1	14.9127	1964.05
16.5069	1228.41	16.1778	1858.7	16.1304	1873.35	14.9362	1749.06	14.9362	1786.77	14.9362	1810.4	14.9362	1878.85	14.9362	1917.01	14.9361	1964.51
16.5321	1229.02	16.2031	1862.55	16.1557	1872.85	14.9596	1751.35	14.9596	1787.5	14.9596	1810.82	14.9596	1877.66	14.9596	1919.77	14.9595	1966.53
16.5572	1230.97	16.2285	1862.93	16.181	1872.2	14.983	1753.24	14.983	1789.27	14.983	1810.17	14.983	1878.94	14.983	1921.59	14.9829	1968.57
16.5823	1232.52	16.2538	1866	16.2062	1872.85	15.0064	1755.02	15.0064	1789.19	15.0064	1809.91	15.0064	1881.59	15.0064	1924.64	15.0063	1971.26
16.6075	1234.93	16.2791	1869.01	16.2315	1873.32	15.0298	1758.52	15.0298	1789.97	15.0298	1810.83	15.0298	1882.19	15.0298	1926.22	15.0297	1973.73
16.6326	1235.66	16.3045	1869.29	16.2568	1876.03	15.0532	1760.25	15.0532	1792.57	15.0532	1811.92	15.0532	1882.81	15.0532	1928.64	15.0531	1977.11
16.6578	1235.47	16.3298	1865.5	16.282	1877.51	15.0765	1761.15	15.0765	1794.59	15.0765	1811.38	15.0765	1882.97	15.0765	1931.39	15.0765	1979.33
16.6829	1235.5	16.3551	1864.74	16.3073	1878.79	15.0999	1762.6	15.0999	1796.24	15.0999	1811.5	15.0999	1883.4	15.0999	1933.52	15.0999	1979.37
16.7081	1236.26	16.3805	1865.11	16.3326	1881.3	15.1233	1765.15	15.1233	1796.81	15.1233	1812.63	15.1233	1885.11	15.1233	1935.08	15.1233	1980.48
16.7332	1238.25	16.4058	1866.73	16.3578	1883.9	15.1467	1767.67	15.1467	1797.35	15.1467	1813.87	15.1467	1885.79	15.1467	1936.02	15.1466	1982.47
16.7584	1239.53	16.4312	1867.53	16.3831	1885.95	15.1701	1769.85	15.1701	1798.2	15.1701	1814.77	15.1701	1884.54	15.1701	1938.1	15.17	1983.61
16.7835	1239.27	16.4565	1870.15	16.4083	1890.07	15.1935	1771.22	15.1935	1799.55	15.1935	1815.56	15.1935	1884.51	15.1935	1936.99	15.1934	1984.58
16.8086	1241.08	16.4818	1871.73	16.4336	1896.9	15.2169	1773.42	15.2169	1799.81	15.2169	1817.74	15.2169	1885.85	15.2169	1937.01	15.2168	1987.06
16.8338	1243.72	16.5072	1871.85	16.4589	1902.6	15.2403	1775.81	15.2403	1800.67	15.2403	1819.22	15.2403	1888.01	15.2403	1936.11	15.2402	1988.58
16.8589	1245.6	16.5325	1872.21	16.4841	1908.61	15.2637	1778.42	15.2637	1802.75	15.2637	1819.73	15.2637	1888.66	15.2637	1936.91	15.2636	1990.08
16.8841	1246.39	16.5578	1874.53	16.5094	1915.73	15.2871	1780.71	15.2871	1804.86	15.2871	1820.4	15.2871	1888.34	15.2871	1939.38	15.287	1992.64
16.9092	1245.59	16.5832	1876.16	16.5347	1921.4	15.3105	1783.17	15.3105	1806.28	15.3105	1821.8	15.3105	1889.28	15.3105	1940.66	15.3104	1994.71
16.9344	1245.86	16.6085	1876.6	16.5599	1926.02	15.3339	1784.32	15.3339	1808.28	15.3339	1823.61	15.3339	1890.59	15.3339	1941.32	15.3338	1995.56
16.9595	1246.43	16.6339	1878.13	16.5852	1928.33	15.3573	1786.44	15.3573	1811.56	15.3573	1826.4	15.3573	1891.51	15.3573	1941.95	15.3572	1999.04
16.9846	1246.55	16.6592	1876.53	16.6105	1929.54	15.3806	1789.53	15.3806	1814.18	15.3806	1829.34	15.3806	1892.87	15.3806	1943.47	15.3806	2001.7
17.0098	1246.85	16.6845	1875.8	16.6357	1929.49	15.404	1792.69	15.404	1816.81	15.404	1831.01	15.404	1895.6	15.404	1944.03	15.404	2002.22
17.0349	1248.41	16.7099	1875.89	16.661	1927.03	15.4274	1796.27	15.4274	1820.09	15.4274	1830.19	15.4274	1896.79	15.4274	1944.35	15.4274	2002.96
17.0601	1250.05	16.7352	1875.22	16.6862	1927.3	15.4508	1799.28	15.4508	1823.11	15.4508	1830.68	15.4508	1896.9	15.4508	1948.23	15.4508	2006.04
17.0852	1251.56	16.7605	1876.66	16.7115	1926.59	15.4742	1801.66	15.4742	1824.64	15.4742	1832.95	15.4742	1896.1	15.4742	1952.14	15.4741	2008.24
17.1104	1252.15	16.7859	1879.11	16.7368	1925.62	15.4976	1803.78	15.4976	1826.3	15.4976	1835.82	15.4976	1895.48	15.4976	1953.16	15.4975	2010.01
17.1355	1253.67	16.8112	1881.67	16.762	1927.55	15.521	1807.73	15.521	1829.27	15.521	1839.34	15.521	1897.69	15.521	1955.08	15.5209	2012.05
17.1607	1256.05	16.8366	1885.6	16.7873	1928.56	15.5444	1811.67	15.5444	1832.15	15.5444	1841.11	15.5444	1900.09	15.5444	1957.91	15.5443	2013.88
17.1858	1257.74	16.8619	1889.05	16.8126	1929.21	15.5678	1814.09	15.5678	1834.35	15.5678	1842.86	15.5678	1902.56	15.5678	1960.43	15.5677	2014.84
17.2109	1259.1	16.8872	1894.53	16.8378	1932.49	15.5912	1817.34	15.5912	1836.55	15.5912	1846.17	15.5912	1905.91	15.5912	1962.49	15.5911	2016.73
17.2361	1260.12	16.9126	1901.02	16.8631	1933.98	15.6146	1819.46	15.6146	1839.01	15.6146	1849.12	15.6146	1910.29	15.6146	1965.88	15.6145	2018.4
17.2612	1260.76	16.9379	1907.6	16.8883	1934.82	15.638	1820.97	15.638	1841.43	15.638	1852.59	15.638	1913.05	15.638	1967.02	15.6379	2020.51
17.2864	1262.84	16.9632	1913.36	16.9136	1937.71	15.6614	1823.25	15.6614	1845.35	15.6614	1856.31	15.6614	1916.12	15.6614	1969.27	15.6613	2023.27
17.3115	1263.6	16.9886	1918.7	16.9389	1942.1	15.6847	1823.87	15.6847	1848.56	15.6847	1859.03	15.6847	1919.75	15.6847	1971.71	15.6847	2023.41
17.3367	1264.5	17.0139	1922.77	16.9641	1942.92	15.7081	1823.76	15.7081	1850.09	15.7081	1861.97	15.7081	1924.64	15.7081	1975.53	15.7081	2024.72
17.3618	1266.64	17.0393	1925.42	16.9894	1943.43	15.7315	1826.39	15.7315	1851.25	15.7315	1867.73	15.7315	1929.85	15.7315	1978.82	15.7315	2028.7
17.3869	1268.9	17.0646	1926.74	17.0147	1944.69	15.7549	1828.46	15.7549	1853.3	15.7549	1871.42	15.7549	1933.89	15.7549	1979.54	15.7549	2031.62
17.4121	1271.52	17.0899	1926.42	17.0399	1946.05	15.7783	1830.25	15.7783	1855.89	15.7783	1873.46	15.7783	1937.82	15.7783	1981.26	15.7782	2034.46
17.4372	1271.73	17.1153	1927.66	17.0652	1945.43	15.8017	1831.94	15.8017	1859.11	15.8017	1877.71	15.8017	1943.18	15.8017	1984.32	15.8017	2037.86
17.4624	1272.56	17.1406	1926.52	17.0905	1946.69	15.8251	1833.57	15.8251	1860.62	15.8251	1880.96	15.8251	1947.84	15.8251	1986.28	15.825	2038.99
17.4875	1274.59	17.1659	1926.56	17.1157	1951.37	15.8485	1836.54	15.8485	1861.76	15.8485	1881.79	15.8485	1951	15.8485	1988.91	15.8484	2039.93
17.5127	1278.49	17.1913	1928.2	17.141	1955.65	15.8719	1838.9	15.8719	1863.08	15.8719	1884.4	15.8719	1954.98	15.8719	1991.93	15.8718	2041.36
17.5378	1282.04	17.2166	1931.03	17.1662	1957.67	15.8953	1840.15	15.8953	1863.72	15.8953	1885.94	15.8953	1957.08	15.8953	1993.68	15.8952	2043.5
17.563	1286.19	17.242	1934	17.1915	1961.13	15.9187	1844.04	15.9187	1865.25	15.9187	1885.32	15.9187	1957.15	15.9187	1994.73	15.9186	2046.73
17.5881	1289.24	17.2673	1937.41	17.2168	1964.99	15.9421	1848.34	15.9421	1866.62	15.9421	1885.23	15.9421	1955.75	15.9421	1996.39	15.942	2049.31
17.6132	1291.77	17.2926	1936.2	17.242	1970.65	15.9655	1851.46	15.9655	1868.11	15.9655	1886.57	15.9655	1953.93	15.9655	1998.55	15.9654	2050.99
17.6384	1294.03	17.318	1936.66	17.2673	1978.29	15.9888	1855.12	15.9888	1871.32	15.9888	1887.7	15.9888	1954.66	15.9888	2000.07	15.9888	2052.31
17.6635	1295.05	17.3433	1938.8	17.2925	1983.6	16.0122	1859.34	16.0122	1874.57	16.0122	1889.69	16.0122	1955.02	16.0122	2003.59	16.0122	2054.56
17.6887	1297.19	17.3686	1938	17.3178	1988.79	16.0356	1861.92	16.0356	1877.67	16.0356	1891.94	16.0356	1955.08	16.0356	2006.65	16.0356	2056.91
17.7138	1300.42	17.394	1937.8	17.3431	1994.44	16.059	1865.24	16.059	1880.79	16.059	1892.92	16.059	1956.35	16.059	2008.36	16.059	2058.92
17.739	1300.39	17.4193	1938.51	17.3683	1995.9	16.0824	1869.4	16.0824	1883.57	16.0824	1893.53	16.0824	1956.35	16.0824	2009.68	16.0824	2060.52
17.7641	1297.54	17.4446	1938.9	17.3936	1995.86	16.1058	1872.08	16.1058	1885.9	16.1058	1895.66	16.1058	1956.83	16.1058	2011.97	16.1058	2062.68
17.7892	1294.44	17.47	1941.37	17.4189	1997.98	16.1292	1873.76	16.1292	1889.23	16.1292	1896.86	16.1292	1958.56	16.1292	2014.09	16.1291	2064.21
17.8144	1294.11	17.4953	1943.14	17.4441	2000.62	16.1526	1874.74	16.1526	1893.97	16.1526	1897.39	16.1526	1959.89	16.1526	2015.37	16.1525	2067.04
17.8395	1294.94	17.5207	1942.81	17.4694	2001.67	16.176	1874.83	16.176	1897.65	16.176	1898.54	16.176	1959.4	16.176	2016.5	16.1759	2069.11
17.8647	1296.33	17.546	1943.48	17.4947	2000.45	16.1994	1875.24	16.1994	1900.35	16.1994	1900.81	16.1994	1960.03	16.1994	2017.21	16.1993	2071.19
17.8898	1295.95	17.5713	1946.93	17.5199	2002.14	16.2228	1874.3	16.2228	1902.91	16.2228	1902.02	16.2228	1960.8	16.2228	2019.43	16.2227	2073.28
17.915	1298.69	17.5967	1947.15	17.5452	2001.01	16.2462	1874.24	16.2462	1908.2	16.2462	1902.61	16.2462	1962.46	16.2462	2021.17	16.2461	2074.97
17.9401	1300.1	17.622	1948.61	17.5705	1999.47	16.2696	1875.1	16.2696	1912.08	16.2696	1904.07	16.2696	1964.52	16.2696	2023.11	16.2695	2077.07
17.9653	1300.17	17.6473	1950.62	17.5957	1996.08	16.293	1875.67	16.293	1915.53	16.293	1906.83	16.293	1966.89	16.293	2025.04	16.2929	2079.45
17.9904	1300.84	17.6727	1948.23	17.621	1995.34	16.3163	1875.69	16.3163	1918.38	16.3163	1910.52	16.3163	1968.47	16.3163	2025.95	16.3163	2081.65
18.0155	1302.76	17.698	1946.38	17.6462	1994.79	16.3397	1876.24	16.3397	1920.08	16.3397	1913.39	16.3397	1970.79	16.3397	2028.85	16.3397	2083.44
18.0407	1304.19	17.7234	1945.53	17.6715	1994.16	16.3631	1876.26	16.3631	1921.02	16.3631	1916.58	16.3631	1972.99	16.3631	2031.02	16.3631	2084.96
18.0658	1305.9	17.7487	1943.61	17.6968	1994.94	16.3865	1876.02	16.3865	1921.86	16.3865	1920.68	16.3865	1974.49	16.3865	2032.54	16.3865	2086.86
18.091	1308.49	17.774	1945.44	17.722	1994.16	16.4099	1877.33	16.4099	1920.92	16.4099	1923.3	16.4099	1977.78	16.4099	2033.83	16.4098	2088.3
18.1161	1310.94	17.7994	1948.92	17.7473	1992.23	16.4333	1878.44	16.4333	1920.94	16.4333	1924.74	16.4333	1981.64	16.4333	2035.19	16.4332	2091.64
18.1413	1310.03	17.8247	1950.11	17.7725	1992.85	16.4567	1880.47	16.4567	1921.77	16.4567	1927.34	16.4567	1986.33	16.4567	2036.91	16.4566	2094.13
18.1664	1310.94	17.85	1949.72	17.7978	1994.23	16.4801	1882.02	16.4801	1922.78	16.4801	1929.16	16.4801	1989.45	16.4801	2038.22	16.48	2096.07
18.1915	1314.77	17.8754	1950.08	17.8231	1994.89	16.5035	1883.34	16.5035	1924.28	16.5035	1931.67	16.5035	1991.43	16.5035	2038.96	16.5034	2099.59
18.2167	1316.38	17.9007	1951.13	17.8483	1995.28	16.5269	1885.21	16.5269	1924.51	16.5269	1935.01	16.5269	1995.08	16.5269	2039.83	16.5268	2101.56
18.2418	1318.51	17.9261	1954.28	17.8736	1994.82	16.5503	1887.83	16.5503	1925.92	16.5503	1938.86	16.5503	1999.13	16.5503	2043.78	16.5502	2102.24
18.267	1319.98	17.9514	1956.5	17.8989	1995.18	16.5737	1890.78	16.5737	1927.01	16.5737	1941.34	16.5737	2001.21	16.5737	2045.49	16.5736	2102.59
18.2921	1321.14	17.9767	1959.69	17.9241	1996.52	16.5971	1894.57	16.5971	1927.09	16.5971	1943.6	16.5971	2001.52	16.5971	2046.23	16.597	2103.78
18.3173	1322.68	18.0021	1963	17.9494	1997.96	16.6205	1898.59	16.6205	1925.78	16.6205	1945.15	16.6205	2002.7	16.6205	2047.4	16.6204	2106.4
18.3424	1323.34	18.0274	1965.24	17.9747	2000.52	16.6439	1903.1	16.6439	1927.09	16.6439	1947.12	16.6439	2005.29	16.6439	2050.16	16.6438	2110.28
18.3676	1325.32	18.0527	1966.21	17.9999	2003.84	16.6672	1908.8	16.6672	1928.58	16.6672	1948.1	16.6672	2005.98	16.6672	2052.59	16.6672	2112.96
18.3927	1325.46	18.0781	1969.1	18.0252	2005.91	16.6906	1914.77	16.6906	1929.67	16.6906	1948.48	16.6906	2005.55	16.6906	2054.12	16.6906	2114.93
18.4178	1324.79	18.1034	1970.84	18.0504	2005.93	16.714	1918.3	16.714	1931.3	16.714	1947.67	16.714	2006.67	16.714	2056.01	16.714	2118.27
18.443	1326.13	18.1288	1971.38	18.0757	2007.12	16.7374	1921.53	16.7374	1933.39	16.7374	1947.53	16.7374	2008.04	16.7374	2057.51	16.7373	2120.92
18.4681	1327.85	18.1541	1974.9	18.101	2009.56	16.7608	1924.95	16.7608	1934.78	16.7608	1947.95	16.7608	2010.15	16.7608	2059.56	16.7607	2120.97
18.4933	1328.25	18.1794	1978.19	18.1262	2012.83	16.7842	1928.58	16.7842	1937.16	16.7842	1949.9	16.7842	2010.42	16.7842	2062.75	16.7841	2121.83
18.5184	1328.6	18.2048	1978.18	18.1515	2015.13	16.8076	1931.23	16.8076	1939.5	16.8076	1951.08	16.8076	2010.38	16.8076	2065.1	16.8075	2123.95
18.5436	1331.06	18.2301	1978.4	18.1768	2016.38	16.831	1933.07	16.831	1941.81	16.831	1952.55	16.831	2010.97	16.831	2066.69	16.8309	2125.47
18.5687	1332.31	18.2554	1982.27	18.202	2016.77	16.8544	1934.02	16.8544	1944.1	16.8544	1953.93	16.8544	2013.72	16.8544	2067.03	16.8543	2127.98
18.5938	1335.72	18.2808	1983.99	18.2273	2016.95	16.8778	1934.29	16.8778	1945.53	16.8778	1955.6	16.8778	2013.18	16.8778	2067.57	16.8777	2129.73
18.619	1338.8	18.3061	1985.4	18.2525	2019.78	16.9012	1933.55	16.9012	1948.92	16.9012	1955.87	16.9012	2013.5	16.9012	2067.46	16.9011	2131.36
18.6441	1340.09	18.3315	1987.81	18.2778	2021.52	16.9246	1933.84	16.9246	1952.72	16.9246	1958.07	16.9246	2016.25	16.9246	2069.27	16.9245	2133.92
18.6693	1339.89	18.3568	1990.43	18.3031	2021.3	16.9479	1935.93	16.9479	1955.73	16.9479	1960.55	16.9479	2018.63	16.9479	2071.7	16.9479	2135.5
18.6944	1341.85	18.3821	1990.98	18.3283	2019.85	16.9713	1936.52	16.9713	1959.91	16.9713	1963.19	16.9713	2021.38	16.9713	2074.56	16.9713	2136.72
18.7196	1343.17	18.4075	1993.37	18.3536	2022.97	16.9947	1935.47	16.9947	1964.36	16.9947	1965.25	16.9947	2022.75	16.9947	2078.34	16.9947	2137.84
18.7447	1344.17	18.4328	1997.92	18.3789	2027.94	17.0181	1935.07	17.0181	1969.56	17.0181	1967.44	17.0181	2023.64	17.0181	2079.94	17.0181	2139.95
18.7699	1344.67	18.4581	1996.57	18.4041	2031.22	17.0415	1936	17.0415	1974.15	17.0415	1969.71	17.0415	2026.3	17.0415	2081.49	17.0415	2143.23
18.795	1343.88	18.4835	1994.67	18.4294	2029.87	17.0649	1937.5	17.0649	1979.12	17.0649	1972.11	17.0649	2028.49	17.0649	2082.79	17.0648	2146.27
18.8201	1342.72	18.5088	1996.49	18.4547	2030.43	17.0883	1937.87	17.0883	1984.93	17.0883	1975.99	17.0883	2030.8	17.0883	2085.15	17.0882	2148.41
18.8453	1341.86	18.5342	2000.26	18.4799	2032.94	17.1117	1938.27	17.1117	1989.79	17.1117	1978.79	17.1117	2032.84	17.1117	2086.84	17.1116	2150.66
18.8704	1344.36	18.5595	2002.96	18.5052	2036.37	17.1351	1939.64	17.1351	1993.73	17.1351	1981.61	17.1351	2035.84	17.1351	2088.9	17.135	2151.55
18.8956	1345.38	18.5848	2005.29	18.5304	2039.49	17.1585	1940.18	17.1585	1997.6	17.1585	1987.34	17.1585	2039.49	17.1585	2091.12	17.1584	2152.47
18.9207	1346.36	18.6102	2007.06	18.5557	2041.41	17.1819	1940.9	17.1819	1999.55	17.1819	1992.51	17.1819	2041.76	17.1819	2092.41	17.1818	2156.25
18.9459	1348.54	18.6355	2008.55	18.581	2042.67	17.2053	1941.13	17.2053	1998.77	17.2053	1999.44	17.2053	2043.95	17.2053	2094.02	17.2052	2159.61
18.971	1353.07	18.6608	2008.8	18.6062	2044.89	17.2287	1940.95	17.2287	1997.93	17.2287	2006.33	17.2287	2048.04	17.2287	2095.29	17.2286	2162.04
18.9962	1354.95	18.6862	2009.37	18.6315	2047.18	17.2521	1942.97	17.2521	1997.19	17.2521	2009.79	17.2521	2052.65	17.2521	2095.58	17.252	2162.97
19.0213	1357.65	18.7115	2014.47	18.6568	2046.6	17.2754	1945.83	17.2754	1995.9	17.2754	2012.06	17.2754	2055.53	17.2754	2097.8	17.2754	2163.87
19.0464	1360.88	18.7369	2013.27	18.682	2048.04	17.2988	1948.5	17.2988	1993.89	17.2988	2015.31	17.2988	2059.24	17.2988	2099.91	17.2988	2166.16
19.0716	1364	18.7622	2014.17	18.7073	2052.88	17.3222	1950.26	17.3222	1993.21	17.3222	2017.75	17.3222	2061.14	17.3222	2101.71	17.3222	2168.22
19.0967	1365.4	18.7875	2018.9	18.7325	2055.73	17.3456	1953.11	17.3456	1994.73	17.3456	2018.78	17.3456	2062.67	17.3456	2103.69	17.3455	2169.41
19.1219	1365.26	18.8129	2020.04	18.7578	2055.42	17.369	1956.58	17.369	1996.24	17.369	2018.78	17.369	2065.1	17.369	2107.33	17.3689	2171.02
19.147	1365.21	18.8382	2020.68	18.7831	2055.44	17.3924	1959.06	17.3924	1996.01	17.3924	2019.65	17.3924	2066.21	17.3924	2109.25	17.3923	2172.49
19.1722	1366.44	18.8635	2022.36	18.8083	2058.56	17.4158	1963	17.4158	1995.93	17.4158	2020.7	17.4158	2068.74	17.4158	2111.46	17.4157	2174.66
19.1973	1367.87	18.8889	2026.24	18.8336	2062.89	17.4392	1966.28	17.4392	1997.13	17.4392	2019.78	17.4392	2070.88	17.4392	2113.59	17.4391	2177.19
19.2224	1368.69	18.9142	2032.67	18.8589	2064.79	17.4626	1969.23	17.4626	1998.81	17.4626	2019.76	17.4626	2072.78	17.4626	2115.68	17.4625	2179.5
19.2476	1366.72	18.9396	2035.89	18.8841	2065.41	17.486	1972.47	17.486	1999.59	17.486	2020.67	17.486	2074.15	17.486	2118.75	17.4859	2181.91
19.2727	1366.68	18.9649	2035.35	18.9094	2070.2	17.5094	1975.68	17.5094	1999.99	17.5094	2021.84	17.5094	2073.24	17.5094	2121.17	17.5093	2185.52
19.2979	1367.75	18.9902	2036.53	18.9347	2070.85	17.5328	1979.27	17.5328	2000.9	17.5328	2020.64	17.5328	2073.43	17.5328	2122.26	17.5327	2187.78
19.323	1370.86	19.0156	2036.97	18.9599	2070.02	17.5562	1982.22	17.5562	2000.95	17.5562	2018.72	17.5562	2073.96	17.5562	2123.63	17.5561	2189.74
19.3482	1372.18	19.0409	2037.89	18.9852	2072.2	17.5796	1983.45	17.5796	2001.63	17.5796	2018.87	17.5796	2075.6	17.5796	2126.64	17.5795	2191.61
19.3733	1372.59	19.0662	2036.94	19.0104	2075.66	17.6029	1983.87	17.6029	2003.21	17.6029	2017.76	17.6029	2075.72	17.6029	2129.06	17.6029	2192.9
19.3985	1370.66	19.0916	2037.87	19.0357	2077.19	17.6263	1984.55	17.6263	2004.85	17.6263	2017.2	17.6263	2076.43	17.6263	2130.21	17.6263	2194.18
19.4236	1371.89	19.1169	2042.67	19.061	2080.83	17.6497	1986.56	17.6497	2008.55	17.6497	2017.33	17.6497	2078.19	17.6497	2133.03	17.6497	2197.4
19.4487	1371.55	19.1422	2041.77	19.0862	2083.26	17.6731	1988.45	17.6731	2012.48	17.6731	2018.31	17.6731	2080.66	17.6731	2135.61	17.673	2200.74
19.4739	1373.32	19.1676	2042.06	19.1115	2082.16	17.6965	1989.71	17.6965	2015.37	17.6965	2020.03	17.6965	2082.04	17.6965	2137.5	17.6964	2203.13
19.499	1374.84	19.1929	2044.45	19.1368	2083.22	17.7199	1991.68	17.7199	2018.23	17.7199	2021.98	17.7199	2083.89	17.7199	2139.04	17.7198	2204.41
19.5242	1376.44	19.2183	2047.39	19.162	2084.46	17.7433	1991.97	17.7433	2022.11	17.7433	2024.58	17.7433	2086.74	17.7433	2140.25	17.7432	2206.35
19.5493	1377.25	19.2436	2047.69	19.1873	2085.7	17.7667	1993.67	17.7667	2027.92	17.7667	2027.46	17.7667	2087.04	17.7667	2141.86	17.7666	2208.43
19.5745	1378.99	19.2689	2046.39	19.2125	2091.54	17.7901	1995.82	17.7901	2030.63	17.7901	2027.93	17.7901	2087.96	17.7901	2143.07	17.79	2209.64
19.5996	1381.36	19.2943	2046.94	19.2378	2091.26	17.8135	1997.71	17.8135	2032.63	17.8135	2029.37	17.8135	2089.68	17.8135	2145.59	17.8134	2211.3
19.6247	1381.94	19.3196	2049.56	19.2631	2091.72	17.8369	1998.8	17.8369	2035.19	17.8369	2031.56	17.8369	2089.89	17.8369	2147.31	17.8368	2212.87
19.6499	1382.31	19.3449	2052.55	19.2883	2095.59	17.8603	1999.59	17.8603	2037.64	17.8603	2033.94	17.8603	2091.84	17.8603	2149	17.8602	2214.23
19.675	1382.08	19.3703	2053.91	19.3136	2098.16	17.8836	1999.74	17.8836	2038.92	17.8836	2035.69	17.8836	2094.41	17.8836	2151.4	17.8836	2215.13
19.7002	1381.46	19.3956	2058.51	19.3389	2099.76	17.9071	1998.68	17.9071	2040.17	17.9071	2038.52	17.9071	2096.95	17.9071	2152.45	17.907	2217.82
19.7253	1381.83	19.421	2062.69	19.3641	2102.87	17.9304	1997.99	17.9304	2042.09	17.9304	2043.26	17.9304	2098.77	17.9304	2153.02	17.9304	2219.43
19.7505	1381.51	19.4463	2064.72	19.3894	2107.31	17.9538	1997.8	17.9538	2044.24	17.9538	2047.49	17.9538	2100.02	17.9538	2154.82	17.9538	2220.23
19.7756	1382.18	19.4716	2068.36	19.4147	2109.64	17.9772	1998.25	17.9772	2045.1	17.9772	2050.62	17.9772	2103.52	17.9772	2156.71	17.9772	2222.61
19.8008	1384.43	19.497	2070.9	19.4399	2111.04	18.0006	1999.05	18.0006	2045.85	18.0006	2052.59	18.0006	2106.27	18.0006	2157.83	18.0005	2225.65
19.8259	1384.75	19.5223	2072.05	19.4652	2112.53	18.024	1999.75	18.024	2048.58	18.024	2054.97	18.024	2108.5	18.024	2158.51	18.0239	2226.86
19.851	1385.36	19.5476	2071.97	19.4904	2112.02	18.0474	2001.08	18.0474	2049.86	18.0474	2056.91	18.0474	2111.61	18.0474	2161.46	18.0473	2228.11
19.8762	1386.52	19.573	2074.76	19.5157	2111.9	18.0708	2001.02	18.0708	2049.96	18.0708	2058.78	18.0708	2113.96	18.0708	2164.02	18.0707	2230.13
19.9013	1387.57	19.5983	2076.89	19.541	2115.13	18.0942	2000.23	18.0942	2050.72	18.0942	2060.4	18.0942	2116.12	18.0942	2166.46	18.0941	2230.9
19.9265	1386.92	19.6237	2076.66	19.5662	2116.39	18.1176	2001.69	18.1176	2051.73	18.1176	2061.84	18.1176	2118.25	18.1176	2167.91	18.1175	2232.56
19.9516	1389.68	19.649	2077.89	19.5915	2119.48	18.141	2003.52	18.141	2052.55	18.141	2062.49	18.141	2120.22	18.141	2170.54	18.1409	2234.85
19.9768	1391.48	19.6743	2081.98	19.6167	2122.29	18.1644	2003.03	18.1644	2051.94	18.1644	2061.74	18.1644	2121.86	18.1644	2172.95	18.1643	2236.96
20.0019	1391.94	19.6997	2083.86	19.642	2121.68	18.1878	2003.23	18.1878	2051.59	18.1878	2062.43	18.1878	2123.64	18.1878	2175.85	18.1877	2239.26
20.027	1391.6	19.725	2086.32	19.6673	2123.04	18.2111	2004.46	18.2111	2051.96	18.2111	2063.98	18.2111	2125.8	18.2111	2178.62	18.2111	2240.24
20.0522	1391.38	19.7503	2090.33	19.6925	2123.44	18.2345	2006.3	18.2345	2052.48	18.2345	2065.06	18.2345	2127.29	18.2345	2179.45	18.2345	2241.35
20.0773	1393.18	19.7757	2091.97	19.7178	2126.18	18.2579	2008.13	18.2579	2052.19	18.2579	2065.77	18.2579	2128.03	18.2579	2180.67	18.2579	2244.41
20.1025	1394.82	19.801	2093.51	19.7431	2127.6	18.2813	2011.33	18.2813	2052.73	18.2813	2068.24	18.2813	2128.97	18.2813	2182.4	18.2812	2246.2
20.1276	1393.71	19.8264	2095.48	19.7683	2128.71	18.3047	2014.07	18.3047	2052.41	18.3047	2068.18	18.3047	2129.54	18.3047	2184.29	18.3046	2247.45
20.1528	1392.75	19.8517	2100.73	19.7936	2130.19	18.3281	2014.44	18.3281	2052.17	18.3281	2068.49	18.3281	2128.97	18.3281	2185.79	18.328	2248.63
20.1779	1392.45	19.877	2102.41	19.8189	2130.37	18.3515	2015.58	18.3515	2052.9	18.3515	2069.35	18.3515	2129.25	18.3515	2186.86	18.3514	2250.07
20.2031	1395.02	19.9024	2109.19	19.8441	2129.99	18.3749	2018.27	18.3749	2054.1	18.3749	2070.85	18.3749	2130.39	18.3749	2187.97	18.3748	2251.93
20.2282	1394.52	19.9277	2112.41	19.8694	2131.56	18.3983	2020.59	18.3983	2053.94	18.3983	2069.93	18.3983	2130.85	18.3983	2189.09	18.3982	2252.95
20.2533	1392.74	19.953	2113.63	19.8946	2134.75	18.4217	2022.19	18.4217	2055.38	18.4217	2070.07	18.4217	2130.79	18.4217	2190.48	18.4216	2254.11
20.2785	1395.91	19.9784	2112.3	19.9199	2136.77	18.4451	2023.81	18.4451	2058.5	18.4451	2072.1	18.4451	2132.4	18.4451	2192.5	18.445	2256.96
20.3036	1399.1	20.0037	2114.27	19.9452	2132.85	18.4685	2025.15	18.4685	2060.18	18.4685	2074.04	18.4685	2134.66	18.4685	2194.1	18.4684	2259.32
20.3288	1398.21	20.0291	2112.85	19.9704	2134.67	18.4919	2025.82	18.4919	2060.66	18.4919	2074.93	18.4919	2136.17	18.4919	2194.99	18.4918	2260.94
20.3539	1400.46	20.0544	2111.61	19.9957	2137.58	18.5153	2026.99	18.5153	2062.28	18.5153	2076.05	18.5153	2137.4	18.5153	2196.01	18.5152	2261.84
20.3791	1400.64	20.0797	2112.04	20.021	2139.35	18.5387	2027.96	18.5387	2063.48	18.5387	2077.79	18.5387	2137.3	18.5387	2197.57	18.5386	2263.71
20.4042	1399.82	20.1051	2116.71	20.0462	2139.88	18.562	2028.29	18.562	2064.65	18.562	2078.62	18.562	2139.01	18.562	2197.76	18.562	2265.06
20.4293	1399.07	20.1304	2119.36	20.0715	2140.62	18.5854	2030.77	18.5854	2066.28	18.5854	2080.66	18.5854	2140.81	18.5854	2198.77	18.5853	2267.6
20.4545	1402.42	20.1557	2115.05	20.0968	2143.26	18.6088	2033.69	18.6088	2068.46	18.6088	2081.69	18.6088	2143.28	18.6088	2200.86	18.6088	2270.38
20.4796	1400.52	20.1811	2113.08	20.122	2146.21	18.6322	2033.85	18.6322	2069.71	18.6322	2083.18	18.6322	2145.53	18.6322	2202.82	18.6321	2272.51
20.5048	1400.2	20.2064	2114.4	20.1473	2144.68	18.6556	2035.1	18.6556	2072.75	18.6556	2085.61	18.6556	2147.41	18.6556	2205.79	18.6555	2273.74
20.5299	1401.22	20.2317	2117.2	20.1725	2145.28	18.679	2035.96	18.679	2075.61	18.679	2087.47	18.679	2147.73	18.679	2207.47	18.6789	2274.68
20.5551	1402.84	20.2571	2117.32	20.1978	2147.56	18.7024	2037.03	18.7024	2077.01	18.7024	2088.1	18.7024	2149.14	18.7024	2208.92	18.7023	2276.47
20.5802	1404.79	20.2824	2118.69	20.2231	2149.17	18.7258	2037.96	18.7258	2079.09	18.7258	2088.88	18.7258	2151.57	18.7258	2208.88	18.7257	2279.17
20.6054	1407.65	20.3078	2117.18	20.2483	2154.69	18.7492	2038.9	18.7492	2080.41	18.7492	2089.66	18.7492	2153.66	18.7492	2211.59	18.7491	2281.08
20.6305	1406.72	20.3331	2115.03	20.2736	2157.23	18.7726	2040.12	18.7726	2081.62	18.7726	2090.22	18.7726	2154.9	18.7726	2213.2	18.7725	2281.92
20.6556	1406.52	20.3584	2118.63	20.2989	2159.04	18.796	2042.73	18.796	2084.4	18.796	2090.9	18.796	2155.68	18.796	2214.77	18.7959	2283.88
20.6808	1408.91	20.3838	2119.49	20.3241	2162.06	18.8194	2044.83	18.8194	2086.64	18.8194	2092.86	18.8194	2157.58	18.8194	2215.92	18.8193	2285.44
20.7059	1411.52	20.4091	2118.95	20.3494	2165.3	18.8427	2046.76	18.8427	2087.18	18.8427	2094.73	18.8427	2160.18	18.8427	2216.37	18.8427	2286.2
20.7311	1413.19	20.4344	2117.05	20.3746	2167.76	18.8661	2049.32	18.8661	2086.63	18.8661	2097.05	18.8661	2161.17	18.8661	2219.3	18.8661	2287.45
20.7562	1410.18	20.4598	2117	20.3999	2172.73	18.8895	2051.27	18.8895	2087.27	18.8895	2099.46	18.8895	2163.26	18.8895	2221.95	18.8895	2289.72
20.7814	1410.53	20.4851	2121.3	20.4252	2176.18	18.9129	2051.92	18.9129	2089.29	18.9129	2103.11	18.9129	2166.87	18.9129	2224.04	18.9128	2291.74
20.8065	1413.69	20.5104	2120.05	20.4504	2182.24	18.9363	2055.68	18.9363	2090.77	18.9363	2106.21	18.9363	2170.35	18.9363	2226.6	18.9362	2292.54
20.8316	1416.96	20.5358	2121.85	20.4757	2184.96	18.9597	2059.09	18.9597	2091.65	18.9597	2108.57	18.9597	2171.8	18.9597	2227.68	18.9596	2293.71
20.8568	1417.54	20.5611	2123.98	20.501	2185.94	18.9831	2060.14	18.9831	2092.34	18.9831	2110.84	18.9831	2173.34	18.9831	2228.92	18.983	2296.77
20.8819	1417.41	20.5865	2122.31	20.5262	2189.22	19.0065	2061.26	19.0065	2093.1	19.0065	2111.86	19.0065	2174.96	19.0065	2231.85	19.0064	2298.69
20.9071	1415.06	20.6118	2124.21	20.5515	2193.87	19.0299	2061.33	19.0299	2094.57	19.0299	2112.36	19.0299	2175.3	19.0299	2233.56	19.0298	2299.53
20.9322	1413.57	20.6371	2126.47	20.5768	2198.05	19.0533	2063.74	19.0533	2097.63	19.0533	2112.99	19.0533	2175.29	19.0533	2232.76	19.0532	2301.23
20.9574	1412.46	20.6625	2127.84	20.602	2198.48	19.0767	2065.76	19.0767	2099	19.0767	2115.02	19.0767	2176.93	19.0767	2233.51	19.0766	2304.38
20.9825	1410.43	20.6878	2127.97	20.6273	2197.49	19.1001	2067.53	19.1001	2100.37	19.1001	2116.44	19.1001	2179.31	19.1001	2235.82	19.1	2305.94
21.0077	1409.14	20.7131	2127.89	20.6525	2197.12	19.1235	2070.03	19.1235	2100.67	19.1235	2117.08	19.1235	2178.24	19.1235	2237.91	19.1234	2308.38
21.0328	1412.44	20.7385	2130.68	20.6778	2195.14	19.1469	2070.79	19.1469	2101.76	19.1469	2117.9	19.1469	2179.03	19.1469	2240.36	19.1468	2310.73
21.0579	1413.41	20.7638	2130.91	20.7031	2196.64	19.1702	2071.53	19.1702	2103.36	19.1702	2118.36	19.1702	2181.61	19.1702	2241.63	19.1702	2312.28
21.0831	1414.26	20.7892	2126.9	20.7283	2195.93	19.1936	2072.88	19.1936	2105.17	19.1936	2119.4	19.1936	2183.79	19.1936	2242.74	19.1936	2313.82
21.1082	1414.49	20.8145	2126.88	20.7536	2195.09	19.217	2074.41	19.217	2106.98	19.217	2120.46	19.217	2185.19	19.217	2243.95	19.217	2314.78
21.1334	1411.9	20.8398	2132.62	20.7788	2197.49	19.2404	2076.22	19.2404	2108.55	19.2404	2121.35	19.2404	2186.88	19.2404	2245.86	19.2403	2315.62
21.1585	1411.32	20.8652	2133.95	20.8041	2199.61	19.2638	2077.05	19.2638	2110.21	19.2638	2122.84	19.2638	2188.32	19.2638	2247.29	19.2637	2317.66
21.1837	1411.18	20.8905	2137.28	20.8294	2197.04	19.2872	2078.74	19.2872	2111.34	19.2872	2124.19	19.2872	2188.79	19.2872	2247.96	19.2871	2318.63
21.2088	1414.57	20.9158	2136	20.8546	2195.17	19.3106	2080.62	19.3106	2111.88	19.3106	2125.49	19.3106	2189.83	19.3106	2249.05	19.3105	2319.62
21.234	1416.98	20.9412	2134.92	20.8799	2196.09	19.334	2082.38	19.334	2112.27	19.334	2126.99	19.334	2191.1	19.334	2250.48	19.3339	2322.32
21.2591	1416.38	20.9665	2130.53	20.9052	2196.51	19.3574	2083.94	19.3574	2115.28	19.3574	2128.38	19.3574	2191.03	19.3574	2252.76	19.3573	2323.41
21.2842	1415.71	20.9919	2127.49	20.9304	2195.44	19.3808	2085.44	19.3808	2119.23	19.3808	2129.79	19.3808	2191.25	19.3808	2254.73	19.3807	2323.22
21.3094	1415.62	21.0172	2129.95	20.9557	2192.89	19.4042	2085.85	19.4042	2120.87	19.4042	2130.42	19.4042	2192.4	19.4042	2255.89	19.4041	2323.67
21.3345	1415.42	21.0425	2129.17	20.981	2194.35	19.4276	2087.74	19.4276	2122	19.4276	2131.95	19.4276	2195.02	19.4276	2256.53	19.4275	2325.28
21.3597	1417.27	21.0679	2123.06	21.0062	2198.84	19.451	2089.2	19.451	2123.67	19.451	2133.89	19.451	2196.66	19.451	2257.58	19.4509	2327.38
21.3848	1421.21	21.0932	2125.77	21.0315	2199.31	19.4744	2090.57	19.4744	2126.05	19.4744	2135.64	19.4744	2197.44	19.4744	2258.81	19.4743	2329.75
21.4099	1421.89	21.1185	2126.39	21.0568	2203.3	19.4977	2090.64	19.4977	2126.72	19.4977	2137.14	19.4977	2198.65	19.4977	2260.14	19.4977	2331.85
21.4351	1420.49	21.1439	2124.31	21.082	2202.59	19.5211	2091.94	19.5211	2128.16	19.5211	2139.44	19.5211	2200.81	19.5211	2262.15	19.5211	2334.08
21.4602	1420.28	21.1692	2120.98	21.1073	2204.49	19.5445	2094.47	19.5445	2130.2	19.5445	2141.44	19.5445	2203.04	19.5445	2264.82	19.5445	2335.11
21.4854	1418.94	21.1946	2126.5	21.1325	2204.51	19.5679	2096	19.5679	2130.8	19.5679	2143.74	19.5679	2205.66	19.5679	2266.48	19.5678	2336.06
21.5105	1417.31	21.2199	2131.88	21.1578	2203.36	19.5913	2096.77	19.5913	2132.08	19.5913	2144.75	19.5913	2206.5	19.5913	2268.14	19.5912	2336.67
21.5357	1414.33	21.2452	2129.32	21.1831	2204.09	19.6147	2100.88	19.6147	2134.21	19.6147	2145.48	19.6147	2208.32	19.6147	2269.63	19.6146	2338.98
21.5608	1418.65	21.2706	2133.94	21.2083	2213.23	19.6381	2102.62	19.6381	2136.31	19.6381	2146.78	19.6381	2210.13	19.6381	2270.7	19.638	2340.15
21.586	1419.96	21.2959	2140.34	21.2336	2211.36	19.6615	2103.32	19.6615	2136.48	19.6615	2147.2	19.6615	2211.87	19.6615	2271.63	19.6614	2342.25
21.6111	1418.73	21.3212	2140.17	21.2588	2206.45	19.6849	2105.48	19.6849	2138.65	19.6849	2149.88	19.6849	2213.63	19.6849	2274.29	19.6848	2345.64
21.6363	1418.79	21.3466	2136.62	21.2841	2211.28	19.7083	2106.12	19.7083	2141.99	19.7083	2151.77	19.7083	2214.89	19.7083	2274.92	19.7082	2347.85
21.6614	1415.58	21.3719	2137.24	21.3094	2215.93	19.7317	2105.72	19.7317	2143.56	19.7317	2153.18	19.7317	2216.3	19.7317	2274.69	19.7316	2348.34
21.6865	1416.9	21.3972	2136.34	21.3346	2214.13	19.7551	2107.94	19.7551	2144.35	19.7551	2154.87	19.7551	2218.21	19.7551	2276.54	19.755	2348.17
21.7117	1414.77	21.4226	2139.83	21.3599	2212.52	19.7785	2109.62	19.7785	2145.92	19.7785	2156.47	19.7785	2219.79	19.7785	2277.68	19.7784	2349.48
21.7368	1413.87	21.4479	2141.33	21.3852	2218.39	19.8019	2110.74	19.8019	2146.49	19.8019	2158.33	19.8019	2222.31	19.8019	2279.73	19.8018	2352.06
21.762	1412.91	21.4733	2148.37	21.4104	2221.99	19.8252	2111.62	19.8252	2148.07	19.8252	2159.67	19.8252	2224.07	19.8252	2282.42	19.8252	2353.61
21.7871	1414.9	21.4986	2152.13	21.4357	2227.2	19.8486	2113.2	19.8486	2149.93	19.8486	2160.52	19.8486	2226.04	19.8486	2283.09	19.8485	2355.47
21.8123	1414	21.5239	2151.63	21.461	2227.67	19.872	2114.65	19.872	2151.16	19.872	2162.74	19.872	2227.66	19.872	2283.93	19.8719	2356.91
21.8374	1418.01	21.5493	2152	21.4862	2225.39	19.8954	2116.21	19.8954	2152.29	19.8954	2164.16	19.8954	2229.06	19.8954	2286.26	19.8953	2358.43
21.8625	1420.08	21.5746	2156.02	21.5115	2222.64	19.9188	2116.73	19.9188	2152.33	19.9188	2164.09	19.9188	2229.55	19.9188	2289.27	19.9187	2359.49
21.8877	1415.17	21.5999	2150.52	21.5367	2225.84	19.9422	2117.13	19.9422	2153.24	19.9422	2164.57	19.9422	2230.84	19.9422	2291.41	19.9421	2359.23
21.9128	1417.33	21.6253	2149.37	21.562	2231.14	19.9656	2117.73	19.9656	2154.9	19.9656	2165.95	19.9656	2232.36	19.9656	2291.9	19.9655	2361.44
21.938	1421.33	21.6506	2151.69	21.5873	2233.36	19.989	2118.96	19.989	2156.76	19.989	2168.14	19.989	2234.85	19.989	2292.58	19.9889	2363.69
21.9631	1421.91	21.676	2146.34	21.6125	2234	20.0124	2120.94	20.0124	2159.35	20.0124	2170.21	20.0124	2236.38	20.0124	2294.28	20.0123	2364.52
21.9883	1419.31	21.7013	2137.65	21.6378	2236.38	20.0358	2121.27	20.0358	2160.45	20.0358	2171.77	20.0358	2238.39	20.0358	2296.33	20.0357	2364.11
22.0134	1422.18	21.7266	2138.57	21.6631	2233.28	20.0592	2122.41	20.0592	2160.81	20.0592	2173.13	20.0592	2240.78	20.0592	2296.55	20.0591	2366.52
22.0386	1423.01	21.752	2146.5	21.6883	2234.21	20.0826	2123.18	20.0826	2160.69	20.0826	2174.21	20.0826	2241.98	20.0826	2297.77	20.0825	2367.75
22.0637	1421.73	21.7773	2151.46	21.7136	2237.92	20.1059	2124.53	20.1059	2161.4	20.1059	2174.83	20.1059	2240.93	20.1059	2298.73	20.1059	2369.14
22.0888	1419.1	21.8026	2148.6	21.7388	2244.14	20.1293	2125.78	20.1293	2162.44	20.1293	2176.94	20.1293	2241.5	20.1293	2298.91	20.1293	2370.77
22.114	1421.85	21.828	2144.26	21.7641	2248.33	20.1527	2127.36	20.1527	2163.45	20.1527	2178.42	20.1527	2243.14	20.1527	2299.61	20.1527	2372.19
22.1391	1420.21	21.8533	2142.95	21.7894	2244.89	20.1761	2128.73	20.1761	2163.93	20.1761	2179.19	20.1761	2243.44	20.1761	2301.31	20.1761	2374.3
22.1643	1422.31	21.8787	2146.38	21.8146	2242.32	20.1995	2130.24	20.1995	2165.91	20.1995	2180.81	20.1995	2245.54	20.1995	2303.01	20.1994	2376.59
22.1894	1423.4	21.904	2154.87	21.8399	2252.66	20.2229	2131.34	20.2229	2168.15	20.2229	2181.76	20.2229	2247.54	20.2229	2304.06	20.2228	2377.6
22.2146	1425.61	21.9293	2151.6	21.8652	2259.43	20.2463	2132.95	20.2463	2169.86	20.2463	2182.61	20.2463	2248.26	20.2463	2305.77	20.2462	2379.61
22.2397	1426.62	21.9547	2148.72	21.8904	2252.15	20.2697	2134.39	20.2697	2170.28	20.2697	2185.13	20.2697	2249.47	20.2697	2307.2	20.2696	2380.51
22.2648	1427.23	21.98	2140.64	21.9157	2245.96	20.2931	2135.98	20.2931	2171.34	20.2931	2186.94	20.2931	2249.97	20.2931	2309.33	20.293	2382.4
22.29	1427.96	22.0053	2128.24	21.941	2248.96	20.3165	2138.47	20.3165	2172.82	20.3165	2188.1	20.3165	2251.54	20.3165	2312.28	20.3164	2383.57
22.3151	1427.7	22.0307	2130.79	21.9662	2245.87	20.3399	2140.98	20.3399	2173.42	20.3399	2188.95	20.3399	2254.09	20.3399	2312.42	20.3398	2384.24
22.3403	1428.97	22.056	2133.77	21.9915	2252.08	20.3633	2141.93	20.3633	2174.7	20.3633	2188.83	20.3633	2255.55	20.3633	2312.66	20.3632	2385.07
--	--	22.0814	2155.47	22.0167	2265.81	20.3867	2142.37	20.3867	2175.04	20.3867	2189.92	20.3867	2256.07	20.3867	2315	20.3866	2386.28
--	--	22.1067	2156.33	22.042	2269.39	20.4101	2145.12	20.4101	2176.83	20.4101	2191.65	20.4101	2256.12	20.4101	2317.34	20.41	2388.1
--	--	22.132	2130.88	22.0673	2270.21	20.4335	2148.18	20.4335	2178.63	20.4335	2193.44	20.4335	2257.48	20.4335	2319.66	20.4334	2390.33
--	--	22.1574	2131.9	22.0925	2268.88	20.4568	2149.76	20.4568	2178.8	20.4568	2194.82	20.4568	2257.41	20.4568	2319.79	20.4568	2392.3
--	--	22.1827	2140.04	22.1178	2274.13	20.4802	2150.5	20.4802	2179.41	20.4802	2194.73	20.4802	2257.26	20.4802	2321.09	20.4801	2393.04
--	--	22.208	2132.15	22.1431	2272.88	20.5036	2151.03	20.5036	2181.14	20.5036	2193.98	20.5036	2259.81	20.5036	2321.25	20.5035	2392.55
--	--	22.2334	2122.4	22.1683	2262.24	20.527	2153.03	20.527	2182.73	20.527	2194.38	20.527	2261.42	20.527	2321.61	20.5269	2392.99
--	--	22.2587	2130.91	22.1936	2252.99	20.5504	2155.02	20.5504	2184.99	20.5504	2194.8	20.5504	2260.65	20.5504	2323.44	20.5503	2394.83
--	--	22.2841	2124.88	22.2188	2255.88	20.5738	2156.78	20.5738	2186.98	20.5738	2196.09	20.5738	2261.04	20.5738	2326.16	20.5737	2396.11
--	--	22.3094	2143.76	22.2441	2262.67	20.5972	2159.02	20.5972	2188.18	20.5972	2198.38	20.5972	2263.32	20.5972	2327.29	20.5971	2397.94
--	--	22.3347	2145.38	22.2694	2257.03	20.6206	2162.17	20.6206	2188.48	20.6206	2199.75	20.6206	2264.38	20.6206	2326.72	20.6205	2399.42
--	--	22.3601	2146.3	22.2946	2254.12	20.644	2163.47	20.644	2189.71	20.644	2200.83	20.644	2265.67	20.644	2327.29	20.6439	2399.59
--	--	22.3854	2171.95	22.3199	2254.37	20.6674	2164.87	20.6674	2190.45	20.6674	2200.48	20.6674	2266.81	20.6674	2327.84	20.6673	2399.68
--	--	22.4107	2142.03	22.3452	2253.29	20.6908	2165.26	20.6908	2191.69	20.6908	2201.24	20.6908	2268	20.6908	2328.29	20.6907	2401.25
--	--	22.4361	0	22.3704	2251.92	20.7142	2167.79	20.7142	2194.14	20.7142	2203.21	20.7142	2268.24	20.7142	2330.68	20.7141	2401.7
--	--	--	--	22.3957	2247.34	20.7375	2168.55	20.7375	2195.61	20.7375	2205.49	20.7375	2269.81	20.7375	2331.96	20.7375	2403.16
--	--	--	--	22.421	2258.48	20.7609	2169.16	20.7609	2195.77	20.7609	2207.71	20.7609	2272	20.7609	2332.52	20.7609	2404.26
--	--	--	--	22.4462	2264.06	20.7843	2169.39	20.7843	2196.56	20.7843	2208.06	20.7843	2274	20.7843	2332.8	20.7843	2404.2
--	--	--	--	22.4715	2262.51	20.8077	2169.65	20.8077	2197.56	20.8077	2209.11	20.8077	2275.34	20.8077	2334.45	20.8076	2404.77
--	--	--	--	22.4967	2269.63	20.8311	2171.17	20.8311	2198.91	20.8311	2208.73	20.8311	2276.12	20.8311	2334.91	20.831	2406.2
--	--	--	--	22.522	2269.64	20.8545	2172.07	20.8545	2201.62	20.8545	2208.82	20.8545	2276.7	20.8545	2336.15	20.8544	2407
--	--	--	--	22.5473	2267.14	20.8779	2172.87	20.8779	2202.03	20.8779	2210.82	20.8779	2277.18	20.8779	2336.66	20.8778	2407.16
--	--	--	--	22.5725	2246.06	20.9013	2172.86	20.9013	2202.36	20.9013	2213.25	20.9013	2278.65	20.9013	2337.88	20.9012	2408.71
--	--	--	--	22.5978	2228.05	20.9247	2173.38	20.9247	2204.06	20.9247	2213.72	20.9247	2278.79	20.9247	2338.53	20.9246	2410.11
--	--	--	--	22.6231	2248.35	20.9481	2172.71	20.9481	2206.24	20.9481	2213.79	20.9481	2278.72	20.9481	2339.48	20.948	2409.98
--	--	--	--	22.6483	2258.08	20.9715	2172.57	20.9715	2207.31	20.9715	2214.51	20.9715	2280.39	20.9715	2340.24	20.9714	2410.95
--	--	--	--	22.6736	2256.11	20.9949	2174.32	20.9949	2208.28	20.9949	2216.1	20.9949	2282.81	20.9949	2340.6	20.9948	2411.77
--	--	--	--	22.6988	2238.71	21.0183	2174.76	21.0183	2209.2	21.0183	2216.49	21.0183	2283	21.0183	2341.25	21.0182	2411.78
--	--	--	--	22.7241	2297.24	21.0417	2174.1	21.0417	2210.79	21.0417	2218.3	21.0417	2283.54	21.0417	2342.04	21.0416	2412.79
--	--	--	--	22.7494	2274.18	21.065	2174.16	21.065	2212.92	21.065	2220.68	21.065	2284.3	21.065	2342.48	21.065	2414.28
--	--	--	--	22.7746	2236.63	21.0884	2175.37	21.0884	2214.83	21.0884	2221.94	21.0884	2285.6	21.0884	2343.44	21.0883	2415.37
--	--	--	--	22.7999	0	21.1118	2176.1	21.1118	2215.52	21.1118	2222.7	21.1118	2286.03	21.1118	2344.99	21.1118	2416.29
--	--	--	--	22.8252	0	21.1352	2174.82	21.1352	2214.71	21.1352	2224.5	21.1352	2286.62	21.1352	2346.34	21.1351	2416.84
--	--	--	--	22.8504	0	21.1586	2174.72	21.1586	2215.09	21.1586	2226.49	21.1586	2288.18	21.1586	2346.15	21.1585	2417.44
--	--	--	--	22.8757	0	21.182	2176.59	21.182	2217.44	21.182	2226.83	21.182	2290.75	21.182	2345.95	21.1819	2417.22
--	--	--	--	22.901	0	21.2054	2177.5	21.2054	2220.77	21.2054	2228.27	21.2054	2292.92	21.2054	2345.75	21.2053	2417.76
--	--	--	--	22.9262	0	21.2288	2176.82	21.2288	2221.49	21.2288	2229.06	21.2288	2292.72	21.2288	2345.91	21.2287	2418.02
--	--	--	--	22.9515	0	21.2522	2177.68	21.2522	2222.2	21.2522	2228.98	21.2522	2292.37	21.2522	2347.84	21.2521	2419.18
--	--	--	--	--	--	21.2756	2178.86	21.2756	2222.55	21.2756	2228.94	21.2756	2292.73	21.2756	2348.25	21.2755	2420.16
--	--	--	--	--	--	21.299	2179.53	21.299	2221.78	21.299	2230.74	21.299	2294.31	21.299	2349.88	21.2989	2421.9
--	--	--	--	--	--	21.3224	2180.19	21.3224	2221.79	21.3224	2231.71	21.3224	2295.4	21.3224	2350.06	21.3223	2423.2
--	--	--	--	--	--	21.3458	2182.32	21.3458	2222.95	21.3458	2233	21.3458	2297.01	21.3458	2351.69	21.3457	2423.72
--	--	--	--	--	--	21.3692	2182.54	21.3692	2222.24	21.3692	2234.73	21.3692	2297.49	21.3692	2352.88	21.3691	2421.82
--	--	--	--	--	--	21.3925	2182.24	21.3925	2222.73	21.3925	2236.28	21.3925	2296.64	21.3925	2353.68	21.3925	2422.71
--	--	--	--	--	--	21.4159	2181.72	21.4159	2223.13	21.4159	2236.66	21.4159	2295.51	21.4159	2354.63	21.4158	2424.78
--	--	--	--	--	--	21.4393	2183.12	21.4393	2221.43	21.4393	2237.22	21.4393	2297.05	21.4393	2354.91	21.4392	2424.9
--	--	--	--	--	--	21.4627	2183.38	21.4627	2221.35	21.4627	2237.73	21.4627	2299.76	21.4627	2355.13	21.4626	2425.6
--	--	--	--	--	--	21.4861	2182.98	21.4861	2222.1	21.4861	2238.95	21.4861	2302.67	21.4861	2355.56	21.486	2425.67
--	--	--	--	--	--	21.5095	2182.88	21.5095	2223.35	21.5095	2240.05	21.5095	2303.93	21.5095	2357.19	21.5094	2426.09
--	--	--	--	--	--	21.5329	2183.52	21.5329	2223.73	21.5329	2239.81	21.5329	2304.22	21.5329	2357.48	21.5328	2427
--	--	--	--	--	--	21.5563	2184.6	21.5563	2224.65	21.5563	2239.63	21.5563	2302.94	21.5563	2357.56	21.5562	2428.07
--	--	--	--	--	--	21.5797	2187	21.5797	2224.61	21.5797	2239.76	21.5797	2304.18	21.5797	2357.38	21.5796	2427.69
--	--	--	--	--	--	21.6031	2188.16	21.6031	2224.2	21.6031	2241.22	21.6031	2304.63	21.6031	2357.22	21.603	2427.39
--	--	--	--	--	--	21.6265	2188.59	21.6265	2224.83	21.6265	2242.09	21.6265	2306.25	21.6265	2358.48	21.6264	2430.01
--	--	--	--	--	--	21.6499	2188.51	21.6499	2225.87	21.6499	2242.88	21.6499	2307.05	21.6499	2359.47	21.6498	2431.04
--	--	--	--	--	--	21.6733	2188.64	21.6733	2226.82	21.6733	2242.34	21.6733	2306.33	21.6733	2359.45	21.6732	2429.72
--	--	--	--	--	--	21.6967	2189.57	21.6967	2227.32	21.6967	2242.03	21.6967	2307.19	21.6967	2359.02	21.6966	2429.14
--	--	--	--	--	--	21.72	2190.71	21.72	2229.05	21.72	2242.16	21.72	2308.35	21.72	2360.86	21.72	2430.09
--	--	--	--	--	--	21.7434	2192	21.7434	2229.73	21.7434	2240.38	21.7434	2308.84	21.7434	2361.95	21.7433	2430.9
--	--	--	--	--	--	21.7668	2193.12	21.7668	2229.71	21.7668	2240.95	21.7668	2308.72	21.7668	2363.07	21.7667	2431.72
--	--	--	--	--	--	21.7902	2194.69	21.7902	2230.23	21.7902	2242.85	21.7902	2309.22	21.7902	2365.64	21.7901	2431.88
--	--	--	--	--	--	21.8136	2196.29	21.8136	2230.91	21.8136	2244.35	21.8136	2309.51	21.8136	2366.03	21.8135	2431.24
--	--	--	--	--	--	21.837	2197.01	21.837	2232.97	21.837	2243.6	21.837	2309.12	21.837	2364.88	21.8369	2431.82
--	--	--	--	--	--	21.8604	2197.94	21.8604	2234.33	21.8604	2243.35	21.8604	2310.18	21.8604	2364.64	21.8603	2433.65
--	--	--	--	--	--	21.8838	2199.18	21.8838	2233.91	21.8838	2244.55	21.8838	2310.92	21.8838	2367.07	21.8837	2434.55
--	--	--	--	--	--	21.9072	2199.68	21.9072	2233.47	21.9072	2245.39	21.9072	2312.11	21.9072	2368.48	21.9071	2434.05
--	--	--	--	--	--	21.9306	2200.36	21.9306	2235.11	21.9306	2246.29	21.9306	2312.51	21.9306	2367.99	21.9305	2434.11
--	--	--	--	--	--	21.954	2200.66	21.954	2236.04	21.954	2246.33	21.954	2311.46	21.954	2367.55	21.9539	2435.67
--	--	--	--	--	--	21.9774	2200.41	21.9774	2236.76	21.9774	2247.07	21.9774	2311.07	21.9774	2367.76	21.9773	2434.6
--	--	--	--	--	--	22.0008	2199.88	22.0008	2237.43	22.0008	2247.56	22.0008	2312.56	22.0008	2367.85	22.0007	2433.48
--	--	--	--	--	--	22.0241	2200.37	22.0241	2237.36	22.0241	2248.06	22.0241	2313.55	22.0241	2368.17	22.024	2433.12
--	--	--	--	--	--	22.0475	2200.5	22.0475	2236.84	22.0475	2249.09	22.0475	2313.42	22.0475	2368.45	22.0475	2433.59
--	--	--	--	--	--	22.0709	2200.85	22.0709	2236.64	22.0709	2250.09	22.0709	2313.14	22.0709	2368.33	22.0708	2434.14
--	--	--	--	--	--	22.0943	2201.74	22.0943	2237.03	22.0943	2250.31	22.0943	2314.29	22.0943	2368.33	22.0942	2434.26
--	--	--	--	--	--	22.1177	2201.83	22.1177	2237.05	22.1177	2251.79	22.1177	2315.36	22.1177	2368.32	22.1176	2434.16
--	--	--	--	--	--	22.1411	2201.52	22.1411	2236.36	22.1411	2251.13	22.1411	2313.69	22.1411	2367.8	22.141	2433.46
--	--	--	--	--	--	22.1645	2201.82	22.1645	2237.53	22.1645	2250.54	22.1645	2313.83	22.1645	2367.76	22.1644	2433.67
--	--	--	--	--	--	22.1879	2203.09	22.1879	2238.51	22.1879	2251.08	22.1879	2314.79	22.1879	2369.33	22.1878	2433.12
--	--	--	--	--	--	22.2113	2205.58	22.2113	2239.56	22.2113	2251.15	22.2113	2315.05	22.2113	2370.32	22.2112	2434.88
--	--	--	--	--	--	22.2347	2205.37	22.2347	2240.63	22.2347	2251.45	22.2347	2315.13	22.2347	2371.11	22.2346	2434.75
--	--	--	--	--	--	22.2581	2205.36	22.2581	2241.2	22.2581	2252.09	22.2581	2315.76	22.2581	2371.85	22.258	2435.62
--	--	--	--	--	--	22.2815	2205.92	22.2815	2241.18	22.2815	2252.65	22.2815	2316.01	22.2815	2371.58	22.2814	2435.11
--	--	--	--	--	--	22.3049	2206.83	22.3049	2241.01	22.3049	2252.53	22.3049	2317.13	22.3049	2372.2	22.3048	2435.17
--	--	--	--	--	--	22.3283	2207.66	22.3283	2240.11	22.3283	2253.05	22.3283	2318.28	22.3283	2372.95	22.3282	2435.08
--	--	--	--	--	--	22.3516	2207.1	22.3516	2239.35	22.3516	2253.47	22.3516	2318.37	22.3516	2373.12	22.3515	2434.88
--	--	--	--	--	--	22.375	2206.61	22.375	2240.88	22.375	2253.81	22.375	2317.69	22.375	2372.47	22.3749	2434.95
--	--	--	--	--	--	22.3984	2206.93	22.3984	2242.69	22.3984	2254.69	22.3984	2317.2	22.3984	2371.48	22.3983	2435.95
--	--	--	--	--	--	22.4218	2209.02	22.4218	2242.7	22.4218	2255.87	22.4218	2318.05	22.4218	2370.66	22.4217	2435.64
--	--	--	--	--	--	22.4452	2210.67	22.4452	2242.37	22.4452	2255.41	22.4452	2319.66	22.4452	2370.31	22.4451	2435.93
--	--	--	--	--	--	22.4686	2210.67	22.4686	2242.14	22.4686	2255.04	22.4686	2320.63	22.4686	2372.12	22.4685	2435.27
--	--	--	--	--	--	22.492	2209.72	22.492	2242.63	22.492	2255.45	22.492	2321.36	22.492	2373.58	22.4919	2434.15
--	--	--	--	--	--	22.5154	2210.39	22.5154	2245.15	22.5154	2255.16	22.5154	2322.83	22.5154	2373.41	22.5153	2433.99
--	--	--	--	--	--	22.5388	2211.01	22.5388	2246.33	22.5388	2254.4	22.5388	2323.3	22.5388	2374	22.5387	2434.45
--	--	--	--	--	--	22.5622	2211.32	22.5622	2245.34	22.5622	2254.21	22.5622	2321.92	22.5622	2374.74	22.5621	2433.84
--	--	--	--	--	--	22.5856	2211.26	22.5856	2244.36	22.5856	2255.47	22.5856	2322.36	22.5856	2374.51	22.5855	2432
--	--	--	--	--	--	22.609	2211.73	22.609	2244.82	22.609	2257.13	22.609	2323.59	22.609	2374.01	22.6089	2431.5
--	--	--	--	--	--	22.6323	2212.58	22.6323	2246.28	22.6323	2257.12	22.6323	2324.3	22.6323	2373.88	22.6323	2432.26
--	--	--	--	--	--	22.6558	2212.47	22.6558	2247.95	22.6558	2256.35	22.6558	2324.49	22.6558	2374	22.6557	2432.31
--	--	--	--	--	--	22.6791	2212.6	22.6791	2248.84	22.6791	2256.09	22.6791	2324.52	22.6791	2375.85	22.6791	2431.87
--	--	--	--	--	--	22.7025	2212.31	22.7025	2248.02	22.7025	2256.4	22.7025	2324.06	22.7025	2376.1	22.7024	2431.6
--	--	--	--	--	--	22.7259	2211.41	22.7259	2247.41	22.7259	2258.61	22.7259	2323.83	22.7259	2375.05	22.7258	2431.75
--	--	--	--	--	--	22.7493	2212.06	22.7493	2247.59	22.7493	2259.67	22.7493	2324.02	22.7493	2375.62	22.7492	2433.46
--	--	--	--	--	--	22.7727	2213.36	22.7727	2249.38	22.7727	2260.34	22.7727	2324.36	22.7727	2376.01	22.7726	2434.15
--	--	--	--	--	--	22.7961	2213.97	22.7961	2249.7	22.7961	2260.31	22.7961	2323.94	22.7961	2376.45	22.796	2433.46
--	--	--	--	--	--	22.8195	2214.27	22.8195	2250.47	22.8195	2260.53	22.8195	2324.52	22.8195	2376.3	22.8194	2432.85
--	--	--	--	--	--	22.8429	2213.74	22.8429	2250.9	22.8429	2260.11	22.8429	2324.72	22.8429	2376.43	22.8428	2432.89
--	--	--	--	--	--	22.8663	2214.97	22.8663	2251.79	22.8663	2260.35	22.8663	2325.61	22.8663	2376.34	22.8662	2432.71
--	--	--	--	--	--	22.8897	2216.45	22.8897	2252.43	22.8897	2261.29	22.8897	2326.45	22.8897	2376.89	22.8896	2433.03
--	--	--	--	--	--	22.9131	2216.62	22.9131	2252.64	22.9131	2261.8	22.9131	2327.38	22.9131	2377.01	22.913	2433.08
--	--	--	--	--	--	22.9365	2217.17	22.9365	2253.08	22.9365	2262.4	22.9365	2328.31	22.9365	2375.91	22.9364	2433.31
--	--	--	--	--	--	22.9598	2217.31	22.9598	2253.32	22.9598	2262.59	22.9598	2327.8	22.9598	2375.59	22.9598	2432.8
--	--	--	--	--	--	22.9832	2217.45	22.9832	2253.66	22.9832	2262.94	22.9832	2328.12	22.9832	2376.64	22.9831	2432.22
--	--	--	--	--	--	23.0066	2217.35	23.0066	2254.16	23.0066	2264.22	23.0066	2328.61	23.0066	2377.63	23.0065	2430.94
--	--	--	--	--	--	23.03	2216.49	23.03	2252.84	23.03	2264.06	23.03	2326.63	23.03	2377.8	23.0299	2430.01
--	--	--	--	--	--	23.0534	2217.1	23.0534	2252.87	23.0534	2264.38	23.0534	2325.71	23.0534	2378.51	23.0533	2430.44
--	--	--	--	--	--	23.0768	2217.31	23.0768	2253.51	23.0768	2264.21	23.0768	2326.48	23.0768	2378	23.0767	2430.55
--	--	--	--	--	--	23.1002	2217.3	23.1002	2254.71	23.1002	2264.22	23.1002	2325.49	23.1002	2376.69	23.1001	2430.17
--	--	--	--	--	--	23.1236	2217.36	23.1236	2255.46	23.1236	2264.16	23.1236	2325.6	23.1236	2376.56	23.1235	2430.07
--	--	--	--	--	--	23.147	2218.27	23.147	2255.03	23.147	2264.54	23.147	2326.68	23.147	2377.29	23.1469	2428.73
--	--	--	--	--	--	23.1704	2217.48	23.1704	2254.46	23.1704	2263.98	23.1704	2326.44	23.1704	2377.53	23.1703	2428.44
--	--	--	--	--	--	23.1938	2217.89	23.1938	2253.8	23.1938	2262.86	23.1938	2325.16	23.1938	2375.62	23.1937	2428.54
--	--	--	--	--	--	23.2172	2217.38	23.2172	2252.93	23.2172	2262.02	23.2172	2325.5	23.2172	2373.74	23.2171	2428
--	--	--	--	--	--	23.2406	2216.15	23.2406	2251.93	23.2406	2260.59	23.2406	2325.21	23.2406	2373.31	23.2405	2426.98
--	--	--	--	--	--	23.264	2215.79	23.264	2251.13	23.264	2260.58	23.264	2325.06	23.264	2373.06	23.2639	2426.72
--	--	--	--	--	--	23.2873	2215.84	23.2873	2251.16	23.2873	2261.24	23.2873	2325.18	23.2873	2371.97	23.2873	2425.7
--	--	--	--	--	--	23.3107	2215.49	23.3107	2250.8	23.3107	2261.31	23.3107	2323.84	23.3107	2371.6	23.3106	2423.91
--	--	--	--	--	--	23.3341	2214.38	23.3341	2250.68	23.3341	2261.29	23.3341	2323.33	23.3341	2371.37	23.334	2422.95
--	--	--	--	--	--	23.3575	2214.45	23.3575	2251.22	23.3575	2260.92	23.3575	2323.27	23.3575	2370.82	23.3574	2423.05
--	--	--	--	--	--	23.3809	2213.99	23.3809	2251.71	23.3809	2260.55	23.3809	2324.06	23.3809	2369.86	23.3808	2421.67
--	--	--	--	--	--	23.4043	2213.34	23.4043	2250.56	23.4043	2260.06	23.4043	2323.51	23.4043	2368.79	23.4042	2421.46
--	--	--	--	--	--	23.4277	2213.45	23.4277	2248.85	23.4277	2259.69	23.4277	2322.57	23.4277	2369.52	23.4276	2420.93
--	--	--	--	--	--	23.4511	2213.02	23.4511	2248.84	23.4511	2259.34	23.4511	2323.05	23.4511	2369.71	23.451	2421.18
--	--	--	--	--	--	23.4745	2212.84	23.4745	2249.38	23.4745	2258.78	23.4745	2322.45	23.4745	2368.68	23.4744	2420.86
--	--	--	--	--	--	23.4979	2212.03	23.4979	2249.9	23.4979	2259.18	23.4979	2321.05	23.4979	2367.59	23.4978	2419.83
--	--	--	--	--	--	23.5213	2211.59	23.5213	2250.29	23.5213	2257.37	23.5213	2320.72	23.5213	2367.59	23.5212	2419.55
--	--	--	--	--	--	23.5447	2211.21	23.5447	2250.53	23.5447	2257.97	23.5447	2322.53	23.5447	2368.12	23.5446	2419.62
--	--	--	--	--	--	23.5681	2210.18	23.5681	2248.64	23.5681	2258.04	23.5681	2321.39	23.5681	2367.24	23.568	2418.7
--	--	--	--	--	--	23.5914	2208.78	23.5914	2246.89	23.5914	2257.63	23.5914	2320.49	23.5914	2366.86	23.5913	2418.61
--	--	--	--	--	--	23.6148	2208.84	23.6148	2246.92	23.6148	2256.76	23.6148	2321.02	23.6148	2366.85	23.6148	2418.61
--	--	--	--	--	--	23.6382	2209.19	23.6382	2247.88	23.6382	2257.83	23.6382	2321.23	23.6382	2365	23.6381	2418.73
--	--	--	--	--	--	23.6616	2209.85	23.6616	2248.56	23.6616	2258.15	23.6616	2319.91	23.6616	2362.86	23.6615	2417.36
--	--	--	--	--	--	23.685	2210.55	23.685	2248.99	23.685	2257.39	23.685	2320.27	23.685	2363.83	23.6849	2416.95
--	--	--	--	--	--	23.7084	2209.8	23.7084	2248.31	23.7084	2257.06	23.7084	2320.32	23.7084	2364.3	23.7083	2416.66
--	--	--	--	--	--	23.7318	2210.12	23.7318	2247.53	23.7318	2256.84	23.7318	2320.99	23.7318	2364.6	23.7317	2415.52
--	--	--	--	--	--	23.7552	2210.32	23.7552	2246.72	23.7552	2256.05	23.7552	2320.9	23.7552	2364.25	23.7551	2413.79
--	--	--	--	--	--	23.7786	2210.13	23.7786	2246.12	23.7786	2256.28	23.7786	2320.8	23.7786	2363.51	23.7785	2411.81
--	--	--	--	--	--	23.802	2210.44	23.802	2245.91	23.802	2256.54	23.802	2320.54	23.802	2364.4	23.8019	2410.79
--	--	--	--	--	--	23.8254	2211.91	23.8254	2246.66	23.8254	2256.26	23.8254	2320.7	23.8254	2363.77	23.8253	2411.65
--	--	--	--	--	--	23.8488	2212.73	23.8488	2245.55	23.8488	2256.14	23.8488	2320.97	23.8488	2363.27	23.8487	2411.49
--	--	--	--	--	--	23.8722	2212.27	23.8722	2245.18	23.8722	2256.94	23.8722	2320.93	23.8722	2363.35	23.8721	2410.65
--	--	--	--	--	--	23.8956	2212.31	23.8956	2245.41	23.8956	2256.48	23.8956	2320.28	23.8956	2362.82	23.8955	2410.29
--	--	--	--	--	--	23.9189	2212.48	23.9189	2244.5	23.9189	2255.08	23.9189	2320.36	23.9189	2363.01	23.9188	2410.51
--	--	--	--	--	--	23.9423	2212.8	23.9423	2244.41	23.9423	2255.15	23.9423	2319.94	23.9423	2362.16	23.9422	2409.73
--	--	--	--	--	--	23.9657	2212.62	23.9657	2244.09	23.9657	2254.73	23.9657	2319.29	23.9657	2361.66	23.9656	2409.88
--	--	--	--	--	--	23.9891	2211.3	23.9891	2243.57	23.9891	2253.77	23.9891	2318.87	23.9891	2360.17	23.989	2408.49
--	--	--	--	--	--	24.0125	2211.64	24.0125	2243.26	24.0125	2252.72	24.0125	2318.25	24.0125	2360.27	24.0124	2407.81
--	--	--	--	--	--	24.0359	2212.38	24.0359	2241.8	24.0359	2252.52	24.0359	2317.5	24.0359	2360.64	24.0358	2407.43
--	--	--	--	--	--	24.0593	2213.11	24.0593	2242.33	24.0593	2252.01	24.0593	2317.17	24.0593	2359.99	24.0592	2407.92
--	--	--	--	--	--	24.0827	2212.53	24.0827	2241.97	24.0827	2251.66	24.0827	2315.68	24.0827	2359.9	24.0826	2407.04
--	--	--	--	--	--	24.1061	2212.03	24.1061	2240.62	24.1061	2250.65	24.1061	2314.55	24.1061	2359.06	24.106	2405.78
--	--	--	--	--	--	24.1295	2212.29	24.1295	2240.65	24.1295	2251.01	24.1295	2314.39	24.1295	2358.56	24.1294	2404.61
--	--	--	--	--	--	24.1529	2211.09	24.1529	2240.96	24.1529	2250.56	24.1529	2313.72	24.1529	2357.63	24.1528	2404.82
--	--	--	--	--	--	24.1763	2210.4	24.1763	2240.83	24.1763	2250.11	24.1763	2313.82	24.1763	2358.05	24.1762	2405.48
--	--	--	--	--	--	24.1997	2209.31	24.1997	2240.91	24.1997	2249.16	24.1997	2313.43	24.1997	2356.77	24.1996	2406.07
--	--	--	--	--	--	24.2231	2208.39	24.2231	2241.17	24.2231	2249.47	24.2231	2313.35	24.2231	2356.5	24.223	2404.76
--	--	--	--	--	--	24.2464	2209.22	24.2464	2240.52	24.2464	2250.22	24.2464	2312.48	24.2464	2357.5	24.2463	2403.07
--	--	--	--	--	--	24.2698	2209.37	24.2698	2239.87	24.2698	2248.68	24.2698	2311.4	24.2698	2356.67	24.2697	2401.84
--	--	--	--	--	--	24.2932	2207.06	24.2932	2239.94	24.2932	2247.98	24.2932	2311.26	24.2932	2355.79	24.2931	2402.22
--	--	--	--	--	--	24.3166	2205.69	24.3166	2239.59	24.3166	2247.97	24.3166	2310.39	24.3166	2354.53	24.3165	2401.67
--	--	--	--	--	--	24.34	2205.75	24.34	2240.53	24.34	2248.3	24.34	2310.41	24.34	2354.19	24.3399	2400.51
--	--	--	--	--	--	24.3634	2205.2	24.3634	2239.95	24.3634	2249.14	24.3634	2309.77	24.3634	2353.49	24.3633	2399.15
--	--	--	--	--	--	24.3868	2204.29	24.3868	2239.38	24.3868	2248.63	24.3868	2310.26	24.3868	2352.04	24.3867	2397.8
--	--	--	--	--	--	24.4102	2203.64	24.4102	2238.82	24.4102	2246.95	24.4102	2309.56	24.4102	2350.97	24.4101	2396.86
--	--	--	--	--	--	24.4336	2202.5	24.4336	2238.89	24.4336	2246.71	24.4336	2309.2	24.4336	2351	24.4335	2395.84
--	--	--	--	--	--	24.457	2201.32	24.457	2239.17	24.457	2247.16	24.457	2308.35	24.457	2350.41	24.4569	2393.34
--	--	--	--	--	--	24.4804	2200.03	24.4804	2239.02	24.4804	2246.77	24.4804	2308.06	24.4804	2349.68	24.4803	2393.58
--	--	--	--	--	--	24.5038	2198.76	24.5038	2238.74	24.5038	2245.95	24.5038	2307.99	24.5038	2350.16	24.5037	2394.15
--	--	--	--	--	--	24.5272	2198.38	24.5272	2238.02	24.5272	2246.63	24.5272	2307.49	24.5272	2349.64	24.527	2392.69
--	--	--	--	--	--	24.5506	2198.31	24.5506	2237.66	24.5506	2246.83	24.5506	2307.36	24.5506	2348.52	24.5505	2391.17
--	--	--	--	--	--	24.5739	2198.58	24.5739	2236.99	24.5739	2246.68	24.5739	2306.1	24.5739	2347.92	24.5738	2390.38
--	--	--	--	--	--	24.5973	2198.29	24.5973	2235.31	24.5973	2245.82	24.5973	2305.16	24.5973	2345.91	24.5972	2390.13
--	--	--	--	--	--	24.6207	2198.45	24.6207	2234.37	24.6207	2243.79	24.6207	2304.98	24.6207	2344.76	24.6206	2388.6
--	--	--	--	--	--	24.6441	2197.07	24.6441	2233.56	24.6441	2242.93	24.6441	2303.2	24.6441	2343.57	24.644	2386.39
--	--	--	--	--	--	24.6675	2196.24	24.6675	2232.71	24.6675	2242.9	24.6675	2301.89	24.6675	2342.65	24.6674	2384.83
--	--	--	--	--	--	24.6909	2196.4	24.6909	2232.12	24.6909	2241.52	24.6909	2301.08	24.6909	2341.73	24.6908	2384.25
--	--	--	--	--	--	24.7143	2195.94	24.7143	2230.76	24.7143	2239.7	24.7143	2299.43	24.7143	2340.33	24.7142	2383.64
--	--	--	--	--	--	24.7377	2194.73	24.7377	2229.18	24.7377	2238.5	24.7377	2298.4	24.7377	2339.46	24.7376	2381.88
--	--	--	--	--	--	24.7611	2191.69	24.7611	2226.59	24.7611	2236.75	24.7611	2296.57	24.7611	2337.31	24.761	2380.66
--	--	--	--	--	--	24.7845	2166.42	24.7845	2200.63	24.7845	2209.93	24.7845	2269.97	24.7845	2310.43	24.7844	2349.67
--	--	--	--	--	--	24.8079	2080.42	24.8079	2111.98	24.8079	2121.95	24.8079	2178.99	24.8079	2218.43	24.8078	2244.68
--	--	--	--	--	--	24.8313	1994.28	24.8313	2024.75	24.8313	2034.61	24.8313	2089.46	24.8313	2126.37	24.8312	2148.1
--	--	--	--	--	--	24.8546	1938.62	24.8546	1969.32	24.8546	1977.91	24.8546	2033.02	24.8546	2067.71	24.8545	2094.98
--	--	--	--	--	--	24.878	1894.2	24.878	1922.83	24.878	1931.43	24.878	1985.52	24.878	2019.67	24.8779	2050.86
--	--	--	--	--	--	24.9014	1851.18	24.9014	1878.16	24.9014	1887.36	24.9014	1939.24	24.9014	1973.53	24.9013	2007.63
--	--	--	--	--	--	24.9248	1815.23	24.9248	1841.55	24.9248	1850.27	24.9248	1901.17	24.9248	1934.93	24.9247	1970.17
--	--	--	--	--	--	24.9482	1781.82	24.9482	1808.14	24.9482	1816.18	24.9482	1866.17	24.9482	1899.27	24.9481	1934.17
--	--	--	--	--	--	24.9716	1751.15	24.9716	1776.17	24.9716	1783.67	24.9716	1834.57	24.9716	1866	24.9715	1900.82
--	--	--	--	--	--	24.995	1720.63	24.995	1743.44	24.995	1751.33	24.995	1801.97	24.995	1832.15	24.9949	1867.3
--	--	--	--	--	--	25.0184	1694.84	25.0184	1717.17	25.0184	1724.64	25.0184	1774.51	25.0184	1804.39	25.0183	1838.16
--	--	--	--	--	--	25.0418	1664.33	25.0418	1685.93	25.0418	1693.84	25.0418	1741.85	25.0418	1771.87	25.0417	1803.3
--	--	--	--	--	--	25.0652	1636.76	25.0652	1658.61	25.0652	1666.15	25.0652	1713.15	25.0652	1742.43	25.0651	1772.6
--	--	--	--	--	--	25.0886	1605.55	25.0886	1627.26	25.0886	1634.58	25.0886	1680.06	25.0886	1708.77	25.0885	1739.39
--	--	--	--	--	--	25.112	1575.84	25.112	1597.25	25.112	1604.08	25.112	1648.81	25.112	1676.91	25.1119	1708.51
--	--	--	--	--	--	25.1354	1541.73	25.1354	1562.42	25.1354	1568.38	25.1354	1613.62	25.1354	1640.36	25.1353	1671.65
--	--	--	--	--	--	25.1588	1510.78	25.1588	1531.45	25.1588	1536.59	25.1588	1581.51	25.1588	1607.43	25.1587	1638.19
--	--	--	--	--	--	25.1822	1474.9	25.1822	1496.34	25.1822	1500.94	25.1822	1543.8	25.1822	1569.38	25.182	1599.46
--	--	--	--	--	--	25.2055	1444.41	25.2055	1465.36	25.2055	1469.64	25.2055	1511.39	25.2055	1536.39	25.2054	1566.3
--	--	--	--	--	--	25.2289	1411.72	25.2289	1432.48	25.2289	1436.04	25.2289	1476.56	25.2289	1500.98	25.2288	1531.14
--	--	--	--	--	--	25.2523	1381.69	25.2523	1401.39	25.2523	1404.58	25.2523	1444.6	25.2523	1468.3	25.2522	1498.54
--	--	--	--	--	--	25.2757	1350.4	25.2757	1369.7	25.2757	1373.06	25.2757	1412.58	25.2757	1435.16	25.2756	1464.15
--	--	--	--	--	--	25.2991	1322.02	25.2991	1341.57	25.2991	1344.94	25.2991	1382.26	25.2991	1404.68	25.299	1432.88
--	--	--	--	--	--	25.3225	1290.03	25.3225	1309.17	25.3225	1312.52	25.3225	1349.17	25.3225	1370.68	25.3224	1397.9
--	--	--	--	--	--	25.3459	1260.12	25.3459	1279	25.3459	1282.45	25.3459	1318.35	25.3459	1339.98	25.3458	1366.37
--	--	--	--	--	--	25.3693	1234.52	25.3693	1253.13	25.3693	1256.69	25.3693	1291.55	25.3693	1313.2	25.3692	1338.83
--	--	--	--	--	--	25.3927	1207.67	25.3927	1226.11	25.3927	1228.43	25.3927	1262.85	25.3927	1284.1	25.3926	1310.09
--	--	--	--	--	--	25.4161	1184.49	25.4161	1202.83	25.4161	1204.72	25.4161	1238.53	25.4161	1260.31	25.416	1284.84
--	--	--	--	--	--	25.4395	1154.16	25.4395	1172.03	25.4395	1174.13	25.4395	1206.91	25.4395	1227.98	25.4394	1251.11
--	--	--	--	--	--	25.4629	1123.64	25.4629	1140.97	25.4629	1143.31	25.4629	1175.55	25.4629	1195.03	25.4628	1217.51
--	--	--	--	--	--	25.4862	1096.07	25.4862	1113.08	25.4862	1116.2	25.4862	1146.88	25.4862	1165.91	25.4861	1187.74
--	--	--	--	--	--	25.5096	1073.71	25.5096	1090.12	25.5096	1093.19	25.5096	1123.2	25.5096	1142.33	25.5095	1163.87
--	--	--	--	--	--	25.533	1063.51	25.533	1079.64	25.533	1082.92	25.533	1112.01	25.533	1131.96	25.5329	1153.81
--	--	--	--	--	--	25.5564	1060.63	25.5564	1075.99	25.5564	1079.3	25.5564	1108.25	25.5564	1128.29	25.5563	1149.79
--	--	--	--	--	--	25.5798	1051.25	25.5798	1065.8	25.5798	1069.42	25.5798	1097.98	25.5798	1117.66	25.5797	1138.47
--	--	--	--	--	--	25.6032	1030.47	25.6032	1044.69	25.6032	1047.28	25.6032	1076.61	25.6032	1095.94	25.6031	1115.96
--	--	--	--	--	--	25.6266	1014.99	25.6266	1028.22	25.6266	1030.64	25.6266	1059.63	25.6266	1078.24	25.6265	1097.69
--	--	--	--	--	--	25.65	994.29	25.65	1007.84	25.65	1010.55	25.65	1038.82	25.65	1056.63	25.6499	1076.17
--	--	--	--	--	--	25.6734	972.83	25.6734	987.1	25.6734	989.183	25.6734	1017.14	25.6734	1035.23	25.6733	1054.13
--	--	--	--	--	--	25.6968	951.068	25.6968	965.45	25.6968	966.621	25.6968	994.538	25.6968	1012.77	25.6967	1030.35
--	--	--	--	--	--	25.7202	927.205	25.7202	942.183	25.7202	943.642	25.7202	970.74	25.7202	988.46	25.7201	1005.47
--	--	--	--	--	--	25.7436	903.519	25.7436	918.792	25.7436	920.73	25.7436	946.123	25.7436	963.711	25.7435	980.542
--	--	--	--	--	--	25.767	877.594	25.767	891.711	25.767	894.06	25.767	918.235	25.767	935.726	25.7669	951.682
--	--	--	--	--	--	25.7904	851.934	25.7904	864.727	25.7904	867.678	25.7904	891.073	25.7904	908.453	25.7903	923.368
--	--	--	--	--	--	25.8137	826.987	25.8137	838.808	25.8137	841.607	25.8137	865.152	25.8137	881.308	25.8136	895.873
--	--	--	--	--	--	25.8371	801.058	25.8371	812.475	25.8371	815.228	25.8371	838.114	25.8371	852.803	25.837	867.908
--	--	--	--	--	--	25.8605	771.344	25.8605	782.558	25.8605	785.276	25.8605	807.455	25.8605	821.135	25.8604	836.643
--	--	--	--	--	--	25.8839	743.134	25.8839	754.362	25.8839	756.391	25.8839	777.739	25.8839	791.734	25.8838	806.443
--	--	--	--	--	--	25.9073	707.539	25.9073	717.893	25.9073	719.405	25.9073	740.174	25.9073	754.386	25.9072	767.391
--	--	--	--	--	--	25.9307	678.428	25.9307	686.899	25.9307	689.444	25.9307	710.134	25.9307	723.908	25.9306	735.22
--	--	--	--	--	--	25.9541	641.828	25.9541	649.939	25.9541	651.884	25.9541	672.578	25.9541	685.162	25.954	695.525
--	--	--	--	--	--	25.9775	607.702	25.9775	616.026	25.9775	617.435	25.9775	637.89	25.9775	649.083	25.9774	658.22
--	--	--	--	--	--	26.0009	571.051	26.0009	578.105	26.0009	580.539	26.0009	599.513	26.0009	609.593	26.0008	617.791
--	--	--	--	--	--	26.0243	532.435	26.0243	538.704	26.0243	541.504	26.0243	560.354	26.0243	568.207	26.0242	575.131
--	--	--	--	--	--	26.0477	484.786	26.0477	490.631	26.0477	492.683	26.0477	510.463	26.0477	517.431	26.0476	524.001
--	--	--	--	--	--	26.0711	432.933	26.0711	438.943	26.0711	440.425	26.0711	453.91	26.0711	462.507	26.071	470.065
--	--	--	--	--	--	26.0945	384.432	26.0945	389.499	26.0945	391.429	26.0945	402.105	26.0945	410.041	26.0943	418.115
--	--	--	--	--	--	26.1179	327.335	26.1179	331.533	26.1179	333.271	26.1179	342.331	26.1179	348.552	26.1177	356.013
--	--	--	--	--	--	26.1412	267.027	26.1412	270.638	26.1412	271.763	26.1412	279.077	26.1412	283.98	26.1411	290.56
--	--	--	--	--	--	26.1646	198.414	26.1646	201.189	26.1646	201.879	26.1646	207.083	26.1646	211.007	26.1645	216.002
--	--	--	--	--	--	26.188	118.932	26.188	120.515	26.188	120.645	26.188	123.917	26.188	126.344	26.1879	129.681
--	--	--	--	--	--	26.2114	43.3711	26.2114	43.7554	26.2114	43.9581	26.2114	45.2028	26.2114	45.8721	26.2113	47.2956
--	--	--	--	--	--	26.2348	6.06459	26.2348	6.106	26.2348	6.18023	26.2348	6.29466	26.2348	6.42299	26.2347	6.56844
--	--	--	--	--	--	26.2582	0.169	26.2582	0.16708	26.2582	0.16976	26.2582	0.17419	26.2582	0.17863	26.2581	0.17969
--	--	--	--	--	--	26.2816	0	26.2816	0	26.2816	0	26.2816	0	26.2816	0	26.2815	0
--	--	--	--	--	--	26.305	0	26.305	0	26.305	0	26.305	0	26.305	0	26.3049	0
--	--	--	--	--	--	26.3284	0	26.3284	0	26.3284	0	26.3284	0	26.3284	0	26.3283	0
--	--	--	--	--	--	26.3518	0	26.3518	0	26.3518	0	26.3518	0	26.3518	0	26.3517	0
--	--	--	--	--	--	26.3752	0	26.3752	0	26.3752	0	26.3752	0	26.3752	0	26.3751	0
--	--	--	--	--	--	26.3986	0	26.3986	0	26.3986	0	26.3986	0	26.3986	0	26.3985	0
--	--	--	--	--	--	26.422	0	26.422	0	26.422	0	26.422	0	26.422	0	26.4218	0
--	--	--	--	--	--	26.4454	0	26.4454	0	26.4454	0	26.4454	0	26.4454	0	26.4452	0
--	--	--	--	--	--	26.4687	0	26.4687	0	26.4687	0	26.4687	0	26.4687	0	26.4686	0
--	--	--	--	--	--	26.4921	0	26.4921	0	26.4921	0	26.4921	0	26.4921	0	26.492	0
--	--	--	--	--	--	26.5155	0	26.5155	0	26.5155	0	26.5155	0	26.5155	0	26.5154	0
--	--	--	--	--	--	26.5389	0	26.5389	0	26.5389	0	26.5389	0	26.5389	0	26.5388	0
--	--	--	--	--	--	26.5623	0	26.5623	0	26.5623	0	26.5623	0	26.5623	0	26.5622	0
--	--	--	--	--	--	26.5857	0	26.5857	0	26.5857	0	26.5857	0	26.5857	0	26.5856	0
--	--	--	--	--	--	26.6091	0	26.6091	0	26.6091	0	26.6091	0	26.6091	0	26.609	0
--	--	--	--	--	--	26.6325	0	26.6325	0	26.6325	0	26.6325	0	26.6325	0	26.6324	0
--	--	--	--	--	--	26.6559	0	26.6559	0	26.6559	0	26.6559	0	26.6559	0	26.6558	0
--	--	--	--	--	--	26.6793	0	26.6793	0	26.6793	0	26.6793	0	26.6793	0	26.6792	0
--	--	--	--	--	--	26.7027	0	26.7027	0	26.7027	0	26.7027	0	26.7027	0	26.7026	0
--	--	--	--	--	--	26.7261	0	26.7261	0	26.7261	0	26.7261	0	26.7261	0	26.726	0
--	--	--	--	--	--	26.7494	0	26.7494	0	26.7494	0	26.7494	0	26.7494	0	26.7493	0
--	--	--	--	--	--	26.7728	0	26.7728	0	26.7728	0	26.7728	0	26.7728	0	26.7727	0
--	--	--	--	--	--	26.7962	0	26.7962	0	26.7962	0	26.7962	0	26.7962	0	26.7961	0
--	--	--	--	--	--	26.8196	0	26.8196	0	26.8196	0	26.8196	0	26.8196	0	26.8195	0
--	--	--	--	--	--	26.843	0	26.843	0	26.843	0	26.843	0	26.843	0	26.8429	0
--	--	--	--	--	--	26.8664	0	26.8664	0	26.8664	0	26.8664	0	26.8664	0	26.8663	0
--	--	--	--	--	--	26.8898	0	26.8898	0	26.8898	0	26.8898	0	26.8898	0	26.8897	0
--	--	--	--	--	--	26.9132	0	26.9132	0	26.9132	0	26.9132	0	26.9132	0	26.9131	0
--	--	--	--	--	--	26.9366	0	26.9366	0	26.9366	0	26.9366	0	26.9366	0	26.9365	0
--	--	--	--	--	--	26.96	0	26.96	0	26.96	0	26.96	0	26.96	0	26.9599	0
--	--	--	--	--	--	26.9834	0	26.9834	0	26.9834	0	26.9834	0	26.9834	0	26.9833	0
--	--	--	--	--	--	27.0068	0	27.0068	0	27.0068	0	27.0068	0	27.0068	0	27.0067	0
--	--	--	--	--	--	27.0302	0	27.0302	0	27.0302	0	27.0302	0	27.0302	0	27.03	0
--	--	--	--	--	--	27.0536	0	27.0536	0	27.0536	0	27.0536	0	27.0536	0	27.0535	0
--	--	--	--	--	--	27.077	0	27.077	0	27.077	0	27.077	0	27.077	0	27.0768	0
--	--	--	--	--	--	27.1003	0	27.1003	0	27.1003	0	27.1003	0	27.1003	0	27.1002	0
--	--	--	--	--	--	27.1237	0	27.1237	0	27.1237	0	27.1237	0	27.1237	0	27.1236	0
--	--	--	--	--	--	27.1471	0	27.1471	0	27.1471	0	27.1471	0	27.1471	0	27.147	0
--	--	--	--	--	--	27.1705	0	27.1705	0	27.1705	0	27.1705	0	27.1705	0	27.1704	0
--	--	--	--	--	--	27.1939	0	27.1939	0	27.1939	0	27.1939	0	27.1939	0	27.1938	0
--	--	--	--	--	--	27.2173	0	27.2173	0	27.2173	0	27.2173	0	27.2173	0	27.2172	0
--	--	--	--	--	--	27.2407	0	27.2407	0	27.2407	0	27.2407	0	27.2407	0	27.2406	0
--	--	--	--	--	--	27.2641	0	27.2641	0	27.2641	0	27.2641	0	27.2641	0	27.264	0
--	--	--	--	--	--	27.2875	0	27.2875	0	27.2875	0	27.2875	0	27.2875	0	27.2874	0
--	--	--	--	--	--	27.3109	0	27.3109	0	27.3109	0	27.3109	0	27.3109	0	27.3108	0
--	--	--	--	--	--	27.3343	0	27.3343	0	27.3343	0	27.3343	0	27.3343	0	27.3342	0
--	--	--	--	--	--	27.3577	0	27.3577	0	27.3577	0	27.3577	0	27.3577	0	27.3575	0
--	--	--	--	--	--	27.381	0	27.381	0	27.381	0	27.381	0	27.381	0	27.3809	0
--	--	--	--	--	--	27.4045	0	27.4045	0	27.4045	0	27.4045	0	27.4045	0	27.4043	0
--	--	--	--	--	--	27.4278	0	27.4278	0	27.4278	0	27.4278	0	27.4278	0	27.4277	0
--	--	--	--	--	--	27.4512	0	27.4512	0	27.4512	0	27.4512	0	27.4512	0	27.4511	0
--	--	--	--	--	--	27.4746	0	27.4746	0	27.4746	0	27.4746	0	27.4746	0	27.4745	0
--	--	--	--	--	--	27.498	0	27.498	0	27.498	0	27.498	0	27.498	0	27.4979	0
--	--	--	--	--	--	27.5214	0	27.5214	0	27.5214	0	27.5214	0	27.5214	0	27.5213	0
--	--	--	--	--	--	27.5448	0	27.5448	0	27.5448	0	27.5448	0	27.5448	0	27.5447	0
--	--	--	--	--	--	27.5682	0	27.5682	0	27.5682	0	27.5682	0	27.5682	0	27.5681	0
--	--	--	--	--	--	27.5916	0	27.5916	0	27.5916	0	27.5916	0	27.5916	0	27.5915	0
--	--	--	--	--	--	27.615	0	27.615	0	27.615	0	27.615	0	27.615	0	27.6149	0
--	--	--	--	--	--	27.6384	0	27.6384	0	27.6384	0	27.6384	0	27.6384	0	27.6383	0
--	--	--	--	--	--	27.6618	0	27.6618	0	27.6618	0	27.6618	0	27.6618	0	27.6617	0
--	--	--	--	--	--	27.6852	0	27.6852	0	27.6852	0	27.6852	0	27.6852	0	27.685	0
--	--	--	--	--	--	27.7085	0	27.7085	0	27.7085	0	27.7085	0	27.7085	0	27.7084	0
--	--	--	--	--	--	27.7319	0	27.7319	0	27.7319	0	27.7319	0	27.7319	0	27.7318	0
--	--	--	--	--	--	27.7553	0	27.7553	0	27.7553	0	27.7553	0	27.7553	0	27.7552	0
--	--	--	--	--	--	27.7787	0	27.7787	0	27.7787	0	27.7787	0	27.7787	0	27.7786	0
--	--	--	--	--	--	27.8021	0	27.8021	0	27.8021	0	27.8021	0	27.8021	0	27.802	0
--	--	--	--	--	--	27.8255	0	27.8255	0	27.8255	0	27.8255	0	27.8255	0	27.8254	0
--	--	--	--	--	--	27.8489	0	27.8489	0	27.8489	0	27.8489	0	27.8489	0	27.8488	0
--	--	--	--	--	--	27.8723	0	27.8723	0	27.8723	0	27.8723	0	27.8723	0	27.8722	0
--	--	--	--	--	--	27.8957	0	27.8957	0	27.8957	0	27.8957	0	27.8957	0	27.8956	0
--	--	--	--	--	--	27.9191	0	27.9191	0	27.9191	0	27.9191	0	27.9191	0	27.919	0
--	--	--	--	--	--	27.9425	0	27.9425	0	27.9425	0	27.9425	0	27.9425	0	27.9424	0
--	--	--	--	--	--	27.9659	0	27.9659	0	27.9659	0	27.9659	0	27.9659	0	27.9657	0
--	--	--	--	--	--	27.9893	0	27.9893	0	27.9893	0	27.9893	0	27.9893	0	27.9891	0
--	--	--	--	--	--	28.0127	0	28.0127	0	28.0127	0	28.0127	0	28.0127	0	28.0125	0
--	--	--	--	--	--	28.036	0	28.036	0	28.036	0	28.036	0	28.036	0	28.0359	0
--	--	--	--	--	--	28.0594	0	28.0594	0	28.0594	0	28.0594	0	28.0594	0	28.0593	0
--	--	--	--	--	--	28.0828	0	28.0828	0	28.0828	0	28.0828	0	28.0828	0	28.0827	0
--	--	--	--	--	--	28.1062	0	28.1062	0	28.1062	0	28.1062	0	28.1062	0	28.1061	0
--	--	--	--	--	--	28.1296	0	28.1296	0	28.1296	0	28.1296	0	28.1296	0	28.1295	0
--	--	--	--	--	--	28.153	0	28.153	0	28.153	0	28.153	0	28.153	0	28.1529	0
--	--	--	--	--	--	28.1764	0	28.1764	0	28.1764	0	28.1764	0	28.1764	0	28.1763	0
--	--	--	--	--	--	28.1998	0	28.1998	0	28.1998	0	28.1998	0	28.1998	0	28.1997	0
--	--	--	--	--	--	28.2232	0	28.2232	0	28.2232	0	28.2232	0	28.2232	0	28.2231	0
--	--	--	--	--	--	28.2466	0	28.2466	0	28.2466	0	28.2466	0	28.2466	0	28.2465	0
--	--	--	--	--	--	28.27	0	28.27	0	28.27	0	28.27	0	28.27	0	28.2699	0
--	--	--	--	--	--	28.2934	0	28.2934	0	28.2934	0	28.2934	0	28.2934	0	28.2933	0
--	--	--	--	--	--	28.3168	0	28.3168	0	28.3168	0	28.3168	0	28.3168	0	28.3166	0
--	--	--	--	--	--	28.3402	0	28.3402	0	28.3402	0	28.3402	0	28.3402	0	28.34	0
--	--	--	--	--	--	28.3635	0	28.3635	0	28.3635	0	28.3635	0	28.3635	0	28.3634	0
--	--	--	--	--	--	28.3869	0	28.3869	0	28.3869	0	28.3869	0	28.3869	0	28.3868	0
--	--	--	--	--	--	28.4103	0	28.4103	0	28.4103	0	28.4103	0	28.4103	0	28.4102	0
--	--	--	--	--	--	28.4337	0	28.4337	0	28.4337	0	28.4337	0	28.4337	0	28.4336	0
--	--	--	--	--	--	28.4571	0	28.4571	0	28.4571	0	28.4571	0	28.4571	0	28.457	0
--	--	--	--	--	--	28.4805	0	28.4805	0	28.4805	0	28.4805	0	28.4805	0	28.4804	0
--	--	--	--	--	--	28.5039	0	28.5039	0	28.5039	0	28.5039	0	28.5039	0	28.5038	0
--	--	--	--	--	--	28.5273	0	28.5273	0	28.5273	0	28.5273	0	28.5273	0	28.5272	0
--	--	--	--	--	--	28.5507	0	28.5507	0	28.5507	0	28.5507	0	28.5507	0	28.5506	0
--	--	--	--	--	--	28.5741	0	28.5741	0	28.5741	0	28.5741	0	28.5741	0	28.574	0
--	--	--	--	--	--	28.5975	0	28.5975	0	28.5975	0	28.5975	0	28.5975	0	28.5973	0
--	--	--	--	--	--	28.6209	0	28.6209	0	28.6209	0	28.6209	0	28.6209	0	28.6207	0
--	--	--	--	--	--	28.6442	0	28.6442	0	28.6442	0	28.6442	0	28.6442	0	28.6441	0
--	--	--	--	--	--	28.6676	0	28.6676	0	28.6676	0	28.6676	0	28.6676	0	28.6675	0
--	--	--	--	--	--	28.691	0	28.691	0	28.691	0	28.691	0	28.691	0	28.6909	0
--	--	--	--	--	--	28.7144	0	28.7144	0	28.7144	0	28.7144	0	28.7144	0	28.7143	0
--	--	--	--	--	--	28.7378	0	28.7378	0	28.7378	0	28.7378	0	28.7378	0	28.7377	0
--	--	--	--	--	--	28.7612	0	28.7612	0	28.7612	0	28.7612	0	28.7612	0	28.7611	0
--	--	--	--	--	--	28.7846	0	28.7846	0	28.7846	0	28.7846	0	28.7846	0	28.7845	0
--	--	--	--	--	--	28.808	0	28.808	0	28.808	0	28.808	0	28.808	0	28.8079	0
--	--	--	--	--	--	28.8314	0	28.8314	0	28.8314	0	28.8314	0	28.8314	0	28.8313	0
--	--	--	--	--	--	28.8548	0	28.8548	0	28.8548	0	28.8548	0	28.8548	0	28.8547	0
--	--	--	--	--	--	28.8782	0	28.8782	0	28.8782	0	28.8782	0	28.8782	0	28.8781	0
--	--	--	--	--	--	28.9016	0	28.9016	0	28.9016	0	28.9016	0	28.9016	0	28.9015	0
--	--	--	--	--	--	28.925	0	28.925	0	28.925	0	28.925	0	28.925	0	28.9248	0
--	--	--	--	--	--	28.9484	0	28.9484	0	28.9484	0	28.9484	0	28.9484	0	28.9482	0
--	--	--	--	--	--	28.9718	0	28.9718	0	28.9718	0	28.9718	0	28.9718	0	28.9716	0
--	--	--	--	--	--	28.9951	0	28.9951	0	28.9951	0	28.9951	0	28.9951	0	28.995	0
--	--	--	--	--	--	29.0185	0	29.0185	0	29.0185	0	29.0185	0	29.0185	0	29.0184	0
--	--	--	--	--	--	29.0419	0	29.0419	0	29.0419	0	29.0419	0	29.0419	0	29.0418	0
--	--	--	--	--	--	29.0653	0	29.0653	0	29.0653	0	29.0653	0	29.0653	0	29.0652	0
--	--	--	--	--	--	29.0887	0	29.0887	0	29.0887	0	29.0887	0	29.0887	0	29.0886	0
--	--	--	--	--	--	29.1121	0	29.1121	0	29.1121	0	29.1121	0	29.1121	0	29.112	0
--	--	--	--	--	--	29.1355	0	29.1355	0	29.1355	0	29.1355	0	29.1355	0	29.1354	0
--	--	--	--	--	--	29.1589	0	29.1589	0	29.1589	0	29.1589	0	29.1589	0	29.1588	0
--	--	--	--	--	--	29.1823	0	29.1823	0	29.1823	0	29.1823	0	29.1823	0	29.1822	0
--	--	--	--	--	--	29.2057	0	29.2057	0	29.2057	0	29.2057	0	29.2057	0	29.2056	0
--	--	--	--	--	--	29.2291	0	29.2291	0	29.2291	0	29.2291	0	29.2291	0	29.229	0
--	--	--	--	--	--	29.2525	0	29.2525	0	29.2525	0	29.2525	0	29.2525	0	29.2523	0
--	--	--	--	--	--	29.2759	0	29.2759	0	29.2759	0	29.2759	0	29.2759	0	29.2757	0
--	--	--	--	--	--	29.2993	0	29.2993	0	29.2993	0	29.2993	0	29.2993	0	29.2991	0
--	--	--	--	--	--	29.3226	0	29.3226	0	29.3226	0	29.3226	0	29.3226	0	29.3225	0
--	--	--	--	--	--	29.346	0	29.346	0	29.346	0	29.346	0	29.346	0	29.3459	0
--	--	--	--	--	--	29.3694	0	29.3694	0	29.3694	0	29.3694	0	29.3694	0	29.3693	0
--	--	--	--	--	--	29.3928	0	29.3928	0	29.3928	0	29.3928	0	29.3928	0	29.3927	0
--	--	--	--	--	--	29.4162	0	29.4162	0	29.4162	0	29.4162	0	29.4162	0	29.4161	0
--	--	--	--	--	--	29.4396	0	29.4396	0	29.4396	0	29.4396	0	29.4396	0	29.4395	0
--	--	--	--	--	--	29.463	0	29.463	0	29.463	0	29.463	0	29.463	0	29.4629	0
--	--	--	--	--	--	29.4864	0	29.4864	0	29.4864	0	29.4864	0	29.4864	0	29.4863	0
--	--	--	--	--	--	29.5098	0	29.5098	0	29.5098	0	29.5098	0	29.5098	0	29.5097	0
--	--	--	--	--	--	29.5332	0	29.5332	0	29.5332	0	29.5332	0	29.5332	0	29.533	0
--	--	--	--	--	--	29.5566	0	29.5566	0	29.5566	0	29.5566	0	29.5566	0	29.5564	0
--	--	--	--	--	--	29.58	0	29.58	0	29.58	0	29.58	0	29.58	0	29.5798	0
--	--	--	--	--	--	29.6033	0	29.6033	0	29.6033	0	29.6033	0	29.6033	0	29.6032	0
--	--	--	--	--	--	29.6268	0	29.6268	0	29.6268	0	29.6268	0	29.6268	0	29.6266	0
--	--	--	--	--	--	29.6501	0	29.6501	0	29.6501	0	29.6501	0	29.6501	0	29.65	0
--	--	--	--	--	--	29.6735	0	29.6735	0	29.6735	0	29.6735	0	29.6735	0	29.6734	0
--	--	--	--	--	--	29.6969	0	29.6969	0	29.6969	0	29.6969	0	29.6969	0	29.6968	0
--	--	--	--	--	--	29.7203	0	29.7203	0	29.7203	0	29.7203	0	29.7203	0	29.7202	0
--	--	--	--	--	--	29.7437	0	29.7437	0	29.7437	0	29.7437	0	29.7437	0	29.7436	0
--	--	--	--	--	--	29.7671	0	29.7671	0	29.7671	0	29.7671	0	29.7671	0	29.767	0
--	--	--	--	--	--	29.7905	0	29.7905	0	29.7905	0	29.7905	0	29.7905	0	29.7904	0
--	--	--	--	--	--	29.8139	0	29.8139	0	29.8139	0	29.8139	0	29.8139	0	29.8138	0
--	--	--	--	--	--	29.8373	0	29.8373	0	29.8373	0	29.8373	0	29.8373	0	29.8372	0
--	--	--	--	--	--	29.8607	0	29.8607	0	29.8607	0	29.8607	0	29.8607	0	29.8605	0
--	--	--	--	--	--	29.8841	0	29.8841	0	29.8841	0	29.8841	0	29.8841	0	29.8839	0
--	--	--	--	--	--	29.9075	0	29.9075	0	29.9075	0	29.9075	0	29.9075	0	29.9073	0
--	--	--	--	--	--	29.9308	0	29.9308	0	29.9308	0	29.9308	0	29.9308	0	29.9307	0
--	--	--	--	--	--	29.9542	0	29.9542	0	29.9542	0	29.9542	0	29.9542	0	29.9541	0
--	--	--	--	--	--	29.9776	0	29.9776	0	29.9776	0	29.9776	0	29.9776	0	29.9775	0
--	--	--	--	--	--	30.001	0	30.001	0	30.001	0	30.001	0	30.001	0	30.0009	0
--	--	--	--	--	--	30.0244	0	30.0244	0	30.0244	0	30.0244	0	30.0244	0	30.0243	0
--	--	--	--	--	--	30.0478	0	30.0478	0	30.0478	0	30.0478	0	30.0478	0	30.0477	0
--	--	--	--	--	--	30.0712	0	30.0712	0	30.0712	0	30.0712	0	30.0712	0	30.0711	0
--	--	--	--	--	--	30.0946	0	30.0946	0	30.0946	0	30.0946	0	30.0946	0	30.0945	0
--	--	--	--	--	--	30.118	0	30.118	0	30.118	0	30.118	0	30.118	0	30.1179	0
--	--	--	--	--	--	30.1414	0	30.1414	0	30.1414	0	30.1414	0	30.1414	0	30.1413	0
--	--	--	--	--	--	30.1648	0	30.1648	0	30.1648	0	30.1648	0	30.1648	0	30.1647	0
--	--	--	--	--	--	30.1882	0	30.1882	0	30.1882	0	30.1882	0	30.1882	0	30.188	0
--	--	--	--	--	--	30.2116	0	30.2116	0	30.2116	0	30.2116	0	30.2116	0	30.2114	0
--	--	--	--	--	--	30.235	0	30.235	0	30.235	0	30.235	0	30.235	0	30.2348	0
--	--	--	--	--	--	30.2584	0	30.2584	0	30.2584	0	30.2584	0	30.2584	0	30.2582	0
--	--	--	--	--	--	30.2817	0	30.2817	0	30.2817	0	30.2817	0	30.2817	0	30.2816	0
--	--	--	--	--	--	30.3051	0	30.3051	0	30.3051	0	30.3051	0	30.3051	0	30.305	0
--	--	--	--	--	--	30.3285	0	30.3285	0	30.3285	0	30.3285	0	30.3285	0	30.3284	0
--	--	--	--	--	--	30.3519	0	30.3519	0	30.3519	0	30.3519	0	30.3519	0	30.3518	0
--	--	--	--	--	--	30.3753	0	30.3753	0	30.3753	0	30.3753	0	30.3753	0	30.3752	0
--	--	--	--	--	--	30.3987	0	30.3987	0	30.3987	0	30.3987	0	30.3987	0	30.3986	0
--	--	--	--	--	--	30.4221	0	30.4221	0	30.4221	0	30.4221	0	30.4221	0	30.422	0
--	--	--	--	--	--	30.4455	0	30.4455	0	30.4455	0	30.4455	0	30.4455	0	30.4454	0
--	--	--	--	--	--	30.4689	0	30.4689	0	30.4689	0	30.4689	0	30.4689	0	30.4688	0
--	--	--	--	--	--	30.4923	0	30.4923	0	30.4923	0	30.4923	0	30.4923	0	30.4921	0
--	--	--	--	--	--	30.5157	0	30.5157	0	30.5157	0	30.5157	0	30.5157	0	30.5155	0
--	--	--	--	--	--	30.5391	0	30.5391	0	30.5391	0	30.5391	0	30.5391	0	30.5389	0
--	--	--	--	--	--	30.5624	0	30.5624	0	30.5624	0	30.5624	0	30.5624	0	30.5623	0
--	--	--	--	--	--	30.5858	0	30.5858	0	30.5858	0	30.5858	0	30.5858	0	30.5857	0
--	--	--	--	--	--	30.6092	0	30.6092	0	30.6092	0	30.6092	0	30.6092	0	30.6091	0
--	--	--	--	--	--	30.6326	0	30.6326	0	30.6326	0	30.6326	0	30.6326	0	30.6325	0
--	--	--	--	--	--	30.656	0	30.656	0	30.656	0	30.656	0	30.656	0	30.6559	0
--	--	--	--	--	--	30.6794	0	30.6794	0	30.6794	0	30.6794	0	30.6794	0	30.6793	0
--	--	--	--	--	--	30.7028	0	30.7028	0	30.7028	0	30.7028	0	30.7028	0	30.7027	0
--	--	--	--	--	--	30.7262	0	30.7262	0	30.7262	0	30.7262	0	30.7262	0	30.7261	0
--	--	--	--	--	--	30.7496	0	30.7496	0	30.7496	0	30.7496	0	30.7496	0	30.7495	0
--	--	--	--	--	--	30.773	0	30.773	0	30.773	0	30.773	0	30.773	0	30.7729	0
--	--	--	--	--	--	30.7964	0	30.7964	0	30.7964	0	30.7964	0	30.7964	0	30.7963	0
--	--	--	--	--	--	30.8198	0	30.8198	0	30.8198	0	30.8198	0	30.8198	0	30.8196	0
--	--	--	--	--	--	30.8432	0	30.8432	0	30.8432	0	30.8432	0	30.8432	0	30.843	0
--	--	--	--	--	--	30.8666	0	30.8666	0	30.8666	0	30.8666	0	30.8666	0	30.8664	0
--	--	--	--	--	--	30.8899	0	30.8899	0	30.8899	0	30.8899	0	30.8899	0	30.8898	0
--	--	--	--	--	--	30.9133	0	30.9133	0	30.9133	0	30.9133	0	30.9133	0	30.9132	0
--	--	--	--	--	--	30.9367	0	30.9367	0	30.9367	0	30.9367	0	30.9367	0	30.9366	0
--	--	--	--	--	--	30.9601	0	30.9601	0	30.9601	0	30.9601	0	30.9601	0	30.96	0
--	--	--	--	--	--	30.9835	0	30.9835	0	30.9835	0	30.9835	0	30.9835	0	30.9834	0
--	--	--	--	--	--	31.0069	0	31.0069	0	31.0069	0	31.0069	0	31.0069	0	31.0068	0
--	--	--	--	--	--	31.0303	0	31.0303	0	31.0303	0	31.0303	0	31.0303	0	31.0302	0
--	--	--	--	--	--	31.0537	0	31.0537	0	31.0537	0	31.0537	0	31.0537	0	31.0536	0
--	--	--	--	--	--	31.0771	0	31.0771	0	31.0771	0	31.0771	0	31.0771	0	31.077	0
--	--	--	--	--	--	31.1005	0	31.1005	0	31.1005	0	31.1005	0	31.1005	0	31.1003	0
--	--	--	--	--	--	31.1239	0	31.1239	0	31.1239	0	31.1239	0	31.1239	0	31.1237	0
--	--	--	--	--	--	31.1473	0	31.1473	0	31.1473	0	31.1473	0	31.1473	0	31.1471	0
--	--	--	--	--	--	31.1707	0	31.1707	0	31.1707	0	31.1707	0	31.1707	0	31.1705	0
--	--	--	--	--	--	31.1941	0	31.1941	0	31.1941	0	31.1941	0	31.1941	0	31.1939	0
--	--	--	--	--	--	31.2174	0	31.2174	0	31.2174	0	31.2174	0	31.2174	0	31.2173	0
--	--	--	--	--	--	31.2408	0	31.2408	0	31.2408	0	31.2408	0	31.2408	0	31.2407	0
--	--	--	--	--	--	31.2642	0	31.2642	0	31.2642	0	31.2642	0	31.2642	0	31.2641	0
--	--	--	--	--	--	31.2876	0	31.2876	0	31.2876	0	31.2876	0	31.2876	0	31.2875	0
--	--	--	--	--	--	31.311	0	31.311	0	31.311	0	31.311	0	31.311	0	31.3109	0
--	--	--	--	--	--	31.3344	0	31.3344	0	31.3344	0	31.3344	0	31.3344	0	31.3343	0
--	--	--	--	--	--	31.3578	0	31.3578	0	31.3578	0	31.3578	0	31.3578	0	31.3577	0
--	--	--	--	--	--	31.3812	0	31.3812	0	31.3812	0	31.3812	0	31.3812	0	31.3811	0
--	--	--	--	--	--	31.4046	0	31.4046	0	31.4046	0	31.4046	0	31.4046	0	31.4045	0
--	--	--	--	--	--	31.428	0	31.428	0	31.428	0	31.428	0	31.428	0	31.4278	0
--	--	--	--	--	--	31.4514	0	31.4514	0	31.4514	0	31.4514	0	31.4514	0	31.4512	0
--	--	--	--	--	--	31.4748	0	31.4748	0	31.4748	0	31.4748	0	31.4748	0	31.4746	0
--	--	--	--	--	--	31.4981	0	31.4981	0	31.4981	0	31.4981	0	31.4981	0	31.498	0
--	--	--	--	--	--	31.5216	0	31.5216	0	31.5216	0	31.5216	0	31.5216	0	31.5214	0
--	--	--	--	--	--	31.5449	0	31.5449	0	31.5449	0	31.5449	0	31.5449	0	31.5448	0
--	--	--	--	--	--	31.5683	0	31.5683	0	31.5683	0	31.5683	0	31.5683	0	31.5682	0
--	--	--	--	--	--	31.5917	0	31.5917	0	31.5917	0	31.5917	0	31.5917	0	31.5916	0
--	--	--	--	--	--	31.6151	0	31.6151	0	31.6151	0	31.6151	0	31.6151	0	31.615	0
--	--	--	--	--	--	31.6385	0	31.6385	0	31.6385	0	31.6385	0	31.6385	0	31.6384	0
--	--	--	--	--	--	31.6619	0	31.6619	0	31.6619	0	31.6619	0	31.6619	0	31.6618	0
--	--	--	--	--	--	31.6853	0	31.6853	0	31.6853	0	31.6853	0	31.6853	0	31.6852	0
--	--	--	--	--	--	31.7087	0	31.7087	0	31.7087	0	31.7087	0	31.7087	0	31.7086	0
--	--	--	--	--	--	31.7321	0	31.7321	0	31.7321	0	31.7321	0	31.7321	0	31.732	0
--	--	--	--	--	--	31.7555	0	31.7555	0	31.7555	0	31.7555	0	31.7555	0	31.7553	0
--	--	--	--	--	--	31.7789	0	31.7789	0	31.7789	0	31.7789	0	31.7789	0	31.7787	0
--	--	--	--	--	--	31.8023	0	31.8023	0	31.8023	0	31.8023	0	31.8023	0	31.8021	0
--	--	--	--	--	--	31.8256	0	31.8256	0	31.8256	0	31.8256	0	31.8256	0	31.8255	0
--	--	--	--	--	--	31.849	0	31.849	0	31.849	0	31.849	0	31.849	0	31.8489	0
--	--	--	--	--	--	31.8724	0	31.8724	0	31.8724	0	31.8724	0	31.8724	0	31.8723	0
--	--	--	--	--	--	31.8958	0	31.8958	0	31.8958	0	31.8958	0	31.8958	0	31.8957	0
--	--	--	--	--	--	31.9192	0	31.9192	0	31.9192	0	31.9192	0	31.9192	0	31.9191	0
--	--	--	--	--	--	31.9426	0	31.9426	0	31.9426	0	31.9426	0	31.9426	0	31.9425	0
--	--	--	--	--	--	31.966	0	31.966	0	31.966	0	31.966	0	31.966	0	31.9659	0
--	--	--	--	--	--	31.9894	0	31.9894	0	31.9894	0	31.9894	0	31.9894	0	31.9893	0
--	--	--	--	--	--	32.0128	0	32.0128	0	32.0128	0	32.0128	0	32.0128	0	32.0127	0
--	--	--	--	--	--	32.0362	0	32.0362	0	32.0362	0	32.0362	0	32.0362	0	32.0361	0
--	--	--	--	--	--	32.0596	0	32.0596	0	32.0596	0	32.0596	0	32.0596	0	32.0594	0
--	--	--	--	--	--	32.083	0	32.083	0	32.083	0	32.083	0	32.083	0	32.0828	0
--	--	--	--	--	--	32.1064	0	32.1064	0	32.1064	0	32.1064	0	32.1064	0	32.1062	0
--	--	--	--	--	--	32.1298	0	32.1298	0	32.1298	0	32.1298	0	32.1298	0	32.1296	0
--	--	--	--	--	--	32.1531	0	32.1531	0	32.1531	0	32.1531	0	32.1531	0	32.153	0
--	--	--	--	--	--	32.1765	0	32.1765	0	32.1765	0	32.1765	0	32.1765	0	32.1764	0
--	--	--	--	--	--	32.1999	0	32.1999	0	32.1999	0	32.1999	0	32.1999	0	32.1998	0
--	--	--	--	--	--	32.2233	0	32.2233	0	32.2233	0	32.2233	0	32.2233	0	32.2232	0
--	--	--	--	--	--	32.2467	0	32.2467	0	32.2467	0	32.2467	0	32.2467	0	32.2466	0
--	--	--	--	--	--	32.2701	0	32.2701	0	32.2701	0	32.2701	0	32.2701	0	32.27	0
--	--	--	--	--	--	32.2935	0	32.2935	0	32.2935	0	32.2935	0	32.2935	0	32.2934	0
--	--	--	--	--	--	32.3169	0	32.3169	0	32.3169	0	32.3169	0	32.3169	0	32.3168	0
--	--	--	--	--	--	32.3403	0	32.3403	0	32.3403	0	32.3403	0	32.3403	0	32.3402	0
--	--	--	--	--	--	32.3637	0	32.3637	0	32.3637	0	32.3637	0	32.3637	0	32.3635	0
--	--	--	--	--	--	32.3871	0	32.3871	0	32.3871	0	32.3871	0	32.3871	0	32.3869	0
--	--	--	--	--	--	32.4105	0	32.4105	0	32.4105	0	32.4105	0	32.4105	0	32.4103	0
--	--	--	--	--	--	32.4339	0	32.4339	0	32.4339	0	32.4339	0	32.4339	0	32.4337	0
--	--	--	--	--	--	32.4573	0	32.4573	0	32.4573	0	32.4573	0	32.4573	0	32.4571	0
--	--	--	--	--	--	32.4806	0	32.4806	0	32.4806	0	32.4806	0	32.4806	0	32.4805	0
--	--	--	--	--	--	32.504	0	32.504	0	32.504	0	32.504	0	32.504	0	32.5039	0
--	--	--	--	--	--	32.5274	0	32.5274	0	32.5274	0	32.5274	0	32.5274	0	32.5273	0
--	--	--	--	--	--	32.5508	0	32.5508	0	32.5508	0	32.5508	0	32.5508	0	32.5507	0
--	--	--	--	--	--	32.5742	0	32.5742	0	32.5742	0	32.5742	0	32.5742	0	32.5741	0
--	--	--	--	--	--	32.5976	0	32.5976	0	32.5976	0	32.5976	0	32.5976	0	32.5975	0
--	--	--	--	--	--	32.621	0	32.621	0	32.621	0	32.621	0	32.621	0	32.6209	0
--	--	--	--	--	--	32.6444	0	32.6444	0	32.6444	0	32.6444	0	32.6444	0	32.6443	0
--	--	--	--	--	--	32.6678	0	32.6678	0	32.6678	0	32.6678	0	32.6678	0	32.6677	0
--	--	--	--	--	--	32.6912	0	32.6912	0	32.6912	0	32.6912	0	32.6912	0	32.691	0
--	--	--	--	--	--	32.7146	0	32.7146	0	32.7146	0	32.7146	0	32.7146	0	32.7144	0
--	--	--	--	--	--	32.738	0	32.738	0	32.738	0	32.738	0	32.738	0	32.7378	0
--	--	--	--	--	--	32.7614	0	32.7614	0	32.7614	0	32.7614	0	32.7614	0	32.7612	0
--	--	--	--	--	--	32.7848	0	32.7848	0	32.7848	0	32.7848	0	32.7848	0	32.7846	0
--	--	--	--	--	--	32.8081	0	32.8081	0	32.8081	0	32.8081	0	32.8081	0	32.808	0
--	--	--	--	--	--	32.8315	0	32.8315	0	32.8315	0	32.8315	0	32.8315	0	32.8314	0
--	--	--	--	--	--	32.8549	0	32.8549	0	32.8549	0	32.8549	0	32.8549	0	32.8548	0
--	--	--	--	--	--	32.8783	0	32.8783	0	32.8783	0	32.8783	0	32.8783	0	32.8782	0
--	--	--	--	--	--	32.9017	0	32.9017	0	32.9017	0	32.9017	0	32.9017	0	32.9016	0
--	--	--	--	--	--	32.9251	0	32.9251	0	32.9251	0	32.9251	0	32.9251	0	32.925	0
--	--	--	--	--	--	32.9485	0	32.9485	0	32.9485	0	32.9485	0	32.9485	0	32.9484	0
--	--	--	--	--	--	32.9719	0	32.9719	0	32.9719	0	32.9719	0	32.9719	0	32.9718	0
--	--	--	--	--	--	32.9953	0	32.9953	0	32.9953	0	32.9953	0	32.9953	0	32.9951	0
--	--	--	--	--	--	33.0187	0	33.0187	0	33.0187	0	33.0187	0	33.0187	0	33.0185	0
--	--	--	--	--	--	33.0421	0	33.0421	0	33.0421	0	33.0421	0	33.0421	0	33.0419	0
--	--	--	--	--	--	33.0655	0	33.0655	0	33.0655	0	33.0655	0	33.0655	0	33.0653	0
--	--	--	--	--	--	33.0889	0	33.0889	0	33.0889	0	33.0889	0	33.0889	0	33.0887	0
--	--	--	--	--	--	33.1122	0	33.1122	0	33.1122	0	33.1122	0	33.1122	0	33.1121	0
--	--	--	--	--	--	33.1356	0	33.1356	0	33.1356	0	33.1356	0	33.1356	0	33.1355	0
--	--	--	--	--	--	33.159	0	33.159	0	33.159	0	33.159	0	33.159	0	33.1589	0
--	--	--	--	--	--	33.1824	0	33.1824	0	33.1824	0	33.1824	0	33.1824	0	33.1823	0
--	--	--	--	--	--	33.2058	0	33.2058	0	33.2058	0	33.2058	0	33.2058	0	33.2057	0
--	--	--	--	--	--	33.2292	0	33.2292	0	33.2292	0	33.2292	0	33.2292	0	33.2291	0
--	--	--	--	--	--	33.2526	0	33.2526	0	33.2526	0	33.2526	0	33.2526	0	33.2525	0
--	--	--	--	--	--	33.276	0	33.276	0	33.276	0	33.276	0	33.276	0	33.2759	0
--	--	--	--	--	--	33.2994	0	33.2994	0	33.2994	0	33.2994	0	33.2994	0	33.2993	0
--	--	--	--	--	--	33.3228	0	33.3228	0	33.3228	0	33.3228	0	33.3228	0	33.3226	0
--	--	--	--	--	--	33.3462	0	33.3462	0	33.3462	0	33.3462	0	33.3462	0	33.346	0
--	--	--	--	--	--	33.3696	0	33.3696	0	33.3696	0	33.3696	0	33.3696	0	33.3694	0
--	--	--	--	--	--	33.393	0	33.393	0	33.393	0	33.393	0	33.393	0	33.3928	0
--	--	--	--	--	--	33.4164	0	33.4164	0	33.4164	0	33.4164	0	33.4164	0	33.4162	0
--	--	--	--	--	--	33.4397	0	33.4397	0	33.4397	0	33.4397	0	33.4397	0	33.4396	0
--	--	--	--	--	--	33.4631	0	33.4631	0	33.4631	0	33.4631	0	33.4631	0	33.463	0
--	--	--	--	--	--	33.4865	0	33.4865	0	33.4865	0	33.4865	0	33.4865	0	33.4864	0
--	--	--	--	--	--	33.5099	0	33.5099	0	33.5099	0	33.5099	0	33.5099	0	33.5098	0
--	--	--	--	--	--	33.5333	0	33.5333	0	33.5333	0	33.5333	0	33.5333	0	33.5332	0
--	--	--	--	--	--	33.5567	0	33.5567	0	33.5567	0	33.5567	0	33.5567	0	33.5566	0
--	--	--	--	--	--	33.5801	0	33.5801	0	33.5801	0	33.5801	0	33.5801	0	33.58	0
--	--	--	--	--	--	33.6035	0	33.6035	0	33.6035	0	33.6035	0	33.6035	0	33.6033	0
--	--	--	--	--	--	33.6269	0	33.6269	0	33.6269	0	33.6269	0	33.6269	0	33.6267	0
--	--	--	--	--	--	33.6503	0	33.6503	0	33.6503	0	33.6503	0	33.6503	0	33.6501	0
--	--	--	--	--	--	33.6737	0	33.6737	0	33.6737	0	33.6737	0	33.6737	0	33.6735	0
--	--	--	--	--	--	33.6971	0	33.6971	0	33.6971	0	33.6971	0	33.6971	0	33.6969	0
--	--	--	--	--	--	33.7204	0	33.7204	0	33.7204	0	33.7204	0	33.7204	0	33.7203	0
--	--	--	--	--	--	33.7439	0	33.7439	0	33.7439	0	33.7439	0	33.7439	0	33.7437	0
--	--	--	--	--	--	33.7672	0	33.7672	0	33.7672	0	33.7672	0	33.7672	0	33.7671	0
--	--	--	--	--	--	33.7906	0	33.7906	0	33.7906	0	33.7906	0	33.7906	0	33.7905	0
--	--	--	--	--	--	33.814	0	33.814	0	33.814	0	33.814	0	33.814	0	33.8139	0
--	--	--	--	--	--	33.8374	0	33.8374	0	33.8374	0	33.8374	0	33.8374	0	33.8373	0
--	--	--	--	--	--	33.8608	0	33.8608	0	33.8608	0	33.8608	0	33.8608	0	33.8607	0
--	--	--	--	--	--	33.8842	0	33.8842	0	33.8842	0	33.8842	0	33.8842	0	33.8841	0
--	--	--	--	--	--	33.9076	0	33.9076	0	33.9076	0	33.9076	0	33.9076	0	33.9074	0
--	--	--	--	--	--	33.931	0	33.931	0	33.931	0	33.931	0	33.931	0	33.9308	0
--	--	--	--	--	--	33.9544	0	33.9544	0	33.9544	0	33.9544	0	33.9544	0	33.9542	0
--	--	--	--	--	--	33.9778	0	33.9778	0	33.9778	0	33.9778	0	33.9778	0	33.9776	0
--	--	--	--	--	--	34.0012	0	34.0012	0	34.0012	0	34.0012	0	34.0012	0	34.001	0
--	--	--	--	--	--	34.0245	0	34.0245	0	34.0245	0	34.0245	0	34.0245	0	34.0244	0
--	--	--	--	--	--	34.048	0	34.048	0	34.048	0	34.048	0	34.048	0	34.0478	0
--	--	--	--	--	--	34.0713	0	34.0713	0	34.0713	0	34.0713	0	34.0713	0	34.0712	0
--	--	--	--	--	--	34.0947	0	34.0947	0	34.0947	0	34.0947	0	34.0947	0	34.0946	0
--	--	--	--	--	--	34.1181	0	34.1181	0	34.1181	0	34.1181	0	34.1181	0	34.118	0
--	--	--	--	--	--	34.1415	0	34.1415	0	34.1415	0	34.1415	0	34.1415	0	34.1414	0
--	--	--	--	--	--	34.1649	0	34.1649	0	34.1649	0	34.1649	0	34.1649	0	34.1648	0
--	--	--	--	--	--	34.1883	0	34.1883	0	34.1883	0	34.1883	0	34.1883	0	34.1882	0
--	--	--	--	--	--	34.2117	0	34.2117	0	34.2117	0	34.2117	0	34.2117	0	34.2116	0
--	--	--	--	--	--	34.2351	0	34.2351	0	34.2351	0	34.2351	0	34.2351	0	34.2349	0
--	--	--	--	--	--	34.2585	0	34.2585	0	34.2585	0	34.2585	0	34.2585	0	34.2583	0
--	--	--	--	--	--	34.2819	0	34.2819	0	34.2819	0	34.2819	0	34.2819	0	34.2817	0
--	--	--	--	--	--	34.3053	0	34.3053	0	34.3053	0	34.3053	0	34.3053	0	34.3051	0
--	--	--	--	--	--	34.3287	0	34.3287	0	34.3287	0	34.3287	0	34.3287	0	34.3285	0
--	--	--	--	--	--	34.3521	0	34.3521	0	34.3521	0	34.3521	0	34.3521	0	34.3519	0
--	--	--	--	--	--	34.3755	0	34.3755	0	34.3755	0	34.3755	0	34.3755	0	34.3753	0
--	--	--	--	--	--	34.3988	0	34.3988	0	34.3988	0	34.3988	0	34.3988	0	34.3987	0
--	--	--	--	--	--	34.4222	0	34.4222	0	34.4222	0	34.4222	0	34.4222	0	34.4221	0
--	--	--	--	--	--	34.4456	0	34.4456	0	34.4456	0	34.4456	0	34.4456	0	34.4455	0
--	--	--	--	--	--	34.469	0	34.469	0	34.469	0	34.469	0	34.469	0	34.4689	0
--	--	--	--	--	--	34.4924	0	34.4924	0	34.4924	0	34.4924	0	34.4924	0	34.4923	0
--	--	--	--	--	--	34.5158	0	34.5158	0	34.5158	0	34.5158	0	34.5158	0	34.5157	0
--	--	--	--	--	--	34.5392	0	34.5392	0	34.5392	0	34.5392	0	34.5392	0	34.5391	0
--	--	--	--	--	--	34.5626	0	34.5626	0	34.5626	0	34.5626	0	34.5626	0	34.5624	0
