# Supplementary material for: Fluorescence-based monitoring of the pressure-induced aggregation microenvironment evolution for an AIEgen under multiple excitation channels
Source: Nat Commun. 2022 Sep 6;13:5234. doi: 10.1038/s41467-022-32968-9 (PMC9448794; doi:10.1038/s41467-022-32968-9)
Supplement: Supplementary file 2 — Source Data [file 41467_2022_32968_MOESM2_ESM.zip › Source Data/Fig.2/Fig.2b - inset.xls]

## Sheet: Sheet1
pressure	a	b	c
0	1	1	1
0.8	0.99841	0.99415	0.99256
1.4	0.98906	0.98629	0.984
2.2	0.98734	0.96853	0.98269
3.1	0.97319	0.95415	0.96738
4.6	0.95075	0.93252	0.95356
5.5	0.94365	0.91184	0.92822
6.9	0.94239	0.90511	0.91925
8	0.93324	0.89857	0.90928
10.5	0.92999	0.89425	0.90694
11.4	0.92663	0.88579	0.90181
13	0.91939	0.87826	0.90009
14.5	0.9168	0.87797	0.89455
