# Supplementary material for: Fluorescence-based monitoring of the pressure-induced aggregation microenvironment evolution for an AIEgen under multiple excitation channels
Source: Nat Commun. 2022 Sep 6;13:5234. doi: 10.1038/s41467-022-32968-9 (PMC9448794; doi:10.1038/s41467-022-32968-9)
Supplement: Supplementary file 2 — Source Data [file 41467_2022_32968_MOESM2_ESM.zip › Source Data/Fig.2/Fig.2b.xls]

## Sheet: Sheet1
pressure	V
0	2020.2
0.8	1990.15
1.4	1939.09
2.2	1897.85
3.1	1812.47
4.6	1705.12
5.5	1611.54
6.9	1580.26
8	1537.58
10.5	1521.48
11.4	1515.83
13	1467.3
14.5	1453.53
