# Supplementary material for: Fluorescence-based monitoring of the pressure-induced aggregation microenvironment evolution for an AIEgen under multiple excitation channels
Source: Nat Commun. 2022 Sep 6;13:5234. doi: 10.1038/s41467-022-32968-9 (PMC9448794; doi:10.1038/s41467-022-32968-9)
Supplement: Supplementary file 2 — Source Data [file 41467_2022_32968_MOESM2_ESM.zip › Source Data/Fig.2/Fig.2c.xls]

## Sheet: Sheet1
Wavenumber	0.2	Wavenumber	2.1	Wavenumber	3.5	Wavenumber	5.2	Wavenumber	8.2	Wavenumber	9.2	Wavenumber	11.6	Wavenumber	14	Wavenumber	17.7	Wavenumber	19.1
1800.31	0.6764	1800.31	0.55489	1800.31	0.62613	1800.31	0.58159	1800.31	0.59402	1800.31	0.56851	1800.31	0.5	1800.31	0.48601	1800.31	0.43235	1800.31	0.46644
1799.35	0.67146	1799.35	0.55118	1799.35	0.62222	1799.35	0.57971	1799.35	0.59197	1799.35	0.5668	1799.35	0.49822	1799.35	0.48443	1799.35	0.43277	1799.35	0.46512
1798.39	0.65962	1798.39	0.54352	1798.39	0.61354	1798.39	0.57464	1798.39	0.58664	1798.39	0.562	1798.39	0.49385	1798.39	0.47952	1798.39	0.42901	1798.39	0.46217
1797.42	0.65278	1797.42	0.5392	1797.42	0.60907	1797.42	0.5697	1797.42	0.58385	1797.42	0.55731	1797.42	0.49043	1797.42	0.47716	1797.42	0.42663	1797.42	0.46003
1796.46	0.64977	1796.46	0.5351	1796.46	0.60645	1796.46	0.56513	1796.46	0.58144	1796.46	0.55403	1796.46	0.48705	1796.46	0.47395	1796.46	0.42406	1796.46	0.45779
1795.49	0.6476	1795.49	0.53296	1795.49	0.6047	1795.49	0.56375	1795.49	0.57992	1795.49	0.55273	1795.49	0.48625	1795.49	0.47324	1795.49	0.42302	1795.49	0.45572
1794.53	0.65287	1794.53	0.53484	1794.53	0.60684	1794.53	0.56461	1794.53	0.58197	1794.53	0.55469	1794.53	0.48714	1794.53	0.47492	1794.53	0.42325	1794.53	0.45659
1793.56	0.66118	1793.56	0.53728	1793.56	0.60954	1793.56	0.56653	1793.56	0.58299	1793.56	0.55534	1793.56	0.487	1793.56	0.47386	1793.56	0.42192	1793.56	0.45396
1792.6	0.66667	1792.6	0.53846	1792.6	0.61135	1792.6	0.56795	1792.6	0.58333	1792.6	0.55666	1792.6	0.48696	1792.6	0.47297	1792.6	0.42042	1792.6	0.45234
1791.64	0.65734	1791.64	0.53008	1791.64	0.60645	1791.64	0.564	1791.64	0.57906	1791.64	0.55078	1791.64	0.48288	1791.64	0.46922	1791.64	0.41778	1791.64	0.44904
1790.67	0.64414	1790.67	0.5219	1790.67	0.59958	1790.67	0.56078	1790.67	0.57545	1790.67	0.54685	1790.67	0.48067	1790.67	0.46656	1790.67	0.4157	1790.67	0.44757
1789.71	0.63736	1789.71	0.51786	1789.71	0.59548	1789.71	0.55877	1789.71	0.57312	1789.71	0.54614	1789.71	0.48013	1789.71	0.46549	1789.71	0.41547	1789.71	0.44753
1788.74	0.63341	1788.74	0.51408	1788.74	0.59109	1788.74	0.55619	1788.74	0.57031	1788.74	0.54579	1788.74	0.47791	1788.74	0.46276	1788.74	0.41418	1788.74	0.4458
1787.78	0.63226	1787.78	0.51309	1787.78	0.58918	1787.78	0.55577	1787.78	0.56977	1787.78	0.54647	1787.78	0.47805	1787.78	0.46226	1787.78	0.41408	1787.78	0.44478
1786.81	0.63305	1786.81	0.51483	1786.81	0.58882	1786.81	0.5566	1786.81	0.5706	1786.81	0.5463	1786.81	0.47812	1786.81	0.46238	1786.81	0.41374	1786.81	0.44428
1785.85	0.63441	1785.85	0.51754	1785.85	0.58882	1785.85	0.5566	1785.85	0.57171	1785.85	0.5463	1785.85	0.47812	1785.85	0.46166	1785.85	0.41317	1785.85	0.44428
1784.89	0.62821	1784.89	0.51489	1784.89	0.58449	1784.89	0.55367	1784.89	0.56757	1784.89	0.54144	1784.89	0.47419	1784.89	0.45866	1784.89	0.41004	1784.89	0.44078
1783.92	0.61975	1783.92	0.5095	1783.92	0.58071	1783.92	0.54935	1783.92	0.56298	1783.92	0.53734	1783.92	0.47049	1783.92	0.45595	1783.92	0.4069	1783.92	0.43834
1782.96	0.61491	1782.96	0.50769	1782.96	0.57895	1782.96	0.54898	1782.96	0.56038	1782.96	0.53514	1782.96	0.46845	1782.96	0.45413	1782.96	0.40574	1782.96	0.43805
1781.99	0.6157	1781.99	0.51027	1781.99	0.57864	1781.99	0.54982	1781.99	0.56121	1781.99	0.53597	1781.99	0.46929	1781.99	0.45289	1781.99	0.40544	1781.99	0.43824
1781.03	0.62112	1781.03	0.51458	1781.03	0.58027	1781.03	0.55249	1781.03	0.56497	1781.03	0.53763	1781.03	0.4717	1781.03	0.45455	1781.03	0.40761	1781.03	0.44053
1780.06	0.62218	1780.06	0.51531	1780.06	0.58046	1780.06	0.55393	1780.06	0.56742	1780.06	0.53915	1780.06	0.47196	1780.06	0.45633	1780.06	0.40891	1780.06	0.44105
1779.1	0.61741	1779.1	0.51174	1779.1	0.57656	1779.1	0.55054	1779.1	0.56586	1779.1	0.53697	1779.1	0.46923	1779.1	0.45455	1779.1	0.40775	1779.1	0.43948
1778.14	0.614	1778.14	0.51082	1778.14	0.57491	1778.14	0.54919	1778.14	0.56434	1778.14	0.53671	1778.14	0.46799	1778.14	0.45347	1778.14	0.40662	1778.14	0.43795
1777.17	0.61431	1777.17	0.51159	1777.17	0.57435	1777.17	0.54982	1777.17	0.5649	1777.17	0.53646	1777.17	0.46889	1777.17	0.45308	1777.17	0.40658	1777.17	0.4383
1776.21	0.61706	1776.21	0.51236	1776.21	0.57486	1776.21	0.55044	1776.21	0.56443	1776.21	0.53621	1776.21	0.46979	1776.21	0.45335	1776.21	0.40707	1776.21	0.43803
1775.24	0.61782	1775.24	0.51232	1775.24	0.57353	1775.24	0.55026	1775.24	0.56318	1775.24	0.53516	1775.24	0.46988	1775.24	0.45283	1775.24	0.40625	1775.24	0.43697
1774.28	0.62374	1774.28	0.51667	1774.28	0.57514	1774.28	0.55258	1774.28	0.56261	1774.28	0.53448	1774.28	0.46899	1774.28	0.45255	1774.28	0.40523	1774.28	0.43539
1773.31	0.64017	1773.31	0.52668	1773.31	0.58065	1773.31	0.55738	1773.31	0.56667	1773.31	0.53684	1773.31	0.47005	1773.31	0.45401	1773.31	0.40584	1773.31	0.43466
1772.35	0.64905	1772.35	0.53114	1772.35	0.58476	1772.35	0.56227	1772.35	0.57063	1772.35	0.5386	1772.35	0.47158	1772.35	0.45549	1772.35	0.40716	1772.35	0.43608
1771.39	0.63895	1771.39	0.52676	1771.39	0.58226	1771.39	0.5615	1771.39	0.57065	1771.39	0.53846	1771.39	0.47226	1771.39	0.45586	1771.39	0.40856	1771.39	0.43811
1770.42	0.62718	1770.42	0.52097	1770.42	0.57885	1770.42	0.55979	1770.42	0.56966	1770.42	0.53744	1770.42	0.47361	1770.42	0.45621	1770.42	0.40938	1770.42	0.44005
1769.46	0.62813	1769.46	0.52077	1769.46	0.58111	1769.46	0.5611	1769.46	0.57093	1769.46	0.53884	1769.46	0.47453	1769.46	0.45722	1769.46	0.41006	1769.46	0.44114
1768.49	0.63495	1768.49	0.52572	1768.49	0.58602	1768.49	0.56379	1768.49	0.57268	1768.49	0.5405	1768.49	0.47668	1768.49	0.45863	1768.49	0.41132	1768.49	0.44189
1767.53	0.6348	1767.53	0.52866	1767.53	0.58865	1767.53	0.56655	1767.53	0.57439	1767.53	0.54248	1767.53	0.47839	1767.53	0.46047	1767.53	0.41294	1767.53	0.44326
1766.57	0.62825	1766.57	0.5273	1766.57	0.58681	1766.57	0.56522	1766.57	0.57288	1766.57	0.54167	1766.57	0.47943	1766.57	0.45986	1766.57	0.41371	1766.57	0.44415
1765.6	0.62637	1765.6	0.52778	1765.6	0.58763	1765.6	0.56436	1765.6	0.57191	1765.6	0.54028	1765.6	0.47966	1765.6	0.4603	1765.6	0.41505	1765.6	0.44531
1764.64	0.63187	1764.64	0.53159	1764.64	0.58974	1764.64	0.56465	1764.64	0.57309	1764.64	0.5416	1764.64	0.4805	1764.64	0.46123	1764.64	0.41667	1764.64	0.44689
1763.67	0.64312	1763.67	0.53727	1763.67	0.59348	1763.67	0.56814	1763.67	0.57571	1763.67	0.54317	1763.67	0.48257	1763.67	0.46319	1763.67	0.41838	1763.67	0.44877
1762.71	0.6584	1762.71	0.54502	1762.71	0.59896	1762.71	0.57214	1762.71	0.57886	1762.71	0.54675	1762.71	0.48592	1762.71	0.46559	1762.71	0.42022	1762.71	0.45098
1761.74	0.66092	1761.74	0.54675	1761.74	0.6	1761.74	0.57119	1761.74	0.57789	1761.74	0.54589	1761.74	0.4866	1761.74	0.46496	1761.74	0.41971	1761.74	0.45098
1760.78	0.64935	1760.78	0.54264	1760.78	0.59727	1760.78	0.56911	1760.78	0.57471	1760.78	0.54432	1760.78	0.48679	1760.78	0.46481	1760.78	0.41916	1760.78	0.45103
1759.82	0.64029	1759.82	0.53939	1759.82	0.59532	1759.82	0.56688	1759.82	0.57327	1759.82	0.54434	1759.82	0.487	1759.82	0.46475	1759.82	0.4208	1759.82	0.45235
1758.85	0.64107	1758.85	0.54148	1758.85	0.59734	1758.85	0.56804	1758.85	0.57532	1758.85	0.54559	1758.85	0.48844	1758.85	0.46623	1758.85	0.42235	1758.85	0.45386
1757.89	0.64621	1757.89	0.54325	1757.89	0.59966	1757.89	0.56735	1757.89	0.57556	1757.89	0.54573	1757.89	0.48907	1757.89	0.46615	1757.89	0.42217	1757.89	0.45316
1756.92	0.65036	1756.92	0.54559	1756.92	0.60336	1756.92	0.56804	1756.92	0.57717	1756.92	0.54726	1756.92	0.49044	1756.92	0.46745	1756.92	0.42335	1756.92	0.45443
1755.96	0.64884	1755.96	0.54573	1755.96	0.60465	1755.96	0.56875	1755.96	0.57778	1755.96	0.54902	1755.96	0.49256	1755.96	0.46907	1755.96	0.42573	1755.96	0.45671
1754.99	0.6446	1754.99	0.54492	1754.99	0.60556	1754.99	0.56923	1754.99	0.57813	1754.99	0.54978	1754.99	0.49531	1754.99	0.47134	1754.99	0.42824	1754.99	0.45906
1754.03	0.64533	1754.03	0.54692	1754.03	0.60848	1754.03	0.57121	1754.03	0.58009	1754.03	0.55096	1754.03	0.49667	1754.03	0.47275	1754.03	0.42972	1754.03	0.46049
1753.07	0.65785	1753.07	0.55506	1753.07	0.61551	1753.07	0.57562	1753.07	0.58464	1753.07	0.55506	1753.07	0.5	1753.07	0.47577	1753.07	0.43221	1753.07	0.46335
1752.1	0.67582	1752.1	0.56595	1752.1	0.62437	1752.1	0.58019	1752.1	0.58852	1752.1	0.55825	1752.1	0.50272	1752.1	0.4786	1752.1	0.4331	1752.1	0.46474
1751.14	0.68333	1751.14	0.57121	1751.14	0.62755	1751.14	0.58202	1751.14	0.58946	1751.14	0.55994	1751.14	0.5041	1751.14	0.47984	1751.14	0.43412	1751.14	0.46532
1750.17	0.6769	1750.17	0.56991	1750.17	0.62604	1750.17	0.5805	1750.17	0.58962	1750.17	0.55887	1750.17	0.50403	1750.17	0.48015	1750.17	0.43605	1750.17	0.46642
1749.21	0.6708	1749.21	0.56652	1749.21	0.62438	1749.21	0.57863	1749.21	0.5876	1749.21	0.55735	1749.21	0.50265	1749.21	0.47914	1749.21	0.43613	1749.21	0.46617
1748.24	0.6696	1748.24	0.56444	1748.24	0.62357	1748.24	0.5764	1748.24	0.58615	1748.24	0.5562	1748.24	0.50198	1748.24	0.47804	1748.24	0.43543	1748.24	0.46577
1747.28	0.6684	1747.28	0.56369	1747.28	0.62399	1747.28	0.57549	1747.28	0.58689	1747.28	0.55636	1747.28	0.50261	1747.28	0.47886	1747.28	0.43601	1747.28	0.46667
1746.32	0.66895	1746.32	0.5644	1746.32	0.626	1746.32	0.57607	1746.32	0.58824	1746.32	0.55874	1746.32	0.50453	1746.32	0.4803	1746.32	0.43771	1746.32	0.46931
1745.35	0.6678	1745.35	0.56322	1745.35	0.6272	1745.35	0.57562	1745.35	0.58771	1745.35	0.5584	1745.35	0.50515	1745.35	0.48098	1745.35	0.43848	1745.35	0.47002
1744.39	0.66951	1744.39	0.56547	1744.39	0.62981	1744.39	0.57625	1744.39	0.58921	1744.39	0.55903	1744.39	0.50579	1744.39	0.48162	1744.39	0.43911	1744.39	0.47066
1743.42	0.67121	1743.42	0.56691	1743.42	0.6304	1743.42	0.57602	1743.42	0.58894	1743.42	0.55887	1743.42	0.50578	1743.42	0.48107	1743.42	0.43924	1743.42	0.47129
1742.46	0.67005	1742.46	0.56571	1742.46	0.62957	1742.46	0.57475	1742.46	0.58841	1742.46	0.55853	1742.46	0.5051	1742.46	0.48058	1742.46	0.43902	1742.46	0.47143
1741.49	0.67291	1741.49	0.5659	1741.49	0.62898	1741.49	0.57496	1741.49	0.5878	1741.49	0.55712	1741.49	0.50447	1741.49	0.47995	1741.49	0.43889	1741.49	0.4708
1740.53	0.68357	1740.53	0.56914	1740.53	0.63166	1740.53	0.57755	1740.53	0.58974	1740.53	0.55777	1740.53	0.50387	1740.53	0.48034	1740.53	0.43883	1740.53	0.46995
1739.57	0.68772	1739.57	0.56812	1739.57	0.63328	1739.57	0.57903	1739.57	0.59036	1739.57	0.5584	1739.57	0.50386	1739.57	0.48039	1739.57	0.43946	1739.57	0.47002
1738.6	0.67747	1738.6	0.55837	1738.6	0.62816	1738.6	0.5737	1738.6	0.58641	1738.6	0.55602	1738.6	0.5019	1738.6	0.47831	1738.6	0.43819	1738.6	0.46871
1737.64	0.67112	1737.64	0.55296	1737.64	0.62617	1737.64	0.57021	1737.64	0.58601	1737.64	0.55448	1737.64	0.5025	1737.64	0.47743	1737.64	0.43839	1737.64	0.46853
1736.67	0.67622	1736.67	0.55463	1736.67	0.62754	1736.67	0.57123	1736.67	0.58798	1736.67	0.5554	1736.67	0.50314	1736.67	0.47852	1736.67	0.43921	1736.67	0.46956
1735.71	0.69395	1735.71	0.5644	1735.71	0.63415	1735.71	0.57607	1735.71	0.59002	1735.71	0.55635	1735.71	0.50323	1735.71	0.47853	1735.71	0.4382	1735.71	0.46819
1734.74	0.71893	1734.74	0.57669	1734.74	0.64164	1734.74	0.58025	1734.74	0.59027	1734.74	0.55704	1734.74	0.502	1734.74	0.47776	1734.74	0.43619	1734.74	0.46535
1733.78	0.71893	1733.78	0.5758	1733.78	0.64055	1733.78	0.58114	1733.78	0.58934	1733.78	0.55621	1733.78	0.50133	1733.78	0.47776	1733.78	0.43569	1733.78	0.46477
1732.82	0.69449	1732.82	0.56178	1732.82	0.63166	1732.82	0.5767	1732.82	0.58709	1732.82	0.55461	1732.82	0.50064	1732.82	0.47741	1732.82	0.43687	1732.82	0.46714
1731.85	0.67333	1731.85	0.54891	1731.85	0.62346	1731.85	0.57143	1731.85	0.58382	1731.85	0.55267	1731.85	0.49877	1731.85	0.47585	1731.85	0.43723	1731.85	0.46813
1730.89	0.66503	1730.89	0.54339	1730.89	0.61948	1730.89	0.56844	1730.89	0.58143	1730.89	0.55	1730.89	0.49695	1730.89	0.47381	1730.89	0.43623	1730.89	0.46674
1729.92	0.66071	1729.92	0.53907	1729.92	0.61667	1729.92	0.56606	1729.92	0.57977	1729.92	0.54704	1729.92	0.49513	1729.92	0.47216	1729.92	0.43483	1729.92	0.46514
1728.96	0.65231	1728.96	0.53394	1728.96	0.61228	1728.96	0.56336	1728.96	0.57768	1728.96	0.54461	1728.96	0.49277	1728.96	0.47011	1728.96	0.43326	1728.96	0.46425
1727.99	0.64678	1727.99	0.53093	1727.99	0.60947	1727.99	0.56207	1727.99	0.57703	1727.99	0.54425	1727.99	0.49165	1727.99	0.46925	1727.99	0.43277	1727.99	0.46396
1727.03	0.6423	1727.03	0.52746	1727.03	0.60646	1727.03	0.56038	1727.03	0.57682	1727.03	0.54342	1727.03	0.48934	1727.03	0.46772	1727.03	0.43201	1727.03	0.46249
1726.07	0.63889	1726.07	0.52471	1726.07	0.60526	1726.07	0.55946	1726.07	0.5766	1726.07	0.5426	1726.07	0.48878	1726.07	0.46674	1726.07	0.4317	1726.07	0.46205
1725.1	0.63538	1725.1	0.52146	1725.1	0.60116	1725.1	0.55735	1725.1	0.57521	1725.1	0.53916	1725.1	0.48588	1725.1	0.46404	1725.1	0.43021	1725.1	0.45991
1724.14	0.63037	1724.14	0.51763	1724.14	0.59825	1724.14	0.55391	1724.14	0.57242	1724.14	0.53516	1724.14	0.48183	1724.14	0.46076	1724.14	0.42723	1724.14	0.45717
1723.17	0.62652	1723.17	0.51568	1723.17	0.59652	1723.17	0.55168	1723.17	0.57004	1723.17	0.53377	1723.17	0.48014	1723.17	0.45973	1723.17	0.42547	1723.17	0.45565
1722.21	0.62236	1722.21	0.51244	1722.21	0.59452	1722.21	0.55007	1722.21	0.56828	1722.21	0.5323	1722.21	0.47907	1722.21	0.45778	1722.21	0.4243	1722.21	0.45525
1721.24	0.61862	1721.24	0.5099	1721.24	0.59195	1721.24	0.54787	1721.24	0.56671	1721.24	0.53093	1721.24	0.47685	1721.24	0.45626	1721.24	0.42343	1721.24	0.45374
1720.28	0.62405	1720.28	0.51378	1720.28	0.59334	1720.28	0.55034	1720.28	0.56708	1720.28	0.53178	1720.28	0.47674	1720.28	0.45759	1720.28	0.42355	1720.28	0.45455
1719.32	0.63955	1719.32	0.5235	1719.32	0.59851	1719.32	0.55463	1719.32	0.5696	1719.32	0.53254	1719.32	0.47681	1719.32	0.45881	1719.32	0.42344	1719.32	0.45362
1718.35	0.65599	1718.35	0.53288	1718.35	0.6031	1718.35	0.55731	1718.35	0.57122	1718.35	0.53215	1718.35	0.47613	1718.35	0.45873	1718.35	0.42237	1718.35	0.4518
1717.39	0.65203	1717.39	0.52949	1717.39	0.59845	1717.39	0.5546	1717.39	0.56681	1717.39	0.52949	1717.39	0.47246	1717.39	0.45573	1717.39	0.41957	1717.39	0.44936
1716.42	0.63446	1716.42	0.52048	1716.42	0.58894	1716.42	0.54951	1716.42	0.56205	1716.42	0.52533	1716.42	0.46905	1716.42	0.45287	1716.42	0.41826	1716.42	0.44926
1715.46	0.62364	1715.46	0.51476	1715.46	0.5837	1715.46	0.54632	1715.46	0.5585	1715.46	0.52282	1715.46	0.46682	1715.46	0.45107	1715.46	0.41727	1715.46	0.44905
1714.49	0.61515	1714.49	0.51069	1714.49	0.58	1714.49	0.54497	1714.49	0.55616	1714.49	0.52118	1714.49	0.4656	1714.49	0.44961	1714.49	0.41684	1714.49	0.44862
1713.53	0.60469	1713.53	0.50613	1713.53	0.57521	1713.53	0.54271	1713.53	0.55436	1713.53	0.52015	1713.53	0.46509	1713.53	0.4494	1713.53	0.41717	1713.53	0.4494
1712.57	0.59714	1712.57	0.5024	1712.57	0.57104	1712.57	0.54075	1712.57	0.55291	1712.57	0.51925	1712.57	0.46444	1712.57	0.44898	1712.57	0.41758	1712.57	0.44995
1711.6	0.59574	1711.6	0.50119	1711.6	0.56911	1711.6	0.54054	1711.6	0.55191	1711.6	0.51916	1711.6	0.46358	1711.6	0.4492	1711.6	0.41791	1711.6	0.45064
1710.64	0.59716	1710.64	0.50179	1710.64	0.56739	1710.64	0.54113	1710.64	0.55177	1710.64	0.51911	1710.64	0.46366	1710.64	0.44931	1710.64	0.41807	1710.64	0.45123
1709.67	0.59605	1709.67	0.50119	1709.67	0.56493	1709.67	0.54033	1709.67	0.55091	1709.67	0.51779	1709.67	0.46221	1709.67	0.44894	1709.67	0.41741	1709.67	0.45085
1708.71	0.59437	1708.71	0.49941	1708.71	0.56192	1708.71	0.53827	1708.71	0.54876	1708.71	0.51589	1708.71	0.4602	1708.71	0.44751	1708.71	0.41576	1708.71	0.44941
1707.74	0.59687	1707.74	0.5	1707.74	0.56091	1707.74	0.53718	1707.74	0.54628	1707.74	0.51411	1707.74	0.45792	1707.74	0.44574	1707.74	0.41403	1707.74	0.44765
1706.78	0.6029	1706.78	0.50363	1706.78	0.56216	1706.78	0.53886	1706.78	0.54593	1706.78	0.51422	1706.78	0.45664	1706.78	0.4454	1706.78	0.41393	1706.78	0.44731
1705.82	0.60553	1705.82	0.50608	1705.82	0.56216	1705.82	0.54096	1705.82	0.54665	1705.82	0.51485	1705.82	0.45714	1705.82	0.44635	1705.82	0.41434	1705.82	0.44779
1704.85	0.60317	1704.85	0.50483	1704.85	0.56032	1704.85	0.54075	1704.85	0.54569	1704.85	0.51415	1704.85	0.45683	1704.85	0.4461	1704.85	0.41427	1704.85	0.4485
1703.89	0.6	1703.89	0.50417	1703.89	0.55878	1703.89	0.54092	1703.89	0.5451	1703.89	0.51397	1703.89	0.4568	1703.89	0.44715	1703.89	0.41511	1703.89	0.45
1702.92	0.60198	1702.92	0.50475	1702.92	0.55921	1702.92	0.5414	1702.92	0.54417	1702.92	0.51453	1702.92	0.45699	1702.92	0.44737	1702.92	0.41585	1702.92	0.45165
1701.96	0.62594	1701.96	0.51746	1701.96	0.56849	1701.96	0.54677	1701.96	0.54749	1701.96	0.51681	1701.96	0.45856	1701.96	0.44913	1701.96	0.41709	1701.96	0.45256
1700.99	0.66555	1700.99	0.5393	1700.99	0.58272	1700.99	0.55587	1700.99	0.55355	1700.99	0.52094	1700.99	0.46172	1700.99	0.45227	1700.99	0.41851	1700.99	0.4533
1700.03	0.67343	1700.03	0.54446	1700.03	0.58616	1700.03	0.55742	1700.03	0.55587	1700.03	0.52231	1700.03	0.46279	1700.03	0.45382	1700.03	0.41983	1700.03	0.45538
1699.07	0.63902	1699.07	0.52592	1699.07	0.57221	1699.07	0.54737	1699.07	0.54881	1699.07	0.51806	1699.07	0.45916	1699.07	0.45267	1699.07	0.41935	1699.07	0.45614
1698.1	0.62264	1698.1	0.51749	1698.1	0.56671	1698.1	0.54304	1698.1	0.5465	1698.1	0.51625	1698.1	0.45833	1698.1	0.45301	1698.1	0.42018	1698.1	0.45833
1697.14	0.64286	1697.14	0.52941	1697.14	0.57629	1697.14	0.54935	1697.14	0.5515	1697.14	0.52094	1697.14	0.4623	1697.14	0.4568	1697.14	0.42342	1697.14	0.46179
1696.17	0.66774	1696.17	0.54474	1696.17	0.58974	1696.17	0.55645	1696.17	0.55645	1696.17	0.52538	1696.17	0.46674	1696.17	0.46102	1696.17	0.42636	1696.17	0.46517
1695.21	0.65789	1695.21	0.54003	1695.21	0.58946	1695.21	0.55483	1695.21	0.55483	1695.21	0.52664	1695.21	0.46806	1695.21	0.46296	1695.21	0.42843	1695.21	0.46909
1694.24	0.63031	1694.24	0.52476	1694.24	0.57943	1694.24	0.54601	1694.24	0.54871	1694.24	0.52353	1694.24	0.46646	1694.24	0.46114	1694.24	0.42871	1694.24	0.4714
1693.28	0.61789	1693.28	0.51818	1693.28	0.57576	1693.28	0.54093	1693.28	0.54611	1693.28	0.52174	1693.28	0.46531	1693.28	0.46107	1693.28	0.42897	1693.28	0.47352
1692.32	0.6186	1692.32	0.51864	1692.32	0.57663	1692.32	0.54	1692.32	0.54513	1692.32	0.52159	1692.32	0.46505	1692.32	0.46177	1692.32	0.43018	1692.32	0.47516
1691.35	0.62331	1691.35	0.52095	1691.35	0.57935	1691.35	0.53991	1691.35	0.54502	1691.35	0.52213	1691.35	0.46559	1691.35	0.46324	1691.35	0.43192	1691.35	0.47718
1690.39	0.63029	1690.39	0.5256	1690.39	0.58407	1690.39	0.54225	1690.39	0.54739	1690.39	0.5256	1690.39	0.46856	1690.39	0.4662	1690.39	0.43503	1690.39	0.48125
1689.42	0.63525	1689.42	0.52961	1689.42	0.58786	1689.42	0.5445	1689.42	0.5503	1689.42	0.52781	1689.42	0.47112	1689.42	0.46922	1689.42	0.43827	1689.42	0.4864
1688.46	0.63537	1688.46	0.53008	1688.46	0.58742	1688.46	0.54302	1688.46	0.55006	1688.46	0.52768	1688.46	0.47172	1688.46	0.47077	1688.46	0.43932	1688.46	0.48952
1687.49	0.6381	1687.49	0.53235	1687.49	0.5892	1687.49	0.54345	1687.49	0.55112	1687.49	0.52935	1687.49	0.47326	1687.49	0.47278	1687.49	0.44079	1687.49	0.49368
1686.53	0.6539	1686.53	0.54172	1686.53	0.59484	1686.53	0.54621	1686.53	0.55342	1686.53	0.53233	1686.53	0.47575	1686.53	0.47575	1686.53	0.44284	1686.53	0.49677
1685.57	0.69111	1685.57	0.5629	1685.57	0.60935	1685.57	0.55444	1685.57	0.55934	1685.57	0.53762	1685.57	0.47996	1685.57	0.47996	1685.57	0.44567	1685.57	0.50113
1684.6	0.71829	1684.6	0.57748	1684.6	0.6202	1684.6	0.56041	1684.6	0.56477	1684.6	0.54296	1684.6	0.48444	1684.6	0.48444	1684.6	0.44902	1684.6	0.50698
1683.64	0.70093	1683.64	0.56818	1683.64	0.61308	1683.64	0.55556	1683.64	0.5625	1683.64	0.54217	1683.64	0.48439	1683.64	0.48544	1683.64	0.45135	1683.64	0.51195
1682.67	0.67143	1682.67	0.55229	1682.67	0.60102	1682.67	0.54842	1682.67	0.55886	1682.67	0.54023	1682.67	0.48354	1682.67	0.48654	1682.67	0.45279	1682.67	0.51819
1681.71	0.65714	1681.71	0.54762	1681.71	0.59703	1681.71	0.54576	1681.71	0.55903	1681.71	0.54148	1681.71	0.48592	1681.71	0.48936	1681.71	0.45652	1681.71	0.52557
1680.74	0.65416	1680.74	0.54831	1680.74	0.59731	1680.74	0.54586	1680.74	0.56092	1680.74	0.54404	1680.74	0.48898	1680.74	0.49243	1680.74	0.46038	1680.74	0.53217
1679.78	0.65293	1679.78	0.54799	1679.78	0.59878	1679.78	0.54556	1679.78	0.56178	1679.78	0.54616	1679.78	0.49149	1679.78	0.49546	1679.78	0.46321	1679.78	0.53897
1678.82	0.64961	1678.82	0.54636	1678.82	0.59927	1678.82	0.54455	1678.82	0.5625	1678.82	0.54878	1678.82	0.49401	1678.82	0.49849	1678.82	0.46566	1678.82	0.54636
1677.85	0.65183	1677.85	0.54665	1677.85	0.60218	1677.85	0.54605	1677.85	0.56527	1677.85	0.55395	1677.85	0.499	1677.85	0.50354	1677.85	0.46981	1677.85	0.5558
1676.89	0.66263	1676.89	0.55269	1676.89	0.60714	1676.89	0.549	1676.89	0.56928	1676.89	0.55959	1676.89	0.50409	1676.89	0.50825	1676.89	0.47358	1676.89	0.56472
1675.92	0.68118	1675.92	0.56265	1675.92	0.61548	1675.92	0.55365	1675.92	0.57533	1675.92	0.56792	1675.92	0.50999	1675.92	0.51486	1675.92	0.4783	1675.92	0.57464
1674.96	0.68017	1674.96	0.56236	1674.96	0.61802	1674.96	0.5553	1674.96	0.57907	1674.96	0.57497	1674.96	0.51534	1674.96	0.51919	1674.96	0.48313	1674.96	0.58604
1673.99	0.6618	1673.99	0.5526	1673.99	0.61302	1673.99	0.55199	1673.99	0.58023	1673.99	0.58091	1673.99	0.51871	1673.99	0.52306	1673.99	0.4873	1673.99	0.5976
1673.03	0.65335	1673.03	0.54811	1673.03	0.61232	1673.03	0.55169	1673.03	0.58343	1673.03	0.58885	1673.03	0.52376	1673.03	0.52813	1673.03	0.49223	1673.03	0.61011
1672.07	0.65674	1672.07	0.54989	1672.07	0.61604	1672.07	0.55349	1672.07	0.58885	1672.07	0.6	1672.07	0.53089	1672.07	0.53425	1672.07	0.49853	1672.07	0.62285
1671.1	0.66184	1671.1	0.55275	1671.1	0.62022	1671.1	0.55519	1671.1	0.59386	1671.1	0.61118	1671.1	0.53625	1671.1	0.5397	1671.1	0.5035	1671.1	0.63671
1670.14	0.66846	1670.14	0.55642	1670.14	0.62484	1670.14	0.5583	1670.14	0.6	1670.14	0.62406	1670.14	0.5413	1670.14	0.54545	1670.14	0.5092	1670.14	0.65013
1669.17	0.66756	1669.17	0.55518	1669.17	0.62642	1669.17	0.56018	1669.17	0.60658	1669.17	0.63602	1669.17	0.54665	1669.17	0.55028	1669.17	0.51499	1669.17	0.66578
1668.21	0.65335	1668.21	0.54634	1668.21	0.62132	1668.21	0.55899	1668.21	0.61158	1668.21	0.64504	1668.21	0.55049	1668.21	0.5547	1668.21	0.52107	1668.21	0.68145
1667.24	0.64224	1667.24	0.53798	1667.24	0.61768	1667.24	0.55892	1667.24	0.6199	1667.24	0.65443	1667.24	0.55591	1667.24	0.56074	1667.24	0.52863	1667.24	0.69959
1666.28	0.64049	1666.28	0.53593	1666.28	0.61775	1666.28	0.56189	1666.28	0.6312	1666.28	0.66497	1666.28	0.56189	1666.28	0.56863	1666.28	0.53759	1666.28	0.72
1665.32	0.64128	1665.32	0.53484	1665.32	0.61848	1665.32	0.56432	1665.32	0.64444	1665.32	0.67181	1665.32	0.56678	1665.32	0.5768	1665.32	0.54545	1665.32	0.73729
1664.35	0.64831	1664.35	0.53734	1664.35	0.62185	1664.35	0.56861	1664.35	0.66071	1664.35	0.67712	1664.35	0.57238	1664.35	0.58531	1664.35	0.55342	1664.35	0.754
1663.39	0.65681	1663.39	0.54074	1663.39	0.62546	1663.39	0.57287	1663.39	0.68133	1663.39	0.67772	1663.39	0.57805	1663.39	0.59419	1663.39	0.56092	1663.39	0.77074
1662.42	0.65894	1662.42	0.54237	1662.42	0.62822	1662.42	0.57723	1662.42	0.70621	1662.42	0.67635	1662.42	0.58581	1662.42	0.60664	1662.42	0.57079	1662.42	0.79134
1661.46	0.65038	1661.46	0.53894	1661.46	0.62757	1661.46	0.57795	1661.46	0.73202	1661.46	0.67228	1661.46	0.59518	1661.46	0.61933	1661.46	0.58054	1661.46	0.81221
1660.49	0.64172	1660.49	0.53531	1660.49	0.62635	1660.49	0.5779	1660.49	0.75687	1660.49	0.66539	1660.49	0.60393	1660.49	0.63241	1660.49	0.58963	1660.49	0.83148
1659.53	0.63747	1659.53	0.53524	1659.53	0.62754	1659.53	0.57837	1659.53	0.78326	1659.53	0.65912	1659.53	0.61502	1659.53	0.64771	1659.53	0.59886	1659.53	0.84927
1658.57	0.6367	1658.57	0.53634	1658.57	0.62905	1658.57	0.57965	1658.57	0.80989	1658.57	0.655	1658.57	0.6283	1658.57	0.66497	1658.57	0.60859	1658.57	0.86755
1657.6	0.63625	1657.6	0.53696	1657.6	0.62936	1657.6	0.58047	1657.6	0.83016	1657.6	0.65212	1657.6	0.64409	1657.6	0.68188	1657.6	0.61747	1657.6	0.88494
1656.64	0.63882	1656.64	0.5383	1656.64	0.6303	1656.64	0.58296	1656.64	0.84553	1656.64	0.65327	1656.64	0.66242	1656.64	0.7027	1656.64	0.62651	1656.64	0.90121
1655.67	0.65469	1655.67	0.54604	1655.67	0.63591	1655.67	0.5896	1655.67	0.85714	1655.67	0.65891	1655.67	0.68733	1655.67	0.72546	1655.67	0.6367	1655.67	0.91727
1654.71	0.68936	1654.71	0.56381	1654.71	0.64714	1654.71	0.60149	1654.71	0.86477	1654.71	0.66942	1654.71	0.71576	1654.71	0.75116	1654.71	0.64628	1654.71	0.92925
1653.74	0.7344	1653.74	0.58621	1653.74	0.66043	1653.74	0.6186	1653.74	0.86604	1653.74	0.6861	1653.74	0.75246	1653.74	0.77797	1653.74	0.65665	1653.74	0.94057
1652.78	0.73344	1652.78	0.58205	1652.78	0.65512	1652.78	0.62534	1652.78	0.8486	1652.78	0.70062	1652.78	0.78683	1652.78	0.80071	1652.78	0.66374	1652.78	0.95178
1651.82	0.67943	1651.82	0.54994	1651.82	0.62943	1651.82	0.62127	1651.82	0.82021	1651.82	0.70963	1651.82	0.81463	1651.82	0.81601	1651.82	0.66899	1651.82	0.96573
1650.85	0.63602	1650.85	0.52386	1650.85	0.60843	1650.85	0.62192	1650.85	0.79779	1650.85	0.72143	1650.85	0.84307	1650.85	0.82923	1650.85	0.67513	1650.85	0.97679
1649.89	0.62561	1649.89	0.5161	1649.89	0.60282	1649.89	0.63727	1649.89	0.78923	1649.89	0.7424	1649.89	0.87842	1649.89	0.84793	1649.89	0.68127	1649.89	0.98464
1648.92	0.63217	1648.92	0.51788	1648.92	0.60214	1648.92	0.66016	1648.92	0.78727	1648.92	0.76702	1648.92	0.91682	1648.92	0.86519	1648.92	0.68514	1648.92	0.98638
1647.96	0.64508	1647.96	0.52256	1647.96	0.6051	1647.96	0.68785	1647.96	0.79299	1647.96	0.79553	1647.96	0.95769	1647.96	0.88298	1647.96	0.6888	1647.96	0.98419
1646.99	0.65638	1646.99	0.52808	1646.99	0.60897	1646.99	0.71596	1646.99	0.80428	1646.99	0.82462	1646.99	0.9939	1646.99	0.90055	1646.99	0.69165	1646.99	0.97996
1646.03	0.6555	1646.03	0.52808	1646.03	0.61125	1646.03	0.74203	1646.03	0.82462	1646.03	0.85789	1646.03	1.03165	1646.03	0.92264	1646.03	0.69658	1646.03	0.97996
1645.07	0.63486	1645.07	0.51817	1645.07	0.6078	1645.07	0.75836	1645.07	0.84433	1645.07	0.88475	1645.07	1.0617	1645.07	0.93621	1645.07	0.69693	1645.07	0.97461
1644.1	0.61473	1644.1	0.50951	1644.1	0.60523	1644.1	0.76888	1644.1	0.87158	1644.1	0.91219	1644.1	1.08761	1644.1	0.94434	1644.1	0.69441	1644.1	0.96952
1643.14	0.60638	1643.14	0.50943	1643.14	0.60854	1643.14	0.77845	1643.14	0.91119	1643.14	0.94475	1643.14	1.11522	1643.14	0.95709	1643.14	0.69324	1643.14	0.96429
1642.17	0.60282	1642.17	0.51198	1642.17	0.6129	1642.17	0.7844	1642.17	0.96067	1642.17	0.98088	1642.17	1.14509	1642.17	0.96792	1642.17	0.68952	1642.17	0.95531
1641.21	0.60211	1641.21	0.51558	1641.21	0.61807	1641.21	0.78802	1641.21	1.01383	1641.21	1.02191	1641.21	1.17661	1641.21	0.97343	1641.21	0.68675	1641.21	0.94475
1640.24	0.60235	1640.24	0.51822	1640.24	0.62287	1640.24	0.78769	1640.24	1.06889	1640.24	1.06445	1640.24	1.20188	1640.24	0.97338	1640.24	0.68085	1640.24	0.9326
1639.28	0.60498	1639.28	0.52147	1639.28	0.63119	1639.28	0.78825	1639.28	1.12832	1639.28	1.1087	1639.28	1.22302	1639.28	0.97328	1639.28	0.6746	1639.28	0.91892
1638.32	0.61185	1638.32	0.52653	1638.32	0.64377	1638.32	0.78939	1638.32	1.18779	1638.32	1.16055	1638.32	1.24324	1638.32	0.97495	1638.32	0.66667	1638.32	0.90519
1637.35	0.62642	1637.35	0.53548	1637.35	0.66489	1637.35	0.79808	1637.35	1.25758	1637.35	1.2176	1637.35	1.26076	1637.35	0.97456	1637.35	0.66135	1637.35	0.89247
1636.39	0.64887	1636.39	0.5504	1636.39	0.69231	1636.39	0.81544	1636.39	1.33884	1636.39	1.27895	1636.39	1.27559	1636.39	0.972	1636.39	0.65587	1636.39	0.88043
1635.42	0.65625	1635.42	0.55838	1635.42	0.71662	1635.42	0.8342	1635.42	1.42899	1635.42	1.33795	1635.42	1.27778	1635.42	0.96215	1635.42	0.64832	1635.42	0.86715
1634.46	0.63636	1634.46	0.55161	1634.46	0.72874	1634.46	0.85103	1634.46	1.51524	1634.46	1.3844	1634.46	1.26463	1634.46	0.94487	1634.46	0.63882	1634.46	0.85395
1633.49	0.61687	1633.49	0.54642	1633.49	0.73775	1633.49	0.87521	1633.49	1.61514	1633.49	1.42222	1633.49	1.25183	1633.49	0.92586	1633.49	0.62977	1633.49	0.84072
1632.53	0.61157	1632.53	0.55401	1632.53	0.7562	1632.53	0.92007	1632.53	1.73826	1632.53	1.45506	1632.53	1.23333	1632.53	0.91037	1632.53	0.6211	1632.53	0.82748
1631.57	0.61611	1631.57	0.57143	1631.57	0.77961	1631.57	0.97744	1631.57	1.89091	1631.57	1.47727	1631.57	1.21212	1631.57	0.89347	1631.57	0.61393	1631.57	0.81505
1630.6	0.62127	1630.6	0.59226	1630.6	0.79877	1630.6	1.04208	1630.6	2.05534	1630.6	1.48148	1630.6	1.18451	1630.6	0.87395	1630.6	0.60536	1630.6	0.8
1629.64	0.63183	1629.64	0.62053	1629.64	0.8189	1629.64	1.12069	1629.64	2.23176	1629.64	1.46479	1629.64	1.15813	1629.64	0.85667	1629.64	0.59908	1629.64	0.78788
1628.67	0.64188	1628.67	0.65322	1628.67	0.84228	1628.67	1.21311	1628.67	2.39815	1628.67	1.427	1628.67	1.131	1628.67	0.83955	1628.67	0.59268	1628.67	0.77661
1627.71	0.64794	1627.71	0.68651	1627.71	0.865	1627.71	1.31726	1627.71	2.54412	1627.71	1.37302	1627.71	1.10661	1627.71	0.8225	1627.71	0.58777	1627.71	0.76662
1626.74	0.64648	1626.74	0.71253	1626.74	0.88494	1626.74	1.41734	1626.74	2.62814	1626.74	1.31078	1626.74	1.07835	1626.74	0.80462	1626.74	0.58241	1626.74	0.75578
1625.78	0.65099	1625.78	0.73876	1625.78	0.91003	1625.78	1.52023	1625.78	2.64322	1625.78	1.25837	1625.78	1.0499	1625.78	0.78979	1625.78	0.57802	1625.78	0.7461
1624.82	0.66624	1624.82	0.77253	1624.82	0.94575	1624.82	1.64984	1624.82	2.56373	1624.82	1.21346	1624.82	1.02148	1624.82	0.77712	1624.82	0.57473	1624.82	0.73766
1623.85	0.6856	1623.85	0.8059	1623.85	0.99425	1623.85	1.80836	1623.85	2.40278	1623.85	1.17955	1623.85	0.99425	1623.85	0.76662	1623.85	0.57096	1623.85	0.72893
1622.89	0.69456	1622.89	0.83016	1622.89	1.0502	1622.89	1.99618	1622.89	2.19748	1622.89	1.14945	1622.89	0.96673	1622.89	0.75469	1622.89	0.56786	1622.89	0.72138
1621.92	0.69777	1621.92	0.84689	1621.92	1.10856	1621.92	2.20332	1621.92	1.98134	1621.92	1.11555	1621.92	0.93982	1621.92	0.74162	1621.92	0.56369	1621.92	0.71371
1620.96	0.71353	1620.96	0.87338	1620.96	1.19027	1620.96	2.43439	1620.96	1.79333	1620.96	1.09128	1620.96	0.91966	1620.96	0.73297	1620.96	0.56276	1620.96	0.70883
1619.99	0.74008	1619.99	0.90924	1619.99	1.2881	1619.99	2.65196	1619.99	1.62462	1619.99	1.06706	1619.99	0.89718	1619.99	0.7252	1619.99	0.5612	1619.99	0.7026
1619.03	0.7781	1619.03	0.95745	1619.03	1.39896	1619.03	2.82723	1619.03	1.47945	1619.03	1.04247	1619.03	0.87805	1619.03	0.72	1619.03	0.55959	1619.03	0.69677
1618.07	0.83438	1618.07	1.02918	1618.07	1.5245	1618.07	2.89071	1618.07	1.36693	1618.07	1.02124	1618.07	0.86297	1618.07	0.7168	1618.07	0.55802	1618.07	0.6897
1617.1	0.89948	1617.1	1.12581	1617.1	1.67419	1617.1	2.83607	1617.1	1.26895	1617.1	1	1617.1	0.85222	1617.1	0.71586	1617.1	0.55867	1617.1	0.68379
1616.14	0.91652	1616.14	1.2032	1616.14	1.79252	1616.14	2.60891	1616.14	1.17372	1616.14	0.97053	1616.14	0.83651	1616.14	0.7112	1616.14	0.55649	1616.14	0.67738
1615.17	0.89672	1615.17	1.2662	1615.17	1.86054	1615.17	2.3178	1615.17	1.094	1615.17	0.94148	1615.17	0.82256	1615.17	0.70672	1615.17	0.55364	1615.17	0.67199
1614.21	0.8831	1614.21	1.34375	1614.21	1.92759	1614.21	2.04015	1614.21	1.03137	1614.21	0.91639	1614.21	0.81132	1614.21	0.70226	1614.21	0.54966	1614.21	0.66627
1613.24	0.88959	1613.24	1.43878	1613.24	2	1613.24	1.80192	1613.24	0.98601	1613.24	0.89524	1613.24	0.80802	1613.24	0.69975	1613.24	0.54757	1613.24	0.65965
1612.28	0.91613	1612.28	1.5393	1612.28	2.05054	1612.28	1.60452	1612.28	0.95302	1612.28	0.8779	1612.28	0.80682	1612.28	0.69693	1612.28	0.54563	1612.28	0.65362
1611.32	0.96785	1611.32	1.63897	1611.32	2.06498	1611.32	1.44444	1611.32	0.92857	1611.32	0.86405	1611.32	0.80791	1611.32	0.69502	1611.32	0.54424	1611.32	0.64853
1610.35	1.03986	1610.35	1.70326	1610.35	2.02827	1610.35	1.3105	1610.35	0.90679	1610.35	0.85037	1610.35	0.80618	1610.35	0.69073	1610.35	0.54049	1610.35	0.64278
1609.39	1.13163	1609.39	1.72973	1609.39	1.94595	1609.39	1.19502	1609.39	0.89164	1609.39	0.83721	1609.39	0.80335	1609.39	0.68571	1609.39	0.53681	1609.39	0.63646
1608.42	1.23454	1608.42	1.71302	1608.42	1.8381	1608.42	1.10076	1608.42	0.88128	1608.42	0.82596	1608.42	0.79862	1608.42	0.68118	1608.42	0.53315	1608.42	0.63072
1607.46	1.35035	1607.46	1.67241	1607.46	1.71681	1607.46	1.02285	1607.46	0.87256	1607.46	0.81627	1607.46	0.79292	1607.46	0.67596	1607.46	0.52957	1607.46	0.62513
1606.49	1.48223	1606.49	1.62674	1606.49	1.59128	1606.49	0.95895	1606.49	0.86647	1606.49	0.80999	1606.49	0.78495	1606.49	0.66819	1606.49	0.52471	1606.49	0.6193
1605.53	1.62604	1605.53	1.58221	1605.53	1.47487	1605.53	0.91008	1605.53	0.86324	1605.53	0.80632	1605.53	0.77748	1605.53	0.66178	1605.53	0.52178	1605.53	0.61402
1604.57	1.74777	1604.57	1.52987	1604.57	1.36028	1604.57	0.87389	1604.57	0.86364	1604.57	0.80355	1604.57	0.76793	1604.57	0.65372	1604.57	0.51849	1604.57	0.60847
1603.6	1.82972	1603.6	1.46287	1603.6	1.26013	1603.6	0.84429	1603.6	0.86657	1603.6	0.80081	1603.6	0.75866	1603.6	0.6459	1603.6	0.51571	1603.6	0.60306
1602.64	1.84735	1602.64	1.37587	1602.64	1.16732	1602.64	0.82019	1602.64	0.86823	1602.64	0.79812	1602.64	0.74685	1602.64	0.63763	1602.64	0.51253	1602.64	0.59718
1601.67	1.80851	1601.67	1.27957	1601.67	1.08379	1601.67	0.80405	1601.67	0.86861	1601.67	0.79652	1601.67	0.73366	1601.67	0.62896	1601.67	0.50855	1601.67	0.59204
1600.71	1.72543	1600.71	1.17984	1600.71	1.01531	1600.71	0.79494	1600.71	0.869	1600.71	0.79494	1600.71	0.71928	1600.71	0.62123	1600.71	0.5055	1600.71	0.58818
1599.74	1.63215	1599.74	1.08123	1599.74	0.9584	1599.74	0.79024	1599.74	0.86812	1599.74	0.79233	1599.74	0.70554	1599.74	0.61373	1599.74	0.50294	1599.74	0.58439
1598.78	1.53846	1598.78	0.99502	1598.78	0.91324	1598.78	0.78947	1598.78	0.8658	1598.78	0.78637	1598.78	0.69045	1598.78	0.60545	1598.78	0.49958	1598.78	0.57971
1597.82	1.45411	1597.82	0.9219	1597.82	0.87883	1597.82	0.7963	1597.82	0.86494	1597.82	0.77778	1597.82	0.67717	1597.82	0.5996	1597.82	0.49711	1597.82	0.57718
1596.85	1.38128	1596.85	0.86552	1596.85	0.85452	1596.85	0.80667	1596.85	0.86676	1596.85	0.76777	1596.85	0.66703	1596.85	0.59547	1596.85	0.4959	1596.85	0.57564
1595.89	1.32026	1595.89	0.81671	1595.89	0.83356	1595.89	0.81781	1595.89	0.86571	1595.89	0.7528	1595.89	0.65727	1595.89	0.59007	1595.89	0.49308	1595.89	0.57224
1594.92	1.26305	1594.92	0.77564	1594.92	0.81536	1594.92	0.82538	1594.92	0.85937	1594.92	0.73512	1594.92	0.64568	1594.92	0.58341	1594.92	0.48948	1594.92	0.56701
1593.96	1.20559	1593.96	0.7411	1593.96	0.80319	1593.96	0.82967	1593.96	0.84831	1593.96	0.71649	1593.96	0.63379	1593.96	0.57634	1593.96	0.48514	1593.96	0.56134
1592.99	1.15019	1592.99	0.7126	1592.99	0.80026	1592.99	0.83448	1592.99	0.83564	1592.99	0.70186	1592.99	0.62436	1592.99	0.57075	1592.99	0.48284	1592.99	0.5576
1592.03	1.09584	1592.03	0.69099	1592.03	0.80585	1592.03	0.83702	1592.03	0.81781	1592.03	0.68864	1592.03	0.61774	1592.03	0.56636	1592.03	0.48057	1592.03	0.55495
1591.07	1.04117	1591.07	0.67444	1591.07	0.81806	1591.07	0.8384	1591.07	0.79763	1591.07	0.6767	1591.07	0.61128	1591.07	0.56204	1591.07	0.47871	1591.07	0.55282
1590.1	0.98539	1590.1	0.66122	1590.1	0.83379	1590.1	0.8384	1590.1	0.77721	1590.1	0.66484	1590.1	0.60398	1590.1	0.55688	1590.1	0.47608	1590.1	0.54982
1589.14	0.93385	1589.14	0.65269	1589.14	0.85133	1589.14	0.83494	1589.14	0.75686	1589.14	0.65409	1589.14	0.59685	1589.14	0.55232	1589.14	0.47385	1589.14	0.54635
1588.17	0.89003	1588.17	0.64989	1588.17	0.86838	1588.17	0.83037	1588.17	0.73844	1588.17	0.64437	1588.17	0.59047	1588.17	0.54783	1588.17	0.47201	1588.17	0.54391
1587.21	0.85373	1587.21	0.65269	1587.21	0.88227	1587.21	0.82138	1587.21	0.72176	1587.21	0.6356	1587.21	0.58534	1587.21	0.54439	1587.21	0.47018	1587.21	0.541
1586.24	0.82337	1586.24	0.66302	1586.24	0.88987	1586.24	0.80692	1586.24	0.70629	1586.24	0.62603	1586.24	0.5788	1586.24	0.53963	1586.24	0.46759	1586.24	0.53771
1585.28	0.7971	1585.28	0.67901	1585.28	0.89233	1585.28	0.78776	1585.28	0.69222	1585.28	0.61735	1585.28	0.57292	1585.28	0.53587	1585.28	0.46503	1585.28	0.53492
1584.32	0.77635	1584.32	0.69988	1584.32	0.89086	1584.32	0.76747	1584.32	0.68018	1584.32	0.6101	1584.32	0.56767	1584.32	0.53216	1584.32	0.46248	1584.32	0.53263
1583.35	0.7604	1583.35	0.72216	1583.35	0.88287	1583.35	0.74536	1583.35	0.66926	1583.35	0.603	1583.35	0.56303	1583.35	0.52895	1583.35	0.45995	1583.35	0.53034
1582.39	0.74969	1582.39	0.74047	1582.39	0.86869	1582.39	0.7253	1582.39	0.65936	1582.39	0.59663	1582.39	0.55896	1582.39	0.52531	1582.39	0.45779	1582.39	0.52807
1581.42	0.74505	1581.42	0.75344	1581.42	0.85028	1581.42	0.70824	1581.42	0.65081	1581.42	0.59136	1581.42	0.55535	1581.42	0.52348	1581.42	0.45641	1581.42	0.52715
1580.46	0.74844	1580.46	0.75693	1580.46	0.82897	1580.46	0.6916	1580.46	0.64209	1580.46	0.58577	1580.46	0.55087	1580.46	0.52035	1580.46	0.45427	1580.46	0.52581
1579.49	0.76209	1579.49	0.75441	1579.49	0.80511	1579.49	0.67684	1579.49	0.63386	1579.49	0.58043	1579.49	0.54703	1579.49	0.51682	1579.49	0.45242	1579.49	0.52406
1578.53	0.78619	1578.53	0.75032	1578.53	0.78307	1578.53	0.66368	1578.53	0.62712	1578.53	0.57532	1578.53	0.54362	1578.53	0.513	1578.53	0.44985	1578.53	0.52205
1577.57	0.82973	1577.57	0.7536	1577.57	0.77181	1577.57	0.65789	1577.57	0.62432	1577.57	0.57271	1577.57	0.54245	1577.57	0.51248	1577.57	0.44887	1577.57	0.52083
1576.6	0.87975	1576.6	0.74832	1576.6	0.7606	1576.6	0.65258	1576.6	0.62123	1576.6	0.57026	1576.6	0.53981	1576.6	0.51103	1576.6	0.4473	1576.6	0.51914
1575.64	0.90924	1575.64	0.71831	1575.64	0.73816	1575.64	0.64041	1575.64	0.61513	1575.64	0.56552	1575.64	0.53684	1575.64	0.50861	1575.64	0.4463	1575.64	0.51993
1574.67	0.92369	1574.67	0.67716	1574.67	0.71027	1574.67	0.62473	1574.67	0.60647	1574.67	0.55973	1574.67	0.53205	1574.67	0.50478	1574.67	0.44555	1574.67	0.52154
1573.71	0.95032	1573.71	0.64951	1573.71	0.69195	1573.71	0.61451	1573.71	0.60081	1573.71	0.55524	1573.71	0.52899	1573.71	0.50254	1573.71	0.44553	1573.71	0.52385
1572.74	0.96737	1572.74	0.62951	1572.74	0.67771	1572.74	0.60572	1572.74	0.59538	1572.74	0.55112	1572.74	0.52571	1572.74	0.49916	1572.74	0.44419	1572.74	0.52524
1571.78	0.96078	1571.78	0.617	1571.78	0.66667	1571.78	0.59939	1571.78	0.59095	1571.78	0.54749	1571.78	0.52267	1571.78	0.49704	1571.78	0.44344	1571.78	0.52783
1570.82	0.94137	1570.82	0.61294	1570.82	0.66133	1570.82	0.59649	1570.82	0.5904	1570.82	0.54631	1570.82	0.52072	1570.82	0.49656	1570.82	0.44393	1570.82	0.53125
1569.85	0.90924	1569.85	0.60874	1569.85	0.65557	1569.85	0.59417	1569.85	0.58927	1569.85	0.54589	1569.85	0.51956	1569.85	0.49652	1569.85	0.4454	1569.85	0.53615
1568.89	0.86099	1568.89	0.59504	1568.89	0.64358	1568.89	0.58716	1568.89	0.58656	1568.89	0.5434	1568.89	0.51752	1568.89	0.4957	1568.89	0.4472	1568.89	0.54288
1567.92	0.81224	1567.92	0.57765	1567.92	0.62863	1567.92	0.57765	1567.92	0.58109	1567.92	0.53825	1567.92	0.51408	1567.92	0.49366	1567.92	0.44785	1567.92	0.54991
1566.96	0.78238	1566.96	0.56673	1566.96	0.61749	1566.96	0.57004	1566.96	0.57734	1566.96	0.53467	1566.96	0.51134	1566.96	0.49202	1566.96	0.44939	1566.96	0.5581
1565.99	0.7654	1565.99	0.56316	1565.99	0.61152	1565.99	0.56699	1565.99	0.57708	1565.99	0.53333	1565.99	0.51049	1565.99	0.49283	1565.99	0.45306	1565.99	0.5692
1565.03	0.75	1565.03	0.56015	1565.03	0.60625	1565.03	0.5645	1565.03	0.57738	1565.03	0.53199	1565.03	0.50963	1565.03	0.49448	1565.03	0.45755	1565.03	0.582
1564.07	0.73058	1564.07	0.55313	1564.07	0.59856	1564.07	0.56058	1564.07	0.57609	1564.07	0.52952	1564.07	0.50873	1564.07	0.49617	1564.07	0.46307	1564.07	0.59672
1563.1	0.7122	1563.1	0.54579	1563.1	0.59169	1563.1	0.55725	1563.1	0.57367	1563.1	0.52708	1563.1	0.50871	1563.1	0.49872	1563.1	0.46945	1563.1	0.61409
1562.14	0.71147	1562.14	0.54848	1562.14	0.59179	1562.14	0.55857	1562.14	0.5747	1562.14	0.52742	1562.14	0.51152	1562.14	0.50393	1562.14	0.47804	1562.14	0.63546
1561.17	0.73545	1561.17	0.56504	1561.17	0.60173	1561.17	0.56677	1561.17	0.58038	1561.17	0.53155	1561.17	0.51769	1561.17	0.51386	1561.17	0.48987	1561.17	0.66033
1560.21	0.76879	1560.21	0.5859	1560.21	0.61503	1560.21	0.57701	1560.21	0.5859	1560.21	0.53683	1560.21	0.52517	1560.21	0.52621	1560.21	0.50331	1560.21	0.68912
1559.24	0.78293	1559.24	0.59567	1559.24	0.62114	1559.24	0.58436	1559.24	0.5883	1559.24	0.54085	1559.24	0.53367	1559.24	0.54029	1559.24	0.51936	1559.24	0.72337
1558.28	0.76109	1558.28	0.58655	1558.28	0.61503	1558.28	0.58206	1558.28	0.58526	1558.28	0.54175	1558.28	0.5401	1558.28	0.55301	1558.28	0.53575	1558.28	0.76
1557.32	0.71337	1557.32	0.56288	1557.32	0.59935	1557.32	0.5704	1557.32	0.57573	1557.32	0.53936	1557.32	0.54572	1557.32	0.56575	1557.32	0.55169	1557.32	0.79856
1556.35	0.67845	1556.35	0.54597	1556.35	0.58836	1556.35	0.56195	1556.35	0.56973	1556.35	0.53983	1556.35	0.55491	1556.35	0.58182	1556.35	0.56973	1556.35	0.83965
1555.39	0.67209	1555.39	0.54528	1555.39	0.58859	1555.39	0.55954	1555.39	0.5689	1555.39	0.5458	1555.39	0.57058	1555.39	0.60524	1555.39	0.5898	1555.39	0.88244
1554.42	0.67447	1554.42	0.54909	1554.42	0.59138	1554.42	0.56031	1554.42	0.57143	1554.42	0.55545	1554.42	0.59381	1554.42	0.63576	1554.42	0.61277	1554.42	0.92903
1553.46	0.66102	1553.46	0.54368	1553.46	0.58794	1553.46	0.55608	1553.46	0.57073	1553.46	0.56522	1553.46	0.62102	1553.46	0.6701	1553.46	0.63656	1553.46	0.97826
1552.49	0.64572	1552.49	0.53694	1552.49	0.5826	1552.49	0.55134	1552.49	0.57088	1552.49	0.57752	1552.49	0.65351	1552.49	0.70784	1552.49	0.66075	1552.49	1.02582
1551.53	0.64056	1551.53	0.53495	1551.53	0.58017	1551.53	0.54821	1551.53	0.57404	1551.53	0.59403	1551.53	0.69338	1551.53	0.75	1551.53	0.68463	1551.53	1.07181
1550.57	0.64432	1550.57	0.53839	1550.57	0.58317	1550.57	0.54779	1550.57	0.58203	1550.57	0.61954	1550.57	0.74687	1550.57	0.80215	1550.57	0.71122	1550.57	1.12453
1549.6	0.64163	1549.6	0.53632	1549.6	0.58398	1549.6	0.54562	1549.6	0.59149	1549.6	0.65142	1549.6	0.81361	1549.6	0.8592	1549.6	0.73736	1549.6	1.17255
1548.64	0.6355	1548.64	0.53257	1548.64	0.58454	1548.64	0.54406	1548.64	0.60379	1548.64	0.69222	1548.64	0.89497	1548.64	0.92085	1548.64	0.76582	1548.64	1.21976
1547.67	0.63147	1547.67	0.53182	1547.67	0.5871	1547.67	0.54464	1547.67	0.62118	1547.67	0.743	1547.67	0.98706	1547.67	0.98546	1547.67	0.79427	1547.67	1.26294
1546.71	0.63532	1546.71	0.53663	1546.71	0.59259	1546.71	0.54824	1546.71	0.64681	1546.71	0.80744	1546.71	1.09353	1546.71	1.05009	1546.71	0.82051	1546.71	1.30753
1545.74	0.64423	1545.74	0.54472	1545.74	0.6	1545.74	0.55474	1545.74	0.68136	1545.74	0.88938	1545.74	1.21573	1545.74	1.11667	1545.74	0.84691	1545.74	1.34899
1544.78	0.64592	1544.78	0.54827	1544.78	0.60381	1544.78	0.56052	1544.78	0.72443	1544.78	0.98689	1544.78	1.34676	1544.78	1.18039	1544.78	0.86994	1544.78	1.38073
1543.82	0.64731	1543.82	0.55128	1543.82	0.60747	1543.82	0.56739	1543.82	0.7808	1543.82	1.09854	1543.82	1.47188	1543.82	1.24124	1543.82	0.88922	1543.82	1.40984
1542.85	0.65854	1542.85	0.55932	1542.85	0.61427	1542.85	0.57951	1542.85	0.85714	1542.85	1.21971	1542.85	1.59249	1542.85	1.29978	1542.85	0.90687	1542.85	1.43133
1541.89	0.67087	1541.89	0.56741	1541.89	0.623	1541.89	0.59512	1541.89	0.95902	1541.89	1.34483	1541.89	1.70554	1541.89	1.35417	1541.89	0.92126	1541.89	1.44802
1540.92	0.68203	1540.92	0.5747	1540.92	0.63268	1540.92	0.61318	1540.92	1.09074	1540.92	1.46447	1540.92	1.80878	1540.92	1.40049	1540.92	0.93065	1540.92	1.4534
1539.96	0.69549	1539.96	0.58325	1539.96	0.64593	1539.96	0.63799	1539.96	1.26327	1539.96	1.57735	1539.96	1.91611	1539.96	1.44557	1539.96	0.94069	1539.96	1.45663
1538.99	0.68192	1538.99	0.57639	1538.99	0.64989	1538.99	0.66173	1538.99	1.47837	1538.99	1.66954	1538.99	2.01038	1538.99	1.47462	1538.99	0.94165	1538.99	1.44527
1538.03	0.64612	1538.03	0.55576	1538.03	0.64407	1538.03	0.68391	1538.03	1.70308	1538.03	1.71751	1538.03	2.06803	1538.03	1.47932	1538.03	0.93538	1538.03	1.42723
1537.07	0.62413	1537.07	0.54397	1537.07	0.64454	1537.07	0.71868	1537.07	1.94154	1537.07	1.74792	1537.07	2.11745	1537.07	1.48122	1537.07	0.92794	1537.07	1.40535
1536.1	0.62183	1536.1	0.54577	1536.1	0.65638	1536.1	0.77616	1536.1	2.21528	1536.1	1.76243	1536.1	2.15541	1536.1	1.48028	1536.1	0.91799	1536.1	1.38395
1535.14	0.633	1535.14	0.55624	1535.14	0.67701	1535.14	0.8624	1535.14	2.49213	1535.14	1.77311	1535.14	2.17526	1535.14	1.46868	1535.14	0.90558	1535.14	1.35256
1534.17	0.64603	1534.17	0.57013	1534.17	0.70179	1534.17	0.97966	1534.17	2.75771	1534.17	1.77841	1534.17	2.17361	1534.17	1.44907	1534.17	0.88794	1534.17	1.31237
1533.21	0.64579	1533.21	0.57919	1533.21	0.72549	1533.21	1.13129	1533.21	2.95305	1533.21	1.78187	1533.21	2.15411	1533.21	1.41667	1533.21	0.86878	1533.21	1.26815
1532.24	0.63429	1532.24	0.58182	1532.24	0.75029	1532.24	1.31148	1532.24	3.04762	1532.24	1.78273	1532.24	2.09836	1532.24	1.37634	1532.24	0.84768	1532.24	1.22371
1531.28	0.62524	1531.28	0.5868	1531.28	0.78476	1531.28	1.52706	1531.28	3.06132	1531.28	1.78297	1531.28	2.02812	1531.28	1.3272	1531.28	0.8257	1531.28	1.18
1530.32	0.62178	1530.32	0.59561	1530.32	0.83569	1530.32	1.78356	1530.32	3.05634	1530.32	1.76902	1530.32	1.93175	1530.32	1.27647	1530.32	0.80172	1530.32	1.13415
1529.35	0.62524	1529.35	0.61226	1529.35	0.90769	1529.35	2.09355	1529.35	3.06132	1529.35	1.74933	1529.35	1.82303	1529.35	1.22222	1529.35	0.78005	1529.35	1.09076
1528.39	0.63369	1528.39	0.6387	1528.39	1.00466	1528.39	2.44151	1528.39	3.08095	1528.39	1.71164	1528.39	1.71164	1528.39	1.16998	1528.39	0.76028	1528.39	1.05203
1527.42	0.64307	1527.42	0.67188	1527.42	1.12174	1527.42	2.79221	1527.42	3.10096	1527.42	1.64962	1527.42	1.6005	1527.42	1.11592	1527.42	0.74053	1527.42	1.01415
1526.46	0.65443	1526.46	0.71892	1526.46	1.26378	1526.46	3.1165	1526.46	3.08654	1526.46	1.57353	1526.46	1.48956	1526.46	1.06468	1526.46	0.72297	1526.46	0.98165
1525.49	0.66219	1525.49	0.77886	1525.49	1.4308	1525.49	3.35602	1525.49	3.00939	1525.49	1.4907	1525.49	1.38445	1525.49	1.01908	1525.49	0.70673	1525.49	0.94963
1524.53	0.66187	1524.53	0.84514	1524.53	1.61	1524.53	3.48108	1524.53	2.837	1524.53	1.40305	1524.53	1.288	1524.53	0.97724	1524.53	0.69099	1524.53	0.92132
1523.57	0.66876	1523.57	0.92754	1523.57	1.79775	1523.57	3.51648	1523.57	2.62295	1523.57	1.32231	1523.57	1.20301	1523.57	0.93842	1523.57	0.67511	1523.57	0.8951
1522.6	0.69367	1522.6	1.04515	1522.6	2.01613	1522.6	3.55114	1522.6	2.40385	1522.6	1.25	1522.6	1.1343	1522.6	0.90711	1522.6	0.66138	1522.6	0.87169
1521.64	0.72803	1521.64	1.19493	1521.64	2.22909	1521.64	3.60588	1521.64	2.17376	1521.64	1.17885	1521.64	1.07356	1521.64	0.87697	1521.64	0.65074	1521.64	0.85139
1520.67	0.7497	1520.67	1.34783	1520.67	2.37548	1520.67	3.62573	1520.67	1.9375	1520.67	1.11111	1520.67	1.01639	1520.67	0.84815	1520.67	0.6405	1520.67	0.83445
1519.71	0.76563	1519.71	1.4918	1519.71	2.44061	1519.71	3.51934	1519.71	1.73098	1519.71	1.04598	1519.71	0.96662	1519.71	0.82088	1519.71	0.62883	1519.71	0.81667
1518.74	0.81211	1518.74	1.65128	1518.74	2.47692	1518.74	3.31959	1518.74	1.56691	1518.74	0.99536	1518.74	0.92929	1518.74	0.79901	1518.74	0.61983	1518.74	0.80199
1517.78	0.89986	1517.78	1.84928	1517.78	2.51181	1517.78	3.0381	1517.78	1.42411	1517.78	0.95509	1517.78	0.89733	1517.78	0.77995	1517.78	0.61111	1517.78	0.78668
1516.82	1.01113	1516.82	2.02548	1516.82	2.51383	1516.82	2.68354	1516.82	1.30061	1516.82	0.92308	1516.82	0.86885	1516.82	0.76351	1516.82	0.60342	1516.82	0.77372
1515.85	1.12852	1515.85	2.13667	1515.85	2.46538	1515.85	2.33091	1515.85	1.19813	1515.85	0.8965	1515.85	0.84121	1515.85	0.74709	1515.85	0.59572	1515.85	0.76219
1514.89	1.27416	1514.89	2.21233	1514.89	2.39259	1514.89	2.01875	1514.89	1.11765	1514.89	0.87534	1514.89	0.81876	1514.89	0.73243	1514.89	0.58888	1514.89	0.75379
1513.92	1.4726	1513.92	2.26316	1513.92	2.27915	1513.92	1.75272	1513.92	1.0522	1513.92	0.86	1513.92	0.80025	1513.92	0.71906	1513.92	0.58213	1513.92	0.74309
1512.96	1.72776	1512.96	2.30576	1512.96	2.15101	1512.96	1.54458	1512.96	1.00156	1512.96	0.85013	1512.96	0.78458	1512.96	0.70907	1512.96	0.57696	1512.96	0.73509
1511.99	1.99375	1511.99	2.27857	1511.99	1.98754	1511.99	1.375	1511.99	0.96084	1511.99	0.8428	1511.99	0.7696	1511.99	0.69956	1511.99	0.57117	1511.99	0.72582
1511.03	2.22378	1511.03	2.1931	1511.03	1.82759	1511.03	1.23256	1511.03	0.92847	1511.03	0.83465	1511.03	0.75445	1511.03	0.6898	1511.03	0.56584	1511.03	0.71783
1510.07	2.42692	1510.07	2.06885	1510.07	1.68267	1510.07	1.12478	1510.07	0.90661	1510.07	0.83136	1510.07	0.74323	1510.07	0.68216	1510.07	0.56139	1510.07	0.71059
1509.1	2.60504	1509.1	1.9375	1509.1	1.55388	1509.1	1.04553	1509.1	0.89466	1509.1	0.83333	1509.1	0.73547	1509.1	0.6776	1509.1	0.55806	1509.1	0.70535
1508.14	2.76498	1508.14	1.80723	1508.14	1.44578	1508.14	0.98847	1508.14	0.89153	1508.14	0.83916	1508.14	0.72904	1508.14	0.6734	1508.14	0.55453	1508.14	0.6993
1507.17	2.85714	1507.17	1.66667	1507.17	1.34259	1507.17	0.94309	1507.17	0.89645	1507.17	0.84425	1507.17	0.72409	1507.17	0.66897	1507.17	0.55186	1507.17	0.69378
1506.21	2.77404	1506.21	1.49482	1506.21	1.23028	1506.21	0.89875	1506.21	0.90581	1506.21	0.84357	1506.21	0.71588	1506.21	0.66322	1506.21	0.549	1506.21	0.68937
1505.24	2.4958	1505.24	1.30837	1505.24	1.11236	1505.24	0.851	1505.24	0.91525	1505.24	0.8331	1505.24	0.70296	1505.24	0.65347	1505.24	0.54445	1505.24	0.68512
1504.28	2.21583	1504.28	1.15789	1504.28	1.01987	1504.28	0.81374	1504.28	0.93475	1504.28	0.82024	1504.28	0.69136	1504.28	0.6457	1504.28	0.5413	1504.28	0.68142
1503.32	2.00321	1503.32	1.0469	1503.32	0.94985	1503.32	0.78815	1503.32	0.96154	1503.32	0.80749	1503.32	0.68009	1503.32	0.63841	1503.32	0.53694	1503.32	0.67714
1502.35	1.84366	1502.35	0.966	1502.35	0.90058	1502.35	0.77351	1502.35	0.99522	1502.35	0.79416	1502.35	0.67277	1502.35	0.63387	1502.35	0.53464	1502.35	0.67422
1501.39	1.70219	1501.39	0.90159	1501.39	0.86169	1501.39	0.76536	1501.39	1.02467	1501.39	0.77875	1501.39	0.66631	1501.39	0.63057	1501.39	0.53293	1501.39	0.67206
1500.42	1.57653	1500.42	0.85359	1500.42	0.83065	1500.42	0.76296	1500.42	1.0404	1500.42	0.76108	1500.42	0.66026	1500.42	0.62805	1500.42	0.53138	1500.42	0.67028
1499.46	1.45933	1499.46	0.8166	1499.46	0.80688	1499.46	0.76633	1499.46	1.03741	1499.46	0.74209	1499.46	0.65521	1499.46	0.62564	1499.46	0.52997	1499.46	0.66813
1498.49	1.34444	1498.49	0.78266	1498.49	0.7847	1498.49	0.77564	1498.49	1.02024	1498.49	0.72368	1498.49	0.65124	1498.49	0.62371	1498.49	0.52885	1498.49	0.66703
1497.53	1.25052	1497.53	0.75631	1497.53	0.76795	1497.53	0.79128	1497.53	0.99008	1497.53	0.70804	1497.53	0.64827	1497.53	0.62201	1497.53	0.52775	1497.53	0.6663
1496.57	1.16798	1496.57	0.73416	1496.57	0.75383	1496.57	0.81743	1496.57	0.95323	1496.57	0.69285	1496.57	0.64449	1496.57	0.62015	1496.57	0.52627	1496.57	0.66479
1495.6	1.07971	1495.6	0.70616	1495.6	0.73854	1495.6	0.85387	1495.6	0.91131	1495.6	0.67959	1495.6	0.64155	1495.6	0.6189	1495.6	0.5265	1495.6	0.66667
1494.64	1	1494.64	0.67781	1494.64	0.72381	1494.64	0.89412	1494.64	0.86981	1494.64	0.66887	1494.64	0.63866	1494.64	0.61601	1494.64	0.52686	1494.64	0.67034
1493.67	0.9459	1493.67	0.65806	1493.67	0.71579	1493.67	0.93435	1493.67	0.83265	1493.67	0.66019	1493.67	0.63617	1493.67	0.61384	1493.67	0.52577	1493.67	0.67253
1492.71	0.91441	1492.71	0.64787	1492.71	0.71816	1492.71	0.96361	1492.71	0.80449	1492.71	0.65625	1492.71	0.63703	1492.71	0.61453	1492.71	0.52636	1492.71	0.67592
1491.74	0.89851	1491.74	0.64523	1491.74	0.73147	1491.74	0.96785	1491.74	0.7859	1491.74	0.65577	1491.74	0.63907	1491.74	0.61744	1491.74	0.529	1491.74	0.68023
1490.78	0.88806	1490.78	0.64674	1490.78	0.75508	1490.78	0.94295	1490.78	0.77474	1490.78	0.65673	1490.78	0.64116	1490.78	0.62044	1490.78	0.53268	1490.78	0.68548
1489.82	0.86715	1489.82	0.64355	1489.82	0.78675	1489.82	0.89728	1489.82	0.76546	1489.82	0.65635	1489.82	0.64286	1489.82	0.62264	1489.82	0.53514	1489.82	0.6899
1488.85	0.84225	1488.85	0.63957	1488.85	0.83287	1488.85	0.85429	1488.85	0.75985	1488.85	0.65642	1488.85	0.6444	1488.85	0.62487	1488.85	0.53874	1488.85	0.69697
1487.89	0.82305	1487.89	0.64171	1487.89	0.89419	1487.89	0.81967	1487.89	0.75853	1487.89	0.65789	1487.89	0.64655	1487.89	0.62893	1487.89	0.5425	1487.89	0.70505
1486.92	0.8024	1486.92	0.64624	1486.92	0.94646	1486.92	0.79079	1486.92	0.75884	1486.92	0.65755	1486.92	0.64903	1486.92	0.63263	1486.92	0.54537	1486.92	0.71209
1485.96	0.78165	1485.96	0.65547	1485.96	0.96032	1485.96	0.76679	1485.96	0.76101	1485.96	0.65832	1485.96	0.65264	1485.96	0.63751	1485.96	0.549	1485.96	0.72024
1484.99	0.7673	1484.99	0.67853	1484.99	0.93558	1484.99	0.75216	1484.99	0.76826	1484.99	0.66232	1484.99	0.66017	1484.99	0.6455	1484.99	0.55505	1484.99	0.73229
1484.03	0.75743	1484.03	0.71915	1484.03	0.89213	1484.03	0.74543	1484.03	0.77665	1484.03	0.66667	1484.03	0.66885	1484.03	0.65525	1484.03	0.56147	1484.03	0.74362
1483.07	0.75092	1483.07	0.76788	1483.07	0.85118	1483.07	0.74453	1483.07	0.78764	1483.07	0.67105	1483.07	0.67849	1483.07	0.66522	1483.07	0.56772	1483.07	0.75649
1482.1	0.74694	1482.1	0.79974	1482.1	0.82013	1482.1	0.74877	1482.1	0.79661	1482.1	0.67588	1482.1	0.6904	1482.1	0.67588	1482.1	0.57479	1482.1	0.77049
1481.14	0.74512	1481.14	0.79145	1481.14	0.79557	1481.14	0.75806	1481.14	0.80501	1481.14	0.68116	1481.14	0.70392	1481.14	0.68806	1481.14	0.58246	1481.14	0.78636
1480.17	0.74543	1480.17	0.75556	1480.17	0.77863	1480.17	0.77078	1480.17	0.8106	1480.17	0.68841	1480.17	0.72	1480.17	0.70103	1480.17	0.59016	1480.17	0.8021
1479.21	0.75646	1479.21	0.72268	1479.21	0.77164	1479.21	0.78947	1479.21	0.82	1479.21	0.70205	1479.21	0.74007	1479.21	0.71762	1479.21	0.59942	1479.21	0.82
1478.24	0.78745	1478.24	0.70125	1478.24	0.77456	1478.24	0.81028	1478.24	0.83108	1478.24	0.7193	1478.24	0.76303	1478.24	0.73565	1478.24	0.60951	1478.24	0.83787
1477.28	0.8484	1477.28	0.69005	1477.28	0.78608	1477.28	0.82993	1477.28	0.84371	1477.28	0.74119	1477.28	0.7871	1477.28	0.75495	1477.28	0.61803	1477.28	0.85315
1476.32	0.92401	1476.32	0.68468	1476.32	0.80851	1476.32	0.84798	1476.32	0.86486	1476.32	0.76865	1476.32	0.8172	1476.32	0.7765	1476.32	0.6281	1476.32	0.87231
1475.35	0.95899	1475.35	0.68161	1475.35	0.83978	1475.35	0.85997	1475.35	0.8915	1475.35	0.7979	1475.35	0.84916	1475.35	0.7979	1475.35	0.63665	1475.35	0.89019
1474.39	0.95411	1474.39	0.69231	1474.39	0.88158	1474.39	0.87265	1474.39	0.92627	1474.39	0.83172	1474.39	0.88416	1474.39	0.82041	1474.39	0.6463	1474.39	0.9095
1473.42	0.93997	1473.42	0.7186	1473.42	0.93701	1473.42	0.88674	1473.42	0.96748	1473.42	0.86861	1473.42	0.92105	1473.42	0.84397	1473.42	0.65601	1473.42	0.92824
1472.46	0.91131	1472.46	0.75158	1472.46	0.98675	1472.46	0.90166	1472.46	1.01188	1472.46	0.90578	1472.46	0.96129	1472.46	0.86628	1472.46	0.66592	1472.46	0.94453
1471.49	0.86486	1471.49	0.78351	1471.49	1.01843	1471.49	0.91566	1471.49	1.05009	1471.49	0.94118	1471.49	0.99672	1471.49	0.88372	1471.49	0.67331	1471.49	0.95597
1470.53	0.8195	1470.53	0.8195	1470.53	1.03494	1470.53	0.93393	1470.53	1.08362	1470.53	0.97645	1470.53	1.0264	1470.53	0.89755	1470.53	0.67904	1470.53	0.96285
1469.57	0.79245	1469.57	0.86657	1469.57	1.04825	1469.57	0.96183	1469.57	1.11702	1469.57	1.01777	1469.57	1.05528	1469.57	0.91304	1469.57	0.6833	1469.57	0.96774
1468.6	0.77928	1468.6	0.91198	1468.6	1.0604	1468.6	0.99371	1468.6	1.15328	1468.6	1.06397	1468.6	1.08034	1468.6	0.92533	1468.6	0.68696	1468.6	0.96933
1467.64	0.77833	1467.64	0.94328	1467.64	1.07666	1467.64	1.02265	1467.64	1.19245	1467.64	1.11072	1467.64	1.09913	1467.64	0.93353	1467.64	0.6892	1467.64	0.96636
1466.67	0.7952	1466.67	0.96325	1466.67	1.10351	1466.67	1.04833	1466.67	1.24063	1466.67	1.16266	1466.67	1.11723	1466.67	0.94303	1466.67	0.69121	1466.67	0.96325
1465.71	0.83266	1465.71	0.97799	1465.71	1.13297	1465.71	1.07427	1465.71	1.30126	1465.71	1.21484	1465.71	1.13091	1465.71	0.94817	1465.71	0.69111	1465.71	0.95692
1464.74	0.88462	1464.74	0.98571	1464.74	1.14787	1464.74	1.10302	1464.74	1.37694	1464.74	1.25963	1464.74	1.14154	1464.74	0.951	1464.74	0.69077	1464.74	0.94954
1463.78	0.9488	1463.78	0.98592	1463.78	1.13309	1463.78	1.12903	1463.78	1.46172	1463.78	1.29363	1463.78	1.14545	1463.78	0.95166	1463.78	0.68928	1463.78	0.9417
1462.82	1.03915	1462.82	0.97401	1462.82	1.10976	1462.82	1.15399	1462.82	1.53865	1462.82	1.3134	1462.82	1.14158	1462.82	0.94651	1462.82	0.68568	1462.82	0.92993
1461.85	1.16152	1461.85	0.95665	1461.85	1.09589	1461.85	1.18959	1461.85	1.62025	1461.85	1.33056	1461.85	1.13677	1461.85	0.94118	1461.85	0.68303	1461.85	0.92086
1460.89	1.27545	1460.89	0.93149	1460.89	1.09418	1460.89	1.23121	1460.89	1.69048	1460.89	1.33682	1460.89	1.13097	1460.89	0.93285	1460.89	0.67834	1460.89	0.90896
1459.92	1.35106	1459.92	0.91763	1459.92	1.1082	1459.92	1.28543	1459.92	1.76389	1459.92	1.33403	1459.92	1.12389	1459.92	0.92836	1459.92	0.67553	1459.92	0.89943
1458.96	1.38359	1458.96	0.92171	1458.96	1.12635	1458.96	1.35065	1458.96	1.81924	1458.96	1.32203	1458.96	1.1123	1458.96	0.92308	1458.96	0.67241	1458.96	0.88762
1457.99	1.3922	1457.99	0.94401	1457.99	1.14962	1457.99	1.42824	1457.99	1.86196	1457.99	1.30819	1457.99	1.10364	1457.99	0.91692	1457.99	0.66924	1457.99	0.8759
1457.03	1.34763	1457.03	0.95367	1457.03	1.16602	1457.03	1.5	1457.03	1.85981	1457.03	1.28664	1457.03	1.08545	1457.03	0.90318	1457.03	0.66333	1457.03	0.86272
1456.07	1.2449	1456.07	0.92564	1456.07	1.16858	1456.07	1.53652	1456.07	1.8209	1456.07	1.25	1456.07	1.05536	1456.07	0.88278	1456.07	0.65521	1456.07	0.84722
1455.1	1.13849	1455.1	0.88904	1455.1	1.17658	1455.1	1.55528	1455.1	1.76323	1455.1	1.21497	1455.1	1.02427	1455.1	0.86122	1455.1	0.64857	1455.1	0.83509
1454.14	1.06271	1454.14	0.87619	1454.14	1.20599	1454.14	1.57073	1454.14	1.7037	1454.14	1.17733	1454.14	0.98925	1454.14	0.84073	1454.14	0.64207	1454.14	0.82143
1453.17	1.0078	1453.17	0.89972	1453.17	1.25194	1453.17	1.59901	1453.17	1.65217	1453.17	1.13533	1453.17	0.95704	1453.17	0.82398	1453.17	0.63583	1453.17	0.80851
1452.21	0.96413	1452.21	0.94853	1452.21	1.3004	1452.21	1.62469	1452.21	1.59259	1452.21	1.08953	1452.21	0.92672	1452.21	0.80827	1452.21	0.62927	1452.21	0.7963
1451.24	0.93886	1451.24	1.00624	1451.24	1.3354	1451.24	1.63291	1451.24	1.52123	1451.24	1.042	1451.24	0.90084	1451.24	0.79531	1451.24	0.62319	1451.24	0.78372
1450.28	0.94993	1450.28	1.05392	1450.28	1.35789	1450.28	1.63706	1450.28	1.43016	1450.28	0.99845	1450.28	0.87995	1450.28	0.78372	1450.28	0.61722	1450.28	0.77153
1449.32	1.02067	1449.32	1.09556	1449.32	1.37473	1449.32	1.63776	1449.32	1.33195	1449.32	0.96541	1449.32	0.86406	1449.32	0.77349	1449.32	0.6126	1449.32	0.75976
1448.35	1.16241	1448.35	1.13144	1448.35	1.38178	1448.35	1.625	1448.35	1.23211	1448.35	0.94092	1448.35	0.85047	1448.35	0.76287	1448.35	0.60724	1448.35	0.74853
1447.39	1.32708	1447.39	1.14982	1447.39	1.38478	1447.39	1.58853	1447.39	1.14363	1447.39	0.92319	1447.39	0.83486	1447.39	0.75296	1447.39	0.60151	1447.39	0.73898
1446.42	1.40879	1446.42	1.14464	1446.42	1.39348	1446.42	1.51537	1446.42	1.0737	1446.42	0.91051	1446.42	0.81969	1446.42	0.74276	1446.42	0.59683	1446.42	0.73007
1445.46	1.38362	1445.46	1.12632	1445.46	1.41099	1445.46	1.40175	1445.46	1.01905	1445.46	0.89916	1445.46	0.80552	1445.46	0.73288	1445.46	0.59062	1445.46	0.71973
1444.49	1.32712	1444.49	1.11478	1444.49	1.4308	1444.49	1.26931	1444.49	0.98012	1444.49	0.88536	1444.49	0.79332	1444.49	0.72348	1444.49	0.58485	1444.49	0.70986
1443.53	1.28056	1443.53	1.12105	1443.53	1.42953	1443.53	1.14311	1443.53	0.94948	1443.53	0.87176	1443.53	0.78309	1443.53	0.71477	1443.53	0.57776	1443.53	0.69989
1442.57	1.23883	1442.57	1.1558	1442.57	1.38696	1442.57	1.04248	1442.57	0.93003	1442.57	0.861	1442.57	0.77616	1442.57	0.70889	1442.57	0.57168	1442.57	0.69122
1441.6	1.18657	1441.6	1.19774	1441.6	1.30061	1441.6	0.9651	1441.6	0.91775	1441.6	0.85255	1441.6	0.76904	1441.6	0.70121	1441.6	0.56483	1441.6	0.67949
1440.64	1.13036	1440.64	1.21264	1440.64	1.19209	1440.64	0.90818	1440.64	0.91079	1440.64	0.84513	1440.64	0.76265	1440.64	0.69256	1440.64	0.55771	1440.64	0.66702
1439.67	1.09028	1439.67	1.17164	1439.67	1.08276	1439.67	0.86501	1439.67	0.9049	1439.67	0.83511	1439.67	0.7539	1439.67	0.68113	1439.67	0.54943	1439.67	0.65417
1438.71	1.09171	1438.71	1.09364	1438.71	0.99839	1438.71	0.83875	1438.71	0.90365	1438.71	0.82865	1438.71	0.74758	1438.71	0.66991	1438.71	0.54251	1438.71	0.64412
1437.74	1.14639	1437.74	1.01345	1437.74	0.94366	1437.74	0.82377	1437.74	0.91088	1437.74	0.82377	1437.74	0.74079	1437.74	0.66118	1437.74	0.53695	1437.74	0.63474
1436.78	1.23237	1436.78	0.92668	1436.78	0.89864	1436.78	0.81481	1436.78	0.91667	1436.78	0.81931	1436.78	0.73063	1436.78	0.65275	1436.78	0.53131	1436.78	0.62658
1435.82	1.27273	1435.82	0.83727	1435.82	0.85149	1435.82	0.80267	1435.82	0.91351	1435.82	0.80914	1435.82	0.71581	1435.82	0.64111	1435.82	0.52576	1435.82	0.61871
1434.85	1.24593	1434.85	0.7701	1434.85	0.813	1434.85	0.79404	1434.85	0.9028	1434.85	0.79818	1434.85	0.69897	1434.85	0.62936	1434.85	0.51993	1434.85	0.61056
1433.89	1.18042	1433.89	0.72524	1433.89	0.78846	1433.89	0.79049	1433.89	0.8939	1433.89	0.78846	1433.89	0.68333	1433.89	0.61747	1433.89	0.51378	1433.89	0.60235
1432.92	1.10072	1432.92	0.69388	1432.92	0.77078	1432.92	0.78968	1432.92	0.88312	1432.92	0.77567	1432.92	0.66667	1432.92	0.60654	1432.92	0.50704	1432.92	0.5936
1431.96	1.02357	1431.96	0.67034	1431.96	0.7581	1431.96	0.79064	1431.96	0.87231	1431.96	0.76	1431.96	0.65096	1431.96	0.59549	1431.96	0.50082	1431.96	0.58518
1430.99	0.96178	1430.99	0.65652	1430.99	0.75312	1430.99	0.79474	1430.99	0.86163	1430.99	0.74384	1430.99	0.63848	1430.99	0.58698	1430.99	0.4963	1430.99	0.57854
1430.03	0.90923	1430.03	0.64624	1430.03	0.75219	1430.03	0.7992	1430.03	0.84648	1430.03	0.72585	1430.03	0.62604	1430.03	0.579	1430.03	0.49222	1430.03	0.57293
1429.07	0.85613	1429.07	0.63531	1429.07	0.75125	1429.07	0.8024	1429.07	0.82329	1429.07	0.7054	1429.07	0.61389	1429.07	0.57129	1429.07	0.48822	1429.07	0.56752
1428.1	0.81023	1428.1	0.62708	1428.1	0.75062	1428.1	0.80374	1428.1	0.7963	1428.1	0.68643	1428.1	0.6026	1428.1	0.56367	1428.1	0.48431	1428.1	0.56209
1427.14	0.77519	1427.14	0.62176	1427.14	0.74906	1427.14	0.80107	1427.14	0.76825	1427.14	0.6689	1427.14	0.59055	1427.14	0.55504	1427.14	0.48	1427.14	0.55556
1426.17	0.75126	1426.17	0.62227	1426.17	0.75031	1426.17	0.7984	1426.17	0.74378	1426.17	0.65642	1426.17	0.58115	1426.17	0.54862	1426.17	0.47649	1426.17	0.55115
1425.21	0.73424	1425.21	0.62658	1425.21	0.7519	1425.21	0.78989	1425.21	0.72175	1425.21	0.64565	1425.21	0.5717	1425.21	0.54247	1425.21	0.47331	1425.21	0.54696
1424.24	0.72005	1424.24	0.63333	1424.24	0.75223	1424.24	0.77297	1424.24	0.70286	1424.24	0.63402	1424.24	0.56202	1424.24	0.53594	1424.24	0.46895	1424.24	0.54186
1423.28	0.70468	1423.28	0.64013	1423.28	0.7516	1423.28	0.74872	1423.28	0.68735	1423.28	0.62182	1423.28	0.55377	1423.28	0.52931	1423.28	0.4655	1423.28	0.53804
1422.32	0.69222	1422.32	0.64576	1422.32	0.7545	1422.32	0.72291	1422.32	0.67471	1422.32	0.6121	1422.32	0.54757	1422.32	0.52364	1422.32	0.46257	1422.32	0.53558
1421.35	0.69121	1421.35	0.65467	1421.35	0.76178	1421.35	0.70205	1421.35	0.66667	1421.35	0.60625	1421.35	0.54291	1421.35	0.52057	1421.35	0.46117	1421.35	0.53444
1420.39	0.70421	1420.39	0.66941	1420.39	0.76996	1420.39	0.68803	1420.39	0.66163	1420.39	0.60275	1420.39	0.53985	1420.39	0.51869	1420.39	0.46073	1420.39	0.53377
1419.42	0.71193	1419.42	0.68165	1419.42	0.76744	1419.42	0.67428	1419.42	0.65614	1419.42	0.59872	1419.42	0.53633	1419.42	0.5161	1419.42	0.46021	1419.42	0.53378
1418.46	0.70037	1418.46	0.67861	1418.46	0.74835	1418.46	0.65741	1418.46	0.6484	1418.46	0.5929	1418.46	0.53184	1418.46	0.51264	1418.46	0.45992	1418.46	0.53585
1417.49	0.68728	1417.49	0.66667	1417.49	0.7234	1417.49	0.64222	1417.49	0.6408	1417.49	0.5868	1417.49	0.52689	1417.49	0.50925	1417.49	0.45946	1417.49	0.53717
1416.53	0.6839	1416.53	0.65393	1416.53	0.7012	1416.53	0.62987	1416.53	0.63468	1416.53	0.58142	1416.53	0.52197	1416.53	0.50609	1416.53	0.45899	1416.53	0.5374
1415.57	0.68787	1415.57	0.63965	1415.57	0.68224	1415.57	0.62128	1415.57	0.62999	1415.57	0.57765	1415.57	0.51911	1415.57	0.50432	1415.57	0.45948	1415.57	0.53875
1414.6	0.69514	1414.6	0.62607	1414.6	0.66895	1414.6	0.61555	1414.6	0.62674	1414.6	0.57507	1414.6	0.51767	1414.6	0.50387	1414.6	0.46069	1414.6	0.54159
1413.64	0.70012	1413.64	0.61361	1413.64	0.65695	1413.64	0.60978	1413.64	0.62274	1413.64	0.57227	1413.64	0.51585	1413.64	0.50344	1413.64	0.46178	1413.64	0.5436
1412.67	0.70517	1412.67	0.6035	1412.67	0.64823	1412.67	0.606	1412.67	0.61945	1412.67	0.56948	1412.67	0.51494	1412.67	0.5043	1412.67	0.46361	1412.67	0.54613
1411.71	0.70944	1411.71	0.59432	1411.71	0.64044	1411.71	0.60288	1411.71	0.61749	1411.71	0.56728	1411.71	0.51449	1411.71	0.50517	1411.71	0.46471	1411.71	0.54972
1410.74	0.71152	1410.74	0.587	1410.74	0.63459	1410.74	0.59959	1410.74	0.6153	1410.74	0.56606	1410.74	0.51491	1410.74	0.50647	1410.74	0.46624	1410.74	0.55325
1409.78	0.70929	1409.78	0.58103	1409.78	0.62955	1409.78	0.59695	1409.78	0.61378	1409.78	0.56484	1409.78	0.51534	1409.78	0.50865	1409.78	0.46853	1409.78	0.55682
1408.82	0.70286	1408.82	0.57632	1408.82	0.62527	1408.82	0.59435	1408.82	0.6129	1408.82	0.56364	1408.82	0.51621	1408.82	0.51173	1408.82	0.47082	1408.82	0.56042
1407.85	0.69611	1407.85	0.57323	1407.85	0.62276	1407.85	0.59337	1407.85	0.61371	1407.85	0.56393	1407.85	0.51888	1407.85	0.51616	1407.85	0.47394	1407.85	0.56501
1406.89	0.68881	1406.89	0.57046	1406.89	0.62145	1406.89	0.59218	1406.89	0.61371	1406.89	0.56393	1406.89	0.52208	1406.89	0.51979	1406.89	0.47661	1406.89	0.56827
1405.92	0.68525	1405.92	0.5706	1405.92	0.62236	1405.92	0.59178	1405.92	0.61394	1405.92	0.56568	1405.92	0.52679	1405.92	0.52398	1405.92	0.47967	1405.92	0.57226
1404.96	0.68009	1404.96	0.57046	1404.96	0.62342	1404.96	0.59218	1404.96	0.61498	1404.96	0.56718	1404.96	0.53291	1404.96	0.53004	1404.96	0.48284	1404.96	0.57771
1403.99	0.67458	1403.99	0.56911	1403.99	0.62382	1403.99	0.59285	1403.99	0.61674	1403.99	0.56966	1403.99	0.54125	1403.99	0.53687	1403.99	0.48695	1403.99	0.58472
1403.03	0.66667	1403.03	0.56579	1403.03	0.62319	1403.03	0.59194	1403.03	0.6168	1403.03	0.5717	1403.03	0.54877	1403.03	0.54137	1403.03	0.48943	1403.03	0.58904
1402.07	0.66193	1402.07	0.56437	1402.07	0.62436	1402.07	0.5914	1402.07	0.61609	1402.07	0.574	1402.07	0.55709	1402.07	0.54603	1402.07	0.49227	1402.07	0.59372
1401.1	0.66339	1401.1	0.56623	1401.1	0.62771	1401.1	0.59335	1401.1	0.61813	1401.1	0.57975	1401.1	0.56729	1401.1	0.55182	1401.1	0.49551	1401.1	0.5998
1400.14	0.66814	1400.14	0.56955	1400.14	0.63125	1400.14	0.59528	1400.14	0.6209	1400.14	0.58664	1400.14	0.57714	1400.14	0.55699	1400.14	0.49836	1400.14	0.60419
1399.17	0.67257	1399.17	0.5725	1399.17	0.63532	1399.17	0.59666	1399.17	0.62423	1399.17	0.59608	1399.17	0.58744	1399.17	0.56296	1399.17	0.50124	1399.17	0.60861
1398.21	0.66848	1398.21	0.5705	1398.21	0.63599	1398.21	0.59593	1398.21	0.62564	1398.21	0.60591	1398.21	0.59593	1398.21	0.56734	1398.21	0.5041	1398.21	0.61194
1397.24	0.66311	1397.24	0.56752	1397.24	0.63469	1397.24	0.59408	1397.24	0.62575	1397.24	0.61645	1397.24	0.60213	1397.24	0.57117	1397.24	0.50569	1397.24	0.61341
1396.28	0.66667	1396.28	0.56961	1396.28	0.63747	1396.28	0.59506	1396.28	0.62788	1396.28	0.62978	1396.28	0.61014	1396.28	0.57696	1396.28	0.50812	1396.28	0.61675
1395.32	0.67562	1395.32	0.57495	1395.32	0.64381	1395.32	0.59848	1395.32	0.63343	1395.32	0.64579	1395.32	0.6197	1395.32	0.58403	1395.32	0.51138	1395.32	0.62032
1394.35	0.67804	1394.35	0.57505	1394.35	0.64634	1394.35	0.59943	1394.35	0.63791	1394.35	0.65975	1394.35	0.62784	1394.35	0.58998	1394.35	0.51373	1394.35	0.62353
1393.39	0.67045	1393.39	0.5703	1393.39	0.64577	1393.39	0.59761	1393.39	0.64321	1393.39	0.66976	1393.39	0.63503	1393.39	0.59541	1393.39	0.51631	1393.39	0.62705
1392.42	0.66499	1392.42	0.56592	1392.42	0.64488	1392.42	0.59603	1392.42	0.65059	1392.42	0.67795	1392.42	0.64237	1392.42	0.60036	1392.42	0.51843	1392.42	0.63073
1391.46	0.66336	1391.46	0.56419	1391.46	0.64603	1391.46	0.59484	1391.46	0.66139	1391.46	0.68443	1391.46	0.65171	1391.46	0.60507	1391.46	0.51984	1391.46	0.63318
1390.49	0.66469	1390.49	0.56449	1390.49	0.6487	1390.49	0.59541	1390.49	0.67603	1390.49	0.69057	1390.49	0.66339	1390.49	0.60995	1390.49	0.52289	1390.49	0.63765
1389.53	0.66798	1389.53	0.56522	1389.53	0.65188	1389.53	0.59612	1389.53	0.69262	1389.53	0.69619	1389.53	0.676	1389.53	0.61343	1389.53	0.52525	1389.53	0.64015
1388.57	0.67703	1388.57	0.57058	1388.57	0.65854	1388.57	0.59947	1388.57	0.71128	1388.57	0.70533	1388.57	0.69018	1388.57	0.61927	1388.57	0.52941	1388.57	0.6447
1387.6	0.68426	1387.6	0.5746	1387.6	0.66404	1387.6	0.60286	1387.6	0.72865	1387.6	0.71702	1387.6	0.70428	1387.6	0.6235	1387.6	0.53323	1387.6	0.6487
1386.64	0.68072	1386.64	0.57264	1386.64	0.66471	1386.64	0.60267	1386.64	0.73937	1386.64	0.72982	1386.64	0.71368	1386.64	0.62604	1386.64	0.53597	1386.64	0.65255
1385.67	0.67292	1385.67	0.56703	1385.67	0.66181	1385.67	0.6	1385.67	0.74345	1385.67	0.74426	1385.67	0.71987	1385.67	0.62534	1385.67	0.53707	1385.67	0.65418
1384.71	0.67026	1384.71	0.5654	1384.71	0.66182	1384.71	0.6007	1384.71	0.74563	1384.71	0.7657	1384.71	0.72582	1384.71	0.62718	1384.71	0.53907	1384.71	0.65736
1383.74	0.67058	1383.74	0.56554	1383.74	0.6628	1383.74	0.60281	1383.74	0.74728	1383.74	0.79123	1383.74	0.73056	1383.74	0.62994	1383.74	0.54186	1383.74	0.66089
1382.78	0.67218	1382.78	0.56593	1382.78	0.66188	1382.78	0.60614	1382.78	0.74542	1382.78	0.81969	1382.78	0.73355	1382.78	0.63278	1382.78	0.54367	1382.78	0.66315
1381.82	0.6715	1381.82	0.56458	1381.82	0.66002	1381.82	0.6118	1381.82	0.74094	1381.82	0.84653	1381.82	0.73312	1381.82	0.63412	1381.82	0.54467	1381.82	0.66507
1380.85	0.67115	1380.85	0.56427	1380.85	0.65911	1380.85	0.61989	1380.85	0.73862	1380.85	0.87359	1380.85	0.73319	1380.85	0.63628	1380.85	0.54531	1380.85	0.66667
1379.89	0.67243	1379.89	0.56361	1379.89	0.65913	1379.89	0.63063	1379.89	0.74074	1379.89	0.89859	1379.89	0.73375	1379.89	0.63927	1379.89	0.54688	1379.89	0.66858
1378.92	0.67372	1378.92	0.5618	1378.92	0.65913	1378.92	0.64457	1378.92	0.74389	1378.92	0.91984	1378.92	0.73375	1378.92	0.64279	1378.92	0.54816	1378.92	0.66922
1377.96	0.67341	1377.96	0.5592	1377.96	0.65757	1377.96	0.66006	1377.96	0.75	1377.96	0.93324	1377.96	0.73194	1377.96	0.64543	1377.96	0.54867	1377.96	0.66954
1376.99	0.67278	1376.99	0.55626	1376.99	0.65569	1376.99	0.67736	1376.99	0.76009	1376.99	0.93935	1376.99	0.73061	1376.99	0.64837	1376.99	0.54839	1376.99	0.66955
1376.03	0.67541	1376.03	0.55556	1376.03	0.6569	1376.03	0.6957	1376.03	0.7774	1376.03	0.94173	1376.03	0.7339	1376.03	0.65197	1376.03	0.54897	1376.03	0.67085
1375.07	0.6778	1375.07	0.55511	1375.07	0.65714	1375.07	0.70842	1375.07	0.79861	1375.07	0.93623	1375.07	0.73639	1375.07	0.65403	1375.07	0.54849	1375.07	0.67055
1374.1	0.67917	1374.1	0.55439	1374.1	0.659	1374.1	0.71592	1374.1	0.82792	1374.1	0.92848	1374.1	0.74058	1374.1	0.65649	1374.1	0.54821	1374.1	0.67057
1373.14	0.67713	1373.14	0.552	1373.14	0.66155	1373.14	0.71355	1373.14	0.86035	1373.14	0.91512	1373.14	0.74434	1373.14	0.65966	1373.14	0.54893	1373.14	0.67121
1372.17	0.67478	1372.17	0.54956	1372.17	0.66507	1372.17	0.70498	1372.17	0.89419	1372.17	0.89883	1372.17	0.74919	1372.17	0.66316	1372.17	0.54956	1372.17	0.67216
1371.21	0.6725	1371.21	0.54747	1371.21	0.66989	1371.21	0.69408	1371.21	0.92637	1371.21	0.87706	1371.21	0.75217	1371.21	0.66411	1371.21	0.54834	1371.21	0.66989
1370.25	0.67057	1370.25	0.54603	1370.25	0.6785	1370.25	0.68322	1370.25	0.95556	1370.25	0.85466	1370.25	0.75521	1370.25	0.66345	1370.25	0.54647	1370.25	0.66731
1369.28	0.66862	1369.28	0.54676	1369.28	0.69091	1369.28	0.67589	1369.28	0.98417	1369.28	0.83313	1369.28	0.75748	1369.28	0.66215	1369.28	0.54459	1369.28	0.66537
1368.32	0.66504	1368.32	0.54743	1368.32	0.70497	1368.32	0.66962	1368.32	1.00442	1368.32	0.81362	1368.32	0.7592	1368.32	0.66117	1368.32	0.54263	1368.32	0.66439
1367.35	0.65955	1367.35	0.54883	1367.35	0.71654	1367.35	0.66601	1367.35	1.01493	1367.35	0.79906	1367.35	0.75978	1367.35	0.65955	1367.35	0.5414	1367.35	0.66406
1366.39	0.65351	1366.39	0.55158	1366.39	0.72311	1366.39	0.66438	1366.39	1.01343	1366.39	0.78679	1366.39	0.75951	1366.39	0.65858	1366.39	0.54018	1366.39	0.66373
1365.42	0.64779	1365.42	0.55556	1365.42	0.72115	1365.42	0.66372	1365.42	0.99852	1365.42	0.77675	1365.42	0.75758	1365.42	0.65534	1365.42	0.53828	1365.42	0.66241
1364.46	0.64417	1364.46	0.56324	1364.46	0.71444	1364.46	0.666	1364.46	0.97234	1364.46	0.77136	1364.46	0.75395	1364.46	0.65107	1364.46	0.53526	1364.46	0.66008
1363.5	0.64397	1363.5	0.57515	1363.5	0.70651	1363.5	0.67276	1363.5	0.94034	1363.5	0.77246	1363.5	0.75227	1363.5	0.64838	1363.5	0.53344	1363.5	0.65871
1362.53	0.64043	1362.53	0.58787	1362.53	0.69588	1362.53	0.68219	1362.53	0.90646	1362.53	0.77438	1362.53	0.74886	1362.53	0.64608	1362.53	0.53145	1362.53	0.65703
1361.57	0.63426	1361.57	0.59964	1361.57	0.68574	1361.57	0.69588	1361.57	0.87285	1361.57	0.77988	1361.57	0.74463	1361.57	0.64418	1361.57	0.5306	1361.57	0.65637
1360.6	0.62667	1360.6	0.60701	1360.6	0.67626	1360.6	0.71444	1360.6	0.84036	1360.6	0.78427	1360.6	0.7385	1360.6	0.64195	1360.6	0.52851	1360.6	0.65473
1359.64	0.61981	1359.64	0.60833	1359.64	0.66836	1359.64	0.73986	1359.64	0.81011	1359.64	0.79061	1359.64	0.73244	1359.64	0.63973	1359.64	0.5256	1359.64	0.65114
1358.67	0.61596	1358.67	0.60741	1358.67	0.66263	1358.67	0.77541	1358.67	0.78752	1358.67	0.8	1358.67	0.72889	1358.67	0.63938	1358.67	0.52396	1358.67	0.64822
1357.71	0.61351	1357.71	0.60332	1357.71	0.65729	1357.71	0.81343	1357.71	0.76941	1357.71	0.81041	1357.71	0.72506	1357.71	0.6393	1357.71	0.52195	1357.71	0.64625
1356.75	0.61184	1356.75	0.59945	1356.75	0.6497	1356.75	0.84876	1356.75	0.75522	1356.75	0.81784	1356.75	0.72173	1356.75	0.63886	1356.75	0.51914	1356.75	0.64328
1355.78	0.61364	1355.78	0.59834	1355.78	0.64158	1355.78	0.87805	1355.78	0.74654	1355.78	0.82548	1355.78	0.72	1355.78	0.63905	1355.78	0.51592	1355.78	0.64095
1354.82	0.61782	1354.82	0.6	1354.82	0.63484	1354.82	0.89583	1354.82	0.74223	1354.82	0.83012	1354.82	0.71987	1354.82	0.63988	1354.82	0.51313	1354.82	0.63798
1353.85	0.62707	1353.85	0.60413	1353.85	0.63075	1353.85	0.89944	1353.85	0.74365	1353.85	0.8342	1353.85	0.7236	1353.85	0.64143	1353.85	0.51152	1353.85	0.63762
1352.89	0.63663	1352.89	0.60718	1352.89	0.62977	1352.89	0.88935	1352.89	0.75117	1352.89	0.83615	1352.89	0.72902	1352.89	0.64236	1352.89	0.50991	1352.89	0.63663
1351.92	0.64357	1351.92	0.60472	1351.92	0.63153	1351.92	0.86739	1351.92	0.76219	1351.92	0.83355	1351.92	0.73509	1351.92	0.641	1351.92	0.50792	1351.92	0.63528
1350.96	0.64581	1350.96	0.59869	1350.96	0.63809	1350.96	0.8399	1350.96	0.78144	1350.96	0.83442	1350.96	0.74246	1350.96	0.63936	1350.96	0.50673	1350.96	0.63429
1350	0.64221	1350	0.59003	1350	0.64873	1350	0.80784	1350	0.80682	1350	0.83858	1350	0.74912	1350	0.63772	1350	0.50594	1350	0.63393
1349.03	0.63483	1349.03	0.58159	1349.03	0.66458	1349.03	0.77616	1349.03	0.83727	1349.03	0.84503	1349.03	0.75414	1349.03	0.63546	1349.03	0.50515	1349.03	0.63419
1348.07	0.62821	1348.07	0.57439	1348.07	0.68568	1348.07	0.74503	1348.07	0.87141	1348.07	0.85503	1348.07	0.75563	1348.07	0.63194	1348.07	0.50396	1348.07	0.63383
1347.1	0.62821	1347.1	0.56875	1347.1	0.71253	1347.1	0.71815	1347.1	0.91	1347.1	0.87022	1347.1	0.75563	1347.1	0.62945	1347.1	0.50435	1347.1	0.63509
1346.14	0.63664	1346.14	0.56433	1346.14	0.73953	1346.14	0.69508	1346.14	0.94502	1346.14	0.88951	1346.14	0.75177	1346.14	0.6266	1346.14	0.50436	1346.14	0.63473
1345.17	0.65464	1345.17	0.56195	1345.17	0.76506	1345.17	0.67625	1345.17	0.97843	1345.17	0.91631	1345.17	0.74443	1345.17	0.62377	1345.17	0.50397	1345.17	0.635
1344.21	0.67267	1344.21	0.56294	1344.21	0.78589	1344.21	0.66284	1344.21	1.01115	1344.21	0.94918	1344.21	0.73751	1344.21	0.62255	1344.21	0.50397	1344.21	0.63627
1343.25	0.67987	1343.25	0.56595	1343.25	0.79774	1343.25	0.65396	1343.25	1.04098	1343.25	0.98145	1343.25	0.72989	1343.25	0.62133	1343.25	0.50437	1343.25	0.63755
1342.28	0.67519	1342.28	0.57066	1342.28	0.79748	1342.28	0.64826	1342.28	1.06555	1342.28	1.01116	1342.28	0.72127	1342.28	0.61975	1342.28	0.50478	1342.28	0.63847
1341.32	0.66456	1341.32	0.57875	1341.32	0.78803	1341.32	0.64688	1341.32	1.08966	1341.32	1.03268	1341.32	0.71412	1341.32	0.61961	1341.32	0.5056	1341.32	0.63968
1340.35	0.65456	1340.35	0.59082	1340.35	0.77139	1340.35	0.64918	1340.35	1.11879	1340.35	1.04643	1340.35	0.70899	1340.35	0.62106	1340.35	0.50723	1340.35	0.64257
1339.39	0.64388	1339.39	0.60499	1339.39	0.75119	1339.39	0.65456	1339.39	1.16206	1339.39	1.0447	1339.39	0.70346	1339.39	0.62106	1339.39	0.50805	1339.39	0.64519
1338.42	0.63363	1338.42	0.62303	1338.42	0.73095	1338.42	0.66352	1338.42	1.22201	1338.42	1.03094	1338.42	0.70022	1338.42	0.6212	1338.42	0.51007	1338.42	0.64857
1337.46	0.62598	1337.46	0.64438	1337.46	0.713	1337.46	0.67876	1337.46	1.30061	1337.46	1.00952	1337.46	0.69813	1337.46	0.62292	1337.46	0.5129	1337.46	0.65365
1336.5	0.61905	1336.5	0.66285	1336.5	0.69541	1336.5	0.6977	1336.5	1.39387	1336.5	0.98151	1336.5	0.69466	1336.5	0.62268	1336.5	0.51496	1336.5	0.65738
1335.53	0.61405	1335.53	0.67513	1335.53	0.68162	1335.53	0.72254	1335.53	1.49415	1335.53	0.95509	1335.53	0.69122	1335.53	0.62366	1335.53	0.51702	1335.53	0.66114
1334.57	0.61361	1334.57	0.68013	1334.57	0.67156	1334.57	0.75383	1334.57	1.59601	1334.57	0.93294	1334.57	0.68966	1334.57	0.62561	1334.57	0.52033	1334.57	0.66806
1333.6	0.61575	1333.6	0.67759	1333.6	0.66425	1333.6	0.78844	1333.6	1.67801	1333.6	0.91311	1333.6	0.68703	1333.6	0.62782	1333.6	0.52369	1333.6	0.67403
1332.64	0.62126	1332.64	0.66979	1332.64	0.66016	1332.64	0.82542	1332.64	1.73315	1332.64	0.89554	1332.64	0.68477	1332.64	0.63101	1332.64	0.52835	1332.64	0.68187
1331.67	0.62743	1331.67	0.65749	1331.67	0.65816	1331.67	0.8623	1331.67	1.74324	1331.67	0.87995	1331.67	0.68254	1331.67	0.63484	1331.67	0.53218	1331.67	0.6891
1330.71	0.63369	1330.71	0.64123	1330.71	0.65953	1330.71	0.89612	1330.71	1.71164	1330.71	0.86267	1330.71	0.67962	1330.71	0.63933	1330.71	0.53604	1330.71	0.6957
1329.75	0.64039	1329.75	0.6262	1329.75	0.66667	1329.75	0.93123	1329.75	1.64557	1329.75	0.84416	1329.75	0.67992	1329.75	0.64548	1329.75	0.54077	1329.75	0.70423
1328.78	0.64747	1328.78	0.61106	1328.78	0.67775	1328.78	0.9688	1328.78	1.55981	1328.78	0.82532	1328.78	0.6813	1328.78	0.65135	1328.78	0.54561	1328.78	0.71257
1327.82	0.65663	1327.82	0.59672	1327.82	0.69427	1327.82	1.01869	1327.82	1.46966	1327.82	0.80641	1327.82	0.68267	1327.82	0.65729	1327.82	0.55097	1327.82	0.72265
1326.85	0.66497	1326.85	0.58378	1326.85	0.71429	1326.85	1.08624	1326.85	1.38771	1326.85	0.79011	1326.85	0.68515	1326.85	0.66296	1326.85	0.55556	1326.85	0.73266
1325.89	0.67662	1325.89	0.5743	1325.89	0.73737	1325.89	1.18378	1325.89	1.31663	1325.89	0.77936	1325.89	0.69085	1325.89	0.67041	1325.89	0.56106	1325.89	0.74405
1324.92	0.69038	1324.92	0.56897	1324.92	0.76477	1324.92	1.31474	1324.92	1.25475	1324.92	0.77465	1324.92	0.69915	1324.92	0.67762	1324.92	0.56799	1324.92	0.75688
1323.96	0.70426	1323.96	0.56533	1323.96	0.79376	1323.96	1.47111	1323.96	1.19279	1323.96	0.77336	1323.96	0.70651	1323.96	0.68459	1323.96	0.57415	1323.96	0.76977
1323	0.71784	1323	0.56511	1323	0.82587	1323	1.63951	1323	1.13699	1323	0.7748	1323	0.71321	1323	0.69167	1323	0.58042	1323	0.78302
1322.03	0.73026	1322.03	0.56874	1322.03	0.86269	1322.03	1.79515	1322.03	1.0918	1322.03	0.77895	1322.03	0.72	1322.03	0.69958	1322.03	0.58782	1322.03	0.7976
1321.07	0.73918	1321.07	0.57414	1321.07	0.90366	1321.07	1.90286	1321.07	1.0538	1321.07	0.78169	1321.07	0.72549	1321.07	0.70626	1321.07	0.59411	1321.07	0.81121
1320.1	0.74276	1320.1	0.58457	1320.1	0.95422	1320.1	1.94461	1320.1	1.03251	1320.1	0.78563	1320.1	0.73377	1320.1	0.71643	1320.1	0.60199	1320.1	0.82754
1319.14	0.74086	1319.14	0.59893	1319.14	1.01826	1319.14	1.90598	1319.14	1.0245	1319.14	0.78985	1319.14	0.74251	1319.14	0.72797	1319.14	0.61208	1319.14	0.8447
1318.17	0.73282	1318.17	0.61708	1318.17	1.09984	1318.17	1.81622	1318.17	1.02752	1318.17	0.79339	1318.17	0.75336	1318.17	0.7409	1318.17	0.6228	1318.17	0.86264
1317.21	0.72009	1317.21	0.63765	1317.21	1.19929	1317.21	1.68922	1317.21	1.03852	1317.21	0.79481	1317.21	0.76417	1317.21	0.75391	1317.21	0.63346	1317.21	0.8799
1316.25	0.70607	1316.25	0.66241	1316.25	1.31836	1316.25	1.55172	1316.25	1.05304	1316.25	0.79505	1316.25	0.77497	1316.25	0.76705	1316.25	0.64347	1316.25	0.89641
1315.28	0.69373	1315.28	0.69302	1315.28	1.45161	1315.28	1.42405	1315.28	1.06804	1315.28	0.79787	1315.28	0.78763	1315.28	0.78035	1315.28	0.65344	1315.28	0.91093
1314.32	0.68426	1314.32	0.73581	1314.32	1.58216	1314.32	1.32677	1314.32	1.07668	1314.32	0.80238	1314.32	0.80143	1314.32	0.79388	1314.32	0.66273	1314.32	0.92329
1313.35	0.67944	1313.35	0.79669	1313.35	1.6808	1313.35	1.2693	1313.35	1.0836	1313.35	0.81107	1313.35	0.81598	1313.35	0.8101	1313.35	0.67333	1313.35	0.93741
1312.39	0.67803	1312.39	0.88136	1312.39	1.71574	1312.39	1.25651	1312.39	1.08507	1312.39	0.82039	1312.39	0.83251	1312.39	0.82945	1312.39	0.6856	1312.39	0.95615
1311.42	0.67498	1311.42	0.98401	1311.42	1.6716	1311.42	1.27736	1311.42	1.07631	1311.42	0.8246	1311.42	0.84837	1311.42	0.84944	1311.42	0.69579	1311.42	0.97131
1310.46	0.67262	1310.46	1.09179	1310.46	1.58782	1310.46	1.30888	1310.46	1.05938	1310.46	0.82382	1310.46	0.86701	1310.46	0.87035	1310.46	0.70625	1310.46	0.98547
1309.5	0.6703	1309.5	1.16724	1309.5	1.50444	1309.5	1.32745	1309.5	1.03359	1309.5	0.81862	1309.5	0.88613	1309.5	0.88962	1309.5	0.71338	1309.5	0.99705
1308.53	0.67568	1308.53	1.19048	1308.53	1.45161	1308.53	1.33663	1308.53	1.00297	1308.53	0.81325	1308.53	0.90848	1308.53	0.90848	1308.53	0.72038	1308.53	1.00897
1307.57	0.69804	1307.57	1.18629	1307.57	1.44231	1307.57	1.35	1307.57	0.97262	1307.57	0.81423	1307.57	0.94011	1307.57	0.92975	1307.57	0.72894	1307.57	1.02428
1306.6	0.74094	1306.6	1.18007	1306.6	1.45161	1306.6	1.3664	1306.6	0.94274	1306.6	0.81917	1306.6	0.97543	1306.6	0.94937	1306.6	0.7377	1306.6	1.03846
1305.64	0.78074	1305.64	1.1807	1305.64	1.45671	1305.64	1.36789	1305.64	0.91069	1305.64	0.82577	1305.64	1.009	1305.64	0.96695	1305.64	0.74365	1305.64	1.04992
1304.67	0.79786	1304.67	1.19608	1304.67	1.44612	1304.67	1.342	1304.67	0.88289	1304.67	0.83666	1304.67	1.04517	1304.67	0.98243	1304.67	0.74972	1304.67	1.06171
1303.71	0.80529	1303.71	1.23616	1303.71	1.43162	1303.71	1.28599	1303.71	0.86229	1303.71	0.8535	1303.71	1.08414	1303.71	1	1303.71	0.75706	1303.71	1.07544
1302.75	0.82086	1302.75	1.28902	1302.75	1.42038	1302.75	1.21196	1302.75	0.84684	1302.75	0.87451	1302.75	1.12248	1302.75	1.01672	1302.75	0.76545	1302.75	1.08958
1301.78	0.82878	1301.78	1.33868	1301.78	1.42128	1301.78	1.12648	1301.78	0.835	1301.78	0.89785	1301.78	1.16174	1301.78	1.03086	1301.78	0.77315	1301.78	1.10413
1300.82	0.81022	1300.82	1.35918	1300.82	1.43534	1300.82	1.04717	1300.82	0.8263	1300.82	0.92244	1300.82	1.19784	1300.82	1.04389	1300.82	0.77986	1300.82	1.11371
1299.85	0.78835	1299.85	1.34211	1299.85	1.46035	1299.85	0.97644	1299.85	0.82054	1299.85	0.95396	1299.85	1.23006	1299.85	1.05573	1299.85	0.78555	1299.85	1.12183
1298.89	0.79017	1298.89	1.2947	1298.89	1.4809	1298.89	0.92039	1298.89	0.81965	1298.89	0.99397	1298.89	1.26004	1298.89	1.06634	1298.89	0.79112	1298.89	1.12842
1297.92	0.8327	1297.92	1.23962	1297.92	1.47309	1297.92	0.88188	1297.92	0.82746	1297.92	1.04618	1297.92	1.28824	1297.92	1.08059	1297.92	0.7983	1297.92	1.13668
1296.96	0.91213	1296.96	1.18909	1296.96	1.42795	1296.96	0.85267	1296.96	0.84062	1296.96	1.10101	1296.96	1.31325	1296.96	1.09548	1296.96	0.80245	1296.96	1.14136
1296	1.0252	1296	1.1625	1296	1.35908	1296	0.83036	1296	0.85997	1296	1.15631	1296	1.33402	1296	1.11092	1296	0.80669	1296	1.14613
1295.03	1.16338	1295.03	1.16547	1295.03	1.28063	1295.03	0.81203	1295.03	0.88889	1295.03	1.2067	1295.03	1.35565	1295.03	1.12696	1295.03	0.80899	1295.03	1.14894
1294.07	1.31365	1294.07	1.19004	1294.07	1.20336	1294.07	0.79827	1294.07	0.92806	1294.07	1.25486	1294.07	1.38116	1294.07	1.14565	1294.07	0.81132	1294.07	1.14769
1293.1	1.45249	1293.1	1.22519	1293.1	1.1283	1293.1	0.7887	1293.1	0.97866	1293.1	1.2996	1293.1	1.41099	1293.1	1.16304	1293.1	0.81266	1293.1	1.14848
1292.14	1.55718	1292.14	1.2549	1292.14	1.06312	1292.14	0.7824	1292.14	1.03896	1292.14	1.34172	1292.14	1.4447	1292.14	1.18299	1292.14	0.81529	1292.14	1.14901
1291.17	1.6005	1291.17	1.2664	1291.17	1.00473	1291.17	0.77778	1291.17	1.10976	1291.17	1.37581	1291.17	1.4814	1291.17	1.19737	1291.17	0.81458	1291.17	1.14568
1290.21	1.585	1290.21	1.25545	1290.21	0.9577	1290.21	0.77791	1290.21	1.18727	1290.21	1.40576	1290.21	1.51675	1290.21	1.21224	1290.21	0.81491	1290.21	1.14029
1289.25	1.53528	1289.25	1.21815	1289.25	0.91582	1289.25	0.78288	1289.25	1.27475	1289.25	1.43409	1289.25	1.55419	1289.25	1.22287	1289.25	0.81314	1289.25	1.13489
1288.28	1.46729	1288.28	1.16081	1288.28	0.87832	1288.28	0.79494	1288.28	1.37418	1288.28	1.46047	1288.28	1.58987	1288.28	1.23379	1288.28	0.81032	1288.28	1.12747
1287.32	1.40359	1287.32	1.09441	1287.32	0.8448	1287.32	0.8151	1287.32	1.49048	1287.32	1.48694	1287.32	1.62176	1287.32	1.24206	1287.32	0.80774	1287.32	1.11986
1286.35	1.33691	1286.35	1.02299	1286.35	0.81545	1286.35	0.84076	1286.35	1.62663	1286.35	1.51214	1286.35	1.64815	1286.35	1.24351	1286.35	0.80284	1286.35	1.11052
1285.39	1.27835	1285.39	0.95532	1285.39	0.79284	1285.39	0.87571	1285.39	1.7765	1285.39	1.53465	1285.39	1.66667	1285.39	1.24248	1285.39	0.79794	1285.39	1.10124
1284.42	1.23896	1284.42	0.8942	1284.42	0.77708	1284.42	0.91952	1284.42	1.93417	1284.42	1.55025	1284.42	1.67663	1284.42	1.23647	1284.42	0.79103	1284.42	1.09011
1283.46	1.22112	1283.46	0.83858	1283.46	0.76817	1283.46	0.97147	1283.46	2.09215	1283.46	1.55584	1283.46	1.67945	1283.46	1.22355	1283.46	0.78089	1283.46	1.07356
1282.5	1.23482	1282.5	0.79324	1282.5	0.7673	1282.5	1.03565	1282.5	2.25926	1282.5	1.55612	1282.5	1.67582	1282.5	1.20792	1282.5	0.77118	1282.5	1.05719
1281.53	1.26458	1281.53	0.75404	1281.53	0.77721	1281.53	1.11172	1281.53	2.40873	1281.53	1.55243	1281.53	1.66301	1281.53	1.18787	1281.53	0.7597	1281.53	1.04117
1280.57	1.30388	1280.57	0.72282	1280.57	0.7971	1280.57	1.20518	1280.57	2.53138	1280.57	1.54731	1280.57	1.64402	1280.57	1.1657	1280.57	0.74969	1280.57	1.02716
1279.6	1.34521	1279.6	0.69907	1279.6	0.82627	1279.6	1.31878	1279.6	2.61472	1279.6	1.54082	1279.6	1.61497	1279.6	1.14394	1279.6	0.7411	1279.6	1.01513
1278.64	1.38391	1278.64	0.68254	1278.64	0.86123	1278.64	1.45411	1278.64	2.65198	1278.64	1.53181	1278.64	1.57592	1278.64	1.11688	1278.64	0.73147	1278.64	0.99834
1277.67	1.41176	1277.67	0.6734	1277.67	0.90498	1277.67	1.61725	1277.67	2.67857	1277.67	1.51899	1277.67	1.53061	1277.67	1.09091	1277.67	0.72202	1277.67	0.982
1276.71	1.40141	1276.71	0.67381	1276.71	0.95673	1276.71	1.80363	1276.71	2.68919	1276.71	1.5	1276.71	1.48507	1276.71	1.06228	1276.71	0.71156	1276.71	0.96446
1275.75	1.34312	1275.75	0.68707	1275.75	1.01536	1275.75	2.01014	1275.75	2.69231	1275.75	1.4801	1275.75	1.44068	1275.75	1.03659	1275.75	0.70248	1275.75	0.95048
1274.78	1.24632	1274.78	0.71068	1274.78	1.08029	1274.78	2.22556	1274.78	2.69091	1274.78	1.44743	1274.78	1.38967	1274.78	1.01197	1274.78	0.6924	1274.78	0.93228
1273.82	1.14563	1273.82	0.74589	1273.82	1.1546	1273.82	2.44813	1273.82	2.66968	1273.82	1.41148	1273.82	1.34091	1273.82	0.98827	1273.82	0.68287	1273.82	0.91615
1272.85	1.05556	1272.85	0.79167	1272.85	1.24262	1272.85	2.65315	1272.85	2.62946	1272.85	1.37939	1272.85	1.29736	1272.85	0.96716	1272.85	0.67468	1272.85	0.90199
1271.89	0.97837	1271.89	0.84604	1271.89	1.34862	1271.89	2.8134	1271.89	2.54545	1271.89	1.34554	1271.89	1.25106	1271.89	0.94686	1271.89	0.66591	1271.89	0.88822
1270.92	0.91875	1270.92	0.91304	1270.92	1.47	1270.92	2.94	1270.92	2.42975	1270.92	1.31544	1270.92	1.20988	1270.92	0.92891	1270.92	0.65772	1270.92	0.87761
1269.96	0.87092	1269.96	0.98822	1269.96	1.60822	1269.96	3.01026	1269.96	2.30196	1269.96	1.28446	1269.96	1.17166	1269.96	0.90867	1269.96	0.65006	1269.96	0.86451
1269	0.83571	1269	1.07143	1269	1.7515	1269	3.04688	1269	2.16667	1269	1.25268	1269	1.13153	1269	0.88636	1269	0.64145	1269	0.85029
1268.03	0.80972	1268.03	1.166	1268.03	1.89902	1268.03	3.08466	1268.03	2.05282	1268.03	1.22222	1268.03	1.09381	1268.03	0.86756	1268.03	0.6337	1268.03	0.83524
1267.07	0.79536	1267.07	1.27015	1267.07	2.03846	1267.07	3.10106	1267.07	1.94983	1267.07	1.19467	1267.07	1.06387	1267.07	0.85234	1267.07	0.62823	1267.07	0.82345
1266.1	0.78969	1266.1	1.37589	1266.1	2.16357	1266.1	3.04712	1266.1	1.8535	1266.1	1.164	1266.1	1.03559	1266.1	0.83501	1266.1	0.62179	1266.1	0.81058
1265.14	0.79561	1265.14	1.47959	1265.14	2.26562	1265.14	2.92929	1265.14	1.75227	1265.14	1.13281	1265.14	1.00694	1265.14	0.81805	1265.14	0.61441	1265.14	0.79561
1264.17	0.81523	1264.17	1.57923	1264.17	2.34959	1264.17	2.79227	1264.17	1.66092	1264.17	1.10095	1264.17	0.97966	1264.17	0.80278	1264.17	0.60651	1264.17	0.78108
1263.21	0.84875	1263.21	1.68023	1263.21	2.41841	1263.21	2.61538	1263.21	1.57493	1263.21	1.07236	1263.21	0.9538	1263.21	0.78962	1263.21	0.60208	1263.21	0.77067
1262.25	0.89783	1262.25	1.77914	1262.25	2.45763	1262.25	2.43697	1262.25	1.50649	1262.25	1.04882	1262.25	0.93098	1262.25	0.77748	1262.25	0.59917	1262.25	0.76316
1261.28	0.9604	1261.28	1.8835	1261.28	2.4766	1261.28	2.26459	1261.28	1.43704	1261.28	1.02465	1261.28	0.90796	1261.28	0.76478	1261.28	0.59631	1261.28	0.75389
1260.32	1.04472	1260.32	1.98639	1260.32	2.46414	1260.32	2.10072	1260.32	1.37736	1260.32	1	1260.32	0.88619	1260.32	0.75355	1260.32	0.59289	1260.32	0.7449
1259.35	1.15582	1259.35	2.07067	1259.35	2.41152	1259.35	1.95987	1259.35	1.31685	1259.35	0.97342	1259.35	0.86686	1259.35	0.74271	1259.35	0.58894	1259.35	0.73618
1258.39	1.30377	1258.39	2.13043	1258.39	2.352	1258.39	1.82609	1258.39	1.2591	1258.39	0.94686	1258.39	0.84726	1258.39	0.73317	1258.39	0.58449	1258.39	0.72862
1257.42	1.49242	1257.42	2.17279	1257.42	2.27308	1257.42	1.71802	1257.42	1.20612	1257.42	0.92056	1257.42	0.83122	1257.42	0.72515	1257.42	0.58112	1257.42	0.72249
1256.46	1.7069	1256.46	2.19188	1256.46	2.18382	1256.46	1.61853	1256.46	1.16016	1256.46	0.89864	1256.46	0.81706	1256.46	0.71739	1256.46	0.57838	1256.46	0.71653
1255.5	1.92581	1255.5	2.17883	1255.5	2.06574	1255.5	1.53077	1255.5	1.11589	1255.5	0.88053	1255.5	0.80458	1255.5	0.70903	1255.5	0.57625	1255.5	0.71241
1254.53	2.10526	1254.53	2.14286	1254.53	1.9544	1254.53	1.44928	1254.53	1.0772	1254.53	0.86455	1254.53	0.79365	1254.53	0.7034	1254.53	0.57416	1254.53	0.70922
1253.57	2.23704	1253.57	2.08276	1253.57	1.84709	1253.57	1.38215	1253.57	1.04318	1253.57	0.8519	1253.57	0.78646	1253.57	0.69988	1253.57	0.57414	1253.57	0.70726
1252.6	2.31679	1252.6	2.0033	1252.6	1.74928	1252.6	1.3167	1252.6	1.01336	1252.6	0.83956	1252.6	0.7792	1252.6	0.6961	1252.6	0.57318	1252.6	0.70499
1251.64	2.36434	1251.64	1.90031	1251.64	1.65761	1251.64	1.25514	1251.64	0.98706	1251.64	0.82993	1251.64	0.77313	1251.64	0.69318	1251.64	0.57277	1251.64	0.70439
1250.67	2.36822	1250.67	1.77616	1250.67	1.57069	1250.67	1.19804	1250.67	0.9622	1250.67	0.82013	1250.67	0.76759	1250.67	0.68806	1250.67	0.57103	1250.67	0.7023
1249.71	2.38521	1249.71	1.66125	1249.71	1.50245	1249.71	1.14794	1249.71	0.94163	1249.71	0.81408	1249.71	0.76339	1249.71	0.68568	1249.71	0.5713	1249.71	0.70137
1248.75	2.41176	1248.75	1.55696	1248.75	1.43692	1248.75	1.10215	1248.75	0.92481	1248.75	0.81028	1248.75	0.75926	1248.75	0.68333	1248.75	0.57209	1248.75	0.70205
1247.78	2.44269	1247.78	1.46099	1247.78	1.37946	1247.78	1.06368	1247.78	0.91016	1247.78	0.80996	1247.78	0.75643	1247.78	0.68287	1247.78	0.57328	1247.78	0.70387
1246.82	2.44664	1246.82	1.37556	1246.82	1.32265	1246.82	1.02653	1246.82	0.8958	1246.82	0.80704	1246.82	0.75213	1246.82	0.67947	1246.82	0.57262	1246.82	0.70421
1245.85	2.44269	1245.85	1.29832	1245.85	1.26899	1245.85	0.9888	1245.85	0.8816	1245.85	0.8026	1245.85	0.74548	1245.85	0.67467	1245.85	0.57116	1245.85	0.70227
1244.89	2.40467	1244.89	1.23848	1244.89	1.22376	1244.89	0.95666	1244.89	0.87042	1244.89	0.80364	1244.89	0.74012	1244.89	0.67174	1244.89	0.57116	1244.89	0.70307
1243.92	2.33962	1243.92	1.18774	1243.92	1.18095	1243.92	0.93093	1243.92	0.86471	1243.92	0.8094	1243.92	0.7381	1243.92	0.671	1243.92	0.57354	1243.92	0.70615
1242.96	2.23381	1242.96	1.14154	1242.96	1.13945	1242.96	0.90922	1242.96	0.85892	1242.96	0.81603	1242.96	0.73578	1242.96	0.67063	1242.96	0.57447	1242.96	0.7089
1242	2.10135	1242	1.10088	1242	1.09894	1242	0.88984	1242	0.8544	1242	0.82166	1242	0.73349	1242	0.67026	1242	0.57593	1242	0.71249
1241.03	1.96215	1241.03	1.06143	1241.03	1.06325	1241.03	0.87115	1241.03	0.85322	1241.03	0.82384	1241.03	0.72919	1241.03	0.66954	1241.03	0.57699	1241.03	0.71412
1240.07	1.82941	1240.07	1.02471	1240.07	1.03151	1240.07	0.85322	1240.07	0.85322	1240.07	0.82384	1240.07	0.72664	1240.07	0.67026	1240.07	0.57807	1240.07	0.71577
1239.1	1.71074	1239.1	0.98728	1239.1	1.00161	1239.1	0.83806	1239.1	0.8542	1239.1	0.82252	1239.1	0.72293	1239.1	0.6699	1239.1	0.57821	1239.1	0.71709
1238.14	1.60881	1238.14	0.95392	1238.14	0.97488	1238.14	0.8258	1238.14	0.8613	1238.14	0.82034	1238.14	0.72209	1238.14	0.67063	1238.14	0.57983	1238.14	0.71958
1237.17	1.51589	1237.17	0.92399	1237.17	0.94946	1237.17	0.81472	1237.17	0.86957	1237.17	0.81686	1237.17	0.72093	1237.17	0.67027	1237.17	0.57998	1237.17	0.72009
1236.21	1.43287	1236.21	0.89451	1236.21	0.92665	1236.21	0.80494	1236.21	0.87801	1236.21	0.81234	1236.21	0.72061	1236.21	0.67064	1236.21	0.58068	1236.21	0.72229
1235.25	1.36424	1235.25	0.86798	1235.25	0.90882	1235.25	0.79537	1235.25	0.88666	1235.25	0.80784	1235.25	0.72028	1235.25	0.67174	1235.25	0.58137	1235.25	0.7245
1234.28	1.30786	1234.28	0.84268	1234.28	0.89146	1234.28	0.78571	1234.28	0.89146	1234.28	0.80208	1234.28	0.71879	1234.28	0.67176	1234.28	0.58168	1234.28	0.72642
1233.32	1.2582	1233.32	0.81976	1233.32	0.87464	1233.32	0.7782	1233.32	0.89244	1233.32	0.79844	1233.32	0.71813	1233.32	0.67251	1233.32	0.58199	1233.32	0.72749
1232.35	1.21912	1232.35	0.79791	1232.35	0.85835	1232.35	0.76981	1232.35	0.89213	1232.35	0.79687	1232.35	0.71831	1232.35	0.67253	1232.35	0.5823	1232.35	0.72771
1231.39	1.18447	1231.39	0.77905	1231.39	0.84488	1231.39	0.76441	1231.39	0.88921	1231.39	0.79739	1231.39	0.71934	1231.39	0.67329	1231.39	0.58262	1231.39	0.72879
1230.42	1.1518	1230.42	0.76256	1230.42	0.83151	1230.42	0.76065	1230.42	0.88355	1230.42	0.80079	1230.42	0.71919	1230.42	0.67295	1230.42	0.58198	1230.42	0.72957
1229.46	1.12291	1229.46	0.74814	1229.46	0.81818	1229.46	0.75849	1229.46	0.87645	1229.46	0.80615	1229.46	0.71786	1229.46	0.67075	1229.46	0.58037	1229.46	0.72914
1228.5	1.09872	1228.5	0.73652	1228.5	0.8078	1228.5	0.76076	1228.5	0.87482	1228.5	0.81658	1228.5	0.71976	1228.5	0.67151	1228.5	0.58124	1228.5	0.73114
1227.53	1.06977	1227.53	0.72485	1227.53	0.79627	1227.53	0.76471	1227.53	0.87427	1227.53	0.8294	1227.53	0.71961	1227.53	0.67116	1227.53	0.58058	1227.53	0.73195
1226.57	1.03478	1226.57	0.71514	1226.57	0.786	1226.57	0.76973	1226.57	0.87758	1226.57	0.84517	1226.57	0.72121	1226.57	0.67156	1226.57	0.57936	1226.57	0.73276
1225.6	1	1225.6	0.70679	1225.6	0.77822	1225.6	0.77924	1225.6	0.8864	1225.6	0.86443	1225.6	0.72317	1225.6	0.67234	1225.6	0.57967	1225.6	0.73482
1224.64	0.96557	1224.64	0.69622	1224.64	0.76893	1224.64	0.78638	1224.64	0.90199	1224.64	0.87779	1224.64	0.72181	1224.64	0.67084	1224.64	0.57859	1224.64	0.73533
1223.67	0.9391	1223.67	0.68699	1223.67	0.76104	1223.67	0.79404	1223.67	0.92722	1223.67	0.88654	1223.67	0.72079	1223.67	0.67125	1223.67	0.57791	1223.67	0.73618
1222.71	0.91523	1222.71	0.67949	1222.71	0.75518	1222.71	0.79754	1222.71	0.96364	1222.71	0.89008	1222.71	0.72064	1222.71	0.67321	1222.71	0.5778	1222.71	0.73611
1221.75	0.89368	1221.75	0.67364	1221.75	0.74935	1221.75	0.7989	1221.75	1.01222	1221.75	0.88685	1221.75	0.72229	1221.75	0.67364	1221.75	0.57769	1221.75	0.73698
1220.78	0.87424	1220.78	0.66782	1220.78	0.74452	1220.78	0.80139	1220.78	1.06654	1220.78	0.88092	1220.78	0.72487	1220.78	0.67407	1220.78	0.577	1220.78	0.73785
1219.82	0.8565	1219.82	0.6609	1219.82	0.74031	1219.82	0.80252	1219.82	1.12133	1219.82	0.87215	1219.82	0.72624	1219.82	0.67333	1219.82	0.57588	1219.82	0.7365
1218.85	0.83923	1218.85	0.65402	1218.85	0.73705	1218.85	0.80595	1218.85	1.17078	1218.85	0.86474	1218.85	0.72762	1218.85	0.67258	1218.85	0.57417	1218.85	0.73419
1217.89	0.82482	1217.89	0.64794	1217.89	0.73568	1217.89	0.81062	1217.89	1.20213	1217.89	0.86128	1217.89	0.72809	1217.89	0.67102	1217.89	0.57244	1217.89	0.73281
1216.92	0.80952	1216.92	0.64335	1216.92	0.73429	1216.92	0.81778	1216.92	1.20645	1216.92	0.86308	1216.92	0.72857	1216.92	0.67105	1216.92	0.57128	1216.92	0.73142
1215.96	0.79685	1215.96	0.63876	1215.96	0.73289	1215.96	0.82887	1215.96	1.19017	1215.96	0.8676	1215.96	0.72906	1215.96	0.67028	1215.96	0.56953	1215.96	0.73097
1215	0.78805	1215	0.63605	1215	0.73475	1215	0.84969	1215	1.16143	1215	0.8752	1215	0.72991	1215	0.6707	1215	0.56879	1215	0.73087
1214.03	0.77935	1214.03	0.63479	1214.03	0.73762	1214.03	0.8816	1214.03	1.1291	1214.03	0.8816	1214.03	0.72884	1214.03	0.67113	1214.03	0.56746	1214.03	0.73077
1213.07	0.77075	1213.07	0.63426	1213.07	0.73954	1213.07	0.92411	1213.07	1.10262	1213.07	0.8853	1213.07	0.72872	1213.07	0.67075	1213.07	0.56612	1213.07	0.72969
1212.1	0.76364	1212.1	0.63562	1212.1	0.74488	1212.1	0.98025	1212.1	1.08549	1212.1	0.8835	1212.1	0.72897	1212.1	0.67159	1212.1	0.56639	1212.1	0.73092
1211.14	0.75417	1211.14	0.63658	1211.14	0.74897	1211.14	1.05029	1211.14	1.07738	1211.14	0.87722	1211.14	0.72886	1211.14	0.6712	1211.14	0.56563	1211.14	0.73082
1210.17	0.74586	1210.17	0.63754	1210.17	0.75524	1210.17	1.13208	1210.17	1.08	1210.17	0.86538	1210.17	0.72776	1210.17	0.67164	1210.17	0.56545	1210.17	0.72973
1209.21	0.73663	1209.21	0.63929	1209.21	0.7617	1209.21	1.20674	1209.21	1.08925	1209.21	0.85374	1209.21	0.72764	1209.21	0.67125	1209.21	0.56526	1209.21	0.72863
1208.25	0.72951	1208.25	0.6426	1208.25	0.77168	1208.25	1.25943	1208.25	1.09651	1208.25	0.83962	1208.25	0.72653	1208.25	0.67254	1208.25	0.56448	1208.25	0.72752
1207.28	0.72343	1207.28	0.64756	1207.28	0.7855	1207.28	1.27338	1207.28	1.10166	1207.28	0.8271	1207.28	0.7264	1207.28	0.673	1207.28	0.56369	1207.28	0.7274
1206.32	0.71642	1206.32	0.65509	1206.32	0.80982	1206.32	1.25118	1206.32	1.1023	1206.32	0.81481	1206.32	0.72527	1206.32	0.67261	1206.32	0.5629	1206.32	0.72828
1205.35	0.71081	1205.35	0.66582	1205.35	0.84976	1205.35	1.19545	1205.35	1.10042	1205.35	0.80305	1205.35	0.72752	1205.35	0.67263	1205.35	0.56317	1205.35	0.73056
1204.39	0.70755	1204.39	0.67829	1204.39	0.90674	1204.39	1.13147	1204.39	1.09375	1204.39	0.79545	1204.39	0.7312	1204.39	0.67568	1204.39	0.56391	1204.39	0.73324
1203.42	0.70525	1203.42	0.68947	1203.42	0.98127	1203.42	1.07377	1203.42	1.08041	1203.42	0.78797	1203.42	0.73699	1203.42	0.67964	1203.42	0.56526	1203.42	0.73492
1202.46	0.70216	1202.46	0.69746	1202.46	1.06762	1202.46	1.02761	1202.46	1.0568	1202.46	0.77994	1202.46	0.73796	1202.46	0.68016	1202.46	0.56385	1202.46	0.73484
1201.5	0.70095	1201.5	0.70765	1201.5	1.15625	1201.5	1	1201.5	1.03393	1201.5	0.77545	1201.5	0.74106	1201.5	0.68158	1201.5	0.56366	1201.5	0.73267
1200.53	0.70436	1200.53	0.72308	1200.53	1.23684	1200.53	0.99042	1200.53	1.01373	1200.53	0.77628	1200.53	0.74711	1200.53	0.68477	1200.53	0.56565	1200.53	0.73126
1199.57	0.70782	1199.57	0.74674	1199.57	1.28358	1199.57	0.9904	1199.57	0.99231	1199.57	0.78182	1199.57	0.75439	1199.57	0.68708	1199.57	0.56766	1199.57	0.73088
1198.6	0.71034	1198.6	0.78149	1198.6	1.28429	1198.6	1.00195	1198.6	0.97723	1198.6	0.79231	1198.6	0.76071	1198.6	0.69035	1198.6	0.56906	1198.6	0.73153
1197.64	0.7129	1197.64	0.83577	1197.64	1.24455	1197.64	1.01782	1197.64	0.96617	1197.64	0.80945	1197.64	0.76602	1197.64	0.69366	1197.64	0.56984	1197.64	0.73011
1196.67	0.71548	1196.67	0.91444	1196.67	1.18203	1196.67	1.03846	1196.67	0.96429	1196.67	0.83144	1196.67	0.76912	1196.67	0.69796	1196.67	0.57063	1196.67	0.72766
1195.71	0.72458	1195.71	1.01584	1195.71	1.12009	1195.71	1.05556	1195.71	0.97714	1195.71	0.85643	1195.71	0.77376	1195.71	0.70178	1195.71	0.57254	1195.71	0.72766
1194.75	0.73988	1194.75	1.1179	1194.75	1.06889	1194.75	1.06445	1194.75	1.00392	1194.75	0.87973	1194.75	0.77812	1194.75	0.70426	1194.75	0.57271	1194.75	0.72727
1193.78	0.76269	1193.78	1.17471	1193.78	1.03651	1193.78	1.06904	1193.78	1.05579	1193.78	0.90123	1193.78	0.78374	1193.78	0.70678	1193.78	0.57351	1193.78	0.72585
1192.82	0.79348	1192.82	1.16136	1192.82	1.02405	1192.82	1.06904	1192.82	1.13304	1192.82	0.91741	1192.82	0.79102	1192.82	0.70874	1192.82	0.57545	1192.82	0.72482
1191.85	0.82287	1191.85	1.08723	1191.85	1.0261	1191.85	1.06681	1191.85	1.22837	1191.85	0.92909	1191.85	0.79595	1191.85	0.71071	1191.85	0.5761	1191.85	0.7238
1190.89	0.85191	1190.89	1.00589	1190.89	1.04065	1190.89	1.07113	1190.89	1.33333	1190.89	0.93091	1190.89	0.80125	1190.89	0.71309	1190.89	0.57788	1190.89	0.72316
1189.92	0.88581	1189.92	0.94291	1189.92	1.06224	1189.92	1.08936	1189.92	1.41047	1189.92	0.92252	1189.92	0.80377	1189.92	0.71608	1189.92	0.57853	1189.92	0.72011
1188.96	0.94301	1188.96	0.91281	1188.96	1.09149	1188.96	1.14509	1188.96	1.42897	1188.96	0.91607	1188.96	0.80787	1188.96	0.72051	1188.96	0.57966	1188.96	0.71748
1188	1.03846	1188	0.91119	1188	1.12254	1188	1.24818	1188	1.38649	1188	0.90796	1188	0.80915	1188	0.72152	1188	0.57901	1188	0.71448
1187.03	1.17931	1187.03	0.93103	1187.03	1.16591	1187.03	1.40548	1187.03	1.31877	1187.03	0.9	1187.03	0.81043	1187.03	0.72254	1187.03	0.57966	1187.03	0.71151
1186.07	1.33333	1186.07	0.9697	1186.07	1.22488	1186.07	1.58025	1186.07	1.25183	1186.07	0.89199	1186.07	0.81141	1186.07	0.72214	1186.07	0.57919	1186.07	0.70718
1185.1	1.42222	1185.1	1.024	1185.1	1.3162	1185.1	1.69536	1185.1	1.20755	1185.1	0.88581	1185.1	0.81529	1185.1	0.72316	1185.1	0.57919	1185.1	0.7033
1184.14	1.40659	1184.14	1.09402	1184.14	1.45042	1184.14	1.69536	1184.14	1.17431	1184.14	0.88735	1184.14	0.8192	1184.14	0.72419	1184.14	0.57984	1184.14	0.69945
1183.17	1.34211	1183.17	1.18056	1183.17	1.59875	1183.17	1.57895	1183.17	1.1435	1183.17	0.89005	1183.17	0.81862	1183.17	0.72238	1183.17	0.57889	1183.17	0.69482
1182.21	1.29923	1182.21	1.28608	1182.21	1.72203	1182.21	1.42697	1182.21	1.11894	1182.21	0.89753	1182.21	0.81804	1182.21	0.72159	1182.21	0.57793	1182.21	0.6921
1181.25	1.30155	1181.25	1.37602	1181.25	1.78445	1181.25	1.28499	1181.25	1.09544	1181.25	0.90018	1181.25	0.81583	1181.25	0.7204	1181.25	0.57583	1181.25	0.68801
1180.28	1.36119	1180.28	1.43466	1180.28	1.77193	1180.28	1.18545	1180.28	1.08137	1180.28	0.90502	1180.28	0.81583	1180.28	0.7204	1180.28	0.57386	1180.28	0.68614
1179.32	1.46532	1179.32	1.48246	1179.32	1.68439	1179.32	1.12168	1179.32	1.07188	1179.32	0.91023	1179.32	0.81774	1179.32	0.71711	1179.32	0.57159	1179.32	0.68237
1178.35	1.56923	1178.35	1.54079	1178.35	1.53614	1178.35	1.0828	1178.35	1.0625	1178.35	0.91892	1178.35	0.81862	1178.35	0.71429	1178.35	0.5692	1178.35	0.67909
1177.39	1.61006	1177.39	1.56098	1177.39	1.38005	1177.39	1.06224	1177.39	1.05567	1177.39	0.92754	1177.39	0.81659	1177.39	0.70816	1177.39	0.56637	1177.39	0.67635
1176.42	1.57187	1176.42	1.48555	1176.42	1.24757	1176.42	1.06198	1176.42	1.05112	1176.42	0.93967	1176.42	0.81201	1176.42	0.70219	1176.42	0.56484	1176.42	0.67366
1175.46	1.52663	1175.46	1.33679	1175.46	1.15179	1175.46	1.075	1175.46	1.05738	1175.46	0.94853	1175.46	0.80374	1175.46	0.69636	1175.46	0.56455	1175.46	0.67187
1174.5	1.57143	1174.5	1.18037	1174.5	1.08842	1174.5	1.08386	1174.5	1.06598	1174.5	0.94862	1174.5	0.79052	1174.5	0.69025	1174.5	0.56379	1174.5	0.66882
1173.53	1.71192	1173.53	1.0551	1173.53	1.05295	1173.53	1.07261	1173.53	1.06379	1173.53	0.93659	1173.53	0.77395	1173.53	0.68386	1173.53	0.56135	1173.53	0.66452
1172.57	1.85305	1172.57	0.96455	1172.57	1.04234	1172.57	1.05081	1172.57	1.04656	1172.57	0.91667	1172.57	0.76029	1172.57	0.67937	1172.57	0.55892	1172.57	0.66113
1171.6	1.83986	1171.6	0.90385	1171.6	1.04868	1171.6	1.03607	1171.6	1.01572	1171.6	0.89757	1171.6	0.74928	1171.6	0.67493	1171.6	0.55771	1171.6	0.65944
1170.64	1.66774	1170.64	0.86311	1170.64	1.06379	1170.64	1.02988	1170.64	0.98289	1170.64	0.87925	1170.64	0.73963	1170.64	0.67143	1170.64	0.55651	1170.64	0.65609
1169.67	1.46045	1169.67	0.83793	1169.67	1.08159	1169.67	1.02579	1169.67	0.95918	1169.67	0.86745	1169.67	0.73126	1169.67	0.66796	1169.67	0.55591	1169.67	0.6536
1168.71	1.28678	1168.71	0.82166	1168.71	1.09322	1168.71	1.00781	1168.71	0.94333	1168.71	0.85714	1168.71	0.72472	1168.71	0.66409	1168.71	0.55365	1168.71	0.64987
1167.75	1.1573	1167.75	0.81487	1167.75	1.09342	1167.75	0.97538	1167.75	0.93807	1167.75	0.84843	1167.75	0.71927	1167.75	0.6611	1167.75	0.55198	1167.75	0.64617
1166.78	1.06653	1166.78	0.81558	1166.78	1.08	1166.78	0.93613	1166.78	0.93103	1166.78	0.83824	1166.78	0.71349	1166.78	0.65685	1166.78	0.54925	1166.78	0.64125
1165.82	1.00392	1165.82	0.82848	1165.82	1.06445	1165.82	0.90619	1165.82	0.92419	1165.82	0.83117	1165.82	0.70816	1165.82	0.65473	1165.82	0.54818	1165.82	0.6384
1164.85	0.95865	1164.85	0.84577	1164.85	1.04294	1164.85	0.88696	1164.85	0.91398	1164.85	0.82126	1164.85	0.70248	1164.85	0.65134	1164.85	0.54604	1164.85	0.63433
1163.89	0.92701	1163.89	0.86248	1163.89	1.00994	1163.89	0.87737	1163.89	0.90071	1163.89	0.8115	1163.89	0.69684	1163.89	0.64796	1163.89	0.54332	1163.89	0.62949
1162.92	0.9086	1162.92	0.87414	1162.92	0.97313	1162.92	0.87414	1162.92	0.88482	1162.92	0.80349	1162.92	0.69357	1162.92	0.64586	1162.92	0.54167	1162.92	0.6267
1161.96	0.89362	1161.96	0.86897	1161.96	0.9368	1161.96	0.86598	1161.96	0.86598	1161.96	0.7937	1161.96	0.68759	1161.96	0.64041	1161.96	0.53789	1161.96	0.62145
1161	0.88049	1161	0.85495	1161	0.91091	1161	0.85349	1161	0.84772	1161	0.78527	1161	0.68163	1161	0.63579	1161	0.53469	1161	0.617
1160.03	0.86806	1160.03	0.83333	1160.03	0.89928	1160.03	0.83752	1160.03	0.83333	1160.03	0.7776	1160.03	0.67843	1160.03	0.63371	1160.03	0.53248	1160.03	0.61501
1159.07	0.86034	1159.07	0.80875	1159.07	0.89267	1159.07	0.81536	1159.07	0.82343	1159.07	0.77006	1159.07	0.67524	1159.07	0.63085	1159.07	0.53085	1159.07	0.61302
1158.1	0.86135	1158.1	0.78764	1158.1	0.88121	1158.1	0.79014	1158.1	0.81743	1158.1	0.7611	1158.1	0.66981	1158.1	0.62673	1158.1	0.52816	1158.1	0.60907
1157.14	0.88235	1157.14	0.77103	1157.14	0.86087	1157.14	0.76983	1157.14	0.81549	1157.14	0.75457	1157.14	0.66443	1157.14	0.62186	1157.14	0.52604	1157.14	0.60588
1156.17	0.91776	1156.17	0.75422	1156.17	0.8308	1156.17	0.75191	1156.17	0.81157	1156.17	0.74734	1156.17	0.65554	1156.17	0.61529	1156.17	0.52123	1156.17	0.59951
1155.21	0.9549	1155.21	0.73343	1155.21	0.80231	1155.21	0.739	1155.21	0.80629	1155.21	0.74012	1155.21	0.64589	1155.21	0.60799	1155.21	0.51699	1155.21	0.59463
1154.25	0.95644	1154.25	0.71029	1154.25	0.77903	1154.25	0.73182	1154.25	0.79967	1154.25	0.73071	1154.25	0.63804	1154.25	0.60149	1154.25	0.51328	1154.25	0.59046
1153.28	0.9265	1153.28	0.68921	1153.28	0.76153	1153.28	0.73242	1153.28	0.79174	1153.28	0.7203	1153.28	0.63026	1153.28	0.59577	1153.28	0.50957	1153.28	0.58629
1152.32	0.88785	1152.32	0.67185	1152.32	0.74921	1152.32	0.73758	1152.32	0.78254	1152.32	0.71001	1152.32	0.62254	1152.32	0.59006	1152.32	0.50586	1152.32	0.5814
1151.35	0.85353	1151.35	0.66106	1151.35	0.73981	1151.35	0.74802	1151.35	0.7725	1151.35	0.70134	1151.35	0.61699	1151.35	0.58561	1151.35	0.5032	1151.35	0.57772
1150.39	0.82394	1150.39	0.65181	1150.39	0.73125	1150.39	0.75484	1150.39	0.75851	1150.39	0.69129	1150.39	0.61097	1150.39	0.58137	1150.39	0.5	1150.39	0.57423
1149.42	0.8	1149.42	0.64534	1149.42	0.72841	1149.42	0.75941	1149.42	0.7424	1149.42	0.68135	1149.42	0.60417	1149.42	0.57783	1149.42	0.49573	1149.42	0.57073
1148.46	0.78098	1148.46	0.64067	1148.46	0.73132	1148.46	0.75908	1148.46	0.7267	1148.46	0.67251	1148.46	0.59818	1148.46	0.57357	1148.46	0.49251	1148.46	0.5665
1147.5	0.76768	1147.5	0.63776	1147.5	0.73786	1147.5	0.75248	1147.5	0.71362	1147.5	0.66472	1147.5	0.59221	1147.5	0.56858	1147.5	0.48927	1147.5	0.56227
1146.53	0.75879	1146.53	0.63803	1146.53	0.74752	1146.53	0.74141	1146.53	0.70342	1146.53	0.66035	1146.53	0.58908	1146.53	0.56484	1146.53	0.4871	1146.53	0.56064
1145.57	0.75125	1145.57	0.64011	1145.57	0.75758	1145.57	0.72698	1145.57	0.69444	1145.57	0.65789	1145.57	0.58594	1145.57	0.5618	1145.57	0.48596	1145.57	0.55901
1144.6	0.74167	1144.6	0.64306	1144.6	0.76329	1144.6	0.70747	1144.6	0.68462	1144.6	0.65345	1144.6	0.58018	1144.6	0.55695	1144.6	0.48265	1144.6	0.55486
1143.64	0.73333	1143.64	0.64993	1143.64	0.76389	1143.64	0.68858	1143.64	0.67692	1143.64	0.64993	1143.64	0.57441	1143.64	0.55207	1143.64	0.47878	1143.64	0.55
1142.67	0.72667	1142.67	0.65762	1142.67	0.75694	1142.67	0.67388	1142.67	0.67284	1142.67	0.64881	1142.67	0.56993	1142.67	0.54912	1142.67	0.47546	1142.67	0.54705
1141.71	0.72167	1141.71	0.66309	1141.71	0.74527	1141.71	0.66208	1141.71	0.67132	1141.71	0.64723	1141.71	0.5675	1141.71	0.54672	1141.71	0.47374	1141.71	0.54465
1140.75	0.72074	1140.75	0.66512	1140.75	0.73051	1140.75	0.65402	1140.75	0.67134	1140.75	0.64715	1140.75	0.56488	1140.75	0.54419	1140.75	0.47259	1140.75	0.54282
1139.78	0.72559	1139.78	0.66615	1139.78	0.71714	1139.78	0.65106	1139.78	0.67449	1139.78	0.65008	1139.78	0.56488	1139.78	0.54419	1139.78	0.47311	1139.78	0.54351
1138.82	0.7363	1138.82	0.66256	1138.82	0.70261	1138.82	0.64759	1138.82	0.67717	1138.82	0.65152	1138.82	0.5643	1138.82	0.5443	1138.82	0.47253	1138.82	0.54362
1137.85	0.7465	1137.85	0.65291	1137.85	0.6876	1137.85	0.64404	1137.85	0.67886	1137.85	0.65191	1137.85	0.56258	1137.85	0.54326	1137.85	0.47026	1137.85	0.54119
1136.89	0.75355	1136.89	0.64394	1136.89	0.67568	1136.89	0.64199	1136.89	0.68438	1136.89	0.65586	1136.89	0.56291	1136.89	0.54417	1136.89	0.46909	1136.89	0.54003
1135.92	0.75223	1135.92	0.63174	1135.92	0.66457	1135.92	0.63843	1135.92	0.6918	1135.92	0.66248	1135.92	0.56342	1135.92	0.54381	1135.92	0.46681	1135.92	0.5369
1134.96	0.746	1134.96	0.62222	1134.96	0.65831	1134.96	0.6383	1134.96	0.70352	1134.96	0.67308	1134.96	0.56757	1134.96	0.54545	1134.96	0.46615	1134.96	0.5364
1134	0.73852	1134	0.6138	1134	0.65312	1134	0.64012	1134	0.71698	1134	0.68637	1134	0.57339	1134	0.54641	1134	0.46548	1134	0.53659
1133.03	0.72982	1133.03	0.6073	1133.03	0.64899	1133.03	0.64396	1133.03	0.73498	1133.03	0.70389	1133.03	0.57939	1133.03	0.54737	1133.03	0.46532	1133.03	0.53608
1132.07	0.72251	1132.07	0.60262	1132.07	0.64789	1132.07	0.65094	1132.07	0.75963	1132.07	0.72632	1132.07	0.58475	1132.07	0.54834	1132.07	0.46517	1132.07	0.53488
1131.1	0.71354	1131.1	0.59652	1131.1	0.64623	1131.1	0.65655	1131.1	0.78887	1131.1	0.74592	1131.1	0.58714	1131.1	0.54727	1131.1	0.46388	1131.1	0.53307
1130.14	0.70588	1130.14	0.59216	1130.14	0.64659	1130.14	0.66341	1130.14	0.82258	1130.14	0.76119	1130.14	0.58705	1130.14	0.54545	1130.14	0.46259	1130.14	0.53125
1129.17	0.69948	1129.17	0.58952	1129.17	0.64904	1129.17	0.67164	1129.17	0.85805	1129.17	0.76705	1129.17	0.58611	1129.17	0.54435	1129.17	0.46128	1129.17	0.5301
1128.21	0.69707	1128.21	0.59211	1128.21	0.65854	1128.21	0.68761	1128.21	0.9	1128.21	0.7685	1128.21	0.58781	1128.21	0.54656	1128.21	0.46392	1128.21	0.5336
1127.25	0.6906	1127.25	0.59325	1127.25	0.66777	1127.25	0.70877	1127.25	0.93519	1127.25	0.75655	1127.25	0.58892	1127.25	0.54891	1127.25	0.46437	1127.25	0.53439
1126.28	0.68367	1126.28	0.59467	1126.28	0.6802	1126.28	0.73492	1126.28	0.95487	1126.28	0.73897	1126.28	0.58858	1126.28	0.54918	1126.28	0.46367	1126.28	0.53386
1125.32	0.67797	1125.32	0.5988	1125.32	0.69565	1125.32	0.76775	1125.32	0.95923	1125.32	0.72202	1125.32	0.58824	1125.32	0.5487	1125.32	0.46296	1125.32	0.53262
1124.35	0.6723	1124.35	0.60486	1124.35	0.71326	1124.35	0.80894	1124.35	0.94537	1124.35	0.71071	1124.35	0.58876	1124.35	0.54746	1124.35	0.46225	1124.35	0.53209
1123.39	0.66948	1123.39	0.6136	1123.39	0.73792	1123.39	0.85376	1123.39	0.91898	1123.39	0.7039	1123.39	0.59254	1123.39	0.54759	1123.39	0.4627	1123.39	0.53289
1122.42	0.66892	1122.42	0.62264	1122.42	0.76893	1122.42	0.89593	1122.42	0.88591	1122.42	0.70213	1122.42	0.59549	1122.42	0.54772	1122.42	0.4637	1122.42	0.53369
1121.46	0.67007	1121.46	0.63141	1121.46	0.80903	1121.46	0.92706	1121.46	0.85466	1121.46	0.70483	1121.46	0.59607	1121.46	0.54646	1121.46	0.46353	1121.46	0.53388
1120.5	0.67642	1120.5	0.64426	1120.5	0.86374	1120.5	0.94245	1120.5	0.83439	1120.5	0.71585	1120.5	0.59636	1120.5	0.54659	1120.5	0.46399	1120.5	0.53542
1119.53	0.68357	1119.53	0.65936	1119.53	0.92435	1119.53	0.93541	1119.53	0.82489	1119.53	0.72948	1119.53	0.59604	1119.53	0.54533	1119.53	0.46272	1119.53	0.53562
1118.57	0.70018	1118.57	0.68182	1118.57	0.98985	1118.57	0.91765	1118.57	0.83333	1118.57	0.74713	1118.57	0.59724	1118.57	0.54622	1118.57	0.46318	1118.57	0.53645
1117.6	0.72761	1117.6	0.71691	1117.6	1.04278	1117.6	0.90069	1117.6	0.86283	1117.6	0.76772	1117.6	0.60092	1117.6	0.5493	1117.6	0.46429	1117.6	0.53867
1116.64	0.76621	1116.64	0.76772	1116.64	1.07438	1116.64	0.89041	1116.64	0.90909	1116.64	0.78471	1116.64	0.60465	1116.64	0.55007	1116.64	0.46651	1116.64	0.54092
1115.67	0.80913	1115.67	0.83156	1115.67	1.08333	1115.67	0.89245	1115.67	0.95588	1115.67	0.7943	1115.67	0.60842	1115.67	0.55085	1115.67	0.46875	1115.67	0.54393
1114.71	0.84599	1114.71	0.89655	1114.71	1.07735	1114.71	0.91335	1114.71	0.98485	1114.71	0.7943	1114.71	0.61033	1114.71	0.55163	1114.71	0.47158	1114.71	0.54698
1113.75	0.88063	1113.75	0.95599	1113.75	1.07123	1113.75	0.95833	1113.75	0.98241	1113.75	0.78831	1113.75	0.60998	1113.75	0.55382	1113.75	0.47567	1113.75	0.55148
1112.78	0.91335	1112.78	0.98734	1112.78	1.07143	1112.78	0.99744	1112.78	0.9466	1112.78	0.77535	1112.78	0.60559	1112.78	0.55319	1112.78	0.47677	1112.78	0.55319
1111.82	0.97007	1111.82	0.99235	1111.82	1.08659	1111.82	1	1111.82	0.89425	1111.82	0.76125	1111.82	0.60124	1111.82	0.55334	1111.82	0.4773	1111.82	0.55571
1110.85	1.06284	1110.85	0.98232	1110.85	1.10511	1110.85	0.96526	1110.85	0.8512	1110.85	0.74952	1110.85	0.60031	1110.85	0.55571	1110.85	0.47906	1110.85	0.55891
1109.89	1.17169	1109.89	0.96287	1109.89	1.10511	1109.89	0.90465	1109.89	0.81895	1109.89	0.74237	1109.89	0.60031	1109.89	0.55731	1109.89	0.48203	1109.89	0.56295
1108.92	1.2508	1108.92	0.9351	1108.92	1.07163	1108.92	0.84199	1108.92	0.79713	1108.92	0.73814	1108.92	0.60217	1108.92	0.56052	1108.92	0.48504	1108.92	0.56706
1107.96	1.2671	1107.96	0.89016	1107.96	1.00777	1107.96	0.79226	1107.96	0.78745	1107.96	0.74095	1107.96	0.60498	1107.96	0.56459	1107.96	0.48747	1107.96	0.57038
1107	1.22327	1107	0.83298	1107	0.93735	1107	0.75388	1107	0.78905	1107	0.74664	1107	0.60876	1107	0.56788	1107	0.49054	1107	0.57459
1106.03	1.14454	1106.03	0.77445	1106.03	0.87585	1106.03	0.72795	1106.03	0.8	1106.03	0.7534	1106.03	0.61102	1106.03	0.57059	1106.03	0.49301	1106.03	0.57738
1105.07	1.06027	1105.07	0.72608	1105.07	0.82869	1105.07	0.7114	1105.07	0.81646	1105.07	0.75586	1105.07	0.61137	1105.07	0.57333	1105.07	0.49488	1105.07	0.58108
1104.1	0.98724	1104.1	0.69231	1104.1	0.79794	1104.1	0.70364	1104.1	0.83585	1104.1	0.75439	1104.1	0.61234	1104.1	0.57761	1104.1	0.49743	1104.1	0.58548
1103.14	0.93046	1103.14	0.67128	1103.14	0.77912	1103.14	0.70545	1103.14	0.85088	1103.14	0.74759	1103.14	0.61587	1103.14	0.58258	1103.14	0.50194	1103.14	0.59146
1102.17	0.88383	1102.17	0.65651	1102.17	0.76378	1102.17	0.71455	1102.17	0.85088	1102.17	0.73485	1102.17	0.61981	1102.17	0.58699	1102.17	0.50521	1102.17	0.59692
1101.21	0.84314	1101.21	0.645	1101.21	0.75439	1101.21	0.73019	1101.21	0.83405	1101.21	0.71933	1101.21	0.62419	1101.21	0.58904	1101.21	0.50721	1101.21	0.6028
1100.25	0.81474	1100.25	0.63756	1100.25	0.75	1100.25	0.75146	1100.25	0.81132	1100.25	0.7075	1100.25	0.63235	1100.25	0.59265	1100.25	0.51123	1100.25	0.60945
1099.28	0.79261	1099.28	0.63279	1099.28	0.74951	1099.28	0.7674	1099.28	0.78296	1099.28	0.69675	1099.28	0.64013	1099.28	0.59568	1099.28	0.5133	1099.28	0.61367
1098.32	0.77666	1098.32	0.63279	1098.32	0.75686	1098.32	0.7751	1098.32	0.75984	1098.32	0.68929	1098.32	0.64983	1098.32	0.60031	1098.32	0.51812	1098.32	0.62058
1097.35	0.76541	1097.35	0.63322	1097.35	0.77	1097.35	0.76541	1097.35	0.73896	1097.35	0.68627	1097.35	0.65588	1097.35	0.60345	1097.35	0.52097	1097.35	0.62602
1096.39	0.75442	1096.39	0.63576	1096.39	0.79175	1096.39	0.74708	1096.39	0.72316	1096.39	0.68817	1096.39	0.65866	1096.39	0.60664	1096.39	0.52387	1096.39	0.63262
1095.42	0.75	1095.42	0.64214	1095.42	0.81702	1095.42	0.73004	1095.42	0.71243	1095.42	0.69818	1095.42	0.66207	1095.42	0.61146	1095.42	0.52893	1095.42	0.64107
1094.46	0.74708	1094.46	0.65306	1094.46	0.83297	1094.46	0.71375	1094.46	0.70459	1094.46	0.7098	1094.46	0.66436	1094.46	0.61836	1094.46	0.53333	1094.46	0.64865
1093.5	0.74514	1093.5	0.66725	1093.5	0.82366	1093.5	0.69636	1093.5	0.69636	1093.5	0.71992	1093.5	0.66493	1093.5	0.62175	1093.5	0.53641	1093.5	0.65582
1092.53	0.74414	1092.53	0.68157	1092.53	0.79541	1092.53	0.68036	1092.53	0.68773	1092.53	0.72571	1092.53	0.66725	1092.53	0.62357	1092.53	0.5389	1092.53	0.66146
1091.57	0.74901	1091.57	0.68909	1091.57	0.76566	1091.57	0.66843	1091.57	0.68288	1091.57	0.73166	1091.57	0.66961	1091.57	0.62541	1091.57	0.54066	1091.57	0.66725
1090.6	0.75904	1090.6	0.68231	1090.6	0.74556	1090.6	0.66084	1090.6	0.67986	1090.6	0.73398	1090.6	0.675	1090.6	0.63	1090.6	0.54388	1090.6	0.6726
1089.64	0.76735	1089.64	0.66431	1089.64	0.72868	1089.64	0.65391	1089.64	0.67748	1089.64	0.73294	1089.64	0.67748	1089.64	0.633	1089.64	0.54572	1089.64	0.67626
1088.67	0.77963	1088.67	0.64767	1088.67	0.71839	1088.67	0.64991	1088.67	0.67568	1088.67	0.73242	1088.67	0.68306	1088.67	0.63776	1088.67	0.54825	1088.67	0.68182
1087.71	0.79025	1087.71	0.63328	1087.71	0.70778	1087.71	0.64421	1087.71	0.67329	1087.71	0.72994	1087.71	0.68566	1087.71	0.64089	1087.71	0.55015	1087.71	0.68692
1086.75	0.78891	1086.75	0.6229	1086.75	0.69811	1086.75	0.63683	1086.75	0.66908	1086.75	0.72835	1086.75	0.68901	1086.75	0.64348	1086.75	0.5506	1086.75	0.68901
1085.78	0.77754	1085.78	0.61474	1085.78	0.68856	1085.78	0.63058	1085.78	0.66727	1085.78	0.72673	1085.78	0.69245	1085.78	0.64499	1085.78	0.55022	1085.78	0.69245
1084.82	0.76409	1084.82	0.61204	1084.82	0.68668	1084.82	0.62779	1084.82	0.6691	1084.82	0.73347	1084.82	0.69981	1084.82	0.65009	1084.82	0.55371	1084.82	0.69847
1083.85	0.75103	1083.85	0.61139	1083.85	0.68352	1083.85	0.62715	1083.85	0.67096	1083.85	0.74338	1083.85	0.70736	1083.85	0.6553	1083.85	0.5564	1083.85	0.70463
1082.89	0.74338	1082.89	0.61139	1082.89	0.68224	1082.89	0.6304	1082.89	0.67718	1082.89	0.762	1082.89	0.7185	1082.89	0.66364	1082.89	0.56154	1082.89	0.7115
1081.92	0.73279	1081.92	0.6084	1081.92	0.67412	1081.92	0.62738	1081.92	0.68173	1081.92	0.77849	1081.92	0.72255	1081.92	0.66544	1081.92	0.56211	1081.92	0.714
1080.96	0.72379	1080.96	0.60642	1080.96	0.66605	1080.96	0.62435	1080.96	0.69038	1080.96	0.80134	1080.96	0.72819	1080.96	0.66729	1080.96	0.56358	1080.96	0.71514
1080	0.71285	1080	0.60272	1080	0.65863	1080	0.61739	1080	0.7002	1080	0.82367	1080	0.73196	1080	0.66729	1080	0.56171	1080	0.71429
1079.03	0.706	1079.03	0.60136	1079.03	0.65492	1079.03	0.61606	1079.03	0.71748	1079.03	0.85472	1079.03	0.74004	1079.03	0.66983	1079.03	0.5621	1079.03	0.71748
1078.07	0.6992	1078.07	0.59898	1078.07	0.6488	1078.07	0.61364	1078.07	0.74051	1078.07	0.88636	1078.07	0.7484	1078.07	0.67113	1078.07	0.5625	1078.07	0.71779
1077.1	0.69522	1077.1	0.59863	1077.1	0.64391	1077.1	0.61336	1077.1	0.77042	1077.1	0.91842	1077.1	0.75541	1077.1	0.67505	1077.1	0.5629	1077.1	0.71811
1076.14	0.69461	1076.14	0.59897	1076.14	0.64088	1076.14	0.61593	1076.14	0.8093	1076.14	0.95082	1076.14	0.76316	1076.14	0.68235	1076.14	0.56494	1076.14	0.7205
1075.17	0.68924	1075.17	0.59655	1075.17	0.63486	1075.17	0.61676	1075.17	0.85222	1075.17	0.98575	1075.17	0.76718	1075.17	0.68515	1075.17	0.56444	1075.17	0.71933
1074.21	0.6839	1074.21	0.59413	1074.21	0.62888	1074.21	0.61649	1074.21	0.90052	1074.21	1.02077	1074.21	0.76957	1074.21	0.68663	1074.21	0.56301	1074.21	0.71816
1073.25	0.67659	1073.25	0.58895	1073.25	0.62113	1073.25	0.61552	1073.25	0.95518	1073.25	1.04601	1073.25	0.76802	1073.25	0.68612	1073.25	0.55993	1073.25	0.7119
1072.28	0.67129	1072.28	0.58651	1072.28	0.61636	1072.28	0.61636	1072.28	1.01497	1072.28	1.06604	1072.28	0.76871	1072.28	0.68763	1072.28	0.55848	1072.28	0.70772
1071.32	0.66798	1071.32	0.58478	1071.32	0.61232	1071.32	0.62018	1071.32	1.08333	1071.32	1.08682	1071.32	0.76993	1071.32	0.68839	1071.32	0.55868	1071.32	0.70711
1070.35	0.66469	1070.35	0.58304	1070.35	0.6094	1070.35	0.62523	1070.35	1.15411	1070.35	1.10131	1070.35	0.77117	1070.35	0.68776	1070.35	0.55887	1070.35	0.70502
1069.39	0.66075	1069.39	0.58059	1069.39	0.60579	1069.39	0.63089	1069.39	1.22263	1069.39	1.09477	1069.39	0.76659	1069.39	0.68507	1069.39	0.55556	1069.39	0.70231
1068.42	0.65551	1068.42	0.57813	1068.42	0.60326	1068.42	0.64038	1068.42	1.29572	1068.42	1.07767	1068.42	0.76201	1068.42	0.68238	1068.42	0.55316	1068.42	0.69811
1067.46	0.65098	1067.46	0.57739	1067.46	0.60145	1067.46	0.65483	1067.46	1.36626	1067.46	1.05397	1067.46	0.75799	1067.46	0.68033	1067.46	0.55241	1067.46	0.69748
1066.5	0.64971	1066.5	0.57739	1066.5	0.60254	1066.5	0.67617	1066.5	1.43723	1066.5	1.02786	1066.5	0.75626	1066.5	0.67894	1066.5	0.55426	1066.5	0.69602
1065.53	0.64844	1065.53	0.57739	1065.53	0.60474	1065.53	0.70488	1065.53	1.50226	1065.53	1	1065.53	0.75283	1065.53	0.68033	1065.53	0.55518	1065.53	0.69311
1064.57	0.64648	1064.57	0.57565	1064.57	0.60734	1064.57	0.74049	1064.57	1.54673	1064.57	0.96501	1064.57	0.7455	1064.57	0.67967	1064.57	0.55351	1064.57	0.68958
1063.6	0.64133	1063.6	0.57118	1063.6	0.60926	1063.6	0.7852	1063.6	1.56667	1063.6	0.92938	1063.6	0.73767	1063.6	0.67695	1063.6	0.55017	1063.6	0.68542
1062.64	0.63813	1062.64	0.56944	1062.64	0.61194	1062.64	0.84319	1062.64	1.5619	1062.64	0.9011	1062.64	0.73378	1062.64	0.67629	1062.64	0.54849	1062.64	0.68333
1061.67	0.63495	1061.67	0.56771	1061.67	0.61698	1061.67	0.91086	1061.67	1.54245	1061.67	0.872	1061.67	0.72991	1061.67	0.67562	1061.67	0.54774	1061.67	0.67842
1060.71	0.63443	1060.71	0.56944	1060.71	0.62956	1060.71	0.99094	1060.71	1.50459	1060.71	0.85417	1060.71	0.73214	1060.71	0.67909	1060.71	0.55034	1060.71	0.67769
1059.75	0.63198	1059.75	0.57043	1059.75	0.64314	1059.75	1.07541	1059.75	1.43231	1059.75	0.83461	1059.75	0.73378	1059.75	0.67909	1059.75	0.54941	1059.75	0.6749
1058.78	0.62885	1058.78	0.56969	1058.78	0.65663	1058.78	1.16786	1058.78	1.35124	1058.78	0.81955	1058.78	0.73483	1058.78	0.67562	1058.78	0.54591	1058.78	0.66871
1057.82	0.62452	1057.82	0.56894	1057.82	0.67495	1057.82	1.25869	1057.82	1.26848	1057.82	0.80494	1057.82	0.73423	1057.82	0.67355	1057.82	0.54333	1057.82	0.66395
1056.85	0.62452	1056.85	0.57093	1056.85	0.70108	1056.85	1.35833	1056.85	1.19853	1056.85	0.79707	1056.85	0.73589	1056.85	0.67495	1056.85	0.54243	1056.85	0.66126
1055.89	0.62141	1055.89	0.57118	1055.89	0.73363	1055.89	1.44444	1055.89	1.1324	1055.89	0.79075	1055.89	0.73696	1055.89	0.67288	1055.89	0.54077	1055.89	0.65657
1054.92	0.62095	1054.92	0.57699	1054.92	0.78177	1054.92	1.53774	1054.92	1.08667	1054.92	0.79319	1054.92	0.7426	1054.92	0.67355	1054.92	0.54063	1054.92	0.65462
1053.96	0.61932	1053.96	0.58393	1053.96	0.84496	1053.96	1.61084	1053.96	1.04808	1053.96	0.79756	1053.96	0.74658	1053.96	0.67284	1053.96	0.5405	1053.96	0.654
1053	0.6177	1053	0.59313	1053	0.91877	1053	1.64824	1053	1.01863	1053	0.80196	1053	0.75229	1053	0.67213	1053	0.54036	1053	0.65209
1052.03	0.61654	1052.03	0.60294	1052.03	1.00613	1052.03	1.64	1052.03	0.99696	1052.03	0.80788	1052.03	0.75229	1052.03	0.66939	1052.03	0.53859	1052.03	0.64822
1051.07	0.61351	1051.07	0.61466	1051.07	1.09732	1051.07	1.59512	1051.07	0.97904	1051.07	0.81546	1051.07	0.74828	1051.07	0.66463	1051.07	0.53431	1051.07	0.64244
1050.1	0.61538	1050.1	0.63443	1050.1	1.20147	1050.1	1.53991	1050.1	0.97619	1050.1	0.83038	1050.1	0.74886	1050.1	0.66129	1050.1	0.53333	1050.1	0.64188
1049.14	0.61959	1049.14	0.65932	1049.14	1.31076	1049.14	1.46875	1049.14	0.97626	1049.14	0.84359	1049.14	0.74773	1049.14	0.65932	1049.14	0.53323	1049.14	0.64008
1048.17	0.62429	1048.17	0.69263	1048.17	1.4181	1048.17	1.38235	1048.17	0.97626	1048.17	0.85233	1048.17	0.74266	1048.17	0.65408	1048.17	0.53065	1048.17	0.63636
1047.21	0.63462	1047.21	0.73826	1047.21	1.52074	1047.21	1.30435	1047.21	0.97923	1047.21	0.86614	1047.21	0.73661	1047.21	0.65089	1047.21	0.5297	1047.21	0.63584
1046.25	0.64648	1046.25	0.79952	1046.25	1.59903	1046.25	1.24436	1046.25	0.98806	1046.25	0.87566	1046.25	0.7323	1046.25	0.64775	1046.25	0.52875	1046.25	0.6341
1045.28	0.66004	1045.28	0.87831	1045.28	1.65174	1045.28	1.2029	1045.28	1.00302	1045.28	0.88533	1045.28	0.72967	1045.28	0.64717	1045.28	0.52782	1045.28	0.63118
1044.32	0.67683	1044.32	0.97654	1044.32	1.69036	1044.32	1.18085	1044.32	1.02147	1044.32	0.89516	1044.32	0.72867	1044.32	0.64535	1044.32	0.5269	1044.32	0.6283
1043.35	0.70168	1043.35	1.09508	1043.35	1.70408	1043.35	1.16783	1043.35	1.04702	1043.35	0.9027	1043.35	0.72767	1043.35	0.64231	1043.35	0.52681	1043.35	0.62547
1042.39	0.73465	1042.39	1.23162	1042.39	1.69192	1042.39	1.17133	1042.39	1.07717	1042.39	0.9153	1042.39	0.72354	1042.39	0.63931	1042.39	0.5259	1042.39	0.62268
1041.42	0.77829	1041.42	1.37551	1041.42	1.66832	1041.42	1.19081	1041.42	1.1196	1041.42	0.92837	1041.42	0.72163	1041.42	0.63947	1041.42	0.52656	1041.42	0.62177
1040.46	0.83088	1040.46	1.52703	1040.46	1.66176	1040.46	1.22383	1040.46	1.16096	1040.46	0.93646	1040.46	0.71975	1040.46	0.63962	1040.46	0.52722	1040.46	0.61974
1039.5	0.89501	1039.5	1.65534	1039.5	1.65534	1039.5	1.2583	1039.5	1.2007	1039.5	0.94199	1039.5	0.71639	1039.5	0.63977	1039.5	0.52786	1039.5	0.61887
1038.53	0.97714	1038.53	1.75385	1038.53	1.66019	1038.53	1.29545	1038.53	1.22581	1038.53	0.93443	1038.53	0.71102	1038.53	0.63687	1038.53	0.52615	1038.53	0.61733
1037.57	1.09236	1037.57	1.82447	1037.57	1.66505	1037.57	1.33463	1037.57	1.23827	1037.57	0.92204	1037.57	0.70431	1037.57	0.63519	1037.57	0.52527	1037.57	0.61691
1036.6	1.25547	1036.6	1.87978	1036.6	1.66184	1036.6	1.36508	1036.6	1.2242	1036.6	0.91489	1036.6	0.70061	1036.6	0.63469	1036.6	0.52359	1036.6	0.61429
1035.64	1.47234	1035.64	1.93296	1035.64	1.66346	1035.64	1.39516	1035.64	1.20139	1035.64	0.91293	1035.64	0.69758	1035.64	0.6337	1035.64	0.52345	1035.64	0.61239
1034.67	1.72277	1034.67	1.97727	1034.67	1.65714	1034.67	1.40323	1034.67	1.17172	1034.67	0.91579	1034.67	0.696	1034.67	0.63158	1034.67	0.52331	1034.67	0.61053
1033.71	1.96629	1033.71	1.95531	1033.71	1.65094	1033.71	1.38889	1033.71	1.15132	1033.71	0.91864	1033.71	0.69444	1033.71	0.6295	1033.71	0.52317	1033.71	0.61082
1032.75	2.18012	1032.75	1.84737	1032.75	1.61751	1032.75	1.35	1032.75	1.14332	1032.75	0.91885	1032.75	0.68959	1032.75	0.62679	1032.75	0.5231	1032.75	0.60832
1031.78	2.33775	1031.78	1.69712	1031.78	1.56889	1031.78	1.29304	1031.78	1.15359	1031.78	0.91927	1031.78	0.68811	1031.78	0.62589	1031.78	0.52374	1031.78	0.60757
1030.82	2.43151	1030.82	1.5368	1030.82	1.51064	1030.82	1.22414	1030.82	1.16013	1030.82	0.91495	1030.82	0.68533	1030.82	0.625	1030.82	0.52437	1030.82	0.6058
1029.85	2.44521	1029.85	1.39453	1029.85	1.44534	1029.85	1.15909	1029.85	1.15534	1029.85	0.91071	1029.85	0.68391	1029.85	0.62413	1029.85	0.525	1029.85	0.60406
1028.89	2.35526	1028.89	1.27402	1028.89	1.36641	1028.89	1.11526	1028.89	1.13651	1028.89	0.8995	1028.89	0.67932	1028.89	0.61938	1028.89	0.52339	1028.89	0.60067
1027.92	2.20988	1027.92	1.16612	1027.92	1.28777	1027.92	1.08815	1027.92	1.10836	1027.92	0.88395	1027.92	0.67167	1027.92	0.61301	1027.92	0.52035	1027.92	0.59667
1026.96	2.05143	1026.96	1.08133	1026.96	1.21695	1026.96	1.07485	1026.96	1.08459	1026.96	0.86506	1026.96	0.66605	1026.96	0.60951	1026.96	0.51804	1026.96	0.59437
1026	1.88482	1026	1.01695	1026	1.15756	1026	1.05263	1026	1.05263	1026	0.84706	1026	0.66055	1026	0.60708	1026	0.51724	1026	0.59308
1025.03	1.73077	1025.03	0.96774	1025.03	1.11111	1025.03	1.01408	1025.03	1.0084	1025.03	0.82569	1025.03	0.65455	1025.03	0.60302	1025.03	0.51502	1025.03	0.58824
1024.07	1.59735	1024.07	0.92802	1024.07	1.08735	1024.07	0.98098	1024.07	0.97043	1024.07	0.81124	1024.07	0.64928	1024.07	0.60167	1024.07	0.51425	1024.07	0.58604
1023.1	1.4877	1023.1	0.8963	1023.1	1.0708	1023.1	0.95526	1023.1	0.94041	1023.1	0.79956	1023.1	0.64706	1023.1	0.60099	1023.1	0.51344	1023.1	0.58454
1022.14	1.39464	1022.14	0.87081	1022.14	1.04598	1022.14	0.93095	1022.14	0.91228	1022.14	0.78788	1022.14	0.64425	1022.14	0.59868	1022.14	0.51195	1022.14	0.5824
1021.17	1.32847	1021.17	0.85047	1021.17	1.01676	1021.17	0.90547	1021.17	0.88564	1021.17	0.77612	1021.17	0.63972	1021.17	0.59477	1021.17	0.51052	1021.17	0.57962
1020.21	1.27273	1020.21	0.83871	1020.21	0.98913	1020.21	0.87923	1020.21	0.86461	1020.21	0.76632	1020.21	0.63525	1020.21	0.59091	1020.21	0.50838	1020.21	0.57595
1019.25	1.22483	1019.25	0.82766	1019.25	0.97333	1019.25	0.8548	1019.25	0.84884	1019.25	0.75726	1019.25	0.63258	1019.25	0.58966	1019.25	0.50694	1019.25	0.5739
1018.28	1.17742	1018.28	0.82022	1018.28	0.95801	1018.28	0.82955	1018.28	0.83524	1018.28	0.74795	1018.28	0.62931	1018.28	0.58587	1018.28	0.50484	1018.28	0.57121
1017.32	1.13354	1017.32	0.81655	1017.32	0.9359	1017.32	0.81111	1017.32	0.82393	1017.32	0.74037	1017.32	0.62393	1017.32	0.58214	1017.32	0.50345	1017.32	0.56854
1016.35	1.09281	1016.35	0.81292	1016.35	0.90571	1016.35	0.79521	1016.35	0.81655	1016.35	0.73441	1016.35	0.61969	1016.35	0.57845	1016.35	0.50206	1016.35	0.56502
1015.39	1.05814	1015.39	0.7965	1015.39	0.87711	1015.39	0.77944	1015.39	0.8071	1015.39	0.7251	1015.39	0.61486	1015.39	0.57413	1015.39	0.49863	1015.39	0.56086
1014.42	1.03125	1014.42	0.77399	1014.42	0.85613	1014.42	0.76582	1014.42	0.79956	1014.42	0.71739	1014.42	0.61008	1014.42	0.57075	1014.42	0.49455	1014.42	0.5576
1013.46	1.0169	1013.46	0.75052	1013.46	0.83565	1013.46	0.75208	1013.46	0.78821	1013.46	0.70784	1013.46	0.60368	1013.46	0.56583	1013.46	0.48982	1013.46	0.55199
1012.5	1.01124	1012.5	0.7332	1012.5	0.81818	1012.5	0.74227	1012.5	0.78091	1012.5	0.70175	1012.5	0.599	1012.5	0.56075	1012.5	0.48714	1012.5	0.54711
1011.53	1.00559	1011.53	0.72144	1011.53	0.80357	1011.53	0.73469	1011.53	0.77586	1011.53	0.69767	1011.53	0.59603	1011.53	0.55901	1011.53	0.48583	1011.53	0.54381
1010.57	0.98634	1010.57	0.71203	1010.57	0.79341	1010.57	0.73077	1010.57	0.77302	1010.57	0.69691	1010.57	0.59473	1010.57	0.55796	1010.57	0.48522	1010.57	0.54204
1009.6	0.95251	1009.6	0.7037	1009.6	0.78139	1009.6	0.7249	1009.6	0.76645	1009.6	0.6929	1009.6	0.5918	1009.6	0.55538	1009.6	0.48262	1009.6	0.53961
1008.64	0.91878	1008.64	0.6975	1008.64	0.7735	1008.64	0.72255	1008.64	0.76211	1008.64	0.69084	1008.64	0.59054	1008.64	0.55521	1008.64	0.48202	1008.64	0.53949
1007.67	0.88916	1007.67	0.68631	1007.67	0.7616	1007.67	0.71769	1007.67	0.75365	1007.67	0.68501	1007.67	0.58699	1007.67	0.55199	1007.67	0.47878	1007.67	0.53561
1006.71	0.86538	1006.71	0.67797	1006.71	0.75	1006.71	0.71429	1006.71	0.74844	1006.71	0.67925	1006.71	0.58252	1006.71	0.54795	1006.71	0.47556	1006.71	0.53254
1005.75	0.8487	1005.75	0.66978	1005.75	0.74174	1005.75	0.71372	1005.75	0.74481	1005.75	0.67355	1005.75	0.57903	1005.75	0.54394	1005.75	0.47361	1005.75	0.5295
1004.78	0.82831	1004.78	0.65989	1004.78	0.73306	1004.78	0.70974	1004.78	0.73913	1004.78	0.66604	1004.78	0.57395	1004.78	0.53927	1004.78	0.47036	1004.78	0.525
1003.82	0.80866	1003.82	0.65138	1003.82	0.72154	1003.82	0.70437	1003.82	0.73499	1003.82	0.65863	1003.82	0.56891	1003.82	0.53464	1003.82	0.46711	1003.82	0.52053
1002.85	0.79018	1002.85	0.64481	1002.85	0.71371	1002.85	0.6996	1002.85	0.7314	1002.85	0.65193	1002.85	0.5655	1002.85	0.53233	1002.85	0.46396	1002.85	0.51754
1001.89	0.77582	1001.89	0.63834	1001.89	0.70741	1001.89	0.69488	1001.89	0.72634	1001.89	0.64534	1001.89	0.5621	1001.89	0.53003	1001.89	0.46144	1001.89	0.51458
1000.92	0.76739	1000.92	0.63489	1000.92	0.706	1000.92	0.69216	1000.92	0.72188	1000.92	0.64182	1000.92	0.55943	1000.92	0.52924	1000.92	0.46023	1000.92	0.51234
999.961	0.75536	999.961	0.6297	999.961	0.704	999.961	0.6875	999.961	0.714	999.961	0.63768	999.961	0.55608	999.961	0.52695	999.961	0.45893	999.961	0.50941
998.996	0.74735	998.996	0.62745	998.996	0.70259	998.996	0.68616	998.996	0.70683	998.996	0.63423	998.996	0.55521	998.996	0.52695	998.996	0.45833	998.996	0.50867
998.032	0.74105	998.032	0.62522	998.032	0.7012	998.032	0.68482	998.032	0.7012	998.032	0.63196	998.032	0.55521	998.032	0.52695	998.032	0.45774	998.032	0.50647
997.068	0.73222	997.068	0.61837	997.068	0.69583	997.068	0.68226	997.068	0.6917	997.068	0.62612	997.068	0.55205	997.068	0.52317	997.068	0.45455	997.068	0.50215
996.104	0.72557	996.104	0.61444	996.104	0.69384	996.104	0.68297	996.104	0.68431	996.104	0.62321	996.104	0.55047	996.104	0.5209	996.104	0.45207	996.104	0.5
995.139	0.71694	995.139	0.60984	995.139	0.68986	995.139	0.68039	995.139	0.67379	995.139	0.61964	995.139	0.54905	995.139	0.51868	995.139	0.4489	995.139	0.49642
994.175	0.71399	994.175	0.61199	994.175	0.68849	994.175	0.68039	994.175	0.66988	994.175	0.61964	994.175	0.54992	994.175	0.51946	994.175	0.44832	994.175	0.49642
993.211	0.70961	993.211	0.61416	993.211	0.68577	993.211	0.67773	993.211	0.66603	993.211	0.62075	993.211	0.55167	993.211	0.51946	993.211	0.44832	993.211	0.49571
992.246	0.70528	992.246	0.61416	992.246	0.68442	992.246	0.67379	992.246	0.66475	992.246	0.6241	992.246	0.55343	992.246	0.51868	992.246	0.44774	992.246	0.49571
991.282	0.69819	991.282	0.61199	991.282	0.68442	991.282	0.66731	991.282	0.66475	991.282	0.62749	991.282	0.5552	991.282	0.51868	991.282	0.44659	991.282	0.49501
990.318	0.69124	990.318	0.60984	990.318	0.68577	990.318	0.6597	990.318	0.66859	990.318	0.62862	990.318	0.55609	990.318	0.51791	990.318	0.44602	990.318	0.4943
989.354	0.68379	989.354	0.60595	989.354	0.68924	989.354	0.65038	989.354	0.67315	989.354	0.62455	989.354	0.5536	989.354	0.51565	989.354	0.44359	989.354	0.49148
988.389	0.6778	988.389	0.60105	988.389	0.69277	988.389	0.64366	988.389	0.67515	988.389	0.61939	988.389	0.55112	988.389	0.51263	988.389	0.44174	988.389	0.48936
987.425	0.6771	987.425	0.60069	987.425	0.69618	987.425	0.64312	987.425	0.67446	987.425	0.61786	987.425	0.55183	987.425	0.51335	987.425	0.44189	987.425	0.49078
986.461	0.67446	986.461	0.59965	986.461	0.69478	986.461	0.64312	986.461	0.66925	986.461	0.61786	986.461	0.55096	986.461	0.51412	986.461	0.44076	986.461	0.49008
985.496	0.67315	985.496	0.59965	985.496	0.68787	985.496	0.64794	985.496	0.66284	985.496	0.61896	985.496	0.55008	985.496	0.51488	985.496	0.4402	985.496	0.48939
984.532	0.67379	984.532	0.60348	984.532	0.68307	984.532	0.65595	984.532	0.6597	984.532	0.62186	984.532	0.55079	984.532	0.5156	984.532	0.44148	984.532	0.48942
983.568	0.67311	983.568	0.60627	983.568	0.67836	983.568	0.66286	983.568	0.65909	983.568	0.62478	983.568	0.55151	983.568	0.51556	983.568	0.44275	983.568	0.49014
982.604	0.67052	982.604	0.60312	982.604	0.67442	982.604	0.66034	982.604	0.6566	982.604	0.6259	982.604	0.55063	982.604	0.51479	982.604	0.44219	982.604	0.48945
981.639	0.67052	981.639	0.59794	981.639	0.67573	981.639	0.65291	981.639	0.65784	981.639	0.62816	981.639	0.54976	981.639	0.51403	981.639	0.44219	981.639	0.48876
980.675	0.67505	980.675	0.59253	980.675	0.68297	980.675	0.6463	980.675	0.66098	980.675	0.6311	980.675	0.55134	980.675	0.51551	980.675	0.44289	980.675	0.48948
979.711	0.67636	979.711	0.58655	979.711	0.69246	979.711	0.63919	979.711	0.66476	979.711	0.6311	979.711	0.55134	979.711	0.51475	979.711	0.44289	979.711	0.4888
978.746	0.67698	978.746	0.58431	978.746	0.69583	978.746	0.63521	978.746	0.6705	978.746	0.63521	978.746	0.55292	978.746	0.51546	978.746	0.44304	978.746	0.48951
977.782	0.67829	977.782	0.58528	977.782	0.68898	977.782	0.63063	977.782	0.67179	977.782	0.63985	977.782	0.55205	977.782	0.51471	977.782	0.44192	977.782	0.48883
976.818	0.68482	976.818	0.59459	976.818	0.68217	976.818	0.63196	976.818	0.67692	976.818	0.64945	976.818	0.55521	976.818	0.51765	976.818	0.44332	976.818	0.49093
975.854	0.68945	975.854	0.60136	975.854	0.67366	975.854	0.63262	975.854	0.67885	975.854	0.65736	975.854	0.55591	975.854	0.51836	975.854	0.44403	975.854	0.49302
974.889	0.69066	974.889	0.60477	974.889	0.67108	974.889	0.63506	974.889	0.68798	974.889	0.66479	974.889	0.5573	974.889	0.52129	974.889	0.44654	974.889	0.49512
973.925	0.69052	973.925	0.6	973.925	0.67105	973.925	0.63864	973.925	0.70414	973.925	0.66729	973.925	0.55869	973.925	0.52423	973.925	0.44849	973.925	0.49721
972.961	0.69439	972.961	0.59437	972.961	0.67228	972.961	0.63993	972.961	0.72819	972.961	0.66605	972.961	0.56182	972.961	0.52639	972.961	0.45044	972.961	0.4993
971.996	0.70646	971.996	0.59083	971.996	0.67603	971.996	0.64235	971.996	0.75052	971.996	0.66239	971.996	0.56318	971.996	0.52855	971.996	0.45238	971.996	0.50139
971.032	0.726	971.032	0.58929	971.032	0.6785	971.032	0.64476	971.032	0.76261	971.032	0.6588	971.032	0.56366	971.032	0.5307	971.032	0.45432	971.032	0.50347
970.068	0.73834	970.068	0.58805	970.068	0.6791	970.068	0.64884	970.068	0.75519	970.068	0.6535	970.068	0.56347	970.068	0.53139	970.068	0.455	970.068	0.50346
969.104	0.73737	969.104	0.58871	969.104	0.68097	969.104	0.65884	969.104	0.73737	969.104	0.64947	969.104	0.56414	969.104	0.53207	969.104	0.45511	969.104	0.50345
968.139	0.72763	968.139	0.58842	968.139	0.68156	968.139	0.67652	968.139	0.71906	968.139	0.64664	968.139	0.56569	968.139	0.53198	968.139	0.45579	968.139	0.50413
967.175	0.71875	967.175	0.58974	967.175	0.68657	967.175	0.70363	967.175	0.70906	967.175	0.64789	967.175	0.56878	967.175	0.53411	967.175	0.45771	967.175	0.50619
966.211	0.71429	966.211	0.592	966.211	0.6903	966.211	0.73123	966.211	0.70342	966.211	0.65026	966.211	0.57099	966.211	0.53701	966.211	0.4602	966.211	0.50894
965.246	0.71073	965.246	0.59265	965.246	0.69476	965.246	0.74052	965.246	0.69868	965.246	0.65202	965.246	0.57165	965.246	0.53846	965.246	0.46087	965.246	0.51102
964.282	0.71048	964.282	0.5949	964.282	0.70778	964.282	0.72994	964.282	0.6972	964.282	0.65669	964.282	0.57296	964.282	0.54215	964.282	0.46335	964.282	0.51519
963.318	0.70913	963.318	0.5949	963.318	0.7271	963.318	0.7051	963.318	0.69331	963.318	0.65785	963.318	0.57209	963.318	0.54215	963.318	0.46335	963.318	0.51448
962.354	0.71238	962.354	0.59649	962.354	0.76016	962.354	0.68373	962.354	0.69259	962.354	0.66078	962.354	0.57362	962.354	0.5436	962.354	0.46402	962.354	0.51515
961.389	0.71565	961.389	0.60096	961.389	0.79787	961.389	0.67084	961.389	0.69703	961.389	0.66489	961.389	0.57427	961.389	0.54585	961.389	0.46526	961.389	0.51511
960.425	0.72084	960.425	0.61102	960.425	0.82135	960.425	0.6649	960.425	0.70467	960.425	0.66844	960.425	0.57734	960.425	0.54876	960.425	0.46832	960.425	0.51715
959.461	0.72745	959.461	0.62748	959.461	0.8133	959.461	0.66143	959.461	0.71375	959.461	0.67199	959.461	0.5804	959.461	0.55167	959.461	0.47081	959.461	0.51989
958.497	0.73359	958.497	0.65292	958.497	0.78351	958.497	0.65972	958.497	0.72243	958.497	0.67376	958.497	0.58282	958.497	0.55394	958.497	0.47205	958.497	0.52126
957.532	0.73837	957.532	0.6828	957.532	0.75595	957.532	0.66031	957.532	0.72989	957.532	0.67553	957.532	0.58525	957.532	0.55539	957.532	0.4727	957.532	0.52335
956.568	0.74125	956.568	0.69653	956.568	0.7341	956.568	0.66261	956.568	0.73694	956.568	0.67794	956.568	0.58615	956.568	0.55539	956.568	0.4727	956.568	0.52335
955.604	0.7451	955.604	0.68345	955.604	0.7197	955.604	0.6655	955.604	0.74219	955.604	0.67857	955.604	0.58462	955.604	0.55394	955.604	0.47088	955.604	0.52055
954.639	0.75	954.639	0.66261	954.639	0.71617	954.639	0.67553	954.639	0.75296	954.639	0.68036	954.639	0.58615	954.639	0.55459	954.639	0.4727	954.639	0.52049
953.675	0.74902	953.675	0.64636	953.675	0.71805	953.675	0.68705	953.675	0.764	953.675	0.68214	953.675	0.58769	953.675	0.55604	953.675	0.47395	953.675	0.52115
952.711	0.74319	952.711	0.63667	952.711	0.7194	952.711	0.70221	952.711	0.76707	952.711	0.67972	952.711	0.58679	952.711	0.55685	952.711	0.47453	952.711	0.52186
951.747	0.73981	951.747	0.63079	951.747	0.72296	951.747	0.71751	951.747	0.76353	951.747	0.67553	951.747	0.58346	951.747	0.5562	951.747	0.4727	951.747	0.52049
950.782	0.74803	950.782	0.62914	950.782	0.73218	950.782	0.73218	950.782	0.75397	950.782	0.67257	950.782	0.58104	950.782	0.55474	950.782	0.47205	950.782	0.51984
949.818	0.7697	949.818	0.63606	949.818	0.75595	949.818	0.74125	949.818	0.75	949.818	0.67314	949.818	0.58257	949.818	0.5562	949.818	0.47329	949.818	0.52192
948.854	0.78882	948.854	0.64906	948.854	0.78074	948.854	0.73981	948.854	0.74269	948.854	0.67077	948.854	0.58168	948.854	0.5562	948.854	0.47388	948.854	0.52263
947.889	0.78838	947.889	0.66901	947.889	0.79498	947.889	0.72937	947.889	0.73359	947.889	0.6655	947.889	0.57927	947.889	0.55556	947.889	0.47264	947.889	0.52198
946.925	0.77236	946.925	0.69217	946.925	0.79665	946.925	0.72106	946.925	0.72519	946.925	0.66202	946.925	0.57839	946.925	0.55637	946.925	0.47264	946.925	0.52126
945.961	0.75449	945.961	0.7026	945.961	0.78099	945.961	0.70919	945.961	0.71456	945.961	0.65625	945.961	0.57534	945.961	0.55344	945.961	0.47073	945.961	0.51923
944.997	0.751	944.997	0.70074	944.997	0.77096	944.997	0.69686	944.997	0.70732	944.997	0.65451	944.997	0.5747	944.997	0.55117	944.997	0.47007	944.997	0.51786
944.032	0.76065	944.032	0.69573	944.032	0.76375	944.032	0.68182	944.032	0.69832	944.032	0.65217	944.032	0.57165	944.032	0.54825	944.032	0.46816	944.032	0.51511
943.068	0.78361	943.068	0.6946	943.068	0.749	943.068	0.66726	943.068	0.69202	943.068	0.6487	943.068	0.5686	943.068	0.54532	943.068	0.46567	943.068	0.51236
942.104	0.80303	942.104	0.68831	942.104	0.72888	942.104	0.65897	942.104	0.68959	942.104	0.6486	942.104	0.56469	942.104	0.54319	942.104	0.46317	942.104	0.51102
941.139	0.80568	941.139	0.66969	941.139	0.70825	941.139	0.6531	941.139	0.68843	941.139	0.64737	941.139	0.56079	941.139	0.53947	941.139	0.46067	941.139	0.50967
940.175	0.79783	940.175	0.65071	940.175	0.69376	940.175	0.64956	940.175	0.68985	940.175	0.64386	940.175	0.55775	940.175	0.53655	940.175	0.45818	940.175	0.50761
939.211	0.77991	939.211	0.637	939.211	0.68224	939.211	0.64831	939.211	0.6926	939.211	0.63923	939.211	0.55556	939.211	0.53363	939.211	0.45625	939.211	0.50554
938.247	0.75519	938.247	0.63194	938.247	0.67658	938.247	0.65	938.247	0.69598	938.247	0.63636	938.247	0.55319	938.247	0.53294	938.247	0.45557	938.247	0.50556
937.282	0.72837	937.282	0.62738	937.282	0.67161	937.282	0.65108	937.282	0.69084	937.282	0.63066	937.282	0.54932	937.282	0.53001	937.282	0.45363	937.282	0.50348
936.318	0.71006	936.318	0.62284	936.318	0.6679	936.318	0.65217	936.318	0.68311	936.318	0.62609	936.318	0.54545	936.318	0.52709	936.318	0.45226	936.318	0.50139
935.354	0.69922	935.354	0.62045	935.354	0.66667	935.354	0.64973	935.354	0.6742	935.354	0.62153	935.354	0.5416	935.354	0.52493	935.354	0.45088	935.354	0.5
934.389	0.69126	934.389	0.62021	934.389	0.66418	934.389	0.64493	934.389	0.66792	934.389	0.61913	934.389	0.53939	934.389	0.52276	934.389	0.44893	934.389	0.4979
933.425	0.68279	933.425	0.6193	933.425	0.65981	933.425	0.63834	933.425	0.65981	933.425	0.61391	933.425	0.53566	933.425	0.51912	933.425	0.44515	933.425	0.4944
932.461	0.67437	932.461	0.61837	932.461	0.65543	932.461	0.63177	932.461	0.65056	932.461	0.6087	932.461	0.53111	932.461	0.51471	932.461	0.44192	932.461	0.49088
931.497	0.67248	931.497	0.61634	931.497	0.64981	931.497	0.62523	931.497	0.64259	931.497	0.60243	931.497	0.52656	931.497	0.51105	931.497	0.43924	931.497	0.48805
930.532	0.67583	930.532	0.6121	930.532	0.64299	930.532	0.61871	930.532	0.63586	930.532	0.59619	930.532	0.52121	930.532	0.50737	930.532	0.43599	930.532	0.48588
929.568	0.68474	929.568	0.60354	929.568	0.63501	929.568	0.61331	929.568	0.62915	929.568	0.59099	929.568	0.51589	929.568	0.50444	929.568	0.43329	929.568	0.48369
928.604	0.69388	928.604	0.59754	928.604	0.6308	928.604	0.61261	928.604	0.62615	928.604	0.58824	928.604	0.51437	928.604	0.5037	928.604	0.43312	928.604	0.48364
927.639	0.68839	927.639	0.59194	927.639	0.62477	927.639	0.61011	927.639	0.62362	927.639	0.58377	927.639	0.51212	927.639	0.50148	927.639	0.43112	927.639	0.48286
926.675	0.672	926.675	0.58741	926.675	0.62107	926.675	0.6065	926.675	0.62107	926.675	0.57931	926.675	0.50986	926.675	0.49926	926.675	0.42967	926.675	0.48138
925.711	0.65422	925.711	0.58217	925.711	0.61439	925.711	0.60217	925.711	0.61667	925.711	0.57414	925.711	0.50455	925.711	0.49554	925.711	0.42692	925.711	0.47845
924.747	0.64202	924.747	0.57592	924.747	0.60998	924.747	0.59783	924.747	0.61111	924.747	0.56897	924.747	0.5	924.747	0.4918	924.747	0.42416	924.747	0.4755
923.782	0.63495	923.782	0.56969	923.782	0.60556	923.782	0.59347	923.782	0.60556	923.782	0.56477	923.782	0.49621	923.782	0.48879	923.782	0.42139	923.782	0.47323
922.818	0.63424	922.818	0.56794	922.818	0.6037	922.818	0.59381	922.818	0.60482	922.818	0.56499	922.818	0.49544	922.818	0.48802	922.818	0.42228	922.818	0.47315
921.854	0.63158	921.854	0.56545	921.854	0.6	921.854	0.59232	921.854	0.60223	921.854	0.56348	921.854	0.4939	921.854	0.48649	921.854	0.42187	921.854	0.4723
920.89	0.62695	920.89	0.56119	920.89	0.59555	920.89	0.58791	920.89	0.59777	920.89	0.55923	920.89	0.49008	920.89	0.48343	920.89	0.41961	920.89	0.46999
919.925	0.62427	919.925	0.55769	919.925	0.59294	919.925	0.58532	919.925	0.59515	919.925	0.55672	919.925	0.48851	919.925	0.4826	919.925	0.41754	919.925	0.46912
918.961	0.62353	918.961	0.55594	918.961	0.59328	918.961	0.58456	918.961	0.59328	918.961	0.55594	918.961	0.48773	918.961	0.48255	918.961	0.41787	918.961	0.46972
917.997	0.62353	917.997	0.55594	917.997	0.59551	917.997	0.58564	917.997	0.59439	917.997	0.55692	917.997	0.48998	917.997	0.48476	917.997	0.41897	917.997	0.47251
917.032	0.62279	917.032	0.55517	917.032	0.59586	917.032	0.58487	917.032	0.59363	917.032	0.5581	917.032	0.49071	917.032	0.48545	917.032	0.41876	917.032	0.47384
916.068	0.62327	916.068	0.55245	916.068	0.59623	916.068	0.5841	916.068	0.5951	916.068	0.55732	916.068	0.49145	916.068	0.48541	916.068	0.41854	916.068	0.4759
915.104	0.62178	915.104	0.54895	915.104	0.59357	915.104	0.58148	915.104	0.59357	915.104	0.55674	915.104	0.48986	915.104	0.48382	915.104	0.41811	915.104	0.47576
914.14	0.62103	914.14	0.54816	914.14	0.5928	914.14	0.58071	914.14	0.59506	914.14	0.55694	914.14	0.48983	914.14	0.48377	914.14	0.41901	914.14	0.47713
913.175	0.62151	913.175	0.54737	913.175	0.59203	913.175	0.57993	913.175	0.59542	913.175	0.55814	913.175	0.4898	913.175	0.48447	913.175	0.41992	913.175	0.47853
912.211	0.62325	912.211	0.54561	912.211	0.59351	912.211	0.58022	912.211	0.59693	912.211	0.55935	912.211	0.48976	912.211	0.48518	912.211	0.42084	912.211	0.47994
911.247	0.625	911.247	0.54291	911.247	0.59501	911.247	0.58052	911.247	0.59846	911.247	0.56159	911.247	0.48973	911.247	0.48513	911.247	0.42177	911.247	0.48212
910.282	0.62348	910.282	0.5394	910.282	0.59345	910.282	0.58004	910.282	0.59806	910.282	0.56102	910.282	0.48889	910.282	0.48428	910.282	0.42077	910.282	0.48276
909.318	0.62602	909.318	0.53846	909.318	0.59459	909.318	0.58113	909.318	0.60274	909.318	0.56514	909.318	0.49123	909.318	0.4858	909.318	0.4225	909.318	0.48504
908.354	0.62857	908.354	0.53846	908.354	0.59574	908.354	0.58113	908.354	0.6087	908.354	0.56722	908.354	0.49359	908.354	0.48889	908.354	0.42541	908.354	0.48734
907.39	0.63115	907.39	0.53846	907.39	0.59806	907.39	0.58223	907.39	0.61355	907.39	0.56827	907.39	0.49677	907.39	0.4928	907.39	0.42837	907.39	0.48967
906.425	0.6358	906.425	0.53927	906.425	0.60234	906.425	0.58634	906.425	0.62048	906.425	0.57222	906.425	0.50162	906.425	0.49678	906.425	0.43217	906.425	0.49519
905.461	0.63636	905.461	0.53752	905.461	0.60274	905.461	0.58555	905.461	0.62222	905.461	0.57249	905.461	0.50409	905.461	0.49758	905.461	0.43258	905.461	0.49677
904.497	0.63693	904.497	0.53578	904.497	0.60314	904.497	0.58812	904.497	0.62272	904.497	0.57276	904.497	0.50577	904.497	0.49838	904.497	0.433	904.497	0.49919
903.532	0.63958	903.532	0.53765	903.532	0.60552	903.532	0.59266	903.532	0.62398	903.532	0.57491	903.532	0.50912	903.532	0.50163	903.532	0.43546	903.532	0.50245
902.568	0.6457	902.568	0.54035	902.568	0.61111	902.568	0.59806	902.568	0.62475	902.568	0.57895	902.568	0.51505	902.568	0.50575	902.568	0.43937	902.568	0.50658
901.604	0.65263	901.604	0.54386	901.604	0.61876	901.604	0.60547	901.604	0.6288	901.604	0.58712	901.604	0.52277	901.604	0.5124	901.604	0.44476	901.604	0.5124
900.64	0.6589	900.64	0.54657	900.64	0.6245	900.64	0.6098	900.64	0.63211	900.64	0.59351	900.64	0.52801	900.64	0.51747	900.64	0.44813	900.64	0.51747
899.675	0.66098	899.675	0.54674	899.675	0.62626	899.675	0.60784	899.675	0.63136	899.675	0.59615	899.675	0.52991	899.675	0.52013	899.675	0.44928	899.675	0.52013
898.711	0.66381	898.711	0.5477	898.711	0.63136	898.711	0.60547	898.711	0.63395	898.711	0.60078	898.711	0.53356	898.711	0.52365	898.711	0.4519	898.711	0.52365
897.747	0.66452	897.747	0.5469	897.747	0.6345	897.747	0.60117	897.747	0.6358	897.747	0.60588	897.747	0.53646	897.747	0.52462	897.747	0.45308	897.747	0.52462
896.782	0.66379	896.782	0.54707	896.782	0.639	896.782	0.59806	896.782	0.639	896.782	0.61111	896.782	0.5394	896.782	0.5256	896.782	0.45495	896.782	0.5247
895.818	0.66523	895.818	0.54902	895.818	0.6457	895.818	0.59806	895.818	0.64435	895.818	0.61723	895.818	0.54417	895.818	0.5274	895.818	0.45833	895.818	0.5283
894.854	0.67028	894.854	0.55376	894.854	0.6519	894.854	0.6	894.854	0.65053	894.854	0.62677	894.854	0.54982	894.854	0.53184	894.854	0.46188	894.854	0.53276
893.89	0.67904	893.89	0.56239	893.89	0.6589	893.89	0.60388	893.89	0.6603	893.89	0.6373	893.89	0.55835	893.89	0.53806	893.89	0.46627	893.89	0.53899
892.925	0.6864	892.925	0.57326	892.925	0.66314	892.925	0.60777	892.925	0.67167	892.925	0.64803	892.925	0.566	892.925	0.5453	892.925	0.47139	892.925	0.54625
891.961	0.69163	891.961	0.58256	891.961	0.66245	891.961	0.61089	891.961	0.67965	891.961	0.6569	891.961	0.57195	891.961	0.55185	891.961	0.47504	891.961	0.54991
890.997	0.69536	890.997	0.59211	890.997	0.66316	890.997	0.61404	890.997	0.69079	890.997	0.66456	890.997	0.57904	890.997	0.5595	890.997	0.47945	890.997	0.55458
890.032	0.69536	890.032	0.59659	890.032	0.66316	890.032	0.61644	890.032	0.7	890.032	0.66879	890.032	0.58442	890.032	0.56452	890.032	0.48239	890.032	0.55654
889.068	0.69469	889.068	0.59696	889.068	0.66105	889.068	0.6169	889.068	0.70721	889.068	0.66809	889.068	0.58692	889.068	0.56679	889.068	0.48308	889.068	0.55773
888.104	0.69469	888.104	0.59696	888.104	0.66385	888.104	0.62055	888.104	0.71526	888.104	0.67094	888.104	0.59245	888.104	0.56987	888.104	0.48532	888.104	0.56071
887.14	0.69469	887.14	0.5947	887.14	0.66385	887.14	0.62425	887.14	0.7235	887.14	0.67382	887.14	0.59924	887.14	0.57195	887.14	0.48834	887.14	0.56373
886.175	0.69623	886.175	0.59357	886.175	0.66525	886.175	0.62926	886.175	0.72854	886.175	0.67672	886.175	0.60501	886.175	0.57404	886.175	0.49139	886.175	0.56781
885.211	0.69845	885.211	0.59546	885.211	0.66879	885.211	0.63765	885.211	0.73427	885.211	0.6833	885.211	0.61165	885.211	0.58011	885.211	0.49528	885.211	0.57273
884.247	0.69845	884.247	0.59772	884.247	0.67164	884.247	0.64682	884.247	0.73427	884.247	0.68627	884.247	0.61404	884.247	0.58333	884.247	0.49763	884.247	0.57377
883.283	0.69623	883.283	0.59924	883.283	0.67238	883.283	0.65281	883.283	0.73023	883.283	0.6886	883.283	0.61569	883.283	0.58364	883.283	0.49841	883.283	0.57299
882.318	0.69933	882.318	0.60385	882.318	0.67672	882.318	0.66245	882.318	0.73193	882.318	0.69011	882.318	0.61811	882.318	0.58582	882.318	0.5008	882.318	0.57299
881.354	0.70404	881.354	0.60853	881.354	0.6841	881.354	0.67238	881.354	0.73536	881.354	0.69011	881.354	0.62055	881.354	0.58912	881.354	0.50321	881.354	0.57615
880.39	0.70814	880.39	0.61014	880.39	0.68791	880.39	0.67896	880.39	0.73995	880.39	0.68791	880.39	0.62227	880.39	0.58945	880.39	0.50322	880.39	0.57856
879.425	0.71396	879.425	0.61297	879.425	0.69333	879.425	0.68271	879.425	0.73934	879.425	0.68571	879.425	0.624	879.425	0.59091	879.425	0.50323	879.425	0.57993
878.461	0.71659	878.461	0.61706	878.461	0.70045	878.461	0.68202	878.461	0.73697	878.461	0.68202	878.461	0.62575	878.461	0.59238	878.461	0.50324	878.461	0.58131
877.497	0.7133	877.497	0.6245	877.497	0.71005	877.497	0.68352	877.497	0.73176	877.497	0.68053	877.497	0.62955	877.497	0.59579	877.497	0.50569	877.497	0.58459
876.533	0.70522	876.533	0.63469	876.533	0.71824	876.533	0.68502	876.533	0.72494	876.533	0.68202	876.533	0.63211	876.533	0.59808	876.533	0.50817	876.533	0.5879
875.568	0.69731	875.568	0.64657	875.568	0.72326	875.568	0.68653	875.568	0.71659	875.568	0.68502	875.568	0.6373	875.568	0.60155	875.568	0.51151	875.568	0.59013
874.604	0.6882	874.604	0.65466	874.604	0.72028	874.604	0.68363	874.604	0.70548	874.604	0.68667	874.604	0.64108	874.604	0.60234	874.604	0.5099	874.604	0.58857
873.64	0.68293	873.64	0.66237	873.64	0.71963	873.64	0.67841	873.64	0.7	873.64	0.69213	873.64	0.64706	873.64	0.6063	873.64	0.50909	873.64	0.58891
872.675	0.6777	872.675	0.66594	872.675	0.72066	872.675	0.67031	872.675	0.69615	872.675	0.69932	872.675	0.65319	872.675	0.60913	872.675	0.50828	872.675	0.58812
871.711	0.67849	871.711	0.66958	871.711	0.71495	871.711	0.66234	871.711	0.69231	871.711	0.70998	871.711	0.65948	871.711	0.60956	871.711	0.50662	871.711	0.58621
870.747	0.68539	870.747	0.67329	870.747	0.70439	870.747	0.65451	870.747	0.69318	870.747	0.72275	870.747	0.66886	870.747	0.60878	870.747	0.5058	870.747	0.58541
869.783	0.69565	869.783	0.67706	869.783	0.69248	869.783	0.64819	869.783	0.69565	869.783	0.73786	869.783	0.67556	869.783	0.60558	869.783	0.50582	869.783	0.58574
868.818	0.70629	868.818	0.67634	868.818	0.6809	868.818	0.64331	868.818	0.70139	868.818	0.75561	868.818	0.6809	868.818	0.60359	868.818	0.505	868.818	0.58494
867.854	0.70657	867.854	0.67188	867.854	0.66889	867.854	0.63636	867.854	0.71158	867.854	0.77179	867.854	0.67793	867.854	0.59722	867.854	0.5025	867.854	0.58221
866.89	0.69789	866.89	0.6637	866.89	0.65495	866.89	0.62869	866.89	0.72155	866.89	0.78421	866.89	0.67117	866.89	0.5901	866.89	0.49833	866.89	0.57864
865.925	0.6836	865.925	0.65632	865.925	0.64348	865.925	0.62447	865.925	0.73815	865.925	0.7957	865.925	0.66219	865.925	0.58383	865.925	0.49498	865.925	0.57588
864.961	0.66893	864.961	0.64835	864.961	0.63578	864.961	0.62368	864.961	0.76227	864.961	0.80163	864.961	0.65556	864.961	0.58185	864.961	0.49497	864.961	0.57617
863.997	0.65772	863.997	0.64052	863.997	0.62955	863.997	0.62288	863.997	0.79245	863.997	0.79891	863.997	0.64901	863.997	0.58103	863.997	0.49578	863.997	0.57647
863.033	0.65333	863.033	0.63362	863.033	0.62821	863.033	0.6242	863.033	0.82353	863.033	0.7861	863.033	0.64474	863.033	0.58218	863.033	0.49915	863.033	0.57988
862.068	0.65179	862.068	0.62393	862.068	0.61996	862.068	0.62393	862.068	0.84638	862.068	0.7644	862.068	0.63617	862.068	0.57937	862.068	0.49915	862.068	0.57822
861.104	0.65611	861.104	0.61311	861.104	0.61053	861.104	0.62771	861.104	0.86053	861.104	0.7398	861.104	0.62907	861.104	0.57769	861.104	0.49743	861.104	0.57654
860.14	0.65977	860.14	0.60168	860.14	0.60042	860.14	0.63355	860.14	0.85928	860.14	0.71393	860.14	0.62121	860.14	0.574	860.14	0.49313	860.14	0.57285
859.175	0.66204	859.175	0.59583	859.175	0.59833	859.175	0.64853	859.175	0.84866	859.175	0.69417	859.175	0.61771	859.175	0.5743	859.175	0.49396	859.175	0.572
858.211	0.65668	858.211	0.59129	858.211	0.59748	858.211	0.66901	858.211	0.82849	858.211	0.68019	858.211	0.61555	858.211	0.57576	858.211	0.49479	858.211	0.57344
857.247	0.64612	857.247	0.58592	857.247	0.59454	857.247	0.69704	857.247	0.79944	857.247	0.66588	857.247	0.61522	857.247	0.57637	857.247	0.49389	857.247	0.57172
856.283	0.63719	856.283	0.57938	856.283	0.59158	856.283	0.7356	856.283	0.76986	856.283	0.65654	856.283	0.61623	856.283	0.577	856.283	0.49298	856.283	0.56998
855.318	0.6298	855.318	0.57407	855.318	0.58985	855.318	0.78371	855.318	0.74202	855.318	0.64733	855.318	0.61726	855.318	0.57645	855.318	0.49033	855.318	0.56823
854.354	0.62613	854.354	0.57202	854.354	0.59275	854.354	0.83988	854.354	0.72396	854.354	0.64203	854.354	0.62054	854.354	0.57917	854.354	0.49117	854.354	0.56735
853.39	0.62528	853.39	0.56879	853.39	0.59827	853.39	0.88782	853.39	0.71026	853.39	0.6412	853.39	0.62387	853.39	0.58193	853.39	0.49201	853.39	0.56762
852.425	0.62358	852.425	0.56468	852.425	0.60573	852.425	0.90461	852.425	0.69975	852.425	0.63805	852.425	0.625	852.425	0.58263	852.425	0.49107	852.425	0.56584
851.461	0.62045	851.461	0.55943	851.461	0.62045	851.461	0.88925	851.461	0.69114	851.461	0.63636	851.461	0.62903	851.461	0.58333	851.461	0.48925	851.461	0.56173
850.497	0.61591	850.497	0.55647	850.497	0.64678	850.497	0.84953	850.497	0.68434	850.497	0.63466	850.497	0.6317	850.497	0.5828	850.497	0.48741	850.497	0.55992
849.533	0.61416	849.533	0.55579	849.533	0.68798	849.533	0.80781	849.533	0.68101	849.533	0.63443	849.533	0.63146	849.533	0.58225	849.533	0.48644	849.533	0.55809
848.568	0.61239	848.568	0.55509	848.568	0.74373	848.568	0.76945	848.568	0.67939	848.568	0.6342	848.568	0.63121	848.568	0.5817	848.568	0.48457	848.568	0.55741
847.604	0.61574	847.604	0.55649	847.604	0.81098	847.604	0.74302	847.604	0.68031	847.604	0.63636	847.604	0.63484	847.604	0.58206	847.604	0.48364	847.604	0.55649
846.64	0.6215	846.64	0.56356	846.64	0.875	846.64	0.72283	846.64	0.6838	846.64	0.63942	846.64	0.63942	846.64	0.58462	846.64	0.48452	846.64	0.55882
845.676	0.62559	845.676	0.57516	845.676	0.91034	845.676	0.70588	845.676	0.68217	845.676	0.63923	845.676	0.63923	845.676	0.58278	845.676	0.48263	845.676	0.55696
844.711	0.6283	844.711	0.59954	844.711	0.90972	844.711	0.69496	844.711	0.68229	844.711	0.64216	844.711	0.63902	844.711	0.58093	844.711	0.47985	844.711	0.55391
843.747	0.6326	843.747	0.64198	843.747	0.87838	843.747	0.68602	843.747	0.68241	843.747	0.64677	843.747	0.63882	843.747	0.57906	843.747	0.47706	843.747	0.54968
842.783	0.64286	842.783	0.71311	842.783	0.84194	842.783	0.68865	842.783	0.69415	842.783	0.66076	842.783	0.64444	842.783	0.58389	842.783	0.48155	842.783	0.5518
841.818	0.6525	841.818	0.79817	841.818	0.80805	841.818	0.68865	841.818	0.70924	841.818	0.67792	841.818	0.65087	841.818	0.58652	841.818	0.48423	841.818	0.55414
840.854	0.66327	840.854	0.86957	840.854	0.77844	840.854	0.68783	840.854	0.72423	840.854	0.69333	840.854	0.65657	840.854	0.58824	840.854	0.48417	840.854	0.55675
839.89	0.67624	839.89	0.89931	839.89	0.75953	839.89	0.68519	839.89	0.74212	839.89	0.71154	839.89	0.66071	839.89	0.58864	839.89	0.48411	839.89	0.55699
838.926	0.69355	838.926	0.87458	838.926	0.75	838.926	0.688	838.926	0.76331	838.926	0.73926	838.926	0.66667	838.926	0.59174	838.926	0.48405	838.926	0.55724
837.961	0.71588	837.961	0.82372	837.961	0.74927	837.961	0.69272	837.961	0.79567	837.961	0.7741	837.961	0.67277	837.961	0.59353	837.961	0.48491	837.961	0.55748
836.997	0.74128	836.997	0.76807	836.997	0.75	836.997	0.69863	836.997	0.83882	836.997	0.80952	836.997	0.67639	836.997	0.59302	836.997	0.48295	836.997	0.55556
836.033	0.78154	836.033	0.72779	836.033	0.75371	836.033	0.71148	836.033	0.89753	836.033	0.84667	836.033	0.6828	836.033	0.59346	836.033	0.48289	836.033	0.5558
835.068	0.85235	835.068	0.70752	835.068	0.76737	835.068	0.73199	835.068	0.97318	835.068	0.88502	835.068	0.68835	835.068	0.59624	835.068	0.48566	835.068	0.55824
834.104	0.96578	834.104	0.7036	834.104	0.78638	834.104	0.76737	834.104	1.05394	834.104	0.91697	834.104	0.68835	834.104	0.59765	834.104	0.48752	834.104	0.56195
833.14	1.13333	833.14	0.71629	833.14	0.81731	833.14	0.82258	833.14	1.13839	833.14	0.9375	833.14	0.69106	833.14	0.60142	833.14	0.49133	833.14	0.56667
832.176	1.31959	832.176	0.74419	832.176	0.86195	832.176	0.89825	832.176	1.23077	832.176	0.94815	832.176	0.69377	832.176	0.6052	832.176	0.49516	832.176	0.57271
831.211	1.45455	831.211	0.78287	831.211	0.92754	831.211	0.99225	831.211	1.31282	831.211	0.9588	831.211	0.69189	831.211	0.60664	831.211	0.49805	831.211	0.57528
830.247	1.47399	830.247	0.83607	830.247	1.0119	830.247	1.08974	830.247	1.37838	830.247	0.96226	830.247	0.68733	830.247	0.60714	830.247	0.49805	830.247	0.57562
829.283	1.42697	829.283	0.90714	829.283	1.11404	829.283	1.18692	829.283	1.42697	829.283	0.95489	829.283	0.6828	829.283	0.60621	829.283	0.49804	829.283	0.57596
828.318	1.35294	828.318	0.98444	828.318	1.20476	828.318	1.27778	828.318	1.44571	828.318	0.93358	828.318	0.68011	828.318	0.60382	828.318	0.49803	828.318	0.57763
827.354	1.29744	827.354	1.04979	827.354	1.25871	827.354	1.36757	827.354	1.44571	827.354	0.91007	827.354	0.68378	827.354	0.60526	827.354	0.5	827.354	0.57895
826.39	1.23529	826.39	1.06329	826.39	1.29231	826.39	1.44	826.39	1.37705	826.39	0.87805	826.39	0.68478	826.39	0.60432	826.39	0.50099	826.39	0.58065
825.426	1.17757	825.426	1.05	825.426	1.34043	825.426	1.48235	825.426	1.27919	825.426	0.86007	825.426	0.68478	825.426	0.60577	825.426	0.50501	825.426	0.58333
824.461	1.11556	824.461	1.03292	824.461	1.41808	824.461	1.47647	824.461	1.15668	824.461	0.84797	824.461	0.68022	824.461	0.60337	824.461	0.50605	824.461	0.58508
823.497	1.06356	823.497	1.04583	823.497	1.51205	823.497	1.41011	823.497	1.06356	823.497	0.85085	823.497	0.67655	823.497	0.60482	823.497	0.50913	823.497	0.5892
822.533	1.01619	822.533	1.10573	822.533	1.57862	822.533	1.27411	822.533	1.00803	822.533	0.85374	822.533	0.67292	822.533	0.60922	822.533	0.51224	822.533	0.59338
821.568	0.96538	821.568	1.21845	821.568	1.55901	821.568	1.12556	821.568	0.98047	821.568	0.84797	821.568	0.66933	821.568	0.61369	821.568	0.5154	821.568	0.59762
820.604	0.9262	820.604	1.33511	820.604	1.4593	820.604	1	820.604	0.97665	820.604	0.83389	820.604	0.66755	820.604	0.61823	820.604	0.51753	820.604	0.60192
819.64	0.91636	819.64	1.36957	819.64	1.31937	819.64	0.91971	819.64	0.97674	819.64	0.81818	819.64	0.672	819.64	0.62687	819.64	0.52282	819.64	0.6087
818.676	0.94757	818.676	1.27136	818.676	1.18224	818.676	0.87847	818.676	0.96935	818.676	0.80317	818.676	0.68011	818.676	0.63568	818.676	0.52818	818.676	0.61707
817.711	1.03265	817.711	1.1048	817.711	1.06303	817.711	0.86054	817.711	0.94403	817.711	0.79063	817.711	0.6875	817.711	0.64377	817.711	0.53263	817.711	0.6201
816.747	1.1831	816.747	0.96552	816.747	0.98054	816.747	0.85135	816.747	0.90975	816.747	0.78505	816.747	0.69421	816.747	0.64781	816.747	0.53503	816.747	0.62069
815.783	1.36216	815.783	0.88112	815.783	0.94382	815.783	0.84848	815.783	0.89046	815.783	0.79495	815.783	0.70787	815.783	0.65455	815.783	0.53961	815.783	0.62687
814.818	1.44	814.818	0.84	814.818	0.92989	814.818	0.83444	814.818	0.87805	814.818	0.81818	814.818	0.72	814.818	0.66142	814.818	0.5431	814.818	0.63317
813.854	1.34946	813.854	0.82838	813.854	0.91941	813.854	0.8123	813.854	0.87456	813.854	0.85085	813.854	0.72965	813.854	0.66402	813.854	0.54565	813.854	0.63544
812.89	1.19524	812.89	0.83389	812.89	0.90288	812.89	0.78931	812.89	0.89324	812.89	0.89643	812.89	0.74041	812.89	0.66755	812.89	0.55165	812.89	0.64031
811.926	1.08225	811.926	0.83056	811.926	0.87719	811.926	0.76687	811.926	0.93633	811.926	0.93985	811.926	0.74627	811.926	0.67204	811.926	0.55556	811.926	0.64433
810.961	1.02469	810.961	0.81373	810.961	0.84407	810.961	0.75455	810.961	1	810.961	0.97647	810.961	0.75	810.961	0.67847	810.961	0.55955	810.961	0.65013
809.997	1.00403	809.997	0.78797	809.997	0.81373	809.997	0.75455	809.997	1.08261	809.997	1	809.997	0.75455	809.997	0.68975	809.997	0.56463	809.997	0.65873
809.033	0.97638	809.033	0.76074	809.033	0.7873	809.033	0.76543	809.033	1.15349	809.033	1.02058	809.033	0.76543	809.033	0.69859	809.033	0.56881	809.033	0.6631
808.068	0.92884	808.068	0.74251	808.068	0.775	808.068	0.79743	808.068	1.20388	808.068	1.05532	808.068	0.78233	808.068	0.71264	808.068	0.57674	808.068	0.67027
807.104	0.87633	807.104	0.72941	807.104	0.77019	807.104	0.85517	807.104	1.25253	807.104	1.09735	807.104	0.8	807.104	0.72727	807.104	0.58353	807.104	0.67575
806.14	0.82943	806.14	0.72515	806.14	0.77259	806.14	0.92884	806.14	1.30526	806.14	1.14286	806.14	0.82119	806.14	0.74251	806.14	0.59048	806.14	0.68132
805.176	0.78778	805.176	0.71637	805.176	0.78025	805.176	0.98394	805.176	1.35359	805.176	1.18357	805.176	0.83333	805.176	0.74924	805.176	0.58894	805.176	0.67867
804.211	0.75937	804.211	0.71471	804.211	0.80464	804.211	1.03404	804.211	1.42105	804.211	1.22727	804.211	0.84965	804.211	0.75701	804.211	0.59124	804.211	0.67688
803.247	0.74233	803.247	0.7181	803.247	0.84615	803.247	1.08036	803.247	1.49383	803.247	1.26042	803.247	0.8705	803.247	0.76582	803.247	0.59314	803.247	0.67787
802.283	0.73112	802.283	0.73333	802.283	0.90299	802.283	1.14151	802.283	1.55128	802.283	1.30108	802.283	0.8963	802.283	0.78065	802.283	0.59606	802.283	0.67787
801.319	0.72372	801.319	0.75786	801.319	0.95635	801.319	1.21106	801.319	1.58553	801.319	1.33889	801.319	0.91985	801.319	0.79016	801.319	0.59653	801.319	0.67507
800.354	0.72072	800.354	0.79734	800.354	1.01266	800.354	1.2766	800.354	1.61074	800.354	1.39535	800.354	0.94862	800.354	0.8	800.354	0.59553	800.354	0.67227
799.39	0.72508	799.39	0.84211	799.39	1.08597	799.39	1.34078	799.39	1.67832	799.39	1.47239	799.39	0.97959	799.39	0.80808	799.39	0.59553	799.39	0.66852
798.426	0.73171	798.426	0.87912	798.426	1.17647	798.426	1.40351	798.426	1.77778	798.426	1.54839	798.426	1.01266	798.426	0.81633	798.426	0.59553	798.426	0.66482
797.461	0.74143	797.461	0.9084	797.461	1.23958	797.461	1.46012	797.461	1.88889	797.461	1.61905	797.461	1.03478	797.461	0.81229	797.461	0.58911	797.461	0.65385
796.497	0.76699	796.497	0.95565	796.497	1.28804	796.497	1.53896	796.497	2.02564	796.497	1.68085	796.497	1.05333	796.497	0.80887	796.497	0.58374	796.497	0.64578
795.533	0.81724	795.533	1.01282	795.533	1.33898	795.533	1.65734	795.533	2.17431	795.533	1.71739	795.533	1.06757	795.533	0.80068	795.533	0.57946	795.533	0.64054
794.569	0.87687	794.569	1.05381	794.569	1.39053	794.569	1.7803	794.569	2.30392	794.569	1.71533	794.569	1.05856	794.569	0.78073	794.569	0.56901	794.569	0.62834
793.604	0.94332	793.604	1.0939	793.604	1.45625	793.604	1.90984	793.604	2.40206	793.604	1.70073	793.604	1.03556	793.604	0.76144	793.604	0.55875	793.604	0.61804
792.64	0.99571	792.64	1.16	792.64	1.52632	792.64	2.01739	792.64	2.39175	792.64	1.64539	792.64	1.00433	792.64	0.74598	792.64	0.54976	792.64	0.60892
791.676	1.03571	791.676	1.25405	791.676	1.58904	791.676	2.14815	791.676	2.27451	791.676	1.57823	791.676	0.97071	791.676	0.72956	791.676	0.54333	791.676	0.6026
790.711	1.08451	790.711	1.35882	790.711	1.6383	790.711	2.24272	790.711	2.1	790.711	1.49032	790.711	0.93522	790.711	0.70859	790.711	0.53596	790.711	0.59383
789.747	1.17949	789.747	1.4375	789.747	1.65468	789.747	2.3	789.747	1.88525	789.747	1.39394	789.747	0.89844	789.747	0.69069	789.747	0.52995	789.747	0.58524
788.783	1.31429	788.783	1.48387	788.783	1.60839	788.783	2.23301	788.783	1.71642	788.783	1.31429	788.783	0.86466	788.783	0.67847	788.783	0.52632	788.783	0.57935
787.819	1.46795	787.819	1.47742	787.819	1.53691	787.819	2.08182	787.819	1.59028	787.819	1.23784	787.819	0.82671	787.819	0.66185	787.819	0.5181	787.819	0.57107
786.854	1.61702	786.854	1.425	786.854	1.5	786.854	1.8843	786.854	1.5	786.854	1.17526	786.854	0.7972	786.854	0.64773	786.854	0.51121	786.854	0.56576
785.89	1.75969	785.89	1.33529	785.89	1.50331	785.89	1.70677	785.89	1.43671	785.89	1.12376	785.89	0.77211	785.89	0.63408	785.89	0.50557	785.89	0.56049
784.926	1.79365	784.926	1.24176	784.926	1.51678	784.926	1.58042	784.926	1.39506	784.926	1.08134	784.926	0.75083	784.926	0.62088	784.926	0.4989	784.926	0.55392
783.961	1.69173	783.961	1.19048	783.961	1.52027	783.961	1.5	783.961	1.36364	783.961	1.04651	783.961	0.73052	783.961	0.60976	783.961	0.49451	783.961	0.54745
782.997	1.50676	782.997	1.18617	782.997	1.46711	782.997	1.41139	782.997	1.30409	782.997	1.0045	782.997	0.70794	782.997	0.59786	782.997	0.48904	782.997	0.53995
782.033	1.34545	782.033	1.21311	782.033	1.40506	782.033	1.32934	782.033	1.23333	782.033	0.96522	782.033	0.69159	782.033	0.592	782.033	0.48472	782.033	0.53494
781.069	1.23333	781.069	1.21978	781.069	1.33735	781.069	1.22652	781.069	1.15625	781.069	0.93277	781.069	0.6789	781.069	0.5873	781.069	0.48156	781.069	0.53237
780.104	1.1623	780.104	1.16842	780.104	1.26136	780.104	1.1269	780.104	1.08293	780.104	0.90244	780.104	0.66867	780.104	0.58268	780.104	0.47845	780.104	0.52983
779.14	1.105	779.14	1.06763	779.14	1.16931	779.14	1.03271	779.14	1.02791	779.14	0.87008	779.14	0.6597	779.14	0.57702	779.14	0.47527	779.14	0.52494
778.176	1.0628	778.176	0.95652	778.176	1.07317	778.176	0.95238	778.176	0.98214	778.176	0.83969	778.176	0.65476	778.176	0.57143	778.176	0.4721	778.176	0.51887
777.211	1.05797	777.211	0.85882	777.211	0.99095	777.211	0.89754	777.211	0.93991	777.211	0.80812	777.211	0.64793	777.211	0.56589	777.211	0.46895	777.211	0.51408
776.247	1.08955	776.247	0.79061	776.247	0.92405	776.247	0.85882	776.247	0.90496	776.247	0.78777	776.247	0.64412	776.247	0.56589	776.247	0.46795	776.247	0.51288
775.283	1.12308	775.283	0.73986	775.283	0.876	775.283	0.82642	775.283	0.87251	775.283	0.78214	775.283	0.64412	775.283	0.56589	775.283	0.46895	775.283	0.51168
774.319	1.09548	774.319	0.69872	774.319	0.83206	774.319	0.79562	774.319	0.83846	774.319	0.7758	774.319	0.6393	774.319	0.56186	774.319	0.46581	774.319	0.50935
773.354	1.01869	773.354	0.66871	773.354	0.79853	773.354	0.76761	773.354	0.81648	773.354	0.7758	773.354	0.63372	773.354	0.56041	773.354	0.46383	773.354	0.50816
772.39	0.93534	772.39	0.64392	772.39	0.7695	772.39	0.74061	772.39	0.79779	772.39	0.775	772.39	0.62899	772.39	0.55784	772.39	0.4617	772.39	0.50583
771.426	0.87149	771.426	0.62899	771.426	0.74828	771.426	0.72093	771.426	0.79779	771.426	0.78339	771.426	0.63081	771.426	0.56218	771.426	0.46269	771.426	0.5082
770.461	0.8251	770.461	0.61473	770.461	0.72819	770.461	0.70684	770.461	0.8037	770.461	0.79197	770.461	0.63824	770.461	0.56658	770.461	0.46368	770.461	0.50939
769.497	0.78909	769.497	0.60111	769.497	0.71382	769.497	0.69329	769.497	0.8251	769.497	0.80669	769.497	0.64776	769.497	0.56955	769.497	0.46567	769.497	0.51059
768.533	0.76325	768.533	0.58696	768.533	0.69903	768.533	0.68571	768.533	0.85714	768.533	0.82759	768.533	0.65455	768.533	0.56842	768.533	0.46452	768.533	0.51064
767.569	0.74394	767.569	0.57641	767.569	0.6869	767.569	0.6891	767.569	0.91102	767.569	0.8498	767.569	0.66358	767.569	0.56728	767.569	0.46436	767.569	0.5119
766.604	0.73129	766.604	0.57029	766.604	0.68254	766.604	0.70724	766.604	0.99078	766.604	0.88115	766.604	0.67188	766.604	0.56728	766.604	0.46537	766.604	0.51435
765.64	0.71906	765.64	0.56579	765.64	0.68038	765.64	0.74138	765.64	1.0804	765.64	0.92672	765.64	0.6761	765.64	0.56878	765.64	0.46739	765.64	0.51559
764.676	0.71192	764.676	0.56579	764.676	0.6869	764.676	0.79336	764.676	1.17486	764.676	0.99537	764.676	0.67823	764.676	0.57181	764.676	0.47149	764.676	0.51807
763.712	0.70261	763.712	0.56878	763.712	0.70261	763.712	0.86694	763.712	1.27976	763.712	1.06436	763.712	0.67823	763.712	0.57487	763.712	0.47566	763.712	0.52058
762.747	0.69579	762.747	0.57333	762.747	0.73379	762.747	0.95982	762.747	1.40523	762.747	1.10256	762.747	0.6761	762.747	0.57796	762.747	0.47566	762.747	0.52058
761.783	0.6891	761.783	0.57951	761.783	0.78755	761.783	1.05911	761.783	1.52482	761.783	1.10256	761.783	0.67823	761.783	0.57951	761.783	0.47357	761.783	0.51807
760.819	0.68471	760.819	0.59557	760.819	0.87045	760.819	1.15591	760.819	1.62879	760.819	1.06436	760.819	0.68254	760.819	0.58424	760.819	0.47357	760.819	0.51807
759.854	0.68038	759.854	0.625	759.854	0.98624	759.854	1.26471	759.854	1.70635	759.854	1.01415	759.854	0.69132	759.854	0.58904	759.854	0.47461	759.854	0.51807
758.89	0.67712	758.89	0.67712	758.89	1.10769	758.89	1.3758	758.89	1.71429	758.89	0.97297	758.89	0.70588	758.89	0.59341	758.89	0.47682	758.89	0.52174
757.926	0.66978	757.926	0.75439	757.926	1.20112	757.926	1.46259	757.926	1.64122	757.926	0.95133	757.926	0.71429	757.926	0.59066	757.926	0.47566	757.926	0.51807
756.962	0.66978	756.962	0.86345	756.962	1.28743	756.962	1.56934	756.962	1.54676	756.962	0.97285	756.962	0.72148	756.962	0.58904	756.962	0.47672	756.962	0.51932
755.997	0.675	755.997	0.96429	755.997	1.38462	755.997	1.67442	755.997	1.48966	755.997	1.01408	755.997	0.72241	755.997	0.58856	755.997	0.47894	755.997	0.52427
755.033	0.69427	755.033	1.01869	755.033	1.49315	755.033	1.75806	755.033	1.48299	755.033	1.05825	755.033	0.72185	755.033	0.58919	755.033	0.4823	755.033	0.53041
754.069	0.72425	754.069	1.04306	754.069	1.60294	754.069	1.78689	754.069	1.50345	754.069	1.06341	754.069	0.71475	754.069	0.5876	754.069	0.4823	754.069	0.53171
753.104	0.76325	753.104	1.08	753.104	1.728	753.104	1.81513	753.104	1.52113	753.104	1.03349	753.104	0.7013	753.104	0.58221	753.104	0.48	753.104	0.52812
752.14	0.8	752.14	1.16129	752.14	1.84615	752.14	1.86207	752.14	1.51049	752.14	1.00465	752.14	0.69453	752.14	0.58221	752.14	0.48214	752.14	0.53071
751.176	0.82129	751.176	1.28571	751.176	1.94595	751.176	1.89474	751.176	1.44966	751.176	0.97297	751.176	0.6879	751.176	0.58221	751.176	0.4843	751.176	0.53202
750.212	0.85771	750.212	1.45638	750.212	2.06667	750.212	1.82353	750.212	1.37342	750.212	0.9476	750.212	0.68889	750.212	0.58808	750.212	0.48874	750.212	0.5358
749.247	0.91525	749.247	1.64885	749.247	2.13861	749.247	1.66154	749.247	1.28571	749.247	0.92308	749.247	0.6901	749.247	0.59341	749.247	0.49203	749.247	0.53731
748.283	1.01402	748.283	1.90351	748.283	2.1068	748.283	1.49655	748.283	1.21229	748.283	0.91176	748.283	0.69775	748.283	0.60278	748.283	0.49771	748.283	0.54386
747.319	1.11856	747.319	2.17	747.319	1.95495	747.319	1.34783	747.319	1.14815	747.319	0.89669	747.319	0.70455	747.319	0.60784	747.319	0.50115	747.319	0.5466
746.354	1.22727	746.354	2.37363	746.354	1.7561	746.354	1.24138	746.354	1.09645	746.354	0.88889	746.354	0.71287	746.354	0.61017	746.354	0.50116	746.354	0.54822
745.39	1.3375	745.39	2.32609	745.39	1.59701	745.39	1.16304	745.39	1.05419	745.39	0.8843	745.39	0.71572	745.39	0.61143	745.39	0.5	745.39	0.54731
744.426	1.5	744.426	2.04808	744.426	1.48951	744.426	1.10363	744.426	1.02404	744.426	0.89121	744.426	0.71959	744.426	0.61383	744.426	0.50118	744.426	0.54897
743.462	1.72581	743.462	1.7541	743.462	1.41722	743.462	1.06468	743.462	1.00943	743.462	0.89916	743.462	0.73038	743.462	0.62029	743.462	0.50591	743.462	0.5544
742.497	1.99065	742.497	1.51064	742.497	1.35669	742.497	1.02404	742.497	0.99533	742.497	0.90638	742.497	0.73448	742.497	0.62099	742.497	0.50835	742.497	0.55614
741.533	2.25532	741.533	1.35897	741.533	1.29268	741.533	0.99065	741.533	0.99531	741.533	0.92174	741.533	0.73868	741.533	0.62353	741.533	0.51208	741.533	0.55937
740.569	2.45349	740.569	1.24118	740.569	1.23392	740.569	0.96347	740.569	1.01932	740.569	0.94196	740.569	0.74035	740.569	0.62611	740.569	0.51214	740.569	0.56117
739.604	2.54217	739.604	1.15934	739.604	1.18539	739.604	0.95045	739.604	1.08205	739.604	0.97235	739.604	0.74296	739.604	0.62798	739.604	0.51338	739.604	0.56417
738.64	2.41379	738.64	1.09375	738.64	1.1413	738.64	0.94595	738.64	1.17318	738.64	0.99057	738.64	0.74468	738.64	0.62874	738.64	0.51345	738.64	0.563
737.676	2.21053	737.676	1.05	737.676	1.11111	737.676	0.97674	737.676	1.26506	737.676	0.99526	737.676	0.75	737.676	0.63253	737.676	0.51597	737.676	0.563
736.712	1.9717	736.712	1.00966	736.712	1.0829	736.712	1.0398	736.712	1.29814	736.712	0.97664	736.712	0.7491	736.712	0.63142	736.712	0.51605	736.712	0.56032
735.747	1.75424	735.747	0.97183	735.747	1.06701	735.747	1.13736	735.747	1.25455	735.747	0.95833	735.747	0.74729	735.747	0.62727	735.747	0.51238	735.747	0.55348
734.783	1.58915	734.783	0.9447	734.783	1.09043	734.783	1.24242	734.783	1.20588	734.783	0.95349	734.783	0.74818	734.783	0.62691	734.783	0.50995	734.783	0.5496
733.819	1.48905	733.819	0.94444	733.819	1.16571	733.819	1.275	733.819	1.17241	733.819	0.96226	733.819	0.74725	733.819	0.62385	733.819	0.51	733.819	0.54545
732.854	1.41259	732.854	0.96651	732.854	1.25466	732.854	1.21687	732.854	1.16092	732.854	0.97115	732.854	0.73723	732.854	0.61398	732.854	0.50374	732.854	0.53867
731.89	1.36986	731.89	1.03093	731.89	1.30719	731.89	1.15607	731.89	1.16959	731.89	0.97087	731.89	0.72464	731.89	0.60423	731.89	0.49751	731.89	0.53333
730.926	1.32215	730.926	1.11932	730.926	1.29605	730.926	1.12571	730.926	1.18675	730.926	0.95631	730.926	0.70609	730.926	0.59159	730.926	0.49005	730.926	0.52674
729.962	1.30667	729.962	1.17365	729.962	1.25641	729.962	1.13953	729.962	1.19512	729.962	0.92891	729.962	0.69504	729.962	0.58683	729.962	0.48635	729.962	0.52267
728.997	1.34247	728.997	1.1462	728.997	1.225	728.997	1.16667	728.997	1.15976	728.997	0.89908	728.997	0.68531	728.997	0.58507	728.997	0.48515	728.997	0.52128
728.033	1.40288	728.033	1.08333	728.033	1.21118	728.033	1.16071	728.033	1.09551	728.033	0.87054	728.033	0.67241	728.033	0.58036	728.033	0.48267	728.033	0.51862
727.069	1.45113	727.069	1.03763	727.069	1.21384	727.069	1.11561	727.069	1.03209	727.069	0.84649	727.069	0.66323	727.069	0.5727	727.069	0.47891	727.069	0.51467
726.105	1.43939	726.105	1.01064	726.105	1.19497	726.105	1.03825	726.105	0.97938	726.105	0.81897	726.105	0.64626	726.105	0.56213	726.105	0.47264	726.105	0.50667
725.14	1.37226	725.14	0.97917	725.14	1.13253	725.14	0.97917	725.14	0.94472	725.14	0.79661	725.14	0.63514	725.14	0.55457	725.14	0.4665	725.14	0.50133
724.176	1.31915	724.176	0.92537	724.176	1.06286	724.176	0.93467	724.176	0.91626	724.176	0.78151	724.176	0.62416	724.176	0.54706	724.176	0.46269	724.176	0.496
723.212	1.28671	723.212	0.87204	723.212	1.01099	723.212	0.91089	723.212	0.89756	723.212	0.76349	723.212	0.61538	723.212	0.54118	723.212	0.46	723.212	0.4933
722.247	1.24658	722.247	0.82727	722.247	0.96809	722.247	0.8878	722.247	0.8835	722.247	0.74897	722.247	0.60667	722.247	0.53372	722.247	0.45614	722.247	0.48794
721.283	1.19205	721.283	0.8	721.283	0.9375	721.283	0.86124	721.283	0.86538	721.283	0.7377	721.283	0.59801	721.283	0.52786	721.283	0.45113	721.283	0.48257
720.319	1.14839	720.319	0.7807	720.319	0.91753	720.319	0.8436	720.319	0.84762	720.319	0.73251	720.319	0.59136	720.319	0.52199	720.319	0.44836	720.319	0.47849
719.355	1.10063	719.355	0.76087	719.355	0.89286	719.355	0.82547	719.355	0.82938	719.355	0.72314	719.355	0.5814	719.355	0.51471	719.355	0.44304	719.355	0.47297
718.39	1.07407	718.39	0.75	718.39	0.88325	718.39	0.8169	718.39	0.8169	718.39	0.71901	718.39	0.57807	718.39	0.51176	718.39	0.44051	718.39	0.47154
717.426	1.05455	717.426	0.74359	717.426	0.87437	717.426	0.8093	717.426	0.81308	717.426	0.71605	717.426	0.57807	717.426	0.51176	717.426	0.44162	717.426	0.47283
716.462	1.02994	716.462	0.72881	716.462	0.86	716.462	0.7963	716.462	0.80374	716.462	0.71074	716.462	0.57718	716.462	0.50888	716.462	0.43878	716.462	0.46995
715.497	1.01183	715.497	0.72152	715.497	0.855	715.497	0.79167	715.497	0.80282	715.497	0.70954	715.497	0.5777	715.497	0.50893	715.497	0.43846	715.497	0.47107
714.533	0.98824	714.533	0.70886	714.533	0.83582	714.533	0.77419	714.533	0.78873	714.533	0.6971	714.533	0.56757	714.533	0.50149	714.533	0.43188	714.533	0.46281
713.569	0.97059	713.569	0.69328	713.569	0.8209	713.569	0.76037	713.569	0.77465	713.569	0.68182	713.569	0.55556	713.569	0.49254	713.569	0.42636	713.569	0.45455
712.605	0.95322	712.605	0.68201	712.605	0.81095	712.605	0.75115	712.605	0.76887	712.605	0.67635	712.605	0.54882	712.605	0.48802	712.605	0.42448	712.605	0.45152
711.64	0.93064	711.64	0.67364	711.64	0.801	711.64	0.74194	711.64	0.75943	711.64	0.67364	711.64	0.54392	711.64	0.48348	711.64	0.42257	711.64	0.44847
710.676	0.91429	710.676	0.66946	710.676	0.79208	710.676	0.73733	710.676	0.74766	710.676	0.66946	710.676	0.54237	710.676	0.48193	710.676	0.42216	710.676	0.44693
709.712	0.89773	709.712	0.65833	709.712	0.78218	709.712	0.72811	709.712	0.73488	709.712	0.66387	709.712	0.5411	709.712	0.48024	709.712	0.42021	709.712	0.44382
708.747	0.88701	708.747	0.65417	708.747	0.78109	708.747	0.72685	708.747	0.73709	708.747	0.66245	708.747	0.54325	708.747	0.4816	708.747	0.41979	708.747	0.44602
707.783	0.8764	707.783	0.6473	707.783	0.78	707.783	0.72558	707.783	0.73934	707.783	0.65546	707.783	0.54167	707.783	0.48	707.783	0.41935	707.783	0.44571
706.819	0.86034	706.819	0.64167	706.819	0.77	706.819	0.71628	706.819	0.72986	706.819	0.64706	706.819	0.53472	706.819	0.47531	706.819	0.41509	706.819	0.44126
705.855	0.84444	705.855	0.63598	705.855	0.76	705.855	0.71028	705.855	0.72381	705.855	0.64407	705.855	0.52962	705.855	0.47205	705.855	0.41192	705.855	0.43804
704.89	0.82873	704.89	0.63025	704.89	0.75	704.89	0.70423	704.89	0.72115	704.89	0.64378	704.89	0.52817	704.89	0.4717	704.89	0.40872	704.89	0.43605
703.926	0.82873	703.926	0.63025	703.926	0.75	703.926	0.7109	703.926	0.73171	703.926	0.65217	703.926	0.53004	703.926	0.47319	703.926	0.41096	703.926	0.4386
702.962	0.81768	702.962	0.62185	702.962	0.74	702.962	0.70476	702.962	0.73632	702.962	0.64912	702.962	0.52669	702.962	0.46835	702.962	0.40884	702.962	0.43402
701.997	0.80663	701.997	0.61603	701.997	0.74112	701.997	0.70874	701.997	0.74872	701.997	0.65179	701.997	0.52708	701.997	0.46645	701.997	0.40669	701.997	0.43195
701.033	0.8011	701.033	0.61702	701.033	0.75521	701.033	0.725	701.033	0.77128	701.033	0.65909	701.033	0.5292	701.033	0.46774	701.033	0.40845	701.033	0.43413
700.069	0.8011	700.069	0.625	700.069	0.78378	700.069	0.76316	700.069	0.8011	700.069	0.6713	700.069	0.53309	700.069	0.47078	700.069	0.4096	700.069	0.43675
699.105	0.80899	699.105	0.63436	699.105	0.82759	699.105	0.79558	699.105	0.80899	699.105	0.6729	699.105	0.53137	699.105	0.47213	699.105	0.40793	699.105	0.43636
698.14	0.82659	698.14	0.65596	698.14	0.8773	698.14	0.82184	698.14	0.8125	698.14	0.67136	698.14	0.52963	698.14	0.47195	698.14	0.40857	698.14	0.43731
697.176	0.86667	697.176	0.68421	697.176	0.91667	697.176	0.82659	697.176	0.80791	697.176	0.67136	697.176	0.5316	697.176	0.47667	697.176	0.41092	697.176	0.44136
696.212	0.89873	696.212	0.69951	696.212	0.91613	696.212	0.80226	696.212	0.78889	696.212	0.66355	696.212	0.52985	696.212	0.47492	696.212	0.40922	696.212	0.44099
695.247	0.90968	695.247	0.69802	695.247	0.89241	695.247	0.77049	695.247	0.77473	695.247	0.65581	695.247	0.53008	695.247	0.47315	695.247	0.4087	695.247	0.44201
694.283	0.89103	694.283	0.68812	694.283	0.85802	694.283	0.74332	694.283	0.75956	694.283	0.64953	694.283	0.53053	694.283	0.47279	694.283	0.41003	694.283	0.44127
693.319	0.86875	693.319	0.67805	693.319	0.84242	693.319	0.73158	693.319	0.75135	693.319	0.64953	693.319	0.53462	693.319	0.47603	693.319	0.41493	693.319	0.44551
692.355	0.85276	692.355	0.66507	692.355	0.82738	692.355	0.72396	692.355	0.74332	692.355	0.65258	692.355	0.53257	692.355	0.47931	692.355	0.41493	692.355	0.44695
691.39	0.84242	691.39	0.65877	691.39	0.81287	691.39	0.72396	691.39	0.74332	691.39	0.65258	691.39	0.53462	691.39	0.48264	691.39	0.41617	691.39	0.44839
690.426	0.8253	690.426	0.64623	690.426	0.79191	690.426	0.70984	690.426	0.73656	690.426	0.64319	690.426	0.53307	690.426	0.48239	690.426	0.41515	690.426	0.44771
689.462	0.82036	689.462	0.64623	689.462	0.78736	689.462	0.70984	689.462	0.73656	689.462	0.64319	689.462	0.53937	689.462	0.48754	689.462	0.41896	689.462	0.45066
688.497	0.81065	688.497	0.64623	688.497	0.78736	688.497	0.70619	688.497	0.73656	688.497	0.64623	688.497	0.5415	688.497	0.48929	688.497	0.42154	688.497	0.45364
687.533	0.79412	687.533	0.63981	687.533	0.77586	687.533	0.69948	687.533	0.7337	687.533	0.64904	687.533	0.54	687.533	0.48561	687.533	0.42056	687.533	0.45151
686.569	0.78235	686.569	0.63333	686.569	0.76437	686.569	0.69634	686.569	0.73077	686.569	0.65517	686.569	0.54065	686.569	0.48364	686.569	0.41956	686.569	0.45085
685.605	0.78235	685.605	0.63333	685.605	0.76437	685.605	0.69634	685.605	0.73889	685.605	0.67172	685.605	0.54508	685.605	0.48897	685.605	0.42222	685.605	0.45392
684.64	0.79412	684.64	0.64286	684.64	0.77143	684.64	0.70681	684.64	0.76705	684.64	0.69948	684.64	0.55556	684.64	0.5	684.64	0.43131	684.64	0.46392
683.676	0.80357	683.676	0.64593	683.676	0.77586	683.676	0.71053	683.676	0.79882	683.676	0.71429	683.676	0.56017	683.676	0.50373	683.676	0.43548	683.676	0.46713
682.712	0.79042	682.712	0.63768	682.712	0.76744	682.712	0.70213	682.712	0.825	682.712	0.70588	682.712	0.55696	682.712	0.49811	682.712	0.43137	682.712	0.46316
681.748	0.78916	681.748	0.63902	681.748	0.76608	681.748	0.70053	681.748	0.84516	681.748	0.70053	681.748	0.55508	681.748	0.4981	681.748	0.43092	681.748	0.4629
680.783	0.78443	680.783	0.64216	680.783	0.76163	680.783	0.71585	680.783	0.86755	680.783	0.69681	680.783	0.55745	680.783	0.50192	680.783	0.43092	680.783	0.46619
679.819	0.78916	679.819	0.64851	679.819	0.76608	679.819	0.74432	679.819	0.88514	679.819	0.69312	679.819	0.56223	679.819	0.50775	679.819	0.43377	679.819	0.46953
678.855	0.79268	678.855	0.65327	678.855	0.76471	678.855	0.77844	678.855	0.87838	678.855	0.68783	678.855	0.56277	678.855	0.50781	678.855	0.43624	678.855	0.46931
677.89	0.79141	677.89	0.65152	677.89	0.77246	677.89	0.80625	677.89	0.8543	677.89	0.67895	677.89	0.55844	677.89	0.50588	677.89	0.43581	677.89	0.46739
676.926	0.7963	676.926	0.65152	676.926	0.80124	676.926	0.83226	676.926	0.84314	676.926	0.67895	676.926	0.55844	676.926	0.50588	676.926	0.43878	676.926	0.46909
675.962	0.80625	675.962	0.66154	675.962	0.84868	675.962	0.84868	675.962	0.83766	675.962	0.68617	675.962	0.56087	675.962	0.5119	675.962	0.4433	675.962	0.47426
674.998	0.81013	674.998	0.67725	674.998	0.88889	674.998	0.8366	674.998	0.83117	674.998	0.68449	674.998	0.5614	674.998	0.512	674.998	0.44444	674.998	0.47584
674.033	0.80255	674.033	0.70391	674.033	0.91304	674.033	0.80255	674.033	0.8129	674.033	0.6738	674.033	0.55263	674.033	0.50602	674.033	0.43902	674.033	0.47191
673.069	0.8129	673.069	0.75	673.069	0.9403	673.069	0.79245	673.069	0.8129	673.069	0.68108	673.069	0.55507	673.069	0.50806	673.069	0.44366	673.069	0.47909
672.105	0.82237	672.105	0.79618	672.105	0.93284	672.105	0.78125	672.105	0.81169	672.105	0.68306	672.105	0.55804	672.105	0.5102	672.105	0.44643	672.105	0.48263
671.14	0.83893	671.14	0.82237	671.14	0.91912	671.14	0.78125	671.14	0.81699	671.14	0.68681	671.14	0.56561	671.14	0.51653	671.14	0.4529	671.14	0.48828
670.176	0.85417	670.176	0.80921	670.176	0.87857	670.176	0.75926	670.176	0.80392	670.176	0.68333	670.176	0.56164	670.176	0.5125	670.176	0.44891	670.176	0.48425
669.212	0.90226	669.212	0.78431	669.212	0.85106	669.212	0.74534	669.212	0.8	669.212	0.68182	669.212	0.56075	669.212	0.51282	669.212	0.44776	669.212	0.47809
668.248	0.98305	668.248	0.74839	668.248	0.82857	668.248	0.72956	668.248	0.78912	668.248	0.67836	668.248	0.55769	668.248	0.50877	668.248	0.44275	668.248	0.47154
667.283	1.02679	667.283	0.72785	667.283	0.8156	667.283	0.72785	667.283	0.78767	667.283	0.67251	667.283	0.55556	667.283	0.50661	667.283	0.44061	667.283	0.47131
666.319	1.02655	666.319	0.71605	666.319	0.80556	666.319	0.73418	666.319	0.78912	666.319	0.67442	666.319	0.55238	666.319	0.50655	666.319	0.44106	666.319	0.47347
665.355	0.99145	665.355	0.71166	665.355	0.80556	665.355	0.73885	665.355	0.8	665.355	0.68235	665.355	0.55238	665.355	0.50877	665.355	0.44444	665.355	0.47737
664.39	0.95	664.39	0.7037	664.39	0.79167	664.39	0.73548	664.39	0.80282	664.39	0.68675	664.39	0.54808	664.39	0.50667	664.39	0.44358	664.39	0.47699
663.426	0.92623	663.426	0.70186	663.426	0.79021	663.426	0.73856	663.426	0.80142	663.426	0.68485	663.426	0.54854	663.426	0.50673	663.426	0.44488	663.426	0.47881
662.462	0.91057	662.462	0.69565	662.462	0.78873	662.462	0.73684	662.462	0.79433	662.462	0.67879	662.462	0.54902	662.462	0.50909	662.462	0.44622	662.462	0.48069
661.498	0.89431	661.498	0.6875	661.498	0.78014	661.498	0.73333	661.498	0.79137	661.498	0.67485	661.498	0.54726	661.498	0.50691	661.498	0.44534	661.498	0.48035
660.533	0.88618	660.533	0.68987	660.533	0.77857	660.533	0.73154	660.533	0.79562	660.533	0.67702	660.533	0.55051	660.533	0.51174	660.533	0.45041	660.533	0.48444
659.569	0.86992	659.569	0.68153	659.569	0.76978	659.569	0.72297	659.569	0.78102	659.569	0.67296	659.569	0.54872	659.569	0.50711	659.569	0.4477	659.569	0.48198
658.605	0.86885	658.605	0.68387	658.605	0.76812	658.605	0.72109	658.605	0.77941	658.605	0.67089	658.605	0.55208	658.605	0.50718	658.605	0.44726	658.605	0.48402
657.64	0.85124	657.64	0.6732	657.64	0.75182	657.64	0.71034	657.64	0.76866	657.64	0.66452	657.64	0.54787	657.64	0.5049	657.64	0.44206	657.64	0.47907
656.676	0.85	656.676	0.6755	656.676	0.75	656.676	0.71329	656.676	0.77273	656.676	0.67105	656.676	0.54839	656.676	0.51	656.676	0.44541	656.676	0.48341
655.712	0.85593	655.712	0.67785	655.712	0.75373	655.712	0.71631	655.712	0.77099	655.712	0.67333	655.712	0.54891	655.712	0.51269	655.712	0.44889	655.712	0.48792
654.748	0.84615	654.748	0.67347	654.748	0.75	654.748	0.71739	654.748	0.76744	654.748	0.66892	654.748	0.54696	654.748	0.51295	654.748	0.44796	654.748	0.48768
653.783	0.84348	653.783	0.66897	653.783	0.75194	653.783	0.71852	653.783	0.76378	653.783	0.66897	653.783	0.55114	653.783	0.51323	653.783	0.447	653.783	0.48744
652.819	0.82609	652.819	0.66434	652.819	0.74219	652.819	0.71429	652.819	0.76	652.819	0.66434	652.819	0.55233	652.819	0.51351	652.819	0.44601	652.819	0.48223
651.855	0.82301	651.855	0.65493	651.855	0.73228	651.855	0.70455	651.855	0.7561	651.855	0.66906	651.855	0.5503	651.855	0.5082	651.855	0.44076	651.855	0.47692
650.89	0.81982	650.89	0.64539	650.89	0.72222	650.89	0.69466	650.89	0.75207	650.89	0.6791	650.89	0.55152	650.89	0.50838	650.89	0.43961	650.89	0.47644
649.926	0.82243	649.926	0.62857	649.926	0.70968	649.926	0.68217	649.926	0.74576	649.926	0.6875	649.926	0.55	649.926	0.50575	649.926	0.43564	649.926	0.47312
648.962	0.81132	648.962	0.62319	648.962	0.71074	648.962	0.68254	648.962	0.74783	648.962	0.69919	648.962	0.55128	648.962	0.50588	648.962	0.43434	648.962	0.47253
647.998	0.8	647.998	0.61314	647.998	0.70588	647.998	0.67742	647.998	0.76364	647.998	0.71186	647.998	0.54902	647.998	0.50299	647.998	0.43077	647.998	0.46667
647.033	0.78095	647.033	0.61194	647.033	0.70085	647.033	0.68333	647.033	0.78846	647.033	0.7193	647.033	0.55034	647.033	0.49697	647.033	0.42708	647.033	0.46591
646.069	0.7767	646.069	0.61069	646.069	0.69565	646.069	0.68966	646.069	0.83333	646.069	0.72072	646.069	0.54422	646.069	0.49689	646.069	0.42328	646.069	0.46512
645.105	0.77451	645.105	0.6124	645.105	0.69298	645.105	0.70536	645.105	0.86813	645.105	0.71171	645.105	0.5411	645.105	0.50318	645.105	0.42473	645.105	0.46746
644.141	0.76238	644.141	0.6063	644.141	0.68142	644.141	0.71963	644.141	0.875	644.141	0.6875	644.141	0.53103	644.141	0.5	644.141	0.42308	644.141	0.46108
643.176	0.74257	643.176	0.6	643.176	0.67568	643.176	0.75	643.176	0.85227	643.176	0.67568	643.176	0.53191	643.176	0.49669	643.176	0.42373	643.176	0.45732
642.212	0.73	642.212	0.5935	642.212	0.67593	642.212	0.8022	642.212	0.81111	642.212	0.67593	642.212	0.52899	642.212	0.48993	642.212	0.42197	642.212	0.45625
641.248	0.72449	641.248	0.58678	641.248	0.68932	641.248	0.84524	641.248	0.78022	641.248	0.66355	641.248	0.52206	641.248	0.4863	641.248	0.41765	641.248	0.45223
640.283	0.71134	640.283	0.58974	640.283	0.73404	640.283	0.85185	640.283	0.75	640.283	0.65094	640.283	0.5188	640.283	0.47917	640.283	0.41317	640.283	0.45098
639.319	0.71277	639.319	0.6036	639.319	0.80723	639.319	0.81707	639.319	0.73626	639.319	0.64423	639.319	0.51938	639.319	0.47518	639.319	0.41104	639.319	0.44966
638.355	0.70652	638.355	0.63725	638.355	0.86667	638.355	0.76471	638.355	0.73034	638.355	0.63725	638.355	0.51587	638.355	0.47101	638.355	0.41401	638.355	0.45139
637.391	0.7033	637.391	0.68817	637.391	0.88889	637.391	0.73563	637.391	0.73563	637.391	0.63366	637.391	0.51613	637.391	0.47407	637.391	0.4183	637.391	0.4539
636.426	0.71591	636.426	0.73256	636.426	0.86301	636.426	0.72414	636.426	0.73256	636.426	0.63636	636.426	0.51639	636.426	0.47727	636.426	0.42	636.426	0.45985
635.462	0.7439	635.462	0.72619	635.462	0.82432	635.462	0.7093	635.462	0.71765	635.462	0.62887	635.462	0.51261	635.462	0.47287	635.462	0.41781	635.462	0.45865
634.498	0.82192	634.498	0.69767	634.498	0.8	634.498	0.71429	634.498	0.72289	634.498	0.6383	634.498	0.51724	634.498	0.47619	634.498	0.42254	634.498	0.46512
633.533	0.90769	633.533	0.67045	633.533	0.78667	633.533	0.70238	633.533	0.71084	633.533	0.6413	633.533	0.52212	633.533	0.47967	633.533	0.42754	633.533	0.46457
632.569	0.92063	632.569	0.65169	632.569	0.78378	632.569	0.6988	632.569	0.70732	632.569	0.63736	632.569	0.52727	632.569	0.48739	632.569	0.43284	632.569	0.47154
631.605	0.875	631.605	0.63636	631.605	0.75676	631.605	0.68293	631.605	0.69136	631.605	0.62921	631.605	0.53333	631.605	0.49123	631.605	0.43077	631.605	0.46667
630.641	0.83333	630.641	0.625	630.641	0.75342	630.641	0.67901	630.641	0.6875	630.641	0.63218	630.641	0.53922	630.641	0.5	630.641	0.43651	630.641	0.47009
629.676	0.80597	629.676	0.62069	629.676	0.75	629.676	0.68354	629.676	0.68354	629.676	0.62791	629.676	0.54545	629.676	0.50467	629.676	0.43902	629.676	0.47368
628.712	0.77941	628.712	0.6092	628.712	0.72603	628.712	0.67949	628.712	0.68831	628.712	0.63855	628.712	0.55208	628.712	0.50962	628.712	0.44167	628.712	0.47748
627.748	0.74627	627.748	0.5814	627.748	0.68493	627.748	0.64935	627.748	0.67568	627.748	0.64103	627.748	0.54945	627.748	0.50505	627.748	0.43103	627.748	0.46296
626.783	0.72727	626.783	0.57143	626.783	0.65753	626.783	0.63158	626.783	0.67606	626.783	0.67606	626.783	0.55814	626.783	0.50526	626.783	0.42478	626.783	0.45714
625.819	0.73846	625.819	0.57831	625.819	0.66667	625.819	0.64865	625.819	0.72727	625.819	0.75	625.819	0.58537	625.819	0.52747	625.819	0.43243	625.819	0.46602
624.855	0.75	624.855	0.59259	624.855	0.68571	624.855	0.68571	624.855	0.82759	624.855	0.82759	624.855	0.61538	624.855	0.54545	624.855	0.44444	624.855	0.48485
623.891	0.71875	623.891	0.58228	623.891	0.69697	623.891	0.70769	623.891	0.92	623.891	0.83636	623.891	0.60526	623.891	0.53488	623.891	0.44231	623.891	0.47423
622.926	0.70312	622.926	0.58442	622.926	0.7377	622.926	0.78947	622.926	0.97826	622.926	0.80357	622.926	0.6	622.926	0.52941	622.926	0.44554	622.926	0.47368
621.962	0.69841	621.962	0.60274	621.962	0.81481	621.962	0.89796	621.962	0.95652	621.962	0.75862	621.962	0.58667	621.962	0.51765	621.962	0.44444	621.962	0.47312
620.998	0.70968	620.998	0.69841	620.998	0.95652	620.998	1	620.998	0.89796	620.998	0.73333	620.998	0.59459	620.998	0.52381	620.998	0.45833	620.998	0.48889
620.033	0.75439	620.033	0.82692	620.033	1.075	620.033	0.95556	620.033	0.84314	620.033	0.70492	620.033	0.59722	620.033	0.53086	620.033	0.46739	620.033	0.49425
619.069	0.83673	619.069	0.8913	619.069	1.025	619.069	0.85417	619.069	0.77358	619.069	0.67213	619.069	0.5942	619.069	0.52564	619.069	0.45055	619.069	0.4881
618.105	1	618.105	0.85106	618.105	0.95238	618.105	0.78431	618.105	0.75472	618.105	0.68966	618.105	0.61538	618.105	0.53333	618.105	0.44944	618.105	0.4878
617.141	1.05556	617.141	0.7451	617.141	0.86364	617.141	0.71698	617.141	0.73077	617.141	0.67857	617.141	0.62295	617.141	0.52778	617.141	0.43678	617.141	0.48101
616.176	0.94737	616.176	0.66667	616.176	0.8	616.176	0.67925	616.176	0.72	616.176	0.67925	616.176	0.62069	616.176	0.51429	616.176	0.42353	616.176	0.46753
615.212	0.87805	615.212	0.66667	615.212	0.8	615.212	0.69231	615.212	0.73469	615.212	0.69231	615.212	0.63158	615.212	0.52941	615.212	0.43373	615.212	0.48
614.248	0.83721	614.248	0.66667	614.248	0.8	614.248	0.70588	614.248	0.76596	614.248	0.73469	614.248	0.64286	614.248	0.53731	614.248	0.45	614.248	0.48649
613.283	0.83721	613.283	0.66667	613.283	0.8	613.283	0.72	613.283	0.81818	613.283	0.78261	613.283	0.65455	613.283	0.5625	613.283	0.46753	613.283	0.5
612.319	0.79545	612.319	0.66038	612.319	0.81395	612.319	0.72917	612.319	0.875	612.319	0.79545	612.319	0.66038	612.319	0.56452	612.319	0.46667	612.319	0.5
611.355	0.77273	611.355	0.65385	611.355	0.7907	611.355	0.7234	611.355	0.91892	611.355	0.7907	611.355	0.65385	611.355	0.55738	611.355	0.46575	611.355	0.49275
610.391	0.76744	610.391	0.66	610.391	0.76744	610.391	0.73333	610.391	0.94286	610.391	0.78571	610.391	0.64706	610.391	0.55	610.391	0.45833	610.391	0.49254
				609.426	0.78571	609.426	0.6875	609.426	0.78571	609.426	0.76744	609.426	1	609.426	0.80488	609.426	0.67347	609.426	0.56897	609.426	0.47826	609.426	0.5
				608.462	0.78049	608.462	0.68085	608.462	0.78049	608.462	0.8	608.462	1.03226	608.462	0.78049	608.462	0.65306	608.462	0.57143	608.462	0.47761	608.462	0.5
				607.498	0.79487	607.498	0.68889	607.498	0.775	607.498	0.83784	607.498	1	607.498	0.7561	607.498	0.63265	607.498	0.55357	607.498	0.47692	607.498	0.5082
				606.534	0.81081	606.534	0.71429	606.534	0.78947	606.534	0.88235	606.534	0.9375	606.534	0.73171	606.534	0.61224	606.534	0.54545	606.534	0.47619	606.534	0.51724
				605.569	0.77778	605.569	0.7	605.569	0.8	605.569	0.90323	605.569	0.875	605.569	0.68293	605.569	0.58333	605.569	0.51852	605.569	0.45902	605.569	0.5
				604.605	0.77143	604.605	0.69231	604.605	0.87097	604.605	0.87097	604.605	0.84375	604.605	0.675	604.605	0.6	604.605	0.52941	604.605	0.45	604.605	0.5
				603.641	0.77143	603.641	0.71053	603.641	0.96429	603.641	0.9	603.641	0.87097	603.641	0.69231	603.641	0.62791	603.641	0.55102	603.641	0.45763	603.641	0.51923
				602.676	0.78788	602.676	0.74286	602.676	0.96296	602.676	0.86667	602.676	0.89655	602.676	0.7027	602.676	0.63415	602.676	0.55319	602.676	0.45614	602.676	0.52
				601.712	0.86667	601.712	0.8125	601.712	1	601.712	0.86667	601.712	0.92857	601.712	0.76471	601.712	0.66667	601.712	0.57778	601.712	0.47273	601.712	0.52
				600.748	0.92857	600.748	0.92857	600.748	1.08333	600.748	0.83871	600.748	0.96296	600.748	0.8125	600.748	0.7027	600.748	0.57778	600.748	0.5	600.748	0.52
