# Supplementary material for: Fluorescence-based monitoring of the pressure-induced aggregation microenvironment evolution for an AIEgen under multiple excitation channels
Source: Nat Commun. 2022 Sep 6;13:5234. doi: 10.1038/s41467-022-32968-9 (PMC9448794; doi:10.1038/s41467-022-32968-9)
Supplement: Supplementary file 2 — Source Data [file 41467_2022_32968_MOESM2_ESM.zip › Source Data/Fig.2/Fig.2d.xls]

## Sheet: Sheet1
Wavenumber	0.2	Wavenumber	2.1	Wavenumber	3.5	Wavenumber	5.2	Wavenumber	8.2	Wavenumber	9.2	Wavenumber	11.6	Wavenumber	14	Wavenumber	17.7	Wavenumber	19.1
3300.74	0.70588	3300.74	0.6	3300.74	0.66055	3300.74	0.66821	3300.74	0.71287	3300.74	0.65604	3300.74	0.6167	3300.74	0.5614	3300.74	0.52555	3300.74	0.55385
3299.77	0.70762	3299.77	0.59875	3299.77	0.66055	3299.77	0.66821	3299.77	0.71287	3299.77	0.65753	3299.77	0.61803	3299.77	0.5625	3299.77	0.52651	3299.77	0.55491
3298.81	0.70516	3298.81	0.59667	3298.81	0.65977	3298.81	0.66589	3298.81	0.71216	3298.81	0.65525	3298.81	0.61853	3298.81	0.56164	3298.81	0.52468	3298.81	0.55405
3297.85	0.70443	3297.85	0.59583	3297.85	0.65899	3297.85	0.66512	3297.85	0.70968	3297.85	0.65446	3297.85	0.61771	3297.85	0.56078	3297.85	0.52285	3297.85	0.55426
3296.88	0.7027	3296.88	0.59708	3296.88	0.65899	3296.88	0.66512	3296.88	0.71144	3296.88	0.65747	3296.88	0.61638	3296.88	0.56189	3296.88	0.52381	3296.88	0.55426
3295.92	0.70098	3295.92	0.59833	3295.92	0.66051	3295.92	0.66822	3295.92	0.71144	3295.92	0.65899	3295.92	0.61638	3295.92	0.56189	3295.92	0.52477	3295.92	0.55319
3294.95	0.70516	3294.95	0.60042	3294.95	0.66435	3294.95	0.67213	3294.95	0.71571	3294.95	0.66435	3294.95	0.61987	3294.95	0.56385	3294.95	0.52757	3294.95	0.5562
3293.99	0.7069	3293.99	0.59916	3293.99	0.66589	3293.99	0.67056	3293.99	0.7175	3293.99	0.66744	3293.99	0.61987	3293.99	0.56496	3293.99	0.52855	3293.99	0.55728
3293.02	0.70443	3293.02	0.59583	3293.02	0.66512	3293.02	0.66822	3293.02	0.71679	3293.02	0.66667	3293.02	0.61905	3293.02	0.5641	3293.02	0.52768	3293.02	0.5575
3292.06	0.7027	3292.06	0.59583	3292.06	0.66512	3292.06	0.66979	3292.06	0.71679	3292.06	0.66822	3292.06	0.62039	3292.06	0.56634	3292.06	0.52865	3292.06	0.5575
3291.1	0.69853	3291.1	0.59499	3291.1	0.66125	3291.1	0.66745	3291.1	0.71429	3291.1	0.66901	3291.1	0.61822	3291.1	0.56436	3291.1	0.5268	3291.1	0.55664
3290.13	0.69779	3290.13	0.59414	3290.13	0.65893	3290.13	0.66511	3290.13	0.71178	3290.13	0.66824	3290.13	0.61739	3290.13	0.56238	3290.13	0.52495	3290.13	0.55577
3289.17	0.70123	3289.17	0.59414	3289.17	0.66047	3289.17	0.66511	3289.17	0.71537	3289.17	0.67139	3289.17	0.61739	3289.17	0.56238	3289.17	0.52593	3289.17	0.55796
3288.2	0.70297	3288.2	0.59539	3288.2	0.66047	3288.2	0.66667	3288.2	0.71717	3288.2	0.67458	3288.2	0.61874	3288.2	0.56349	3288.2	0.5269	3288.2	0.56016
3287.24	0.70545	3287.24	0.59874	3287.24	0.66279	3287.24	0.66901	3287.24	0.7197	3287.24	0.67857	3287.24	0.62363	3287.24	0.56548	3287.24	0.52974	3287.24	0.56324
3286.27	0.70123	3286.27	0.59664	3286.27	0.66047	3286.27	0.66667	3286.27	0.71537	3286.27	0.6778	3286.27	0.62144	3286.27	0.56349	3286.27	0.52886	3286.27	0.56126
3285.31	0.69877	3285.31	0.59454	3285.31	0.65814	3285.31	0.66588	3285.31	0.71465	3285.31	0.67703	3285.31	0.6179	3285.31	0.56151	3285.31	0.527	3285.31	0.55929
3284.35	0.6963	3284.35	0.59244	3284.35	0.65734	3284.35	0.66509	3284.35	0.71392	3284.35	0.67626	3284.35	0.61572	3284.35	0.56064	3284.35	0.52612	3284.35	0.55842
3283.38	0.70223	3283.38	0.59579	3283.38	0.66121	3283.38	0.66745	3283.38	0.71827	3283.38	0.68029	3283.38	0.61926	3283.38	0.56487	3283.38	0.52799	3283.38	0.56262
3282.42	0.70223	3282.42	0.59831	3282.42	0.66276	3282.42	0.66745	3282.42	0.72194	3282.42	0.68193	3282.42	0.62061	3282.42	0.566	3282.42	0.52897	3282.42	0.56375
3281.45	0.70471	3281.45	0.60042	3281.45	0.66511	3281.45	0.67139	3281.45	0.72821	3281.45	0.68599	3281.45	0.62418	3281.45	0.56914	3281.45	0.53184	3281.45	0.56574
3280.49	0.70471	3280.49	0.59916	3280.49	0.66511	3280.49	0.67139	3280.49	0.72821	3280.49	0.68932	3280.49	0.62693	3280.49	0.56914	3280.49	0.53283	3280.49	0.568
3279.52	0.70471	3279.52	0.59916	3279.52	0.66511	3279.52	0.67139	3279.52	0.73196	3279.52	0.68932	3279.52	0.62832	3279.52	0.57028	3279.52	0.53383	3279.52	0.56914
3278.56	0.70647	3278.56	0.59916	3278.56	0.66511	3278.56	0.67139	3278.56	0.73575	3278.56	0.691	3278.56	0.62971	3278.56	0.57143	3278.56	0.53383	3278.56	0.57143
3277.6	0.70574	3277.6	0.59831	3277.6	0.66276	3277.6	0.66903	3277.6	0.73698	3277.6	0.69193	3277.6	0.62889	3277.6	0.57172	3277.6	0.53195	3277.6	0.57056
3276.63	0.705	3276.63	0.59619	3276.63	0.66042	3276.63	0.66825	3276.63	0.73629	3276.63	0.69287	3276.63	0.62806	3276.63	0.57085	3276.63	0.53107	3276.63	0.5697
3275.67	0.70677	3275.67	0.59746	3275.67	0.66042	3275.67	0.66825	3275.67	0.73629	3275.67	0.69287	3275.67	0.62946	3275.67	0.57201	3275.67	0.53308	3275.67	0.5697
3274.7	0.70927	3274.7	0.60085	3274.7	0.66276	3274.7	0.67221	3274.7	0.7389	3274.7	0.69704	3274.7	0.63311	3274.7	0.5752	3274.7	0.53598	3274.7	0.57287
3273.74	0.71106	3273.74	0.60085	3273.74	0.66276	3273.74	0.67221	3273.74	0.74278	3273.74	0.69877	3273.74	0.63453	3273.74	0.57637	3273.74	0.537	3273.74	0.57404
3272.77	0.71285	3272.77	0.60213	3272.77	0.66432	3272.77	0.67221	3272.77	0.74474	3272.77	0.7005	3272.77	0.63453	3272.77	0.57755	3272.77	0.537	3272.77	0.57637
3271.81	0.71285	3271.81	0.60341	3271.81	0.66276	3271.81	0.67381	3271.81	0.7467	3271.81	0.70223	3271.81	0.63596	3271.81	0.57873	3271.81	0.537	3271.81	0.57755
3270.85	0.71465	3270.85	0.606	3270.85	0.66276	3270.85	0.67542	3270.85	0.74868	3270.85	0.70574	3270.85	0.63596	3270.85	0.57992	3270.85	0.53802	3270.85	0.57873
3269.88	0.71899	3269.88	0.60814	3269.88	0.66667	3269.88	0.67943	3269.88	0.75332	3269.88	0.71	3269.88	0.63964	3269.88	0.58316	3269.88	0.54095	3269.88	0.58197
3268.92	0.71717	3268.92	0.60814	3268.92	0.66824	3268.92	0.68106	3268.92	0.75936	3268.92	0.71	3268.92	0.64108	3268.92	0.58316	3268.92	0.54095	3268.92	0.58197
3267.95	0.71788	3267.95	0.61028	3267.95	0.67217	3267.95	0.68345	3267.95	0.76613	3267.95	0.71072	3267.95	0.6448	3267.95	0.58522	3267.95	0.54389	3267.95	0.58402
3266.99	0.71788	3266.99	0.61028	3266.99	0.67217	3266.99	0.6851	3266.99	0.77027	3266.99	0.71072	3266.99	0.64626	3266.99	0.58642	3266.99	0.54493	3266.99	0.58522
3266.02	0.72152	3266.02	0.61159	3266.02	0.67217	3266.02	0.6851	3266.02	0.77236	3266.02	0.71429	3266.02	0.6448	3266.02	0.58763	3266.02	0.54702	3266.02	0.58642
3265.06	0.72335	3265.06	0.6129	3265.06	0.67376	3265.06	0.6851	3265.06	0.77446	3265.06	0.71788	3265.06	0.64626	3265.06	0.58763	3265.06	0.54913	3265.06	0.58884
3264.1	0.72519	3264.1	0.61422	3264.1	0.67376	3264.1	0.68675	3264.1	0.77657	3264.1	0.72152	3264.1	0.6492	3264.1	0.58884	3264.1	0.54913	3264.1	0.58884
3263.13	0.72265	3263.13	0.61207	3263.13	0.67139	3263.13	0.68599	3263.13	0.77596	3263.13	0.72081	3263.13	0.64989	3263.13	0.58799	3263.13	0.54615	3263.13	0.58799
3262.17	0.72265	3262.17	0.61207	3262.17	0.67299	3262.17	0.68599	3262.17	0.77808	3262.17	0.72081	3262.17	0.65138	3262.17	0.58921	3262.17	0.54615	3262.17	0.59044
3261.2	0.72449	3261.2	0.61207	3261.2	0.67458	3261.2	0.68932	3261.2	0.78237	3261.2	0.72081	3261.2	0.65287	3261.2	0.59044	3261.2	0.54615	3261.2	0.5929
3260.24	0.72449	3260.24	0.61339	3260.24	0.67299	3260.24	0.68932	3260.24	0.7867	3260.24	0.72081	3260.24	0.65438	3260.24	0.59044	3260.24	0.54826	3260.24	0.5929
3259.27	0.72449	3259.27	0.61472	3259.27	0.67458	3259.27	0.68932	3259.27	0.78889	3259.27	0.72081	3259.27	0.65589	3259.27	0.59167	3259.27	0.55039	3259.27	0.59414
3258.31	0.72449	3258.31	0.61605	3258.31	0.67619	3258.31	0.68932	3258.31	0.7933	3258.31	0.72081	3258.31	0.65741	3258.31	0.59167	3258.31	0.55253	3258.31	0.59664
3257.35	0.72449	3257.35	0.61605	3257.35	0.67619	3257.35	0.68932	3257.35	0.79775	3257.35	0.72081	3257.35	0.65893	3257.35	0.59414	3257.35	0.55253	3257.35	0.59789
3256.38	0.72194	3256.38	0.61522	3256.38	0.67542	3256.38	0.68689	3256.38	0.79718	3256.38	0.71827	3256.38	0.65814	3256.38	0.59454	3256.38	0.55058	3256.38	0.59705
3255.42	0.72564	3255.42	0.61656	3255.42	0.67703	3255.42	0.68689	3255.42	0.79944	3255.42	0.7201	3255.42	0.65814	3255.42	0.59579	3255.42	0.55058	3255.42	0.59831
3254.45	0.72751	3254.45	0.6179	3254.45	0.67703	3254.45	0.68856	3254.45	0.8017	3254.45	0.72194	3254.45	0.66121	3254.45	0.59579	3254.45	0.55166	3254.45	0.59958
3253.49	0.72564	3253.49	0.61656	3253.49	0.67703	3253.49	0.69024	3253.49	0.80398	3253.49	0.72194	3253.49	0.66276	3253.49	0.59579	3253.49	0.55273	3253.49	0.60085
3252.52	0.72821	3252.52	0.61739	3252.52	0.6778	3252.52	0.69438	3252.52	0.81143	3252.52	0.72634	3252.52	0.66824	3252.52	0.59916	3252.52	0.55577	3252.52	0.60169
3251.56	0.72564	3251.56	0.61522	3251.56	0.67542	3251.56	0.69363	3251.56	0.81089	3251.56	0.72194	3251.56	0.66745	3251.56	0.59831	3251.56	0.5549	3251.56	0.59958
3250.6	0.72751	3250.6	0.61522	3250.6	0.67703	3250.6	0.69533	3250.6	0.81556	3250.6	0.71827	3250.6	0.66903	3250.6	0.59958	3250.6	0.55599	3250.6	0.60085
3249.63	0.72308	3249.63	0.61304	3249.63	0.67626	3249.63	0.69458	3249.63	0.81503	3249.63	0.71392	3249.63	0.66825	3249.63	0.59746	3249.63	0.55512	3249.63	0.6
3248.67	0.72308	3248.67	0.61304	3248.67	0.67788	3248.67	0.6963	3248.67	0.81739	3248.67	0.71574	3248.67	0.66983	3248.67	0.59873	3248.67	0.55403	3248.67	0.60128
3247.7	0.72123	3247.7	0.61438	3247.7	0.67952	3247.7	0.69802	3247.7	0.82216	3247.7	0.71756	3247.7	0.67143	3247.7	0.59873	3247.7	0.55403	3247.7	0.60256
3246.74	0.72308	3246.74	0.61707	3246.74	0.67952	3246.74	0.69975	3246.74	0.82698	3246.74	0.71756	3246.74	0.67143	3246.74	0.6	3246.74	0.55403	3246.74	0.60385
3245.77	0.72237	3245.77	0.61623	3245.77	0.67548	3245.77	0.699	3245.77	0.82891	3245.77	0.71684	3245.77	0.67064	3245.77	0.60043	3245.77	0.55315	3245.77	0.603
3244.81	0.72237	3244.81	0.61623	3244.81	0.67548	3244.81	0.699	3244.81	0.82891	3244.81	0.71684	3244.81	0.67225	3244.81	0.603	3244.81	0.55424	3244.81	0.6043
3243.85	0.72237	3243.85	0.61488	3243.85	0.67386	3243.85	0.699	3243.85	0.82891	3243.85	0.71867	3243.85	0.67386	3243.85	0.6043	3243.85	0.55534	3243.85	0.6043
3242.88	0.72051	3242.88	0.61354	3242.88	0.67548	3242.88	0.70075	3242.88	0.82891	3242.88	0.71867	3242.88	0.67548	3242.88	0.6043	3242.88	0.55534	3242.88	0.6056
3241.92	0.71429	3241.92	0.61135	3241.92	0.67308	3241.92	0.7	3241.92	0.82596	3241.92	0.71611	3241.92	0.6747	3241.92	0.60345	3241.92	0.55336	3241.92	0.60475
3240.95	0.71611	3240.95	0.61269	3240.95	0.6747	3240.95	0.7	3240.95	0.8284	3240.95	0.71795	3240.95	0.67633	3240.95	0.60475	3240.95	0.55446	3240.95	0.60606
3239.99	0.71795	3239.99	0.61404	3239.99	0.67633	3239.99	0.7	3239.99	0.83086	3239.99	0.71979	3239.99	0.67797	3239.99	0.60475	3239.99	0.55556	3239.99	0.60606
3239.02	0.71538	3239.02	0.61319	3239.02	0.67391	3239.02	0.6975	3239.02	0.83036	3239.02	0.71907	3239.02	0.67718	3239.02	0.60259	3239.02	0.55357	3239.02	0.60521
3238.06	0.711	3238.06	0.60965	3238.06	0.67312	3238.06	0.695	3238.06	0.82738	3238.06	0.72021	3238.06	0.67312	3238.06	0.60043	3238.06	0.55159	3238.06	0.60304
3237.1	0.70663	3237.1	0.60746	3237.1	0.67233	3237.1	0.6925	3237.1	0.8244	3237.1	0.71762	3237.1	0.6707	3237.1	0.60087	3237.1	0.5507	3237.1	0.60087
3236.13	0.70588	3236.13	0.60526	3236.13	0.67153	3236.13	0.69	3236.13	0.81899	3236.13	0.71503	3236.13	0.66828	3236.13	0.6	3236.13	0.54762	3236.13	0.6
3235.17	0.70769	3235.17	0.60526	3235.17	0.67317	3235.17	0.69347	3235.17	0.81657	3235.17	0.71318	3235.17	0.6699	3235.17	0.60131	3235.17	0.54762	3235.17	0.60131
3234.2	0.71026	3234.2	0.60746	3234.2	0.67726	3234.2	0.69949	3234.2	0.81711	3234.2	0.71576	3234.2	0.67397	3234.2	0.6048	3234.2	0.5496	3234.2	0.6048
3233.24	0.70844	3233.24	0.60746	3233.24	0.67726	3233.24	0.70127	3233.24	0.81953	3233.24	0.71576	3233.24	0.67561	3233.24	0.6048	3233.24	0.5507	3233.24	0.6048
3232.27	0.70663	3232.27	0.60746	3232.27	0.67726	3232.27	0.70127	3232.27	0.81953	3232.27	0.71762	3232.27	0.67561	3232.27	0.6048	3232.27	0.55179	3232.27	0.60613
3231.31	0.70844	3231.31	0.60613	3231.31	0.67726	3231.31	0.70127	3231.31	0.81711	3231.31	0.71762	3231.31	0.67726	3231.31	0.6048	3231.31	0.55179	3231.31	0.60613
3230.35	0.71026	3230.35	0.60746	3230.35	0.67892	3230.35	0.70127	3230.35	0.81711	3230.35	0.71762	3230.35	0.67561	3230.35	0.60613	3230.35	0.55179	3230.35	0.60746
3229.38	0.70844	3229.38	0.60879	3229.38	0.68059	3229.38	0.70305	3229.38	0.82196	3229.38	0.71576	3229.38	0.67561	3229.38	0.60613	3229.38	0.55179	3229.38	0.60613
3228.42	0.70663	3228.42	0.60879	3228.42	0.68059	3228.42	0.70483	3228.42	0.8244	3228.42	0.71576	3228.42	0.67726	3228.42	0.60746	3228.42	0.55179	3228.42	0.60613
3227.45	0.70588	3227.45	0.60526	3227.45	0.67813	3227.45	0.70051	3227.45	0.82143	3227.45	0.71503	3227.45	0.67647	3227.45	0.60659	3227.45	0.5498	3227.45	0.60262
3226.49	0.70332	3226.49	0.60307	3226.49	0.67568	3226.49	0.69797	3226.49	0.8209	3226.49	0.71244	3226.49	0.67402	3226.49	0.6044	3226.49	0.54781	3226.49	0.60175
3225.52	0.70513	3225.52	0.60307	3225.52	0.67568	3225.52	0.69975	3225.52	0.8209	3225.52	0.71244	3225.52	0.67402	3225.52	0.6044	3225.52	0.54781	3225.52	0.60307
3224.56	0.70951	3224.56	0.60526	3224.56	0.6798	3224.56	0.70408	3224.56	0.82388	3224.56	0.71318	3224.56	0.67647	3224.56	0.60659	3224.56	0.54871	3224.56	0.60659
3223.6	0.71208	3223.6	0.60746	3223.6	0.68395	3223.6	0.70844	3223.6	0.82687	3223.6	0.71208	3223.6	0.67892	3223.6	0.61013	3223.6	0.5507	3223.6	0.61013
3222.63	0.71208	3222.63	0.60879	3222.63	0.68564	3222.63	0.70844	3222.63	0.82687	3222.63	0.71208	3222.63	0.67892	3222.63	0.61013	3222.63	0.5507	3222.63	0.61013
3221.67	0.71134	3221.67	0.60927	3221.67	0.68317	3221.67	0.70588	3221.67	0.82388	3221.67	0.70951	3221.67	0.67647	3221.67	0.60793	3221.67	0.54871	3221.67	0.60793
3220.7	0.71134	3220.7	0.60927	3220.7	0.6798	3220.7	0.70769	3220.7	0.82143	3220.7	0.71134	3220.7	0.67647	3220.7	0.60927	3220.7	0.5498	3220.7	0.60793
3219.74	0.71059	3219.74	0.60706	3219.74	0.67402	3219.74	0.70513	3219.74	0.81602	3219.74	0.70694	3219.74	0.67402	3219.74	0.60706	3219.74	0.5489	3219.74	0.60573
3218.77	0.71318	3218.77	0.60927	3218.77	0.67647	3218.77	0.70769	3218.77	0.81416	3218.77	0.70769	3218.77	0.6798	3218.77	0.60927	3218.77	0.552	3218.77	0.60927
3217.81	0.71318	3217.81	0.60793	3217.81	0.67647	3217.81	0.70769	3217.81	0.81176	3217.81	0.70588	3217.81	0.6798	3217.81	0.61062	3217.81	0.552	3217.81	0.60927
3216.85	0.71576	3216.85	0.60879	3216.85	0.67892	3216.85	0.71208	3216.85	0.81232	3216.85	0.70844	3216.85	0.68395	3216.85	0.61283	3216.85	0.554	3216.85	0.61283
3215.88	0.71503	3215.88	0.60659	3215.88	0.67647	3215.88	0.70951	3215.88	0.80702	3215.88	0.70408	3215.88	0.68148	3215.88	0.61062	3215.88	0.552	3215.88	0.61062
3214.92	0.71244	3214.92	0.60573	3214.92	0.67402	3214.92	0.70513	3214.92	0.79942	3214.92	0.69975	3214.92	0.67901	3214.92	0.60841	3214.92	0.5489	3214.92	0.61111
3213.95	0.71429	3213.95	0.60573	3213.95	0.67402	3213.95	0.70694	3213.95	0.7971	3213.95	0.69975	3213.95	0.67901	3213.95	0.60976	3213.95	0.54781	3213.95	0.61111
3212.99	0.71762	3212.99	0.61013	3212.99	0.67726	3212.99	0.71392	3212.99	0.79827	3212.99	0.70305	3212.99	0.68395	3212.99	0.61283	3212.99	0.55179	3212.99	0.61419
3212.02	0.71762	3212.02	0.61013	3212.02	0.67726	3212.02	0.71576	3212.02	0.7937	3212.02	0.70127	3212.02	0.68564	3212.02	0.61148	3212.02	0.55179	3212.02	0.61419
3211.06	0.71948	3211.06	0.60746	3211.06	0.67726	3211.06	0.71762	3211.06	0.78917	3211.06	0.70127	3211.06	0.68734	3211.06	0.61148	3211.06	0.55289	3211.06	0.61419
3210.1	0.72021	3210.1	0.60832	3210.1	0.67971	3210.1	0.72021	3210.1	0.78754	3210.1	0.70202	3210.1	0.69154	3210.1	0.61504	3210.1	0.55489	3210.1	0.61641
3209.13	0.72021	3209.13	0.60832	3209.13	0.67971	3209.13	0.72396	3209.13	0.7809	3209.13	0.69849	3209.13	0.69327	3209.13	0.61641	3209.13	0.55378	3209.13	0.61641
3208.17	0.71835	3208.17	0.60832	3208.17	0.67971	3208.17	0.72775	3208.17	0.77654	3208.17	0.69674	3208.17	0.69154	3208.17	0.61504	3208.17	0.55378	3208.17	0.61641
3207.2	0.72021	3207.2	0.60832	3207.2	0.67971	3207.2	0.72966	3207.2	0.77222	3207.2	0.695	3207.2	0.69154	3207.2	0.61504	3207.2	0.55268	3207.2	0.61504
3206.24	0.72468	3206.24	0.60917	3206.24	0.68215	3206.24	0.73421	3206.24	0.77285	3206.24	0.6975	3206.24	0.69403	3206.24	0.61726	3206.24	0.55357	3206.24	0.61589
3205.27	0.72656	3205.27	0.60917	3205.27	0.68215	3205.27	0.73615	3205.27	0.77072	3205.27	0.69576	3205.27	0.69403	3205.27	0.61726	3205.27	0.55248	3205.27	0.61726
3204.31	0.72917	3204.31	0.61135	3204.31	0.6846	3204.31	0.74074	3204.31	0.76923	3204.31	0.69825	3204.31	0.69652	3204.31	0.61947	3204.31	0.55446	3204.31	0.61947
3203.35	0.72727	3203.35	0.61002	3203.35	0.6846	3203.35	0.74468	3203.35	0.76712	3203.35	0.69825	3203.35	0.69652	3203.35	0.61947	3203.35	0.55556	3203.35	0.6181
3202.38	0.72987	3202.38	0.61087	3202.38	0.68537	3202.38	0.75134	3202.38	0.76567	3202.38	0.70075	3202.38	0.69727	3202.38	0.62031	3202.38	0.55754	3202.38	0.62031
3201.42	0.73057	3201.42	0.61171	3201.42	0.6878	3201.42	0.75603	3201.42	0.76839	3201.42	0.70324	3201.42	0.6963	3201.42	0.62252	3201.42	0.55842	3201.42	0.62252
3200.45	0.73316	3200.45	0.61656	3200.45	0.68856	3200.45	0.76075	3200.45	0.77112	3200.45	0.70574	3200.45	0.69704	3200.45	0.62472	3200.45	0.5604	3200.45	0.62472
3199.49	0.73385	3199.49	0.62009	3199.49	0.68932	3199.49	0.76344	3199.49	0.77174	3199.49	0.70823	3199.49	0.69951	3199.49	0.62693	3199.49	0.56238	3199.49	0.62693
3198.52	0.73196	3198.52	0.62009	3198.52	0.68932	3198.52	0.7655	3198.52	0.76965	3198.52	0.70823	3198.52	0.69951	3198.52	0.62693	3198.52	0.56126	3198.52	0.62555
3197.56	0.72751	3197.56	0.61656	3197.56	0.68856	3197.56	0.76486	3197.56	0.76694	3197.56	0.7075	3197.56	0.69877	3197.56	0.62472	3197.56	0.55929	3197.56	0.62335
3196.6	0.72564	3196.6	0.61522	3196.6	0.68689	3196.6	0.76486	3196.6	0.76486	3196.6	0.7075	3196.6	0.69877	3196.6	0.62335	3196.6	0.55819	3196.6	0.62198
3195.63	0.72564	3195.63	0.61388	3195.63	0.68357	3195.63	0.76694	3195.63	0.7628	3195.63	0.70927	3195.63	0.69877	3195.63	0.62335	3195.63	0.55709	3195.63	0.62198
3194.67	0.72751	3194.67	0.61255	3194.67	0.68193	3194.67	0.76902	3194.67	0.76075	3194.67	0.70927	3194.67	0.69877	3194.67	0.62335	3194.67	0.55599	3194.67	0.62061
3193.7	0.72751	3193.7	0.61123	3193.7	0.68193	3193.7	0.77112	3193.7	0.75871	3193.7	0.70927	3193.7	0.69877	3193.7	0.62335	3193.7	0.55599	3193.7	0.62061
3192.74	0.72821	3192.74	0.61472	3192.74	0.68434	3192.74	0.77174	3192.74	0.76139	3192.74	0.71178	3192.74	0.70123	3192.74	0.62555	3192.74	0.55686	3192.74	0.62144
3191.77	0.7289	3191.77	0.61822	3191.77	0.68675	3191.77	0.77236	3191.77	0.76408	3191.77	0.7125	3191.77	0.7037	3191.77	0.62775	3191.77	0.55882	3191.77	0.62227
3190.81	0.73146	3190.81	0.62174	3190.81	0.69082	3190.81	0.77507	3190.81	0.76471	3190.81	0.71322	3190.81	0.70617	3190.81	0.62857	3190.81	0.55969	3190.81	0.62309
3189.85	0.73146	3189.85	0.62039	3189.85	0.69082	3189.85	0.77297	3189.85	0.76267	3189.85	0.715	3189.85	0.70792	3189.85	0.62857	3189.85	0.55859	3189.85	0.62039
3188.88	0.72959	3188.88	0.61905	3188.88	0.69249	3188.88	0.77297	3188.88	0.76064	3188.88	0.715	3188.88	0.70792	3188.88	0.62719	3188.88	0.55859	3188.88	0.62039
3187.92	0.72589	3187.92	0.62039	3187.92	0.69249	3187.92	0.77089	3187.92	0.75862	3187.92	0.71322	3187.92	0.70617	3187.92	0.62719	3187.92	0.55969	3187.92	0.62039
3186.95	0.72658	3186.95	0.62391	3186.95	0.69492	3186.95	0.77151	3186.95	0.75726	3186.95	0.71393	3186.95	0.7069	3186.95	0.62939	3186.95	0.56164	3186.95	0.62121
3185.99	0.72843	3185.99	0.62391	3185.99	0.69492	3185.99	0.76738	3185.99	0.75526	3185.99	0.71393	3185.99	0.70516	3185.99	0.62939	3185.99	0.56055	3185.99	0.61987
3185.02	0.72843	3185.02	0.62256	3185.02	0.6966	3185.02	0.7633	3185.02	0.75328	3185.02	0.71571	3185.02	0.70516	3185.02	0.62939	3185.02	0.55945	3185.02	0.61853
3184.06	0.73096	3184.06	0.62203	3184.06	0.70073	3184.06	0.7619	3184.06	0.75591	3184.06	0.7182	3184.06	0.70936	3184.06	0.6302	3184.06	0.56031	3184.06	0.62069
3183.1	0.73165	3183.1	0.62284	3183.1	0.70316	3183.1	0.76253	3183.1	0.75853	3183.1	0.7207	3183.1	0.71182	3183.1	0.631	3183.1	0.56226	3183.1	0.62151
3182.13	0.7298	3182.13	0.62151	3182.13	0.70488	3182.13	0.76053	3182.13	0.75853	3182.13	0.72431	3182.13	0.71182	3182.13	0.631	3182.13	0.56117	3182.13	0.62151
3181.17	0.72796	3181.17	0.62151	3181.17	0.71007	3181.17	0.75853	3181.17	0.76053	3181.17	0.72796	3181.17	0.71007	3181.17	0.62963	3181.17	0.56008	3181.17	0.62151
3180.2	0.72796	3180.2	0.62151	3180.2	0.71535	3180.2	0.75654	3180.2	0.76053	3180.2	0.7298	3180.2	0.71182	3180.2	0.62963	3180.2	0.56008	3180.2	0.62017
3179.24	0.72796	3179.24	0.62284	3179.24	0.71891	3179.24	0.75065	3179.24	0.75853	3179.24	0.7335	3179.24	0.71182	3179.24	0.62826	3179.24	0.55899	3179.24	0.61884
3178.27	0.72613	3178.27	0.62151	3178.27	0.72431	3178.27	0.74677	3178.27	0.76053	3178.27	0.73913	3178.27	0.71182	3178.27	0.62826	3178.27	0.55792	3178.27	0.6162
3177.31	0.72613	3177.31	0.62017	3177.31	0.72613	3177.31	0.74293	3177.31	0.76253	3177.31	0.74103	3177.31	0.71182	3177.31	0.6269	3177.31	0.55684	3177.31	0.61489
3176.35	0.72682	3176.35	0.62232	3176.35	0.73048	3176.35	0.74169	3176.35	0.76517	3176.35	0.7455	3176.35	0.71429	3176.35	0.62907	3176.35	0.55877	3176.35	0.61702
3175.38	0.725	3175.38	0.62099	3175.38	0.73232	3175.38	0.73791	3175.38	0.76517	3175.38	0.74742	3175.38	0.71253	3175.38	0.62907	3175.38	0.55769	3175.38	0.61702
3174.42	0.725	3174.42	0.61966	3174.42	0.73418	3174.42	0.73604	3174.42	0.76517	3174.42	0.74742	3174.42	0.71253	3174.42	0.62771	3174.42	0.55662	3174.42	0.61834
3173.45	0.725	3173.45	0.61966	3173.45	0.73604	3173.45	0.73232	3173.45	0.76517	3173.45	0.74742	3173.45	0.71253	3173.45	0.62771	3173.45	0.55556	3173.45	0.61702
3172.49	0.72319	3172.49	0.61966	3172.49	0.7398	3172.49	0.72864	3172.49	0.76517	3172.49	0.74935	3172.49	0.71253	3172.49	0.62771	3172.49	0.55449	3172.49	0.61441
3171.52	0.7196	3171.52	0.61966	3171.52	0.74359	3171.52	0.725	3171.52	0.76923	3171.52	0.7513	3171.52	0.71253	3171.52	0.625	3171.52	0.55449	3171.52	0.61181
3170.56	0.71782	3170.56	0.61966	3170.56	0.7455	3170.56	0.72139	3170.56	0.7754	3170.56	0.75521	3170.56	0.71078	3170.56	0.62232	3170.56	0.55449	3170.56	0.61053
3169.6	0.71852	3169.6	0.62179	3169.6	0.75	3169.6	0.71852	3169.6	0.78437	3169.6	0.76178	3169.6	0.71324	3169.6	0.62313	3169.6	0.55534	3169.6	0.61134
3168.63	0.71852	3168.63	0.62179	3168.63	0.75	3168.63	0.71675	3168.63	0.78862	3168.63	0.76781	3168.63	0.71149	3168.63	0.62179	3168.63	0.55429	3168.63	0.61006
3167.67	0.71852	3167.67	0.62179	3167.67	0.75194	3167.67	0.71499	3167.67	0.79292	3167.67	0.76984	3167.67	0.71149	3167.67	0.62179	3167.67	0.55323	3167.67	0.60879
3166.7	0.71675	3166.7	0.62313	3166.7	0.75389	3166.7	0.71324	3166.7	0.79726	3166.7	0.77188	3166.7	0.71149	3166.7	0.62179	3166.7	0.55114	3166.7	0.60625
3165.74	0.71324	3165.74	0.62313	3165.74	0.75781	3165.74	0.71149	3165.74	0.80165	3165.74	0.776	3165.74	0.71149	3165.74	0.62179	3165.74	0.55009	3165.74	0.60499
3164.77	0.71324	3164.77	0.62446	3164.77	0.75781	3164.77	0.70976	3164.77	0.81058	3164.77	0.78016	3164.77	0.71149	3164.77	0.62179	3164.77	0.54906	3164.77	0.60499
3163.81	0.71078	3163.81	0.62232	3163.81	0.75325	3163.81	0.7056	3163.81	0.8169	3163.81	0.78378	3163.81	0.70905	3163.81	0.61834	3163.81	0.54614	3163.81	0.60166
3162.85	0.71007	3162.85	0.62017	3162.85	0.7487	3162.85	0.70146	3162.85	0.82102	3162.85	0.78747	3162.85	0.7066	3162.85	0.61489	3162.85	0.54426	3162.85	0.59834
3161.88	0.71182	3161.88	0.62017	3161.88	0.74677	3161.88	0.70316	3161.88	0.82571	3161.88	0.79178	3161.88	0.70488	3161.88	0.61489	3161.88	0.54426	3161.88	0.59711
3160.92	0.71007	3160.92	0.61884	3160.92	0.74485	3160.92	0.70146	3160.92	0.83046	3160.92	0.79178	3160.92	0.70316	3160.92	0.61359	3160.92	0.54426	3160.92	0.59588
3159.95	0.71253	3159.95	0.62099	3159.95	0.74169	3159.95	0.70388	3159.95	0.83815	3159.95	0.7989	3159.95	0.70218	3159.95	0.61311	3159.95	0.54614	3159.95	0.59794
3158.99	0.71569	3158.99	0.62661	3158.99	0.743	3158.99	0.70874	3158.99	0.84884	3158.99	0.80886	3158.99	0.70361	3158.99	0.61474	3158.99	0.54887	3158.99	0.60082
3158.02	0.71569	3158.02	0.62661	3158.02	0.73924	3158.02	0.71046	3158.02	0.8563	3158.02	0.81337	3158.02	0.70192	3158.02	0.61345	3158.02	0.54579	3158.02	0.59959
3157.06	0.71149	3157.06	0.62313	3157.06	0.733	3157.06	0.70803	3157.06	0.86095	3157.06	0.81513	3157.06	0.69952	3157.06	0.61263	3157.06	0.54291	3157.06	0.59754
3156.1	0.71149	3156.1	0.62313	3156.1	0.7275	3156.1	0.70803	3156.1	0.86866	3156.1	0.81513	3156.1	0.69952	3156.1	0.61134	3156.1	0.5419	3156.1	0.59631
3155.13	0.71324	3155.13	0.62446	3155.13	0.72208	3155.13	0.70803	3155.13	0.88182	3155.13	0.81285	3155.13	0.69784	3155.13	0.61006	3155.13	0.5419	3155.13	0.59388
3154.17	0.71744	3154.17	0.62796	3154.17	0.72099	3154.17	0.71046	3154.17	0.90123	3154.17	0.81337	3154.17	0.69856	3154.17	0.6096	3154.17	0.54478	3154.17	0.5935
3153.2	0.71921	3153.2	0.62796	3153.2	0.71921	3153.2	0.71046	3153.2	0.9125	3153.2	0.80886	3153.2	0.69856	3153.2	0.60833	3153.2	0.54478	3153.2	0.59229
3152.24	0.72167	3152.24	0.63147	3152.24	0.71814	3152.24	0.71463	3152.24	0.92722	3152.24	0.80495	3152.24	0.69928	3152.24	0.60915	3152.24	0.54664	3152.24	0.59432
3151.27	0.72525	3151.27	0.63147	3151.27	0.71463	3151.27	0.71638	3151.27	0.9391	3151.27	0.79837	3151.27	0.69762	3151.27	0.60788	3151.27	0.54562	3151.27	0.59432
3150.31	0.72705	3150.31	0.63283	3150.31	0.70944	3150.31	0.7199	3150.31	0.9513	3150.31	0.79404	3150.31	0.69431	3150.31	0.60663	3150.31	0.54461	3150.31	0.59312
3149.35	0.72457	3149.35	0.63067	3149.35	0.70361	3149.35	0.72099	3149.35	0.9637	3149.35	0.78495	3149.35	0.68868	3149.35	0.60455	3149.35	0.54074	3149.35	0.5899
3148.38	0.72818	3148.38	0.63067	3148.38	0.70361	3148.38	0.72277	3148.38	0.98316	3148.38	0.77867	3148.38	0.68868	3148.38	0.60455	3148.38	0.53974	3148.38	0.58871
3147.42	0.7325	3147.42	0.63283	3147.42	0.70433	3147.42	0.72886	3147.42	1.00687	3147.42	0.77513	3147.42	0.68941	3147.42	0.60537	3147.42	0.54159	3147.42	0.58835
3146.45	0.735	3146.45	0.63499	3146.45	0.70335	3146.45	0.73134	3146.45	1.02439	3146.45	0.76963	3146.45	0.69014	3146.45	0.60619	3146.45	0.54244	3146.45	0.588
3145.49	0.73067	3145.49	0.63283	3145.49	0.69762	3145.49	0.72886	3145.49	1.02807	3145.49	0.76104	3145.49	0.68779	3145.49	0.60288	3145.49	0.53959	3145.49	0.58483
3144.52	0.72886	3144.52	0.63147	3144.52	0.69762	3144.52	0.73067	3144.52	1.02807	3144.52	0.75907	3144.52	0.68618	3144.52	0.60164	3144.52	0.5386	3144.52	0.58367
3143.56	0.72705	3143.56	0.63011	3143.56	0.69928	3143.56	0.7325	3143.56	1.02807	3143.56	0.75515	3143.56	0.68458	3143.56	0.60164	3143.56	0.53761	3143.56	0.5825
3142.6	0.72772	3142.6	0.62955	3142.6	0.70335	3142.6	0.73684	3142.6	1.02797	3142.6	0.75385	3142.6	0.68531	3142.6	0.60246	3142.6	0.53748	3142.6	0.58333
3141.63	0.7284	3141.63	0.63034	3141.63	0.70574	3141.63	0.73935	3141.63	1.02431	3141.63	0.75064	3141.63	0.68765	3141.63	0.60327	3141.63	0.53931	3141.63	0.58416
3140.67	0.72482	3140.67	0.63034	3140.67	0.70574	3140.67	0.73935	3140.67	1.01375	3140.67	0.74873	3140.67	0.68605	3140.67	0.60204	3140.67	0.53832	3140.67	0.58416
3139.7	0.72127	3139.7	0.629	3139.7	0.70743	3139.7	0.7375	3139.7	1	3139.7	0.74873	3139.7	0.68605	3139.7	0.60204	3139.7	0.53734	3139.7	0.583
3138.74	0.71951	3138.74	0.62633	3138.74	0.71084	3138.74	0.7375	3138.74	0.98007	3138.74	0.74873	3138.74	0.68765	3138.74	0.59959	3138.74	0.53636	3138.74	0.583
3137.77	0.72019	3137.77	0.62579	3137.77	0.71498	3137.77	0.74372	3137.77	0.96417	3137.77	0.74937	3137.77	0.68837	3137.77	0.60041	3137.77	0.53721	3137.77	0.58383
3136.81	0.72263	3136.81	0.62791	3136.81	0.72087	3136.81	0.7519	3136.81	0.95192	3136.81	0.7519	3136.81	0.6875	3136.81	0.60243	3136.81	0.53804	3136.81	0.58465
3135.85	0.72506	3135.85	0.62869	3135.85	0.72861	3135.85	0.7602	3135.85	0.94304	3135.85	0.75443	3135.85	0.68664	3135.85	0.60446	3135.85	0.53888	3135.85	0.58431
3134.88	0.72683	3134.88	0.62605	3134.88	0.73219	3134.88	0.76804	3134.88	0.92835	3134.88	0.75443	3134.88	0.68664	3134.88	0.60446	3134.88	0.53791	3134.88	0.58203
3133.92	0.72749	3133.92	0.62683	3133.92	0.7401	3133.92	0.77865	3133.92	0.92284	3133.92	0.75696	3133.92	0.68894	3133.92	0.60404	3133.92	0.53874	3133.92	0.58171
3132.95	0.72573	3132.95	0.62683	3132.95	0.74564	3132.95	0.79101	3132.95	0.91718	3132.95	0.75696	3132.95	0.68894	3132.95	0.60282	3132.95	0.53874	3132.95	0.58058
3131.99	0.72464	3131.99	0.62893	3131.99	0.75377	3131.99	0.80429	3131.99	0.91463	3131.99	0.75758	3131.99	0.68966	3131.99	0.60362	3131.99	0.54054	3131.99	0.58252
3131.02	0.7253	3131.02	0.63103	3131.02	0.76203	3131.02	0.82016	3131.02	0.91489	3131.02	0.75819	3131.02	0.69037	3131.02	0.60442	3131.02	0.54039	3131.02	0.58333
3130.06	0.7253	3130.06	0.63235	3130.06	0.76396	3130.06	0.8338	3130.06	0.91489	3130.06	0.75628	3130.06	0.68721	3130.06	0.60321	3130.06	0.53943	3130.06	0.58221
3129.1	0.72771	3129.1	0.63579	3129.1	0.7665	3129.1	0.84831	3129.1	0.91515	3129.1	0.75312	3129.1	0.68793	3129.1	0.604	3129.1	0.54025	3129.1	0.58301
3128.13	0.72837	3128.13	0.63924	3128.13	0.76515	3128.13	0.8608	3128.13	0.91818	3128.13	0.75186	3128.13	0.69021	3128.13	0.60479	3128.13	0.54107	3128.13	0.58494
3127.17	0.72902	3127.17	0.64407	3127.17	0.7619	3127.17	0.87106	3127.17	0.91843	3127.17	0.75062	3127.17	0.68934	3127.17	0.60437	3127.17	0.54189	3127.17	0.58574
3126.2	0.72967	3126.2	0.64756	3126.2	0.75871	3126.2	0.87896	3126.2	0.92145	3126.2	0.74939	3126.2	0.69005	3126.2	0.60516	3126.2	0.5427	3126.2	0.58767
3125.24	0.73206	3125.24	0.65245	3125.24	0.75743	3125.24	0.88439	3125.24	0.92447	3125.24	0.74817	3125.24	0.69231	3125.24	0.60594	3125.24	0.54352	3125.24	0.58846
3124.27	0.72967	3124.27	0.65591	3124.27	0.74939	3124.27	0.87896	3124.27	0.92145	3124.27	0.74209	3124.27	0.68849	3124.27	0.60277	3124.27	0.54078	3124.27	0.58429
3123.31	0.72967	3123.31	0.66449	3123.31	0.74939	3123.31	0.87644	3123.31	0.92145	3123.31	0.7385	3123.31	0.68694	3123.31	0.60158	3123.31	0.53982	3123.31	0.58206
3122.35	0.72792	3122.35	0.67329	3122.35	0.74939	3122.35	0.87143	3122.35	0.91592	3122.35	0.73494	3122.35	0.68539	3122.35	0.60039	3122.35	0.53887	3122.35	0.58095
3121.38	0.72792	3121.38	0.6808	3121.38	0.75309	3121.38	0.86648	3121.38	0.91045	3121.38	0.73141	3121.38	0.68386	3121.38	0.59804	3121.38	0.53792	3121.38	0.57985
3120.42	0.73031	3120.42	0.68919	3120.42	0.75743	3120.42	0.86686	3120.42	0.90801	3120.42	0.73206	3120.42	0.68456	3120.42	0.59883	3120.42	0.53873	3120.42	0.58065
3119.45	0.73095	3119.45	0.69457	3119.45	0.76368	3119.45	0.86723	3119.45	0.9056	3119.45	0.7327	3119.45	0.68527	3119.45	0.60196	3119.45	0.53954	3119.45	0.58144
3118.49	0.73397	3118.49	0.6991	3118.49	0.77638	3118.49	0.86798	3118.49	0.90616	3118.49	0.73571	3118.49	0.6882	3118.49	0.60588	3118.49	0.54211	3118.49	0.58412
3117.52	0.73223	3117.52	0.6991	3117.52	0.78626	3117.52	0.86313	3117.52	0.89826	3117.52	0.73397	3117.52	0.68667	3117.52	0.60588	3117.52	0.54211	3117.52	0.58302
3116.56	0.73223	3116.56	0.6991	3116.56	0.79639	3116.56	0.85833	3116.56	0.88793	3116.56	0.7305	3116.56	0.68514	3116.56	0.60352	3116.56	0.54116	3116.56	0.58192
3115.6	0.73223	3115.6	0.6991	3115.6	0.8026	3115.6	0.85596	3115.6	0.87784	3115.6	0.72706	3115.6	0.68363	3115.6	0.60117	3115.6	0.54021	3115.6	0.58083
3114.63	0.7305	3114.63	0.6991	3114.63	0.8026	3114.63	0.85359	3114.63	0.86798	3114.63	0.72706	3114.63	0.68212	3114.63	0.59884	3114.63	0.54021	3114.63	0.57974
3113.67	0.72706	3113.67	0.70068	3113.67	0.80052	3113.67	0.85124	3113.67	0.85833	3113.67	0.72535	3113.67	0.67912	3113.67	0.59768	3113.67	0.54021	3113.67	0.57757
3112.7	0.72535	3112.7	0.70227	3112.7	0.79434	3112.7	0.8489	3112.7	0.84658	3112.7	0.72535	3112.7	0.67763	3112.7	0.59653	3112.7	0.53927	3112.7	0.57757
3111.74	0.726	3111.74	0.70295	3111.74	0.79284	3111.74	0.85165	3111.74	0.84011	3111.74	0.7277	3111.74	0.67686	3111.74	0.59846	3111.74	0.53913	3111.74	0.57944
3110.77	0.726	3110.77	0.70136	3110.77	0.7888	3110.77	0.85399	3110.77	0.83333	3110.77	0.7277	3110.77	0.67538	3110.77	0.59615	3110.77	0.53819	3110.77	0.57944
3109.81	0.72834	3109.81	0.70045	3109.81	0.78934	3109.81	0.8615	3109.81	0.82933	3109.81	0.72834	3109.81	0.67756	3109.81	0.59693	3109.81	0.53899	3109.81	0.58022
3108.85	0.73239	3108.85	0.70112	3108.85	0.78987	3108.85	0.87151	3108.85	0.8254	3108.85	0.73068	3108.85	0.67974	3108.85	0.59885	3108.85	0.53979	3108.85	0.58101
3107.88	0.73821	3107.88	0.70022	3107.88	0.7904	3107.88	0.88169	3107.88	0.81937	3107.88	0.73474	3107.88	0.68043	3107.88	0.59962	3107.88	0.54152	3107.88	0.58287
3106.92	0.74171	3106.92	0.6971	3106.92	0.7904	3106.92	0.88669	3106.92	0.8151	3106.92	0.73647	3106.92	0.67749	3106.92	0.59847	3106.92	0.54059	3106.92	0.58178
3105.95	0.7506	3105.95	0.69556	3105.95	0.79241	3105.95	0.8892	3105.95	0.81299	3105.95	0.73647	3105.95	0.67603	3105.95	0.59733	3105.95	0.53966	3105.95	0.57963
3104.99	0.76214	3104.99	0.69469	3104.99	0.80102	3104.99	0.89205	3104.99	0.81347	3104.99	0.74057	3104.99	0.67672	3104.99	0.5981	3104.99	0.54045	3104.99	0.58041
3104.02	0.76961	3104.02	0.69011	3104.02	0.80513	3104.02	0.88952	3104.02	0.81347	3104.02	0.74057	3104.02	0.67527	3104.02	0.59696	3104.02	0.53952	3104.02	0.57934
3103.06	0.77667	3103.06	0.68192	3103.06	0.80879	3103.06	0.88169	3103.06	0.80879	3103.06	0.73647	3103.06	0.67167	3103.06	0.59393	3103.06	0.53688	3103.06	0.57749
3102.1	0.78446	3102.1	0.67749	3102.1	0.81299	3102.1	0.8743	3102.1	0.8067	3102.1	0.73474	3102.1	0.67167	3102.1	0.59168	3102.1	0.53688	3102.1	0.57643
3101.13	0.79898	3101.13	0.67527	3101.13	0.81984	3101.13	0.86501	3101.13	0.8072	3101.13	0.73709	3101.13	0.67238	3101.13	0.59245	3101.13	0.53859	3101.13	0.57721
3100.17	0.81395	3100.17	0.67308	3100.17	0.82461	3100.17	0.85831	3100.17	0.81186	3100.17	0.73944	3100.17	0.67308	3100.17	0.59322	3100.17	0.54031	3100.17	0.57798
3099.2	0.82507	3099.2	0.67377	3099.2	0.82723	3099.2	0.84946	3099.2	0.81654	3099.2	0.74353	3099.2	0.67234	3099.2	0.59398	3099.2	0.5411	3099.2	0.5777
3098.24	0.8294	3098.24	0.67377	3098.24	0.83158	3098.24	0.84043	3098.24	0.81865	3098.24	0.74353	3098.24	0.67091	3098.24	0.59398	3098.24	0.53925	3098.24	0.5777
3097.27	0.82461	3097.27	0.67164	3097.27	0.83333	3097.27	0.82895	3097.27	0.82031	3097.27	0.74118	3097.27	0.66596	3097.27	0.59099	3097.27	0.53663	3097.27	0.57587
3096.31	0.82031	3096.31	0.67308	3096.31	0.84	3096.31	0.82031	3096.31	0.82245	3096.31	0.73944	3096.31	0.66456	3096.31	0.58879	3096.31	0.5348	3096.31	0.57587
3095.35	0.81347	3095.35	0.67094	3095.35	0.83957	3095.35	0.8072	3095.35	0.81984	3095.35	0.73709	3095.35	0.65966	3095.35	0.58582	3095.35	0.5322	3095.35	0.57299
3094.38	0.81395	3094.38	0.67597	3094.38	0.84677	3094.38	0.79949	3094.38	0.82461	3094.38	0.7377	3094.38	0.659	3094.38	0.58659	3094.38	0.53299	3094.38	0.57377
3093.42	0.81606	3093.42	0.67742	3093.42	0.85135	3093.42	0.78947	3093.42	0.82677	3093.42	0.7377	3093.42	0.65625	3093.42	0.58659	3093.42	0.5339	3093.42	0.57273
3092.45	0.82292	3092.45	0.68251	3092.45	0.8587	3092.45	0.78218	3092.45	0.83158	3092.45	0.73832	3092.45	0.65696	3092.45	0.58845	3092.45	0.5365	3092.45	0.5735
3091.49	0.82507	3091.49	0.68547	3091.49	0.86339	3091.49	0.77451	3091.49	0.83377	3091.49	0.73488	3091.49	0.6556	3091.49	0.58736	3091.49	0.53559	3091.49	0.57143
3090.52	0.82078	3090.52	0.69147	3090.52	0.87052	3090.52	0.77073	3090.52	0.8382	3090.52	0.73318	3090.52	0.65424	3090.52	0.58519	3090.52	0.53469	3090.52	0.56937
3089.56	0.81701	3089.56	0.70133	3089.56	0.87812	3089.56	0.76755	3089.56	0.84533	3089.56	0.73041	3089.56	0.65496	3089.56	0.58487	3089.56	0.53457	3089.56	0.57117
3088.6	0.80662	3088.6	0.70759	3088.6	0.88056	3088.6	0.76386	3088.6	0.84759	3088.6	0.72874	3088.6	0.65361	3088.6	0.58379	3088.6	0.53367	3088.6	0.57014
3087.63	0.80051	3087.63	0.71076	3087.63	0.88301	3087.63	0.76019	3087.63	0.84987	3087.63	0.72706	3087.63	0.65092	3087.63	0.58272	3087.63	0.53367	3087.63	0.57014
3086.67	0.79648	3086.67	0.70917	3086.67	0.88056	3086.67	0.75837	3086.67	0.85215	3086.67	0.72374	3086.67	0.64959	3086.67	0.58272	3086.67	0.53367	3086.67	0.57014
3085.7	0.79449	3085.7	0.70601	3085.7	0.87569	3085.7	0.75837	3085.7	0.85215	3085.7	0.71882	3085.7	0.64826	3085.7	0.58272	3085.7	0.53277	3085.7	0.57014
3084.74	0.79449	3084.74	0.70288	3084.74	0.87328	3084.74	0.75837	3084.74	0.84987	3084.74	0.71558	3084.74	0.64562	3084.74	0.58165	3084.74	0.53188	3084.74	0.56912
3083.77	0.7925	3083.77	0.70133	3083.77	0.86849	3083.77	0.75837	3083.77	0.84533	3083.77	0.71236	3083.77	0.64431	3083.77	0.58059	3083.77	0.53099	3083.77	0.5681
3082.81	0.79699	3082.81	0.70199	3082.81	0.86413	3082.81	0.76259	3082.81	0.8435	3082.81	0.713	3082.81	0.64503	3082.81	0.58135	3082.81	0.53088	3082.81	0.56989
3081.85	0.79699	3081.85	0.70354	3081.85	0.85484	3081.85	0.76442	3081.85	0.83905	3081.85	0.70982	3081.85	0.64372	3081.85	0.58029	3081.85	0.53	3081.85	0.56887
3080.88	0.79899	3080.88	0.70667	3080.88	0.84574	3080.88	0.76627	3080.88	0.83684	3080.88	0.70824	3080.88	0.64372	3080.88	0.57923	3080.88	0.53	3080.88	0.56887
3079.92	0.79648	3079.92	0.71076	3079.92	0.83202	3079.92	0.7657	3079.92	0.82768	3079.92	0.70288	3079.92	0.6404	3079.92	0.57741	3079.92	0.52745	3079.92	0.56607
3078.95	0.79648	3078.95	0.71719	3078.95	0.82124	3078.95	0.7657	3078.95	0.82124	3078.95	0.70133	3078.95	0.6404	3078.95	0.57636	3078.95	0.52658	3078.95	0.56506
3077.99	0.80051	3077.99	0.7221	3077.99	0.81074	3077.99	0.76386	3077.99	0.81282	3077.99	0.69978	3077.99	0.63783	3077.99	0.57532	3077.99	0.52658	3077.99	0.56406
3077.02	0.81122	3077.02	0.73103	3077.02	0.80303	3077.02	0.76627	3077.02	0.80916	3077.02	0.70354	3077.02	0.636	3077.02	0.57609	3077.02	0.52736	3077.02	0.56483
3076.06	0.82383	3076.06	0.73782	3076.06	0.795	3076.06	0.76812	3076.06	0.80101	3076.06	0.70199	3076.06	0.63473	3076.06	0.57609	3076.06	0.52649	3076.06	0.56483
3075.1	0.83727	3075.1	0.74883	3075.1	0.7896	3075.1	0.77427	3075.1	0.7995	3075.1	0.70264	3075.1	0.63419	3075.1	0.5779	3075.1	0.52727	3075.1	0.56661
3074.13	0.85067	3074.13	0.75592	3074.13	0.78378	3074.13	0.77427	3074.13	0.79551	3074.13	0.7011	3074.13	0.63419	3074.13	0.5779	3074.13	0.52727	3074.13	0.5656
3073.17	0.86486	3073.17	0.76555	3073.17	0.78431	3073.17	0.77482	3073.17	0.798	3073.17	0.70175	3073.17	0.63745	3073.17	0.57971	3073.17	0.52893	3073.17	0.56738
3072.2	0.875	3072.2	0.77404	3072.2	0.78729	3072.2	0.77966	3072.2	0.801	3072.2	0.7046	3072.2	0.64143	3072.2	0.58228	3072.2	0.53135	3072.2	0.56991
3071.24	0.88011	3071.24	0.78398	3071.24	0.7878	3071.24	0.78208	3071.24	0.80348	3071.24	0.7037	3071.24	0.64087	3071.24	0.58303	3071.24	0.533	3071.24	0.57067
3070.27	0.88525	3070.27	0.79024	3070.27	0.78641	3070.27	0.7845	3070.27	0.80397	3070.27	0.70282	3070.27	0.64286	3070.27	0.58484	3070.27	0.53377	3070.27	0.57143
3069.31	0.88525	3069.31	0.78832	3069.31	0.78261	3069.31	0.7845	3069.31	0.80597	3069.31	0.7013	3069.31	0.64414	3069.31	0.58484	3069.31	0.53377	3069.31	0.57143
3068.35	0.88283	3068.35	0.7845	3068.35	0.77885	3068.35	0.78261	3068.35	0.80397	3068.35	0.69828	3068.35	0.64542	3068.35	0.58484	3068.35	0.53289	3068.35	0.57042
3067.38	0.88043	3067.38	0.77698	3067.38	0.77512	3067.38	0.77885	3067.38	0.80597	3067.38	0.69677	3067.38	0.64671	3067.38	0.58484	3067.38	0.53202	3067.38	0.57042
3066.42	0.88043	3066.42	0.76777	3066.42	0.77327	3066.42	0.77327	3066.42	0.80798	3066.42	0.69528	3066.42	0.64542	3066.42	0.58484	3066.42	0.53115	3066.42	0.56942
3065.45	0.88043	3065.45	0.75878	3065.45	0.77143	3065.45	0.76777	3065.45	0.80798	3065.45	0.69677	3065.45	0.64414	3065.45	0.58378	3065.45	0.53028	3065.45	0.56942
3064.49	0.87805	3064.49	0.74827	3064.49	0.77143	3064.49	0.76235	3064.49	0.80798	3064.49	0.69528	3064.49	0.64286	3064.49	0.58273	3064.49	0.52941	3064.49	0.56842
3063.52	0.87805	3063.52	0.73804	3063.52	0.7696	3063.52	0.75524	3063.52	0.80798	3063.52	0.69379	3063.52	0.64158	3063.52	0.58169	3063.52	0.52941	3063.52	0.56743
3062.56	0.88108	3062.56	0.73423	3062.56	0.77251	3062.56	0.75289	3062.56	0.81095	3062.56	0.69658	3062.56	0.64554	3062.56	0.58423	3062.56	0.53181	3062.56	0.56993
3061.6	0.8913	3061.6	0.73214	3061.6	0.77541	3061.6	0.74886	3061.6	0.8139	3061.6	0.70085	3061.6	0.64694	3061.6	0.58676	3061.6	0.53507	3061.6	0.57343
3060.63	0.90634	3060.63	0.72788	3060.63	0.77594	3060.63	0.74603	3060.63	0.81436	3060.63	0.70299	3060.63	0.64764	3060.63	0.5875	3060.63	0.5367	3060.63	0.57517
3059.67	0.92676	3059.67	0.72308	3059.67	0.77412	3059.67	0.74099	3059.67	0.81034	3059.67	0.70299	3059.67	0.6451	3059.67	0.58645	3059.67	0.53583	3059.67	0.57517
3058.7	0.9564	3058.7	0.71834	3058.7	0.77412	3058.7	0.73933	3058.7	0.80637	3058.7	0.70149	3058.7	0.6451	3058.7	0.58541	3058.7	0.53496	3058.7	0.57417
3057.74	0.99398	3057.74	0.71739	3057.74	0.77647	3057.74	0.73826	3057.74	0.80685	3057.74	0.70362	3057.74	0.64579	3057.74	0.58719	3057.74	0.53659	3057.74	0.57491
3056.77	1.03115	3056.77	0.718	3056.77	0.777	3056.77	0.73719	3056.77	0.80929	3056.77	0.70426	3056.77	0.64775	3056.77	0.58897	3056.77	0.53734	3056.77	0.57565
3055.81	1.05414	3055.81	0.71645	3055.81	0.77336	3055.81	0.73392	3055.81	0.80732	3055.81	0.70426	3055.81	0.64648	3055.81	0.58792	3055.81	0.5356	3055.81	0.57465
3054.85	1.0641	3054.85	0.71552	3054.85	0.77209	3054.85	0.73451	3054.85	0.80779	3054.85	0.70638	3054.85	0.64591	3054.85	0.5897	3054.85	0.53548	3054.85	0.57639
3053.88	1.0639	3053.88	0.71459	3053.88	0.77083	3053.88	0.73836	3053.88	0.8063	3053.88	0.70551	3053.88	0.6466	3053.88	0.59043	3053.88	0.53623	3053.88	0.57813
3052.92	1.05696	3052.92	0.71368	3052.92	0.76959	3052.92	0.74058	3052.92	0.80872	3052.92	0.70613	3052.92	0.64729	3052.92	0.5922	3052.92	0.53784	3052.92	0.57986
3051.95	1.0405	3051.95	0.71064	3051.95	0.7643	3051.95	0.74058	3051.95	0.80872	3051.95	0.70464	3051.95	0.64729	3051.95	0.59115	3051.95	0.53698	3051.95	0.57986
3050.99	1.02454	3050.99	0.70763	3050.99	0.75737	3050.99	0.74058	3050.99	0.80676	3050.99	0.70464	3050.99	0.64729	3050.99	0.59115	3050.99	0.53698	3050.99	0.57986
3050.02	1.01208	3050.02	0.70675	3050.02	0.7545	3050.02	0.74279	3050.02	0.80723	3050.02	0.70675	3050.02	0.64922	3050.02	0.59397	3050.02	0.53686	3050.02	0.58059
3049.06	0.99703	3049.06	0.7044	3049.06	0.75	3049.06	0.74667	3049.06	0.80769	3049.06	0.70737	3049.06	0.6499	3049.06	0.59574	3049.06	0.53846	3049.06	0.58131
3048.1	0.98538	3048.1	0.70208	3048.1	0.74393	3048.1	0.75056	3048.1	0.80815	3048.1	0.70798	3048.1	0.65184	3048.1	0.59541	3048.1	0.54006	3048.1	0.58204
3047.13	0.97688	3047.13	0.69979	3047.13	0.74123	3047.13	0.75446	3047.13	0.80861	3047.13	0.70711	3047.13	0.65377	3047.13	0.59507	3047.13	0.54167	3047.13	0.58377
3046.17	0.97406	3046.17	0.69547	3046.17	0.73799	3046.17	0.75446	3046.17	0.80861	3046.17	0.7027	3046.17	0.65377	3046.17	0.59507	3046.17	0.54167	3046.17	0.58377
3045.2	0.97688	3045.2	0.6898	3045.2	0.73638	3045.2	0.75615	3045.2	0.80861	3045.2	0.69979	3045.2	0.65251	3045.2	0.59507	3045.2	0.54167	3045.2	0.58276
3044.24	0.97695	3044.24	0.68623	3044.24	0.73696	3044.24	0.76009	3044.24	0.80907	3044.24	0.70041	3044.24	0.65444	3044.24	0.59474	3044.24	0.54327	3044.24	0.58348
3043.27	0.96857	3043.27	0.68072	3043.27	0.73696	3043.27	0.7618	3043.27	0.80714	3043.27	0.70041	3043.27	0.65318	3043.27	0.5937	3043.27	0.5424	3043.27	0.58247
3042.31	0.96045	3042.31	0.67864	3042.31	0.73913	3042.31	0.76577	3042.31	0.80569	3042.31	0.70103	3042.31	0.65385	3042.31	0.59441	3042.31	0.54226	3042.31	0.58319
3041.35	0.94972	3041.35	0.67594	3041.35	0.73913	3041.35	0.76749	3041.35	0.80378	3041.35	0.69815	3041.35	0.65259	3041.35	0.59337	3041.35	0.5414	3041.35	0.58219
3040.38	0.94183	3040.38	0.6746	3040.38	0.74074	3040.38	0.76749	3040.38	0.80189	3040.38	0.6953	3040.38	0.65259	3040.38	0.59337	3040.38	0.5414	3040.38	0.5812
3039.42	0.93407	3039.42	0.67194	3039.42	0.73913	3039.42	0.76749	3039.42	0.8	3039.42	0.69388	3039.42	0.65134	3039.42	0.59337	3039.42	0.54054	3039.42	0.5802
3038.45	0.93699	3038.45	0.67191	3038.45	0.74187	3038.45	0.77201	3038.45	0.80282	3038.45	0.69654	3038.45	0.65517	3038.45	0.5979	3038.45	0.54372	3038.45	0.58262
3037.49	0.93973	3037.49	0.66992	3037.49	0.74242	3037.49	0.77427	3037.49	0.80328	3037.49	0.69715	3037.49	0.65709	3037.49	0.59965	3037.49	0.54444	3037.49	0.58234
3036.52	0.94231	3036.52	0.66732	3036.52	0.73922	3036.52	0.77252	3036.52	0.79953	3036.52	0.69574	3036.52	0.65835	3036.52	0.6007	3036.52	0.54358	3036.52	0.58234
3035.56	0.94231	3035.56	0.66862	3035.56	0.73763	3035.56	0.77252	3035.56	0.79582	3035.56	0.69433	3035.56	0.65835	3035.56	0.6007	3035.56	0.54272	3035.56	0.58333
3034.6	0.94231	3034.6	0.66992	3034.6	0.73763	3034.6	0.76906	3034.6	0.79398	3034.6	0.69433	3034.6	0.65962	3034.6	0.59965	3034.6	0.54272	3034.6	0.58433
3033.63	0.94475	3033.63	0.66928	3033.63	0.73391	3033.63	0.76339	3033.63	0.78984	3033.63	0.69091	3033.63	0.65769	3033.63	0.59686	3033.63	0.54114	3033.63	0.58262
3032.67	0.94722	3032.67	0.66732	3032.67	0.73019	3032.67	0.75778	3032.67	0.78571	3032.67	0.69028	3032.67	0.65577	3032.67	0.59408	3032.67	0.5387	3032.67	0.57993
3031.7	0.94986	3031.7	0.66732	3031.7	0.73019	3031.7	0.7561	3031.7	0.78391	3031.7	0.69168	3031.7	0.65577	3031.7	0.59408	3031.7	0.53785	3031.7	0.57895
3030.74	0.95265	3030.74	0.66928	3030.74	0.73233	3030.74	0.7533	3030.74	0.7844	3030.74	0.69371	3030.74	0.65769	3030.74	0.59582	3030.74	0.53858	3030.74	0.57966
3029.77	0.95014	3029.77	0.67255	3029.77	0.73605	3029.77	0.75055	3029.77	0.7849	3029.77	0.69715	3029.77	0.65962	3029.77	0.59756	3029.77	0.53931	3029.77	0.58136
3028.81	0.93989	3028.81	0.67319	3028.81	0.7382	3028.81	0.74946	3028.81	0.7836	3028.81	0.70061	3028.81	0.66154	3028.81	0.59826	3028.81	0.54088	3028.81	0.58305
3027.85	0.91957	3027.85	0.66992	3027.85	0.73763	3027.85	0.74403	3027.85	0.77955	3027.85	0.70143	3027.85	0.65962	3027.85	0.59652	3027.85	0.53846	3027.85	0.58136
3026.88	0.89529	3026.88	0.66667	3026.88	0.73707	3026.88	0.73866	3026.88	0.77551	3026.88	0.7037	3026.88	0.65896	3026.88	0.59582	3026.88	0.53689	3026.88	0.57966
3025.92	0.87918	3025.92	0.66537	3025.92	0.74026	3025.92	0.73391	3025.92	0.77551	3025.92	0.70807	3025.92	0.65896	3025.92	0.59582	3025.92	0.53605	3025.92	0.57966
3024.95	0.86835	3024.95	0.66602	3024.95	0.74403	3024.95	0.73291	3024.95	0.77778	3024.95	0.71458	3024.95	0.66089	3024.95	0.5986	3024.95	0.53678	3024.95	0.58037
3023.99	0.85572	3023.99	0.66538	3023.99	0.74946	3023.99	0.73036	3023.99	0.77828	3023.99	0.72117	3023.99	0.66281	3023.99	0.60035	3023.99	0.5375	3023.99	0.58108
3023.02	0.83863	3023.02	0.66344	3023.02	0.75055	3023.02	0.72516	3023.02	0.77427	3023.02	0.72363	3023.02	0.66216	3023.02	0.59652	3023.02	0.5351	3023.02	0.57841
3022.06	0.82651	3022.06	0.66216	3022.06	0.75551	3022.06	0.72211	3022.06	0.77602	3022.06	0.72824	3022.06	0.66344	3022.06	0.59445	3022.06	0.5351	3022.06	0.57841
3021.1	0.821	3021.1	0.66281	3021.1	0.75938	3021.1	0.72117	3021.1	0.77828	3021.1	0.73504	3021.1	0.66796	3021.1	0.59619	3021.1	0.53666	3021.1	0.5801
3020.13	0.81324	3020.13	0.66281	3020.13	0.75938	3020.13	0.71967	3020.13	0.78182	3020.13	0.74138	3020.13	0.67057	3020.13	0.59619	3020.13	0.53666	3020.13	0.58108
3019.17	0.80374	3019.17	0.66154	3019.17	0.75771	3019.17	0.71967	3019.17	0.78539	3019.17	0.74783	3019.17	0.67057	3019.17	0.59516	3019.17	0.53583	3019.17	0.5801
3018.2	0.79677	3018.2	0.66092	3018.2	0.75658	3018.2	0.72327	3018.2	0.7931	3018.2	0.75658	3018.2	0.67383	3018.2	0.59585	3018.2	0.53571	3018.2	0.57983
3017.24	0.79128	3017.24	0.6584	3017.24	0.75328	3017.24	0.72479	3017.24	0.80046	3017.24	0.76327	3017.24	0.67383	3017.24	0.59483	3017.24	0.53406	3017.24	0.58081
3016.27	0.78767	3016.27	0.65714	3016.27	0.75	3016.27	0.72785	3016.27	0.80607	3016.27	0.76837	3016.27	0.67383	3016.27	0.59483	3016.27	0.53406	3016.27	0.58081
3015.31	0.78231	3015.31	0.6584	3015.31	0.74514	3015.31	0.72939	3015.31	0.81368	3015.31	0.77181	3015.31	0.67383	3015.31	0.59278	3015.31	0.53323	3015.31	0.57983
3014.35	0.78054	3014.35	0.65966	3014.35	0.74194	3014.35	0.73248	3014.35	0.82339	3014.35	0.77528	3014.35	0.67251	3014.35	0.59177	3014.35	0.53323	3014.35	0.57983
3013.38	0.77652	3013.38	0.659	3013.38	0.73348	3013.38	0.73191	3013.38	0.83293	3013.38	0.77477	3013.38	0.66926	3013.38	0.58904	3013.38	0.53168	3013.38	0.57815
3012.42	0.77427	3012.42	0.65835	3012.42	0.72363	3012.42	0.73291	3012.42	0.84275	3012.42	0.77252	3012.42	0.66732	3012.42	0.58632	3012.42	0.53014	3012.42	0.57647
3011.45	0.77652	3011.45	0.66281	3011.45	0.71816	3011.45	0.73978	3011.45	0.86	3011.45	0.77477	3011.45	0.66667	3011.45	0.58803	3011.45	0.53086	3011.45	0.57621
3010.49	0.77652	3010.49	0.66409	3010.49	0.71074	3010.49	0.74459	3010.49	0.87755	3010.49	0.77652	3010.49	0.66409	3010.49	0.58703	3010.49	0.53005	3010.49	0.57525
3009.52	0.77828	3009.52	0.66538	3009.52	0.70492	3009.52	0.74783	3009.52	0.89583	3009.52	0.77828	3009.52	0.66281	3009.52	0.58603	3009.52	0.52923	3009.52	0.57333
3008.56	0.78182	3008.56	0.66538	3008.56	0.70204	3008.56	0.75109	3008.56	0.91489	3008.56	0.78005	3008.56	0.66027	3008.56	0.58404	3008.56	0.52842	3008.56	0.57333
3007.6	0.7908	3007.6	0.66667	3007.6	0.70061	3007.6	0.75109	3007.6	0.93225	3007.6	0.77828	3007.6	0.65774	3007.6	0.58404	3007.6	0.52761	3007.6	0.57333
3006.63	0.80796	3006.63	0.6686	3006.63	0.70122	3006.63	0.75328	3006.63	0.95041	3006.63	0.77528	3006.63	0.65714	3006.63	0.58574	3006.63	0.52914	3006.63	0.57309
3005.67	0.82933	3005.67	0.66731	3005.67	0.70122	3005.67	0.75492	3005.67	0.96369	3005.67	0.77009	3005.67	0.65465	3005.67	0.58574	3005.67	0.52833	3005.67	0.57214
3004.7	0.86035	3004.7	0.66474	3004.7	0.70122	3004.7	0.75658	3004.7	0.97458	3004.7	0.76497	3004.7	0.65094	3004.7	0.58475	3004.7	0.52752	3004.7	0.57214
3003.74	0.88689	3003.74	0.66219	3003.74	0.70122	3003.74	0.75658	3003.74	0.98011	3003.74	0.75991	3003.74	0.6485	3003.74	0.58277	3003.74	0.52752	3003.74	0.57309
3002.77	0.90339	3002.77	0.66031	3002.77	0.70468	3002.77	0.75877	3002.77	0.98295	3002.77	0.75546	3002.77	0.64673	3002.77	0.58347	3002.77	0.52905	3002.77	0.5738
3001.81	0.89664	3001.81	0.6572	3001.81	0.70961	3001.81	0.76096	3001.81	0.9858	3001.81	0.74946	3001.81	0.6486	3001.81	0.58418	3001.81	0.52977	3001.81	0.5745
3000.85	0.87626	3000.85	0.65348	3000.85	0.71107	3000.85	0.76264	3000.85	0.983	3000.85	0.74145	3000.85	0.64981	3000.85	0.58516	3000.85	0.52977	3000.85	0.57355
2999.88	0.85504	2999.88	0.64925	2999.88	0.71605	2999.88	0.76821	2999.88	0.97753	2999.88	0.73729	2999.88	0.65169	2999.88	0.58784	2999.88	0.5313	2999.88	0.57331
2998.92	0.83294	2998.92	0.6463	2998.92	0.72257	2998.92	0.77728	2998.92	0.97214	2998.92	0.73319	2998.92	0.65112	2998.92	0.58853	2998.92	0.53282	2998.92	0.57496
2997.95	0.81542	2997.95	0.64154	2997.95	0.7286	2997.95	0.78781	2997.95	0.96143	2997.95	0.72557	2997.95	0.6487	2997.95	0.58754	2997.95	0.53201	2997.95	0.57401
2996.99	0.8046	2996.99	0.64103	2996.99	0.73684	2996.99	0.80275	2996.99	0.95109	2996.99	0.72016	2996.99	0.65056	2996.99	0.58923	2996.99	0.53272	2996.99	0.57566
2996.02	0.79365	2996.02	0.63869	2996.02	0.74468	2996.02	0.81585	2996.02	0.93583	2996.02	0.71283	2996.02	0.64935	2996.02	0.58923	2996.02	0.53111	2996.02	0.57471
2995.06	0.787	2995.06	0.64051	2995.06	0.75647	2995.06	0.83373	2995.06	0.92612	2995.06	0.70909	2995.06	0.65	2995.06	0.58992	2995.06	0.53182	2995.06	0.57541
2994.1	0.78049	2994.1	0.64117	2994.1	0.76856	2994.1	0.85437	2994.1	0.91429	2994.1	0.70683	2994.1	0.65185	2994.1	0.5916	2994.1	0.53333	2994.1	0.57705
2993.13	0.77582	2993.13	0.64182	2993.13	0.78097	2993.13	0.87811	2993.13	0.90513	2993.13	0.706	2993.13	0.6537	2993.13	0.59328	2993.13	0.53404	2993.13	0.57869
2992.17	0.76906	2992.17	0.64065	2992.17	0.78444	2992.17	0.90051	2992.17	0.89141	2992.17	0.70459	2992.17	0.6537	2992.17	0.59129	2992.17	0.53323	2992.17	0.57774
2991.2	0.7679	2991.2	0.64247	2991.2	0.79018	2991.2	0.92188	2991.2	0.8806	2991.2	0.70378	2991.2	0.65434	2991.2	0.59197	2991.2	0.53474	2991.2	0.57749
2990.24	0.76623	2990.24	0.64364	2990.24	0.79372	2990.24	0.93899	2990.24	0.86978	2990.24	0.70099	2990.24	0.65314	2990.24	0.59197	2990.24	0.53394	2990.24	0.57561
2989.27	0.77007	2989.27	0.64663	2989.27	0.79775	2989.27	0.95687	2989.27	0.85956	2989.27	0.69882	2989.27	0.65619	2989.27	0.59365	2989.27	0.53464	2989.27	0.57724
2988.31	0.76957	2988.31	0.64717	2988.31	0.79551	2988.31	0.96196	2988.31	0.84689	2988.31	0.69412	2988.31	0.65434	2988.31	0.59296	2988.31	0.53313	2988.31	0.57561
2987.35	0.77124	2987.35	0.65193	2987.35	0.79551	2987.35	0.96458	2987.35	0.83688	2987.35	0.69276	2987.35	0.65556	2987.35	0.59197	2987.35	0.53153	2987.35	0.57561
2986.38	0.77681	2986.38	0.65985	2986.38	0.79955	2986.38	0.96206	2986.38	0.83138	2986.38	0.69336	2986.38	0.65741	2986.38	0.59265	2986.38	0.53223	2986.38	0.57724
2985.42	0.78242	2985.42	0.66792	2985.42	0.80361	2985.42	0.95699	2985.42	0.82791	2985.42	0.69396	2985.42	0.65926	2985.42	0.59333	2985.42	0.53373	2985.42	0.57699
2984.45	0.78587	2984.45	0.67552	2984.45	0.80543	2984.45	0.94933	2984.45	0.82028	2984.45	0.69261	2984.45	0.66048	2984.45	0.59333	2984.45	0.53373	2984.45	0.57605
2983.49	0.79157	2983.49	0.68522	2983.49	0.81321	2983.49	0.94195	2983.49	0.81507	2983.49	0.6932	2983.49	0.66234	2983.49	0.595	2983.49	0.53523	2983.49	0.57674
2982.52	0.79556	2982.52	0.69515	2982.52	0.82488	2982.52	0.93229	2982.52	0.81179	2982.52	0.69515	2982.52	0.66419	2982.52	0.59567	2982.52	0.53673	2982.52	0.57929
2981.56	0.7951	2981.56	0.70138	2981.56	0.83411	2981.56	0.91774	2981.56	0.80587	2981.56	0.69186	2981.56	0.66234	2981.56	0.59401	2981.56	0.53443	2981.56	0.57767
2980.6	0.79464	2980.6	0.70635	2980.6	0.84762	2980.6	0.90127	2980.6	0.79821	2980.6	0.68859	2980.6	0.66048	2980.6	0.59235	2980.6	0.53214	2980.6	0.57512
2979.63	0.79821	2979.63	0.71486	2979.63	0.86618	2979.63	0.89	2979.63	0.79287	2979.63	0.68859	2979.63	0.66048	2979.63	0.59136	2979.63	0.53134	2979.63	0.57327
2978.67	0.80813	2978.67	0.7247	2978.67	0.89277	2978.67	0.88614	2978.67	0.79556	2978.67	0.6938	2978.67	0.66667	2978.67	0.5937	2978.67	0.53433	2978.67	0.57556
2977.7	0.81777	2977.7	0.73265	2977.7	0.91582	2977.7	0.87775	2977.7	0.79601	2977.7	0.69709	2977.7	0.66978	2977.7	0.59635	2977.7	0.53582	2977.7	0.57717
2976.74	0.82339	2976.74	0.73717	2976.74	0.93734	2976.74	0.86715	2976.74	0.79425	2976.74	0.69709	2976.74	0.66978	2976.74	0.59635	2976.74	0.53502	2976.74	0.5781
2975.77	0.82719	2975.77	0.74021	2975.77	0.95479	2975.77	0.8568	2975.77	0.79075	2975.77	0.69844	2975.77	0.66853	2975.77	0.59635	2975.77	0.53502	2975.77	0.5781
2974.81	0.83102	2974.81	0.74174	2974.81	0.96765	2974.81	0.8487	2974.81	0.78901	2974.81	0.69709	2974.81	0.66853	2974.81	0.59635	2974.81	0.53582	2974.81	0.5781
2973.85	0.83295	2973.85	0.74327	2973.85	0.97554	2973.85	0.83879	2973.85	0.78556	2973.85	0.69844	2973.85	0.66978	2973.85	0.59635	2973.85	0.53582	2973.85	0.5781
2972.88	0.83063	2972.88	0.74274	2972.88	0.97548	2972.88	0.8287	2972.88	0.78337	2972.88	0.69786	2972.88	0.66791	2972.88	0.5937	2972.88	0.53353	2972.88	0.57649
2971.92	0.83063	2971.92	0.74739	2971.92	0.97283	2971.92	0.8211	2971.92	0.78509	2971.92	0.69922	2971.92	0.66916	2971.92	0.5937	2971.92	0.53353	2971.92	0.57742
2970.95	0.83102	2970.95	0.75738	2970.95	0.97027	2970.95	0.81591	2970.95	0.78556	2970.95	0.70254	2970.95	0.67103	2970.95	0.59635	2970.95	0.53582	2970.95	0.57903
2969.99	0.8287	2969.99	0.76824	2969.99	0.95722	2969.99	0.80995	2969.99	0.78166	2969.99	0.70196	2969.99	0.67041	2969.99	0.59667	2969.99	0.53433	2969.99	0.57835
2969.02	0.82448	2969.02	0.77948	2969.02	0.94695	2969.02	0.80587	2969.02	0.77778	2969.02	0.70138	2969.02	0.66854	2969.02	0.59599	2969.02	0.53363	2969.02	0.57767
2968.06	0.82258	2968.06	0.79688	2968.06	0.93701	2968.06	0.80405	2968.06	0.77609	2968.06	0.70414	2968.06	0.66979	2968.06	0.59401	2968.06	0.53363	2968.06	0.57767
2967.1	0.81839	2967.1	0.81465	2967.1	0.92228	2967.1	0.8	2967.1	0.77223	2967.1	0.70356	2967.1	0.66667	2967.1	0.59136	2967.1	0.53293	2967.1	0.57605
2966.13	0.81839	2966.13	0.83372	2966.13	0.91282	2966.13	0.79642	2966.13	0.77223	2966.13	0.70495	2966.13	0.66542	2966.13	0.59038	2966.13	0.53293	2966.13	0.57605
2965.17	0.82028	2965.17	0.84964	2965.17	0.90127	2965.17	0.79464	2965.17	0.77223	2965.17	0.70635	2965.17	0.66418	2965.17	0.59038	2965.17	0.53293	2965.17	0.57605
2964.2	0.82217	2964.2	0.85783	2964.2	0.89223	2964.2	0.78936	2964.2	0.77056	2964.2	0.70775	2964.2	0.66171	2964.2	0.5894	2964.2	0.53293	2964.2	0.57419
2963.24	0.82599	2963.24	0.86199	2963.24	0.88337	2963.24	0.78414	2963.24	0.7689	2963.24	0.70775	2963.24	0.65926	2963.24	0.58843	2963.24	0.53134	2963.24	0.57327
2962.27	0.83178	2962.27	0.8599	2962.27	0.87469	2962.27	0.77899	2962.27	0.76724	2962.27	0.70495	2962.27	0.65562	2962.27	0.58746	2962.27	0.53055	2962.27	0.57235
2961.31	0.84161	2961.31	0.85167	2961.31	0.86618	2961.31	0.77223	2961.31	0.76559	2961.31	0.70217	2961.31	0.65321	2961.31	0.58553	2961.31	0.52976	2961.31	0.57143
2960.35	0.85372	2960.35	0.83962	2960.35	0.85783	2960.35	0.76724	2960.35	0.76231	2960.35	0.69804	2960.35	0.65082	2960.35	0.58361	2960.35	0.52897	2960.35	0.57051
2959.38	0.87286	2959.38	0.82639	2959.38	0.85407	2959.38	0.76445	2959.38	0.76282	2959.38	0.69727	2959.38	0.64909	2959.38	0.58429	2959.38	0.52811	2959.38	0.57029
2958.42	0.89277	2958.42	0.81179	2958.42	0.85238	2958.42	0.76008	2958.42	0.7617	2958.42	0.6965	2958.42	0.64855	2958.42	0.58401	2958.42	0.52802	2958.42	0.56916
2957.45	0.91117	2957.45	0.79955	2957.45	0.85071	2957.45	0.75579	2957.45	0.76059	2957.45	0.69439	2957.45	0.64801	2957.45	0.58469	2957.45	0.52872	2957.45	0.56894
2956.49	0.92288	2956.49	0.78556	2956.49	0.8467	2956.49	0.74792	2956.49	0.75738	2956.49	0.69038	2956.49	0.64568	2956.49	0.58279	2956.49	0.52717	2956.49	0.56625
2955.52	0.93264	2955.52	0.77586	2955.52	0.84706	2955.52	0.7438	2955.52	0.7563	2955.52	0.68702	2955.52	0.64516	2955.52	0.58252	2955.52	0.52709	2955.52	0.56604
2954.56	0.93766	2954.56	0.77137	2954.56	0.84346	2954.56	0.74127	2954.56	0.75523	2954.56	0.68501	2954.56	0.64235	2954.56	0.58132	2954.56	0.52624	2954.56	0.56495
2953.6	0.93523	2953.6	0.76483	2953.6	0.83565	2953.6	0.73673	2953.6	0.75365	2953.6	0.68113	2953.6	0.64007	2953.6	0.57945	2953.6	0.52471	2953.6	0.56318
2952.63	0.93766	2952.63	0.76	2952.63	0.82798	2952.63	0.73225	2952.63	0.75052	2952.63	0.67857	2952.63	0.63781	2952.63	0.5776	2952.63	0.52319	2952.63	0.56056
2951.67	0.94517	2951.67	0.7605	2951.67	0.82273	2951.67	0.72984	2951.67	0.74948	2951.67	0.6779	2951.67	0.63732	2951.67	0.57735	2951.67	0.52237	2951.67	0.55951
2950.7	0.95515	2950.7	0.76211	2950.7	0.81532	2950.7	0.72545	2950.7	0.74639	2950.7	0.67537	2950.7	0.63509	2950.7	0.57643	2950.7	0.52086	2950.7	0.55864
2949.74	0.97587	2949.74	0.76793	2949.74	0.80889	2949.74	0.72655	2949.74	0.74743	2949.74	0.67532	2949.74	0.6386	2949.74	0.57778	2949.74	0.52299	2949.74	0.56086
2948.78	0.99727	2948.78	0.77004	2948.78	0.79869	2948.78	0.72565	2948.78	0.74642	2948.78	0.67468	2948.78	0.63923	2948.78	0.57753	2948.78	0.52292	2948.78	0.56068
2947.81	1.01389	2947.81	0.77167	2947.81	0.78664	2947.81	0.72277	2947.81	0.74338	2947.81	0.67219	2947.81	0.637	2947.81	0.5748	2947.81	0.52217	2947.81	0.55982
2946.85	1.02825	2946.85	0.76956	2946.85	0.77447	2946.85	0.71795	2946.85	0.73984	2946.85	0.66912	2946.85	0.63304	2946.85	0.57053	2946.85	0.52	2946.85	0.55657
2945.88	1.04	2945.88	0.76632	2945.88	0.76471	2945.88	0.71513	2945.88	0.73984	2945.88	0.66789	2945.88	0.63085	2945.88	0.56964	2945.88	0.51852	2945.88	0.55403
2944.92	1.04	2944.92	0.75833	2944.92	0.75833	2944.92	0.71373	2944.92	0.73834	2944.92	0.66667	2944.92	0.62976	2944.92	0.56964	2944.92	0.51705	2944.92	0.55319
2943.95	1.02542	2943.95	0.74691	2943.95	0.75155	2943.95	0.71037	2943.95	0.73631	2943.95	0.66484	2943.95	0.62694	2943.95	0.56808	2943.95	0.51563	2943.95	0.55083
2942.99	1.01114	2942.99	0.73482	2942.99	0.74538	2942.99	0.71037	2942.99	0.73631	2942.99	0.66362	2942.99	0.62478	2942.99	0.56808	2942.99	0.51563	2942.99	0.55167
2942.03	0.99178	2942.03	0.72112	2942.03	0.73878	2942.03	0.70841	2942.03	0.73279	2942.03	0.66058	2942.03	0.62199	2942.03	0.56562	2942.03	0.51494	2942.03	0.55015
2941.06	0.98103	2941.06	0.70703	2941.06	0.73428	2941.06	0.70841	2941.06	0.73131	2941.06	0.66058	2941.06	0.62093	2941.06	0.56562	2941.06	0.5142	2941.06	0.54932
2940.1	0.97319	2940.1	0.69674	2940.1	0.73185	2940.1	0.71037	2940.1	0.73185	2940.1	0.66362	2940.1	0.62158	2940.1	0.5663	2940.1	0.51489	2940.1	0.55
2939.13	0.96543	2939.13	0.6862	2939.13	0.72892	2939.13	0.71037	2939.13	0.73185	2939.13	0.66362	2939.13	0.62051	2939.13	0.5663	2939.13	0.51416	2939.13	0.54917
2938.17	0.96277	2938.17	0.67664	2938.17	0.72545	2938.17	0.70703	2938.17	0.72984	2938.17	0.66179	2938.17	0.61986	2938.17	0.56474	2938.17	0.51275	2938.17	0.54683
2937.2	0.96524	2937.2	0.66852	2937.2	0.71912	2937.2	0.70508	2937.2	0.72636	2937.2	0.65996	2937.2	0.61921	2937.2	0.56318	2937.2	0.51133	2937.2	0.54367
2936.24	0.97832	2936.24	0.6636	2936.24	0.71627	2936.24	0.7037	2936.24	0.7249	2936.24	0.65876	2936.24	0.61921	2936.24	0.56318	2936.24	0.51133	2936.24	0.54367
2935.28	1	2935.28	0.65996	2935.28	0.71485	2935.28	0.7037	2935.28	0.72345	2935.28	0.65876	2935.28	0.62027	2935.28	0.56318	2935.28	0.51061	2935.28	0.54367
2934.31	1.01977	2934.31	0.65636	2934.31	0.71485	2934.31	0.70508	2934.31	0.722	2934.31	0.65876	2934.31	0.61921	2934.31	0.56231	2934.31	0.51061	2934.31	0.54286
2933.35	1.04035	2933.35	0.65162	2933.35	0.71485	2933.35	0.70508	2933.35	0.72345	2933.35	0.65876	2933.35	0.61921	2933.35	0.56231	2933.35	0.50989	2933.35	0.54286
2932.38	1.05556	2932.38	0.64811	2932.38	0.71344	2932.38	0.7037	2932.38	0.72345	2932.38	0.65876	2932.38	0.61815	2932.38	0.56231	2932.38	0.50917	2932.38	0.54204
2931.42	1.06785	2931.42	0.64643	2931.42	0.7126	2931.42	0.70428	2931.42	0.72545	2931.42	0.66058	2931.42	0.6188	2931.42	0.56299	2931.42	0.50986	2931.42	0.54273
2930.45	1.06471	2930.45	0.64413	2930.45	0.7126	2930.45	0.70291	2930.45	0.72545	2930.45	0.66058	2930.45	0.6188	2930.45	0.56211	2930.45	0.50914	2930.45	0.54273
2929.49	1.04928	2929.49	0.64298	2929.49	0.714	2929.49	0.70291	2929.49	0.72545	2929.49	0.65938	2929.49	0.6188	2929.49	0.56124	2929.49	0.50914	2929.49	0.54273
2928.53	1.0226	2928.53	0.64184	2928.53	0.714	2928.53	0.70155	2928.53	0.72545	2928.53	0.65818	2928.53	0.61775	2928.53	0.56124	2928.53	0.50843	2928.53	0.54192
2927.56	0.99451	2927.56	0.64071	2927.56	0.714	2927.56	0.70019	2927.56	0.72691	2927.56	0.6558	2927.56	0.6167	2927.56	0.56037	2927.56	0.50771	2927.56	0.54111
2926.6	0.968	2926.6	0.64134	2926.6	0.71598	2926.6	0.70077	2926.6	0.72745	2926.6	0.65642	2926.6	0.6163	2926.6	0.56105	2926.6	0.50912	2926.6	0.54179
2925.63	0.94301	2925.63	0.64198	2925.63	0.71795	2925.63	0.70135	2925.63	0.728	2925.63	0.65823	2925.63	0.618	2925.63	0.56173	2925.63	0.5098	2925.63	0.54167
2924.67	0.92191	2924.67	0.64437	2924.67	0.71906	2924.67	0.70115	2924.67	0.732	2924.67	0.66184	2924.67	0.62034	2924.67	0.56394	2924.67	0.51189	2924.67	0.54222
2923.7	0.90172	2923.7	0.64386	2923.7	0.7182	2923.7	0.70038	2923.7	0.734	2923.7	0.66126	2923.7	0.62098	2923.7	0.56462	2923.7	0.51185	2923.7	0.5429
2922.74	0.88221	2922.74	0.64161	2922.74	0.7168	2922.74	0.69772	2922.74	0.73253	2922.74	0.66007	2922.74	0.61889	2922.74	0.56288	2922.74	0.51043	2922.74	0.5421
2921.78	0.86998	2921.78	0.64336	2921.78	0.71875	2921.78	0.69829	2921.78	0.73161	2921.78	0.66068	2921.78	0.61953	2921.78	0.56355	2921.78	0.51111	2921.78	0.54277
2920.81	0.86215	2920.81	0.64623	2920.81	0.7193	2920.81	0.69886	2920.81	0.73214	2920.81	0.66011	2920.81	0.61913	2920.81	0.56336	2920.81	0.51108	2920.81	0.54265
2919.85	0.8545	2919.85	0.64799	2919.85	0.71845	2919.85	0.69943	2919.85	0.73413	2919.85	0.66071	2919.85	0.61873	2919.85	0.56317	2919.85	0.51034	2919.85	0.54252
2918.88	0.84703	2918.88	0.6486	2918.88	0.71622	2918.88	0.69868	2918.88	0.73465	2918.88	0.66014	2918.88	0.61833	2918.88	0.56297	2918.88	0.51032	2918.88	0.54319
2917.92	0.83973	2917.92	0.64808	2917.92	0.71538	2917.92	0.69794	2917.92	0.73373	2917.92	0.65841	2917.92	0.61794	2917.92	0.56278	2917.92	0.51029	2917.92	0.54307
2916.95	0.83632	2916.95	0.64983	2916.95	0.71319	2916.95	0.6985	2916.95	0.73137	2916.95	0.65785	2916.95	0.61755	2916.95	0.56259	2916.95	0.51096	2916.95	0.54294
2915.99	0.83333	2915.99	0.65104	2915.99	0.71293	2915.99	0.70225	2915.99	0.73242	2915.99	0.65905	2915.99	0.61983	2915.99	0.56391	2915.99	0.5123	2915.99	0.54348
2915.03	0.83407	2915.03	0.65112	2915.03	0.71402	2915.03	0.70336	2915.03	0.73489	2915.03	0.6614	2915.03	0.62109	2915.03	0.56522	2915.03	0.51293	2915.03	0.5448
2914.06	0.83077	2914.06	0.6506	2914.06	0.71456	2914.06	0.70391	2914.06	0.73398	2914.06	0.662	2914.06	0.61967	2914.06	0.56502	2914.06	0.5115	2914.06	0.5431
2913.1	0.82932	2913.1	0.6512	2913.1	0.71375	2913.1	0.70446	2913.1	0.73308	2913.1	0.66259	2913.1	0.62029	2913.1	0.56483	2913.1	0.51147	2913.1	0.54298
2912.13	0.82826	2912.13	0.6524	2912.13	0.71617	2912.13	0.70686	2912.13	0.7341	2912.13	0.66261	2912.13	0.62153	2912.13	0.56612	2912.13	0.51279	2912.13	0.54506
2911.17	0.8308	2911.17	0.65358	2911.17	0.71992	2911.17	0.70926	2911.17	0.73512	2911.17	0.66263	2911.17	0.62276	2911.17	0.56741	2911.17	0.51478	2911.17	0.54636
2910.2	0.8355	2910.2	0.6587	2910.2	0.7242	2910.2	0.71218	2910.2	0.73664	2910.2	0.66552	2910.2	0.62561	2910.2	0.57016	2910.2	0.51743	2910.2	0.5483
2909.24	0.83766	2909.24	0.66041	2909.24	0.72336	2909.24	0.7114	2909.24	0.73574	2909.24	0.66495	2909.24	0.6252	2909.24	0.56996	2909.24	0.51669	2909.24	0.54816
2908.28	0.84165	2908.28	0.65986	2908.28	0.72253	2908.28	0.71062	2908.28	0.73624	2908.28	0.66552	2908.28	0.62581	2908.28	0.56975	2908.28	0.51664	2908.28	0.54802
2907.31	0.84565	2907.31	0.65932	2907.31	0.72171	2907.31	0.70985	2907.31	0.73674	2907.31	0.6661	2907.31	0.6254	2907.31	0.56955	2907.31	0.5166	2907.31	0.54789
2906.35	0.84967	2906.35	0.66214	2906.35	0.72222	2906.35	0.70909	2906.35	0.73585	2906.35	0.66553	2906.35	0.625	2906.35	0.56934	2906.35	0.51656	2906.35	0.54698
2905.38	0.85153	2905.38	0.66214	2905.38	0.72356	2905.38	0.70652	2905.38	0.73308	2905.38	0.6644	2905.38	0.624	2905.38	0.56851	2905.38	0.51519	2905.38	0.54545
2904.42	0.85185	2904.42	0.66047	2904.42	0.72407	2904.42	0.7045	2904.42	0.73221	2904.42	0.66384	2904.42	0.6246	2904.42	0.56831	2904.42	0.51515	2904.42	0.54609
2903.45	0.85435	2903.45	0.6605	2903.45	0.72509	2903.45	0.70304	2903.45	0.73321	2903.45	0.6661	2903.45	0.62679	2903.45	0.57039	2903.45	0.51711	2903.45	0.54812
2902.49	0.8587	2902.49	0.66275	2902.49	0.72744	2902.49	0.70285	2902.49	0.73284	2902.49	0.66723	2902.49	0.62798	2902.49	0.57246	2902.49	0.51837	2902.49	0.54937
2901.53	0.86681	2901.53	0.66499	2901.53	0.72711	2901.53	0.7039	2901.53	0.73519	2901.53	0.66835	2901.53	0.63016	2901.53	0.57536	2901.53	0.51963	2901.53	0.55139
2900.56	0.8709	2900.56	0.66555	2900.56	0.72495	2900.56	0.70442	2900.56	0.73432	2900.56	0.66779	2900.56	0.62975	2900.56	0.57598	2900.56	0.51958	2900.56	0.55201
2899.6	0.87281	2899.6	0.66444	2899.6	0.71971	2899.6	0.70318	2899.6	0.73162	2899.6	0.66555	2899.6	0.62776	2899.6	0.57431	2899.6	0.51823	2899.6	0.55048
2898.63	0.87692	2898.63	0.665	2898.63	0.71763	2898.63	0.70246	2898.63	0.73077	2898.63	0.66611	2898.63	0.62835	2898.63	0.57328	2898.63	0.51886	2898.63	0.55034
2897.67	0.87912	2897.67	0.66556	2897.67	0.71556	2897.67	0.70053	2897.67	0.72993	2897.67	0.66667	2897.67	0.62794	2897.67	0.57389	2897.67	0.52016	2897.67	0.55096
2896.7	0.87719	2896.7	0.66225	2896.7	0.71048	2896.7	0.69808	2896.7	0.7286	2896.7	0.66667	2896.7	0.62696	2896.7	0.57307	2896.7	0.51948	2896.7	0.55096
2895.74	0.87309	2895.74	0.65625	2895.74	0.70495	2895.74	0.69512	2895.74	0.72678	2895.74	0.665	2895.74	0.62344	2895.74	0.57163	2895.74	0.51684	2895.74	0.54808
2894.78	0.86928	2894.78	0.65196	2894.78	0.70123	2894.78	0.69271	2894.78	0.72545	2894.78	0.665	2894.78	0.62246	2894.78	0.57082	2894.78	0.5155	2894.78	0.54658
2893.81	0.87174	2893.81	0.64992	2893.81	0.70105	2893.81	0.69257	2893.81	0.72777	2893.81	0.66722	2893.81	0.62461	2893.81	0.57204	2893.81	0.51742	2893.81	0.54781
2892.85	0.87419	2892.85	0.64687	2892.85	0.70087	2892.85	0.69363	2892.85	0.73007	2892.85	0.67055	2892.85	0.62675	2892.85	0.57326	2892.85	0.51866	2892.85	0.5498
2891.88	0.87636	2891.88	0.64229	2891.88	0.70017	2891.88	0.69297	2891.88	0.73056	2891.88	0.67221	2891.88	0.6283	2891.88	0.57386	2891.88	0.51928	2891.88	0.55041
2890.92	0.87446	2890.92	0.63722	2890.92	0.69896	2890.92	0.69178	2890.92	0.72924	2890.92	0.67221	2890.92	0.6283	2890.92	0.57305	2890.92	0.51928	2890.92	0.54891
2889.95	0.87446	2889.95	0.63323	2889.95	0.69655	2889.95	0.6906	2889.95	0.72924	2889.95	0.67221	2889.95	0.62928	2889.95	0.57305	2889.95	0.51861	2889.95	0.54743
2888.99	0.87473	2888.99	0.63183	2888.99	0.69588	2888.99	0.69113	2888.99	0.73237	2888.99	0.67388	2888.99	0.62986	2888.99	0.57365	2888.99	0.51923	2888.99	0.54804
2888.03	0.8691	2888.03	0.62986	2888.03	0.69231	2888.03	0.69113	2888.03	0.7337	2888.03	0.67388	2888.03	0.62888	2888.03	0.57284	2888.03	0.5179	2888.03	0.5473
2887.06	0.85987	2887.06	0.62791	2887.06	0.68995	2887.06	0.69113	2887.06	0.7337	2887.06	0.67276	2887.06	0.62791	2887.06	0.57284	2887.06	0.51724	2887.06	0.54582
2886.1	0.84551	2886.1	0.625	2886.1	0.68761	2886.1	0.68995	2886.1	0.73636	2886.1	0.67276	2886.1	0.62791	2886.1	0.57203	2886.1	0.51658	2886.1	0.54435
2885.13	0.83162	2885.13	0.62308	2885.13	0.68644	2885.13	0.68995	2885.13	0.73905	2885.13	0.67388	2885.13	0.62693	2885.13	0.57203	2885.13	0.51592	2885.13	0.5429
2884.17	0.81984	2884.17	0.62117	2884.17	0.68528	2884.17	0.68878	2884.17	0.74176	2884.17	0.67388	2884.17	0.62693	2884.17	0.57123	2884.17	0.51592	2884.17	0.5429
2883.2	0.80838	2883.2	0.61832	2883.2	0.68528	2883.2	0.68878	2883.2	0.74312	2883.2	0.67388	2883.2	0.62693	2883.2	0.57042	2883.2	0.51527	2883.2	0.5429
2882.24	0.79568	2882.24	0.61644	2882.24	0.68412	2882.24	0.68995	2882.24	0.74312	2882.24	0.67388	2882.24	0.62693	2882.24	0.56962	2882.24	0.51527	2882.24	0.54217
2881.28	0.78835	2881.28	0.61702	2881.28	0.68697	2881.28	0.69165	2881.28	0.74632	2881.28	0.67667	2881.28	0.62751	2881.28	0.57103	2881.28	0.51588	2881.28	0.54278
2880.31	0.77885	2880.31	0.6155	2880.31	0.68528	2880.31	0.69231	2880.31	0.74723	2880.31	0.675	2880.31	0.62597	2880.31	0.56962	2880.31	0.51331	2880.31	0.54072
2879.35	0.7729	2879.35	0.61364	2879.35	0.68644	2879.35	0.69468	2879.35	0.75	2879.35	0.675	2879.35	0.62693	2879.35	0.56882	2879.35	0.51266	2879.35	0.54072
2878.38	0.76705	2878.38	0.61178	2878.38	0.68761	2878.38	0.69707	2878.38	0.75279	2878.38	0.675	2878.38	0.62693	2878.38	0.56802	2878.38	0.51201	2878.38	0.54
2877.42	0.76271	2877.42	0.60994	2877.42	0.68761	2877.42	0.70069	2877.42	0.75279	2877.42	0.675	2877.42	0.62693	2877.42	0.56723	2877.42	0.51136	2877.42	0.54
2876.45	0.75655	2876.45	0.60661	2876.45	0.68707	2876.45	0.70139	2876.45	0.75093	2876.45	0.67333	2876.45	0.62346	2876.45	0.56583	2876.45	0.5101	2876.45	0.53795
2875.49	0.75047	2875.49	0.60511	2875.49	0.68889	2875.49	0.70087	2875.49	0.75047	2875.49	0.67167	2875.49	0.62	2875.49	0.56364	2875.49	0.50884	2875.49	0.5359
2874.53	0.74583	2874.53	0.60451	2874.53	0.68954	2874.53	0.70157	2874.53	0.74721	2874.53	0.67	2874.53	0.61846	2874.53	0.56224	2874.53	0.50758	2874.53	0.53316
2873.56	0.74259	2873.56	0.60301	2873.56	0.69138	2873.56	0.70351	2873.56	0.74397	2873.56	0.66833	2873.56	0.61598	2873.56	0.55927	2873.56	0.50567	2873.56	0.53042
2872.6	0.7417	2872.6	0.60542	2872.6	0.6955	2872.6	0.71025	2872.6	0.74444	2872.6	0.66777	2872.6	0.61656	2872.6	0.55911	2872.6	0.50566	2872.6	0.53104
2871.63	0.74081	2871.63	0.60693	2871.63	0.69965	2871.63	0.71454	2871.63	0.74492	2871.63	0.66833	2871.63	0.61621	2871.63	0.56128	2871.63	0.50565	2871.63	0.53096
2870.67	0.73406	2870.67	0.60784	2870.67	0.70087	2870.67	0.71836	2870.67	0.74217	2870.67	0.66722	2870.67	0.61433	2870.67	0.56128	2870.67	0.50438	2870.67	0.52887
2869.7	0.73007	2869.7	0.60968	2869.7	0.70332	2869.7	0.72093	2869.7	0.73945	2869.7	0.66392	2869.7	0.61339	2869.7	0.5605	2869.7	0.50375	2869.7	0.52818
2868.74	0.72744	2868.74	0.61153	2868.74	0.70578	2868.74	0.72222	2868.74	0.73675	2868.74	0.66066	2868.74	0.61153	2868.74	0.55895	2868.74	0.50312	2868.74	0.52749
2867.78	0.72613	2867.78	0.61433	2867.78	0.70951	2867.78	0.72482	2867.78	0.73406	2867.78	0.6585	2867.78	0.61061	2867.78	0.55817	2867.78	0.50249	2867.78	0.52749
2866.81	0.72613	2866.81	0.61715	2866.81	0.71201	2866.81	0.72875	2866.81	0.7314	2866.81	0.65635	2866.81	0.60968	2866.81	0.55663	2866.81	0.50312	2866.81	0.52611
2865.85	0.72662	2865.85	0.62154	2865.85	0.71758	2865.85	0.73188	2865.85	0.72924	2865.85	0.65478	2865.85	0.61027	2865.85	0.55724	2865.85	0.50437	2865.85	0.52673
2864.88	0.72531	2864.88	0.62539	2864.88	0.72014	2864.88	0.73056	2864.88	0.72531	2864.88	0.65267	2864.88	0.60843	2864.88	0.55724	2864.88	0.50311	2864.88	0.52536
2863.92	0.72222	2863.92	0.62871	2863.92	0.72352	2863.92	0.72744	2863.92	0.72093	2863.92	0.65	2863.92	0.60511	2863.92	0.5551	2863.92	0.49938	2863.92	0.52338
2862.95	0.71914	2862.95	0.63208	2862.95	0.72563	2862.95	0.72302	2862.95	0.7153	2862.95	0.6463	2862.95	0.6018	2862.95	0.55372	2862.95	0.4963	2862.95	0.5214
2861.99	0.71786	2861.99	0.63608	2861.99	0.73224	2861.99	0.71914	2861.99	0.71277	2861.99	0.64423	2861.99	0.6009	2861.99	0.5522	2861.99	0.4963	2861.99	0.52073
2861.03	0.71607	2861.03	0.63752	2861.03	0.73713	2861.03	0.71226	2861.03	0.70973	2861.03	0.6416	2861.03	0.59762	2861.03	0.55007	2861.03	0.49506	2861.03	0.51876
2860.06	0.71914	2860.06	0.64217	2860.06	0.74721	2860.06	0.70899	2860.06	0.70899	2860.06	0.64217	2860.06	0.59821	2860.06	0.55068	2860.06	0.4963	2860.06	0.52005
2859.1	0.71914	2859.1	0.6463	2859.1	0.75281	2859.1	0.70403	2859.1	0.7065	2859.1	0.64115	2859.1	0.59644	2859.1	0.54918	2859.1	0.49568	2859.1	0.51871
2858.13	0.72222	2858.13	0.65	2858.13	0.76038	2858.13	0.70209	2858.13	0.70578	2858.13	0.64172	2858.13	0.59704	2858.13	0.54905	2858.13	0.49569	2858.13	0.51866
2857.17	0.72352	2857.17	0.65316	2857.17	0.76181	2857.17	0.69723	2857.17	0.70455	2857.17	0.63968	2857.17	0.59527	2857.17	0.54905	2857.17	0.49509	2857.17	0.51799
2856.2	0.72793	2856.2	0.65905	2856.2	0.76226	2856.2	0.69416	2856.2	0.70506	2856.2	0.64025	2856.2	0.59587	2856.2	0.55041	2856.2	0.49631	2856.2	0.51861
2855.24	0.7337	2855.24	0.66612	2855.24	0.75985	2855.24	0.69231	2855.24	0.70435	2855.24	0.63981	2855.24	0.59647	2855.24	0.55177	2855.24	0.49754	2855.24	0.51923
2854.28	0.74088	2854.28	0.67442	2854.28	0.75325	2854.28	0.6893	2854.28	0.70364	2854.28	0.64038	2854.28	0.59618	2854.28	0.55163	2854.28	0.49755	2854.28	0.52051
2853.31	0.74862	2853.31	0.68456	2853.31	0.74725	2853.31	0.68919	2853.31	0.70588	2853.31	0.64353	2853.31	0.59649	2853.31	0.55285	2853.31	0.49878	2853.31	0.52308
2852.35	0.75741	2852.35	0.69322	2852.35	0.73827	2852.35	0.68624	2852.35	0.70639	2852.35	0.64308	2852.35	0.59534	2852.35	0.55196	2852.35	0.49878	2852.35	0.52302
2851.38	0.76966	2851.38	0.70017	2851.38	0.73262	2851.38	0.685	2851.38	0.70619	2851.38	0.6442	2851.38	0.59738	2851.38	0.55242	2851.38	0.50061	2851.38	0.52357
2850.42	0.78286	2850.42	0.69898	2850.42	0.72359	2850.42	0.68159	2850.42	0.70377	2850.42	0.64319	2850.42	0.59652	2850.42	0.5502	2850.42	0.49939	2850.42	0.52224
2849.45	0.80156	2849.45	0.6936	2849.45	0.71652	2849.45	0.68099	2849.45	0.70307	2849.45	0.64275	2849.45	0.59624	2849.45	0.55007	2849.45	0.5	2849.45	0.52218
2848.49	0.826	2848.49	0.68605	2848.49	0.71084	2848.49	0.6804	2848.49	0.70238	2848.49	0.6433	2848.49	0.5951	2848.49	0.54993	2848.49	0.4994	2848.49	0.52146
2847.53	0.85507	2847.53	0.67374	2847.53	0.70478	2847.53	0.67705	2847.53	0.70119	2847.53	0.64031	2847.53	0.59339	2847.53	0.54993	2847.53	0.49759	2847.53	0.52015
2846.56	0.89056	2846.56	0.66613	2846.56	0.70101	2846.56	0.6781	2846.56	0.70339	2846.56	0.64043	2846.56	0.59456	2846.56	0.55113	2846.56	0.4988	2846.56	0.52136
2845.6	0.92053	2845.6	0.65773	2845.6	0.69966	2845.6	0.68026	2845.6	0.7032	2845.6	0.64055	2845.6	0.59571	2845.6	0.55305	2845.6	0.5006	2845.6	0.5219
2844.63	0.94157	2844.63	0.65367	2844.63	0.69717	2844.63	0.68019	2844.63	0.7042	2844.63	0.64165	2844.63	0.59602	2844.63	0.5535	2844.63	0.5018	2844.63	0.5231
2843.67	0.95023	2843.67	0.64815	2843.67	0.69421	2843.67	0.67851	2843.67	0.70352	2843.67	0.64122	2843.67	0.59406	2843.67	0.55263	2843.67	0.50179	2843.67	0.52304
2842.7	0.95682	2842.7	0.64275	2842.7	0.69243	2842.7	0.67685	2842.7	0.70284	2842.7	0.64079	2842.7	0.59379	2842.7	0.55177	2842.7	0.50059	2842.7	0.52363
2841.74	0.96568	2841.74	0.63843	2841.74	0.68954	2841.74	0.67737	2841.74	0.70333	2841.74	0.64134	2841.74	0.59437	2841.74	0.55163	2841.74	0.50059	2841.74	0.52357
2840.78	0.97917	2840.78	0.63609	2840.78	0.68893	2840.78	0.6768	2840.78	0.705	2840.78	0.64091	2840.78	0.5941	2840.78	0.55222	2840.78	0.50118	2840.78	0.52351
2839.81	0.99765	2839.81	0.63528	2839.81	0.68882	2839.81	0.67891	2839.81	0.70715	2839.81	0.64199	2839.81	0.59607	2839.81	0.55339	2839.81	0.50296	2839.81	0.52534
2838.85	1.01425	2838.85	0.63636	2838.85	0.6876	2838.85	0.67886	2838.85	0.7093	2838.85	0.64502	2838.85	0.59804	2838.85	0.55455	2838.85	0.50413	2838.85	0.52651
2837.88	1.02387	2837.88	0.63744	2837.88	0.6886	2837.88	0.6788	2837.88	0.71026	2837.88	0.64706	2837.88	0.6	2837.88	0.55714	2837.88	0.50471	2837.88	0.52703
2836.92	1.01415	2836.92	0.63516	2836.92	0.6869	2836.92	0.67717	2836.92	0.71074	2836.92	0.64662	2836.92	0.60056	2836.92	0.55772	2836.92	0.50469	2836.92	0.52761
2835.95	0.98853	2835.95	0.63382	2835.95	0.68631	2835.95	0.67767	2835.95	0.7124	2835.95	0.64715	2835.95	0.60028	2835.95	0.55757	2835.95	0.50468	2835.95	0.52819
2834.99	0.95354	2834.99	0.63012	2834.99	0.68304	2834.99	0.67661	2834.99	0.71122	2834.99	0.64618	2834.99	0.59778	2834.99	0.55613	2834.99	0.50468	2834.99	0.52754
2834.03	0.9172	2834.03	0.62882	2834.03	0.68246	2834.03	0.67818	2834.03	0.7117	2834.03	0.64671	2834.03	0.59834	2834.03	0.5567	2834.03	0.50526	2834.03	0.52812
2833.06	0.88548	2833.06	0.62754	2833.06	0.68189	2833.06	0.67762	2833.06	0.711	2833.06	0.64627	2833.06	0.59972	2833.06	0.55727	2833.06	0.50525	2833.06	0.52805
2832.1	0.8631	2832.1	0.62771	2832.1	0.68396	2832.1	0.67969	2832.1	0.71078	2832.1	0.64732	2832.1	0.60083	2832.1	0.55841	2832.1	0.50699	2832.1	0.53049
2831.13	0.84333	2831.13	0.62644	2831.13	0.68446	2831.13	0.67913	2831.13	0.71126	2831.13	0.64688	2831.13	0.60138	2831.13	0.55897	2831.13	0.50757	2831.13	0.53171
2830.17	0.82576	2830.17	0.62375	2830.17	0.68446	2830.17	0.67807	2830.17	0.7101	2830.17	0.64593	2830.17	0.59972	2830.17	0.55826	2830.17	0.50757	2830.17	0.53106
2829.2	0.81041	2829.2	0.62197	2829.2	0.68553	2829.2	0.67702	2829.2	0.70779	2829.2	0.64593	2829.2	0.5989	2829.2	0.55754	2829.2	0.50698	2829.2	0.52977
2828.24	0.8	2828.24	0.6202	2828.24	0.68553	2828.24	0.67702	2828.24	0.70665	2828.24	0.64593	2828.24	0.5989	2828.24	0.55683	2828.24	0.5058	2828.24	0.52848
2827.28	0.79348	2827.28	0.62216	2827.28	0.68868	2827.28	0.67907	2827.28	0.70874	2827.28	0.64889	2827.28	0.60165	2827.28	0.55867	2827.28	0.50753	2827.28	0.53027
2826.31	0.79137	2826.31	0.62411	2826.31	0.69074	2826.31	0.67901	2826.31	0.71082	2826.31	0.65089	2826.31	0.6044	2826.31	0.56051	2826.31	0.50926	2826.31	0.53204
2825.35	0.78891	2825.35	0.62288	2825.35	0.69231	2825.35	0.67846	2825.35	0.71129	2825.35	0.6514	2825.35	0.60494	2825.35	0.56107	2825.35	0.50924	2825.35	0.53261
2824.38	0.7833	2824.38	0.62113	2824.38	0.69122	2824.38	0.67638	2824.38	0.709	2824.38	0.65044	2824.38	0.60411	2824.38	0.55964	2824.38	0.50865	2824.38	0.53197
2823.42	0.78092	2823.42	0.62166	2823.42	0.69171	2823.42	0.67584	2823.42	0.70833	2823.42	0.65096	2823.42	0.60465	2823.42	0.5602	2823.42	0.50922	2823.42	0.53253
2822.45	0.77817	2822.45	0.62166	2822.45	0.68955	2822.45	0.67481	2822.45	0.7072	2822.45	0.65	2822.45	0.60383	2822.45	0.55879	2822.45	0.50863	2822.45	0.53189
2821.49	0.77368	2821.49	0.61938	2821.49	0.68585	2821.49	0.67226	2821.49	0.70447	2821.49	0.64853	2821.49	0.60246	2821.49	0.55752	2821.49	0.5069	2821.49	0.52941
2820.53	0.76923	2820.53	0.61798	2820.53	0.68217	2820.53	0.66869	2820.53	0.70288	2820.53	0.64706	2820.53	0.60109	2820.53	0.55556	2820.53	0.50459	2820.53	0.52821
2819.56	0.76348	2819.56	0.61657	2819.56	0.67957	2819.56	0.66616	2819.56	0.70128	2819.56	0.64559	2819.56	0.59809	2819.56	0.55359	2819.56	0.50344	2819.56	0.52638
2818.6	0.76389	2818.6	0.61885	2818.6	0.68006	2818.6	0.66667	2818.6	0.70288	2818.6	0.64706	2818.6	0.59864	2818.6	0.55485	2818.6	0.50459	2818.6	0.52758
2817.63	0.76298	2817.63	0.62025	2817.63	0.67951	2817.63	0.66717	2817.63	0.70335	2817.63	0.64758	2817.63	0.59918	2817.63	0.55612	2817.63	0.50573	2817.63	0.52814
2816.67	0.76339	2816.67	0.61992	2816.67	0.68	2816.67	0.66767	2816.67	0.70494	2816.67	0.64809	2816.67	0.59973	2816.67	0.55738	2816.67	0.50572	2816.67	0.52871
2815.7	0.7642	2815.7	0.62185	2815.7	0.68098	2815.7	0.67069	2815.7	0.70813	2815.7	0.65103	2815.7	0.60244	2815.7	0.55919	2815.7	0.50627	2815.7	0.52983
2814.74	0.75856	2814.74	0.61785	2814.74	0.67634	2814.74	0.66817	2814.74	0.70654	2814.74	0.64861	2814.74	0.60027	2814.74	0.55723	2814.74	0.50456	2814.74	0.52801
2813.78	0.75427	2813.78	0.61389	2813.78	0.67173	2813.78	0.66667	2813.78	0.70494	2813.78	0.64714	2813.78	0.59811	2813.78	0.55528	2813.78	0.50342	2813.78	0.52682
2812.81	0.75	2812.81	0.60912	2812.81	0.6692	2812.81	0.66416	2812.81	0.70223	2812.81	0.64474	2812.81	0.59595	2812.81	0.55332	2812.81	0.50228	2812.81	0.52563
2811.85	0.74873	2811.85	0.60744	2811.85	0.6692	2811.85	0.66316	2811.85	0.70335	2811.85	0.64474	2811.85	0.59514	2811.85	0.55194	2811.85	0.50228	2811.85	0.525
2810.88	0.74576	2810.88	0.6044	2810.88	0.66566	2810.88	0.66066	2810.88	0.70175	2810.88	0.64234	2810.88	0.59379	2810.88	0.54931	2810.88	0.50057	2810.88	0.52381
2809.92	0.74281	2809.92	0.60055	2809.92	0.66214	2809.92	0.65817	2809.92	0.69904	2809.92	0.63994	2809.92	0.59244	2809.92	0.54738	2809.92	0.49886	2809.92	0.52262
2808.95	0.74155	2808.95	0.59809	2808.95	0.66114	2808.95	0.65719	2808.95	0.69683	2808.95	0.63901	2808.95	0.59244	2808.95	0.54738	2808.95	0.4983	2808.95	0.522
2807.99	0.73906	2807.99	0.59728	2807.99	0.66015	2807.99	0.65719	2807.99	0.69572	2807.99	0.63716	2807.99	0.59164	2807.99	0.5467	2807.99	0.49773	2807.99	0.52076
2807.03	0.73782	2807.03	0.59566	2807.03	0.66015	2807.03	0.65719	2807.03	0.69572	2807.03	0.63623	2807.03	0.59005	2807.03	0.54534	2807.03	0.49773	2807.03	0.51953
2806.06	0.73534	2806.06	0.59485	2806.06	0.66015	2806.06	0.65719	2806.06	0.69462	2806.06	0.63531	2806.06	0.58926	2806.06	0.54534	2806.06	0.49773	2806.06	0.51953
2805.1	0.73167	2805.1	0.59324	2805.1	0.65916	2805.1	0.65817	2805.1	0.69462	2805.1	0.63439	2805.1	0.58926	2805.1	0.54534	2805.1	0.49717	2805.1	0.51953
2804.13	0.72803	2804.13	0.59244	2804.13	0.66015	2804.13	0.65719	2804.13	0.69352	2804.13	0.63348	2804.13	0.58847	2804.13	0.54467	2804.13	0.49549	2804.13	0.51891
2803.17	0.72397	2803.17	0.5903	2803.17	0.65865	2803.17	0.65569	2803.17	0.69085	2803.17	0.63112	2803.17	0.58635	2803.17	0.54275	2803.17	0.49324	2803.17	0.51651
2802.2	0.72277	2802.2	0.5895	2802.2	0.65766	2802.2	0.65569	2802.2	0.68868	2802.2	0.63112	2802.2	0.58635	2802.2	0.54275	2802.2	0.49269	2802.2	0.51529
2801.24	0.72158	2801.24	0.58871	2801.24	0.65667	2801.24	0.65667	2801.24	0.68868	2801.24	0.63112	2801.24	0.58556	2801.24	0.54208	2801.24	0.49269	2801.24	0.51529
2800.28	0.71711	2800.28	0.58523	2800.28	0.65269	2800.28	0.65269	2800.28	0.68446	2800.28	0.62824	2800.28	0.58289	2800.28	0.53827	2800.28	0.48989	2800.28	0.51294
