# Supplementary material for: Fluorescence-based monitoring of the pressure-induced aggregation microenvironment evolution for an AIEgen under multiple excitation channels
Source: Nat Commun. 2022 Sep 6;13:5234. doi: 10.1038/s41467-022-32968-9 (PMC9448794; doi:10.1038/s41467-022-32968-9)
Supplement: Supplementary file 2 — Source Data [file 41467_2022_32968_MOESM2_ESM.zip › Source Data/Fig.3/Fig.3a, b.xls]

## Sheet: Sheet1
Wavelength	0.1 GPa	0.3 GPa	3 GPa	7.7 GPa	10.1 GPa	12.7 GPa	14.7 GPa	16 GPa	18.2 GPa	20.4 GPa
400.3	113	200	118.6	121	114.6	111.8	112.6	105.2	105.4	121.6
401.1	116	205.2	122.4	123	117.4	110	116.4	105.2	108.6	123.4
401.89	115.8	205	122.6	122.4	118.4	110.4	118.6	100.2	108.8	128.6
402.69	117.6	206.6	124.8	120.8	118.2	108	121.6	98	105.2	127.2
403.49	119	214	128.4	121.8	120.4	111.4	121.8	98.4	112	129.6
404.28	120.8	217.8	129.2	127	123.4	118.2	127.6	103.6	118.6	133
405.08	121.2	218.4	129.6	125.6	120.4	117.6	122.2	99.4	115.4	129.8
405.87	119.2	218	128.8	127.6	117.2	113.8	117.6	98.6	114.8	123.4
406.67	124.4	222.6	132.8	130.6	119.8	116.8	119	100.2	117.8	123.2
407.46	126.2	216.6	132.6	130.4	117.8	112.4	115.6	97.2	111.2	119.2
408.26	129.8	222.4	132.8	130.8	117	111.4	110.8	90.6	105.6	119
409.05	134	226.2	135.6	131	118.4	112.6	114.4	94	107.8	118.6
409.85	143.8	239.2	141	134.8	124.6	115.2	120.2	97.6	110.4	124.2
410.64	142	242.4	139	134.6	121	112.8	117	94.2	107.4	120.8
411.44	145.8	254.6	144	141	128.8	119.2	121.2	100.8	111.8	123.8
412.23	147.4	258.4	151	147.2	133.6	122.8	124.8	108	117.6	128.8
413.03	149.8	266.2	156.8	150.2	133.2	124	128.2	108.4	118.8	133.4
413.82	150.8	268.2	162.8	150.6	134	125.8	125.2	107.2	119.6	130
414.62	161.4	277.2	170.8	156	138.4	130.2	128	113.6	122.6	134.4
415.41	172	284.4	177.6	158	139.6	130.8	130.4	114.4	123.8	138.8
416.21	182.2	295.2	183.4	156.6	141.2	130.8	136.8	116.6	124.4	138
417	187	304.6	187	156.4	140.6	135.6	133.4	117.8	123.8	132.6
417.79	195.2	318.2	192	158	144	137.2	136.2	120.6	123.4	136.2
418.59	201	330.6	197.4	158	142.4	134.6	137.4	118	121.4	132.4
419.38	208.6	343.4	201.8	157.6	142	135.4	139.2	119.4	125.4	129.2
420.18	219	355	208.2	162.6	143.2	137.6	137.8	119.4	127.6	126.4
420.97	237.4	371	216	168.6	149.6	136.6	143	123.4	131.6	129.6
421.77	254.6	382.6	220.6	169.8	148.2	136	142	119.8	131.2	125.2
422.56	269.2	396.8	224.2	173	151.6	140.6	140.8	118.8	134	126.4
423.35	283.6	414.2	226.8	174.8	152	140	142.2	118.8	130.6	126.8
424.15	299.2	435.2	231.6	175.4	154.6	141.8	145	116.4	128.2	125.6
424.94	312.6	450.4	233	174.6	153.6	140	141.6	113.2	122.6	121.4
425.73	329.6	475.2	237.2	180.2	157.8	146.2	143.6	118.4	123	125
426.53	354.4	499.8	246.8	183.2	165.4	147.6	148.4	124.6	124	126
427.32	374.2	525	255.4	186.2	168.6	151	147.8	122.8	123	123.2
428.12	394	547.6	258.4	187.6	169.6	151.6	146.8	125.8	126	127
428.91	415.4	568.8	268.2	189.4	167.8	153.8	146.6	122.8	127.4	129
429.7	438	594.8	281.4	191.4	170.2	155	148.6	123.4	128.4	131
430.5	456	617.8	291.6	197.6	172.4	160.8	153.2	125.2	130.6	135.2
431.29	477.8	635.6	304.8	205.8	176.8	164.2	153.6	128.8	136.2	137.2
432.08	496.8	655.4	320	212.6	181.2	169.2	151	131	131.4	135.8
432.87	518.4	675.2	332.8	220.4	187.6	173	156	133.8	135.2	138.8
433.67	531.4	687.8	340	221.8	188.6	173	156.6	136.4	134.2	133.6
434.46	549	703.6	353.4	225.6	187.6	172.2	154	138	133.8	131.4
435.25	563.6	721.4	364.4	223.6	189.6	174	156.8	135.8	130.4	131
436.05	578.4	738.6	376	225.6	191	173.8	160	134.4	132.6	129
436.84	595.6	763.2	399.4	229.8	202.2	181.4	163.2	141	133	131.2
437.63	614	783.2	419.2	237.8	207	182.2	167.8	138.6	135.6	130.4
438.42	624.8	796.2	431.4	239.8	208.6	182.8	168	135.2	133.2	130.2
439.22	636.2	811.8	444.4	248	210	181.2	165.8	136.2	131.8	130.4
440.01	652	826.4	463.6	253.8	212.6	186.2	171.4	137.8	136.6	132.6
440.8	659	837.2	471.8	259	207.6	184.4	172.6	137.8	136.8	127.2
441.59	667.8	850.4	484.4	260.4	209.6	190	172	143	140.2	130
442.39	683.4	871	501.6	268.8	216.2	194.2	176.2	148.8	143.4	131.8
443.18	692.2	882.6	521	271.2	216.6	196.2	177.6	148.8	143.8	129.8
443.97	700	893.4	535	276.2	220.2	195.4	176.4	150.2	141.8	128.4
444.76	706	907.6	550.2	280.6	224.8	196.8	178.2	150.4	142.2	131
445.56	713.8	913	562.4	286.2	227.4	195.2	176.8	149	139.6	129.6
446.35	716.2	921.2	578	290.2	229.6	197.8	176.8	149.6	136.8	126.2
447.14	728	933.4	593.2	297.8	235.6	203.4	184.6	153.4	139.8	128.8
447.93	734.4	938.4	604.2	299	238.4	205.6	183.8	155	138.2	127.6
448.72	747.6	942.6	616.8	303.6	243	207	185.4	155.2	138.8	128.6
449.51	754.2	956.8	634.6	312	247	214.2	190.4	156.6	140.2	129
450.31	767.2	957.8	644.4	315.2	252.4	219.2	193.2	156.6	145.2	132.6
451.1	773.6	964.2	654	319.2	258.8	220.2	190.4	161.8	147.6	134.2
451.89	782.6	976.6	666.2	327.2	267	226.4	194.8	166	154	138.6
452.68	789	981	675.2	330.4	268.4	231	196.4	167	154.2	135
453.47	797.6	984.6	681.2	333.8	274.2	225	196.8	169.8	156.4	132
454.26	796	987.6	687.8	338.8	273	221.6	195.4	167.2	155.2	125.6
455.05	802.8	992.8	694.4	346.8	275.4	223.8	198	167.8	156.2	123
455.85	803.4	995.4	700.8	351	275.4	222.4	197.2	163.8	155.8	118
456.64	809.4	1002.2	714.6	360.4	282	225.4	201.8	169.8	158.6	122.4
457.43	809.6	1008.4	723.2	368.8	286.2	233.4	204	169.8	159.2	123.2
458.22	815	1016.6	735.6	378	291.2	240	208.8	177.6	160	127.8
459.01	816.2	1019	746	379	293.8	243.2	210	176.2	157	127.6
459.8	825.2	1025.6	754.8	390.2	298.8	250.8	215.6	184	157.2	131.6
460.59	822.8	1027.2	760.8	394.6	301.4	251	213.8	180.2	155.6	128.4
461.38	829.8	1029.2	773	398.4	303.2	254.6	217	183.8	156	133.2
462.17	830	1030.6	779.4	403.4	309	256.2	215.4	179.2	156.2	132.4
462.96	827.6	1029.6	783	410.6	309.4	252.6	213.8	180.2	158.6	128.4
463.75	824.2	1028.6	789.4	413.2	310.6	251	212	178.8	162.8	126.6
464.54	824.2	1027.8	791.4	417.2	314	252	213.4	181.6	165	128
465.33	828.2	1035.2	801	426.2	322.2	260.4	217	184	169.8	130
466.12	832	1040.6	807.4	429.6	329	266.2	222.4	191.8	175.6	132.6
466.91	837.8	1042	815.2	440.2	339.6	279	232	198.6	179.8	140.4
467.7	841	1043.4	825.8	448.6	347.8	284	238.4	201.6	177.6	141.6
468.49	844.4	1042.2	833.6	457.4	352.8	291.2	240.2	204.6	178	141.8
469.28	840.4	1026.6	827.4	456	351.4	286.6	235.2	198.8	173.8	137.6
470.07	836.6	1022.6	831.4	463.4	352.4	286.8	237.2	199.2	173	134.2
470.86	836.4	1026	839.8	463	349.8	288.6	237.2	200.8	176.2	133.2
471.65	836.6	1020.4	838.6	463	349.2	288.4	235.8	201.2	174.4	130.6
472.44	836.2	1020.8	839.2	467.6	350.8	291	239	204.2	177.6	129.8
473.23	828.6	1021.6	843.2	474.4	354.6	295.6	242.2	207.6	180.2	125
474.02	832.6	1017.2	843.8	476	358	299	240	205	179	122
474.81	825.2	1008.2	844	483.2	366	302.8	240.2	203.6	173.6	122
475.6	823.2	1007	851	494.8	373.2	309.4	244.8	207.6	177	123.4
476.39	819.2	1002	856	498.2	378.2	313.4	248	208.4	174.4	122.8
477.18	816.4	1002.2	863.8	502.8	385.2	315.8	253	213.4	177.2	128.4
477.97	814.4	1003.4	869.4	510.2	393.6	321	259.8	221.4	179.4	131.8
478.76	814.6	1003.4	872.8	520.4	396.4	322.4	262.6	223.4	181.2	129.6
479.55	809.8	1001.8	873.4	523	401.8	328	263.6	224.8	182.6	131
480.34	813	1002.8	880.6	536	408	330.6	263.6	231.6	187.4	135.8
481.13	816.8	1001.6	881.6	547.8	415.4	337.2	269.2	235.8	188.8	137
481.92	816.6	996.2	885	554.6	414.6	342.2	270.8	237.6	192	140.6
482.7	812.6	989.2	889.2	559	418.8	346.8	276.4	242	196.8	143.6
483.49	812.4	985.4	893	565.4	419.4	347.8	280.2	243.8	201.2	143
484.28	802.8	979.8	889.8	565.4	425	351.6	285.6	242.2	201.2	140.6
485.07	798	972.8	892	568.4	425	352.4	278.6	239	195.6	137.4
485.86	789	964.8	888.4	571.8	427.2	350.6	278.2	240.4	190.2	133
486.65	788.2	961.8	887	573.2	432.4	352	277.2	244.4	187.6	132
487.44	783.8	958	886.4	576.8	441	351.6	276.6	246.2	181.8	133.2
488.22	778	951.4	886.6	577	441	351.6	272.6	241	179.4	129
489.01	775.2	946.2	886.6	579.6	446.6	353.4	278.2	244.6	182.6	127.4
489.8	767	945.2	888.4	581.4	450.8	357.4	279	241.2	185.8	125.6
490.59	764.8	943	888	588.6	458.6	360.4	283.2	240.2	186.6	123.6
491.38	760	941	889.6	593.4	461.4	368.6	287.8	244.8	195.6	125
492.16	754.6	937.6	889.4	596.2	469	374.8	291.6	251.4	198.6	126
492.95	748.6	935.4	889	597.8	471.4	385.4	298.2	255.6	205.6	132
493.74	746.8	930.2	889.4	603.8	480.2	387	306	259.8	210.4	137.6
494.53	741.4	922.8	888.8	604.4	478.8	391	306.4	258.6	211.6	137
495.32	734.6	911.2	884.6	608	477	393.6	308.6	258	208.8	134.4
496.1	735	906.2	888.6	614.8	478.8	399	314	262.8	211	138.6
496.89	731	898	888.2	618.6	481.4	398	311.6	263.6	210.4	134.4
497.68	726.8	893.6	887.2	617.6	481	403.8	308.8	265	208	131.4
498.47	718.4	889.2	888	618.4	485	410.2	308.8	268.2	210.4	130.8
499.25	712.6	882.6	891	618.4	491.2	410.2	309.2	268.8	208.6	129.4
500.04	702.2	872	887.2	620.6	496.8	411.6	309.2	268.2	208.6	128.4
500.83	697	867.8	883.6	626.2	499.8	413.8	313	268.2	208	132
501.62	691.2	862	890.2	636.4	507.6	418.4	322.2	271.6	211.6	137.2
502.4	687.8	855.2	889.2	639	509.4	413.4	322.2	274	213.2	139.6
503.19	682.6	853.6	888.8	641.8	511	419.2	325.4	278.2	215.8	142
503.98	678.6	852.4	889.2	644.8	509.6	420.8	325	279.4	213.6	139.6
504.76	671	852.8	894.6	644.2	514	421.2	327.2	286.8	219.4	141.8
505.55	663.2	845.8	887.4	642.2	512.8	419.6	325.6	287	218.2	140.8
506.34	658.8	835.8	885.6	642	517.8	425.8	328.4	287.8	214	140.6
507.12	651.2	830	885.6	639.4	518.2	423.4	328.2	285.6	214.8	138.2
507.91	645.8	825.4	883.6	641	524.4	426.2	335.6	289.6	220.8	142.2
508.7	640	810.4	877.4	643.8	524.6	431.6	337.2	289.8	216.6	136.8
509.48	638.6	802	875.8	645.4	528	435.6	338.4	292.6	221.4	137.8
510.27	628	801.6	872.4	648.2	530.8	437.8	343.2	293.8	228.6	138.4
511.06	625.2	796.4	872.6	659.6	542	445.8	350.6	297.2	231.4	148
511.84	617	784.2	862.4	654.4	537.6	441.8	346.8	293	224.2	141.2
512.63	611.2	780.2	865.4	651.6	543.2	442	347.6	292	222.8	141.4
513.41	604.8	777.2	861.6	651.6	543.4	443.8	345.4	292	220.8	139.2
514.2	598.6	766	856.6	650.2	541.4	445	346.4	291.2	216.6	140.4
514.99	588.4	754	848.8	643.8	534.6	443.6	342.2	288.2	215	130.2
515.77	582.2	755.6	854	651.6	539.4	447.6	347.4	289.4	221.4	132.2
516.56	579	749.8	848.4	657.8	537	448.6	350	291.8	224.2	130.4
517.34	572.6	741.8	845	660.8	539.2	449.8	355.2	292.6	225.8	127.8
518.13	572	743	846.8	668.6	545.2	452.8	354.8	297	228.6	127.4
518.92	572.6	741.4	844.6	670.6	555.6	454.8	355.6	303.4	233.2	132.4
519.7	571.6	730	841.8	667.4	553.2	454	352.2	307.6	233.4	134
520.49	567.8	728.4	842.8	670	556.6	462.6	356.2	311.2	237	139.8
521.27	562	721.8	840.4	666	552.4	464.8	356	310.6	237	139.4
522.06	554.2	712.2	838	661.2	547	465.2	356.8	308.8	237.2	132
522.84	547	704.6	834.8	659.2	538.2	465	358.4	304.8	234.4	129.4
523.63	540.6	707.6	831.4	661.6	543.6	475.8	359.6	305.4	236.2	127.6
524.41	530.6	694	826	657.8	543.8	472.8	357.2	300.6	235.4	126.6
525.2	524.4	692.6	821.4	660.6	550	474	360.2	300.2	239.6	129.8
525.98	518.4	687.6	818	667	554.2	477.8	364.6	305	240.2	136.2
526.77	507.6	684.6	816	667.8	555.6	479	367.2	309	241.6	136
527.55	502.8	678.8	813	667.6	554.6	476.8	372	311.4	243.8	138.4
528.34	499.2	676.2	808.8	667.2	555.4	481.4	371.2	315.8	245	136.2
529.12	493.6	667.2	811.2	667.2	557.2	484.2	374.4	318.8	243.8	138.8
529.91	492.4	664.6	808.8	665	558.8	488.2	374.2	318.2	246.8	140.8
530.69	493.6	659	803.2	671	563.2	488.8	373.4	321	251.6	143.8
531.48	485.4	645.6	800	669.2	560.2	487.6	371.6	318	243.6	142.2
532.26	482	642.6	800.4	670.4	563.2	490	378.2	321.2	247.6	149.2
533.05	481.2	646.6	797.2	672	565.4	494.8	377	328.6	251.2	149.8
533.83	472.6	641.2	793.2	666.4	564.2	493.4	375	334.6	252	148.6
534.61	467	638.6	795.2	659	563.8	498.4	380.2	337	248.6	148.2
535.4	464	637.4	792.2	658.2	568	502.2	380.2	338.4	253	151.4
536.18	457.6	631.6	787.2	653.6	563.2	494.8	378.2	338.6	249.4	145.6
536.97	448.6	620.6	780.4	648.4	554	487.6	375.4	331.2	244.6	138
537.75	443.6	614.8	775.6	649.2	552.6	483.6	380.4	325.2	241.2	136
538.53	439	611.4	769.6	649.6	551	480	375.4	321.8	238.6	132.6
539.32	441.4	610.4	772	651	555.2	480.4	379	327.6	242.8	134.4
540.1	437.4	606.6	768.6	652.2	555.4	483.6	383	327.4	243.8	136
540.89	433.8	602.6	764.6	649.6	557.2	486.8	383.4	332.6	241.6	135.6
541.67	431.8	598	762.8	649	559.4	490.8	381.2	335.6	243.4	137.6
542.45	427.6	589.6	759.6	646.6	562.2	490.8	379.4	339.8	248	138.4
543.24	418.6	583	752.8	641	561.6	491.6	383	338.8	248.2	138.6
544.02	413.6	577.4	746.8	637.6	559.2	490.2	378.2	338.6	246	134.6
544.8	409.4	576.4	748	639.6	563.8	491.4	381.4	338.2	250.8	141.8
545.59	401.4	573.2	747.4	635.4	560.6	486.4	379.6	334.8	248.6	139.2
546.37	392.8	565.8	740	631	553.8	484.2	379.8	331.2	242.4	136.2
547.15	387.2	561.6	736	630.8	551.4	483.6	377	333	243.4	134.4
547.94	380.6	556.4	730	629.2	551.8	481.6	373.6	326	242.6	136.8
548.72	378	551.6	722	627.6	546.4	480.6	374.4	325.4	243.6	135.8
549.5	372.4	547.2	712.8	623.4	541.2	480	373.4	325.8	242.4	133.4
550.28	370	545.2	708.6	618	541	479	376.6	324.6	243.6	132.2
551.07	367.2	541	703.8	615.6	535.4	475.2	376	323.4	242.2	131.4
551.85	369.8	543.6	707.8	616.4	538	481	382.2	331	248.2	132.2
552.63	365.8	537.4	707.8	612.6	539	482.8	374.4	331	244.8	128.4
553.41	366.6	533.2	707.2	611.8	544.4	490.6	377.6	334.8	251.2	131
554.2	363.6	531.6	706.6	610.8	545	494.2	376.4	335.6	255.2	134.4
554.98	360.2	527	701.4	609.6	544	494.4	378.2	337	254.6	134
555.76	351.4	520	693.8	605	540.4	489.2	373.8	338.6	249.6	133.6
556.54	348	515	690.6	604	542	487.6	381.2	340.6	251.8	135.2
557.33	338.6	510.8	681.2	598.8	530.4	478.4	379	333.2	245.8	133.2
558.11	335.4	505.6	677	603.2	527.4	477.6	380.8	332	243	133.8
558.89	328.6	502	673.4	597.2	525.2	478.8	377	323.4	241.8	130.8
559.67	325.4	499.8	664.8	593.2	522.8	480.2	380.2	320.2	242.6	132
560.45	317.2	493.8	657	588.2	515.6	475.8	372.8	317.2	237.4	128
561.24	317.4	496.6	656.8	593.8	527	484.6	376.8	324.4	243.4	134.8
562.02	309.8	494.2	649.6	587.4	527	480.8	375.8	320.8	242.4	133.8
562.8	309.6	494.6	643.4	584.8	525.2	477.8	377	324	243.2	135.8
563.58	311.2	490	645.4	583	524.2	478	377.6	322.4	245.2	134.8
564.36	311.6	489.4	643.4	580	526.4	478.4	382.8	323.6	250.2	139
565.14	308.2	480.2	638.6	574.4	519	472.4	380.2	321	247.8	138.6
565.93	310.8	478.4	638.8	571.6	514.6	476.4	383.4	326	251.8	142
566.71	305.4	477.4	636.6	573.6	516.8	474.4	380.4	328.8	252	142.2
567.49	295.6	471.8	631.6	570.2	511.6	470	378	328.2	251	141.8
568.27	290.8	470.8	625.8	566.6	505.8	473	378.8	329.2	250.4	141.6
569.05	288.8	469	621.8	560	500.4	468.6	377.6	326.8	249.2	136.4
569.83	286.6	464.4	618.4	559.2	502	462.2	369.8	323.8	246.8	135.2
570.61	287.2	463.4	617.4	559.2	500	466.2	374.6	326.4	250.6	137.4
571.39	287	463.6	612.2	555.6	499.6	467.4	373.4	324.4	249.4	138.4
572.17	284.2	457.8	611.2	555	502.4	460.4	370.2	320	250.8	139.6
572.96	282	455	609.6	553	506.6	463.8	369.2	323.4	252.4	143.6
573.74	275.4	452.4	603.4	551.2	500.2	464.8	367.8	322.6	250.8	141.2
574.52	272.4	440	599.4	542.4	493.4	461.4	362.2	317.6	249.8	142.2
575.3	270.8	436.8	592.8	543.6	493.2	459.8	363.8	319	248	142.6
576.08	267.6	428.2	582.6	537	483	453	361.2	316.8	241.2	138.8
576.86	260.8	425.8	575.8	534	476	444.6	357.2	313.8	238	138.4
577.64	260.6	420.6	568	528.6	473.8	439.8	358.2	313.6	235.2	140.8
578.42	252.4	417	558	523.2	468.6	432.2	356.8	312	231.4	138.4
579.2	247.4	415	554.8	513.2	466	427.6	352.2	312.6	235	139.2
579.98	246.8	417.8	549.2	508.6	467	432.2	351.6	310.6	236.2	139.6
580.76	246	414.4	544	508.6	463.6	436	350	310.2	234.8	137.6
581.54	238.8	413.8	542.4	504.8	462.6	436.2	346.2	306.4	233	140
582.32	244.4	415	546	507	467.4	439.2	349.2	308	230.8	144.6
583.1	243	410.4	544	506.2	461.8	439	346.2	305.2	225	146.4
583.88	239.6	405.6	542.4	508.2	455.8	435.8	341.2	308.4	224.8	147.2
584.66	240.2	401.4	543.6	503.8	455.4	432.8	343.6	308.2	229.4	148.8
585.44	239.8	393.8	542.8	502.4	454.6	429	345	312.2	235.6	146.4
586.22	232.6	387.4	535.2	495.8	447	426.8	337.8	310.6	237.2	140.2
587	229.6	385.4	530.2	494	444	423.4	340.8	308	240.8	137.4
587.78	227.2	385.8	527.4	489.4	444.6	422.8	341.4	307.4	242.6	141.8
588.56	224.4	384.2	521.2	485	440	418	336.2	303	238.6	141
589.34	223.4	385.6	514	481.6	434.6	416	334.8	299.6	233.6	140.8
590.11	222	386.2	506.6	482.6	434.4	413.6	331	295	231.2	140.6
590.89	220.2	380.6	503.6	479.8	434.6	414.6	329	294.4	230.2	140
591.67	218.6	380	502.6	478.8	431.2	411.4	329	291.2	230.8	138
592.45	217.2	376	495.4	475.4	428.6	410.4	327.8	284.8	228	134
593.23	216	374.8	494	471.2	427	410.2	325.8	282.6	232.4	132.4
594.01	211.8	371.8	487.8	464.2	422	403.6	331.2	285	237.4	136.6
594.79	207.2	367.2	477.8	459.4	414.2	395.2	326.8	280.4	235.2	135.4
595.57	203.8	360.2	474.2	450.6	409.2	392	323	279	233.6	134.4
596.35	200.4	356.4	472.8	447.8	406.6	390.2	320.6	280.4	233.6	135.4
597.12	194.6	349.4	467.4	444.4	401.2	386	319.4	278.4	227.4	136.6
597.9	191.6	343.8	465.2	438.4	396.6	384.6	312.4	271.8	216.6	131.2
598.68	195.2	349.4	470.6	439	400.8	384.2	310.2	277.2	220.2	137.6
599.46	192.8	348	462.4	439.4	397.4	378.6	307.6	273.8	213	135.6
600.24	186.4	343.6	453.8	430.8	392.6	373.8	306	270.8	214.2	133.4
601.02	190.8	347.6	452	428	391.8	373.6	308.8	275.2	218	136
601.79	190.4	347.2	452.4	426.8	387.2	368.4	309.6	272.4	220	137
602.57	185.6	341.6	445.6	422.8	382	369.2	308.6	268.2	216.4	131
603.35	185.6	337.2	445.8	416.6	380.6	371.4	309.2	268	221.2	132
604.13	189.2	336.8	446.8	415	377.2	368.8	308.8	270.2	219.2	137
604.91	185.6	330.2	440.2	410	372	364.6	304	263.2	216.6	132
605.68	184.2	327.2	435.4	407.2	373	365.2	302.6	263.4	216.6	132.6
606.46	181.6	323	430.2	398	364.8	359.2	299.2	258.4	209.4	130.4
607.24	181.6	323.4	424.6	395	367.4	353	298.4	255.6	209.6	131.8
608.02	179	322	418.4	396	367	352	296.2	252.2	207.8	132.6
608.79	174.6	318	413.4	393	365.4	349	292.8	250.6	205.8	134
609.57	175.2	317	409.2	389	362.6	347.6	291	252.2	204.4	132.6
610.35	173	315.4	405.2	389.4	360.8	346.6	290.8	253.2	207	133
611.13	168	313.6	400	388.2	356.6	346.8	287.2	252.2	202	131.4
611.9	164	311.4	396	382	350.6	341.2	284.2	247.8	198.8	126.8
612.68	161.6	314.8	396.2	383	353.4	343.4	284.8	248.4	200	129.2
613.46	154.6	309	390	375.8	349.8	336.4	281.6	243.4	197.4	129.4
614.23	153.6	304.4	382.4	370.6	344.8	330.6	279.8	237	192	130
615.01	152.6	300.2	380	363.6	336.8	330.4	279	238.4	191.8	130.8
615.79	155.8	298.6	381.8	362.4	342.2	329	279.8	242	199.2	135.8
616.56	158.4	291.8	374.8	355.8	334.6	325.2	274	241.2	196.4	132.8
617.34	157.2	291	371.8	356.4	328	324	270.8	237.6	196.4	132.4
618.12	154.4	289.8	371.2	352.4	329	320	268.2	237	195.8	132.6
618.89	153.8	291.6	371.8	353	331.8	315.8	269.8	231.2	197.4	133.6
619.67	151.4	293.2	365.4	352.2	326.6	316.6	268.2	230.8	193	134.2
620.45	147.8	294	360.2	352.2	325.2	310.8	268	225	191.4	135.6
621.22	147.2	292.6	357.2	351.6	327.4	310.2	267.2	223	192.6	136.2
622	149.6	290	354	352	327.6	314.6	264.6	226.4	201	138.2
622.78	148.6	285	346.6	344.6	321.2	309	258.8	224.8	194.6	134
623.55	147.2	278.2	345.4	344.2	316	307.2	256	218.8	193.6	132.2
624.33	150.6	276.4	350	342.8	316	306.8	260	220.6	197	134
625.1	153	280	349.2	340.8	315.6	310.2	261	224	194.8	137
625.88	150.8	281.6	347.4	341.6	312.4	305	262	220.4	189.6	137.6
626.65	150.4	280.4	346.2	343.2	311.2	312.6	261.8	221.6	191	139.4
627.43	151.6	285.6	345	344.4	315.6	314.6	266.4	227.8	193.6	141.6
628.21	148.4	282.6	336	336.4	312	313.4	263.8	223	188.6	138.8
628.98	149.2	280.8	334.8	333	309.8	309.8	264	222.8	191	136.4
629.76	148	278.2	330	327.4	306.6	308.6	261.6	221	189.8	134.4
630.53	147.2	275.8	326.4	328	305.2	301	259.2	219.6	191.8	137.6
631.31	143.6	271	319	320.2	301.8	295	253.6	216	188.4	137.6
632.08	139.4	269	317	318.4	294.8	291.2	246.6	216.8	184.6	137.2
632.86	134.6	264.2	312.4	317.6	289.4	287.8	243.4	212.4	179.2	141
633.63	135.2	263.6	312.8	317.2	290.8	286.4	246.4	213.2	181.4	141
634.41	136.4	264.2	312.6	314.8	289.4	285.2	249	214	180	139
635.18	135.6	261	314.2	309.4	283	281.4	244.8	208.6	173.6	136.6
635.96	134.8	259.2	314.8	309.4	282.4	281.8	244.4	208.6	174.6	139.6
636.73	133.4	257.2	309.8	303	277.4	278	242.2	207.2	176	136.4
637.51	129.6	253	308.4	297	272.8	271.4	234	205	170.8	133.6
638.28	128.4	252.4	308.2	294.6	270.2	265.8	231	203.4	169.8	134.4
639.06	129.2	249	306	294.4	270	263.6	231	205.2	176	137
639.83	131.2	246.8	303	289.8	270.8	255.6	230.6	201.8	177.2	134.6
640.61	129.6	243.8	303.8	290.2	271.4	254	228	204.4	180	133.2
641.38	131.8	244	302	290.4	268.8	258.8	230.6	203.8	180	136.2
642.15	126.4	238.6	294	285.8	265	256.6	225.2	197.2	180	132.6
642.93	125.6	238.8	289.8	283.2	264.8	255.2	227	197.6	177.2	129.2
643.7	121.2	236.8	285.8	281.2	262.4	258.2	224.8	199	177.6	128.4
644.48	123.2	238.8	282.4	278.8	265.8	259	223.6	196	177	131.8
645.25	119.6	234.6	275.8	277.6	262.6	254.6	223.2	192.6	177	130
646.03	123.4	235	274	277.6	262.8	254.6	228.2	195.6	176.4	131.8
646.8	119	230.6	268.6	273.2	256.2	249.6	221.4	189.8	171.2	131
647.57	118.6	229.4	265.8	269.8	251.6	246.4	222.8	190.6	169.8	131.8
649.89	114.2	229.2	263.6	265	248.6	239.4	220	184.6	164.4	128
650.67	118	229.2	263	259	250.4	237.2	216.2	185	164.2	128.8
652.21	116.4	226.8	260.6	256.2	251.6	236	212	186.2	165.6	132
652.99	118.2	226.6	258.6	253.6	253.4	237.2	211	185.4	167.6	129.6
653.76	120.2	224.6	256.8	254	251.8	234.2	208	181.8	168.6	130.2
654.53	122.4	217.8	253.8	252.6	246.6	237.8	209.6	181.2	168.8	131.4
655.31	120.2	217	252.4	252.2	244	234.4	208	180	170.4	135.4
656.08	115	213.2	250	247.4	238.2	230.4	204.2	173.4	166.4	131.4
656.85	115	212.2	247.8	246.2	231.4	226.8	204.2	173.8	163.8	134.4
657.63	116.8	211	244.2	240	232.6	225.6	199.4	170.4	160.8	131.6
658.4	117.4	207.6	239.6	238.4	231.4	218	198.2	172	160.6	131.8
659.17	116.6	208.2	236.4	237	224.4	214.4	196.8	168.8	154.4	127.4
659.94	119.4	208.6	234.8	234.4	222	211.6	194.2	169.4	151.8	126.6
660.72	117.6	206.4	234.4	236.8	227	212.6	194.4	168.2	155.6	128.8
661.49	117.2	204.8	235.8	239.6	220	211.4	194.4	167.2	155.6	128.6
662.26	118.6	207.4	235.2	236.6	217.6	211.2	193	165.4	153.2	128
663.03	117.6	206.4	232	232.8	218.8	214.2	192.2	165.2	154	129.6
663.81	113.2	203.4	230.4	234.4	218.6	215.6	193.8	165.2	158.2	130.6
664.58	116.2	210.6	228.2	230	212	211.4	189.4	163.6	153.4	127.6
665.35	112.2	209.8	225	230	210.8	210.6	189.6	165.4	153.8	130.6
666.12	110.8	215	223.8	231.4	212.8	211.6	187.6	166.8	154.2	127.2
666.89	110.2	212	225	232.4	213.2	209.6	189	168.4	156.4	128.4
667.67	115.2	213.4	220.4	229.2	212.6	206.8	188.4	166	152	129.2
668.44	111.6	206.6	217.6	229.4	212.4	211.2	187.2	167	156.8	132
669.21	113	210	213.6	225.6	213	207.8	185.8	164.2	153	128
669.98	115	198.6	214.6	220.6	207	206.6	184	165	154	131
670.75	117.6	196.4	208.2	216	202.8	201.8	179	160	146.4	127
671.52	116.4	196.6	209	214.8	196.8	200	176.4	157.4	146.4	123.8
672.29	115.4	188.8	205.2	209	194.6	192	176	154	143.2	120
673.07	111.4	186.6	200.6	203.2	192.4	189.6	168.8	149.2	140	121.4
673.84	103.2	192.2	196.4	206.2	198.4	189	169.6	145.6	139.6	124
674.61	102.8	190.4	199.4	203.6	197.4	188	170.8	142.8	143.8	125.8
675.38	102.4	186	195.6	200.8	196.2	183.8	169.4	142.8	143.6	128.4
676.15	100.4	187.6	194	197.2	192.2	179	168.8	139.4	141.2	128.6
676.92	101.6	183.6	195.2	200.4	192.2	178.4	175	141.6	146	131.4
677.69	103.4	181	192.8	196.2	186.2	174.2	173.4	139	145	128.6
678.46	101.6	186.2	194.8	202.6	185.4	174.8	175	145.4	148.4	129
679.23	101.8	185.8	194.8	204.4	189	180	180.2	146.8	151.6	131
680	106.8	185.8	196.4	206.6	187.6	184.8	183.6	150.2	150.2	132.6
680.78	106.6	185.6	196.2	204.8	185.6	187	180.6	151.4	146.8	130.4
681.55	110.8	183	196	205	183.2	185.4	179	154	145.6	131.4
682.32	106.8	173.8	186.2	198.4	182.2	183.6	176.4	148.8	143	129.4
683.09	104.4	175.4	179.8	189.6	177.6	173.2	169.6	146	135	124.6
683.86	95.6	176.8	178.6	193.4	180.2	171.8	167.6	144.6	135.4	124.2
684.63	98.8	179	174.2	186.6	173.4	160.8	163.4	135.8	132.4	120.2
685.4	93.4	176	172.8	184.6	175.2	160.6	162	132.4	131.8	118
686.17	95.6	178.4	175.4	178.4	175.6	158.6	158	132	128	115.2
686.94	94.8	178.8	181.4	182.6	173.6	162.8	157	132	131	118.6
687.71	96.2	179.8	180	177.8	173.6	166	158.2	129.4	135	119.8
688.48	94.8	175	183.6	183	182.2	175.4	164.8	139.6	141.4	128
689.25	99.6	177	182	178.2	180.2	171.6	162.2	138.6	137.4	126.2
690.02	100	177.8	181	181.4	177	169.8	163.2	142	140.4	131.4
690.79	100	178.2	175.4	180.8	176	170	160.6	139.6	137.6	129.4
691.56	101.8	175.8	172	178.2	172.8	164.8	156.6	139.4	132.4	128.8
692.32	98.6	173.6	167.8	173.8	169	161	154.6	137	129.2	124.2
693.09	97.6	171	169.6	177.2	164.6	163	157.2	137.4	135.2	128
693.86	96.6	167.8	162.2	175.4	163.6	162.8	153.2	132.4	131	125.2
694.63	95.6	163.4	165.2	174.2	163.4	157.4	156.2	134.4	134	126
695.4	94.8	164	165.6	173.2	164.2	154.8	153.4	130.2	135.4	124.6
696.17	98	169	167	178.2	166.6	156.6	153.2	129.4	139.4	127.6
696.94	98.4	171.4	163.4	178.8	168.6	159.2	151.8	131.4	136	131.6
697.71	100.8	169.2	167.4	181.6	169.8	159.8	154.6	133.6	137.8	132.6
698.48	103	169.8	160	176.8	167.6	163	147.2	128.2	133.8	131.2
699.25	102.2	168.8	160	177	167.2	162.2	148.2	133	133.6	132.8
700.02	102	166	154.6	169.6	159.4	157.6	145	131.2	127.8	130
700.78	98.6	163.6	146.6	161.6	155	147.4	139.2	123.2	122.6	120.6
701.55	94.6	165.6	143.2	159.6	152.8	146.2	136.2	121	123.4	120
702.32	93.4	159.6	143.4	161.8	153	145.2	141	125	123.2	121.6
703.09	96.2	159.4	137	156	145.4	140.6	136.6	119.6	118.6	118.8
703.86	91.6	165.2	139.8	158.6	150.4	144.6	137.2	119.4	121.2	122.6
704.63	93	164.2	146	166.4	154.6	152.2	142.8	126.6	129.8	131.2
705.39	95	164.8	145.6	166	155.6	150.8	143.2	127.2	127.6	133.2
706.16	97.4	172.2	146.6	163.6	157.6	150.6	143.2	123.6	128.6	130.4
706.93	97	169.6	152	167.8	165.4	156.8	151.8	130.4	134.6	134.8
707.7	101.4	162.4	152.2	167.6	165.4	152.6	150.4	128.6	135.4	132.4
708.47	101.6	162.2	150	163.6	162.2	149.6	152.8	127.6	130.6	128.6
709.23	100.6	159	147.8	162.8	161	149.8	155.6	127.8	133.4	129.2
710	100.8	153	146.8	162.2	157.8	146.6	151.8	129.8	129.8	132
710.77	100.4	152.8	139.8	158.2	150.6	144	143	123.6	125	126.2
711.54	97.4	149.2	138.8	156.4	147	138.6	138.6	119.8	118.6	125.4
712.3	97.8	147	142	157	144.8	136.4	131.6	117	119.2	127.2
713.07	96.2	148	139.8	149.8	139.4	136	129.4	115.2	113.2	128
713.84	91	146.8	140.4	150.2	141.8	138	133.8	113.2	114.8	128.4
714.61	91.2	143.2	142.2	151.2	142.8	135.4	136	115.8	115.6	128.4
715.37	90.4	145.6	139.4	147.4	140.2	138.6	138.4	115.8	114.2	128.6
716.14	89.6	148.6	135.8	143.6	141.8	141	139.4	114.4	112.8	127.4
716.91	90	147.4	140.2	148.2	147.8	141.4	137.8	112.8	118.8	128.8
717.67	95.8	148.4	137.6	145.8	145.4	139	138.4	112.2	121.6	130.8
718.44	94	150.4	142	147.2	146.6	139	140	112	124.6	137
719.21	96.4	151.8	141.2	148.2	148.4	138.6	139.4	112.2	127.8	137.8
719.97	95	148.8	142	151.2	151	138.6	142.2	113.8	131.8	138.4
720.74	101.2	146.8	141	152.4	148	137	144.8	116.2	129.6	138.4
721.51	100.4	145	141.2	152.8	146.4	136.6	138.4	115.8	127	132.8
722.27	98.8	145	134.6	150.2	145.6	135.6	133.6	113.2	123.2	129.6
723.04	96	144.6	134.8	152.2	144.4	137.4	134	116.4	126.2	128.8
723.81	99.4	146	136	151.6	142.2	131.8	128.8	113	122.6	126.6
724.57	94.8	149.2	136.2	151.2	142.4	132.6	128	115	122.4	128.6
725.34	91.6	154.6	137.6	153.4	143.8	132.4	131.4	116.4	125.2	130.2
726.1	96.4	155.4	144.4	157	148.4	137.2	138.8	120.8	128	132.2
726.87	101.4	150	147.6	156.6	149.8	137.2	139.6	119.6	126.8	135.4
727.64	101.4	150	139.4	148.4	145	134.4	138.8	118.6	125	134.4
728.4	96.4	152.6	136.2	146.6	143.6	132.2	139	114.8	128.6	130.8
729.17	97.8	147.6	133	147.8	140	132.2	138.8	114	129.2	131.4
729.93	97.6	147.4	131.8	146	136	129.6	134.2	112.8	127.8	132.4
730.7	96.2	148	130.2	142	135.6	127.8	135	114.8	127.4	129.6
731.47	93.2	142.6	134.8	143.8	136.6	133	139.4	119	131.8	133.2
732.23	94.6	138.2	131.4	140.8	133.4	128.6	134.4	113.6	125.6	126.8
733	91	138.8	132.8	138	135	129	135.6	113.4	127.2	129
733.76	92.6	138	128.4	135.6	132.8	128.4	132.2	109.4	125.2	124.8
734.53	90.8	136.8	126.2	136.2	134	129.6	132	109.2	125.6	126.8
735.29	90.2	140.4	122.4	139	132.2	127.6	129.8	104	121	125
736.06	92.2	141.4	126.8	139.6	131.2	130	132.6	108.4	120.6	127.4
736.82	93.8	140	128.2	141	130.8	128.4	128.4	110.4	114.6	125.6
737.59	90	137.8	125.2	140.6	131	125	132	112.2	117.2	126.6
738.35	90.2	144.2	122.4	140.4	126.4	123	127	107.4	111.8	124
739.12	89.6	144.2	125	139.4	128.4	124.8	128.2	110.6	115.6	126.2
739.88	89.2	145.4	127	140.2	134	126.8	128.4	113.4	117.4	130.4
740.65	93.4	145.2	124.6	136.8	136.2	129.2	130.2	113.6	118.8	132.2
741.41	96.4	144.8	126	134.6	134.2	129.8	130	114.4	118.8	132.2
742.17	97.4	138.6	126.4	136.6	132.2	127.4	132.6	116.2	122.2	134.2
742.94	99.4	135.2	122.8	133.4	127.2	121.8	126.6	110.4	120.6	128.2
743.7	97.2	130.6	118.2	129.2	122.4	116.2	124	106	118.6	124.4
744.47	90	131.2	118.4	127.6	121.8	112.6	120.2	103.4	118.8	123
745.23	85.4	132.6	115.6	126.4	119	114.6	116.2	98.4	114	120.4
746	85.4	136.8	116.4	123	120.2	113.2	112.8	96.6	112.4	119.8
746.76	86.6	140	121.8	129.4	129.6	119.4	117.8	100.2	113.2	129
747.52	91.4	139	123	130.8	128.4	123.8	115.8	100.2	112	131.4
748.29	95.2	139	121.2	132.8	128.6	124.4	120	100	111	134
749.05	96	137	125	135.8	128.4	123.8	122.2	105.2	112.6	138.4
749.82	97.4	128.4	122.4	134	127.6	124.4	126.2	105.8	111	139.4
750.58	94	126.4	113.4	127.6	118.8	116.2	120.4	104.8	106	131.8
751.34	85.8	131	112	134	123	119.8	126	108	113.6	135.2
752.11	84.4	132.2	113.4	134.2	120	120.4	126.2	108.6	111.2	133.2
752.87	87.2	132.2	112.2	133.2	122.2	116.2	124.4	107.8	111.6	132
753.63	83.8	140.2	115	136.6	122.4	121.6	125.4	110.2	116.2	132.6
754.4	88.2	139.8	125	140.2	127.6	127.6	131	113.4	118	137.4
755.16	97.8	137.8	126	137.8	126.4	124	126.6	111.4	113.8	132.6
755.92	99.4	130.2	126.2	140	128.2	128.4	129.2	112	124.2	133.8
756.69	97	130.2	122.2	135.6	125.6	129	129	107	122.8	133
757.45	96.4	130	119.6	132.2	129	126.6	126	103.2	121.6	128.2
758.21	92.2	130.2	116.4	129.2	126	126.4	126.2	100.8	122.2	127.8
758.97	88.2	124.2	114.6	123.6	122.2	125	126.4	98	120.6	129.8
759.74	88.2	129.4	113.6	119.6	118.4	116.8	118	94.6	113.6	129.6
760.5	88.4	129.4	116.2	123.4	125	120.4	117.2	100.6	114.2	135
761.26	91.6	130.8	113	120.6	121	116	115.2	97.8	111.4	133.8
762.02	92.4	128.4	116.8	126.4	127	118.6	121.4	102.6	114.2	136.4
762.79	96.2	135.4	110.2	124.8	126.2	113.4	121	100.4	114	131.2
763.55	94.4	134.2	107.2	121	126.2	114.8	122.6	99.8	113	129.8
764.31	93.2	135.2	108	119.4	124.2	115.2	122.8	99.6	111.4	124
765.07	95.8	130.2	113.2	126.6	122.8	120.4	126.2	107.2	114.4	129.4
765.83	96.8	134.2	106	119.6	116.2	112.8	118.8	104	114.4	123
766.6	92.4	131.2	113.4	122	120	118.4	120.2	108.2	117	129.6
767.36	97	130.8	112.4	121.4	117.4	115	118.4	107.8	113.6	125.4
768.12	96.2	125.6	110.8	123.2	113.2	111.8	119	103.8	114.8	122
768.88	90.2	122	108.2	118	114.4	108	112.4	98.4	114.4	116.4
769.64	83.8	122	106	114.2	113	108.6	107.2	91	111	116
770.41	81.4	121.4	105.4	116.4	113	110.2	105.6	93.4	107.2	117.6
771.17	77	124	108.6	121.4	117.4	113.6	111.8	97	110.8	126.6
771.93	80	130.4	108.6	118.4	120	111.8	114.8	96.8	111.4	133.2
772.69	81	134.6	112	123	122	113.4	124.6	102.6	117	141.4
773.45	87	131.4	115.8	130.8	123.6	118.4	129.4	109.2	115.4	144.8
774.21	88.8	134.4	113.4	125	120.2	114.2	129.6	103.6	112.8	139.2
774.97	85.8	135	113	126.8	120.4	112.2	125.4	103	108.6	134
775.73	84.4	134	115.4	126.4	119.6	114.6	124	105.8	105.4	130.2
776.5	83.8	133.8	110.4	121.4	115.2	112.2	117.6	100.6	97.4	126
777.26	84.8	133.4	111.2	120.4	113.8	109.6	117.8	98.6	101.6	121.4
778.02	87	129.6	113.2	127.4	117.6	114.2	123.2	104.6	110	124.2
778.78	90.4	130.2	112	123	116.4	117	126.6	107.2	116	124.2
779.54	90.8	130.6	113	126.6	119	115.4	128.2	106.6	121.4	126.6
780.3	91.8	128.8	115	129.2	122	116.4	128.6	108.2	123.8	129
781.06	90.2	132.8	113.4	126.6	119.8	113.8	122.4	106.6	121	132
781.82	89.6	137.2	110	123.8	115.8	111.2	116.8	99.2	116.2	132.4
782.58	91.4	136	110.8	125.2	117.2	109.6	117.2	97.6	116.6	137.6
783.34	93.2	131	112.2	128	121.6	113.4	122.4	97.4	116.8	144.8
784.1	97.8	130.4	111.4	125	120.8	112.4	123.8	96.2	116.4	140.4
784.86	97	130.2	109	124.2	123	113	127.2	100	114.6	139.8
785.62	97	130.4	113.8	123.4	124.2	113.6	127.6	103.4	113.4	140.8
786.38	96	128	114.6	122.8	122.4	116	124.6	101.6	111.8	135.6
787.14	95.4	130.4	109.2	119.4	114.4	114.2	117.6	100.2	110.6	129.8
787.9	89.6	134.2	113.2	122.2	117.8	119.2	119.2	106.6	113.8	136.8
788.66	91.8	129.4	117	125.4	118.6	121.8	121.2	108.8	119.8	140
789.42	90.2	124.6	114.2	125.2	119.6	120.4	120.8	108	119.4	137.8
790.18	86.6	124.2	113	123.4	118.6	119.8	121.2	106.8	120	139.4
790.94	86.2	127	114.4	123.8	117.8	116.8	118.2	103.8	119.6	135.8
791.7	88.4	128	113	130.2	118.6	114.2	120.2	101.4	116.2	133.2
792.46	90	130.4	111.8	133.2	120.2	117.4	126.2	102.2	117.2	136.8
793.22	90.8	131.4	111.4	131.2	115.4	114.8	123.4	100.6	117	130.6
793.98	94	131	112.6	135.6	113.6	112.6	122.8	102.4	117.6	129.2
794.73	93	126.2	108.8	131.2	112.4	114.8	120	101.8	117.4	130.6
795.49	90.8	120.4	104.6	120.6	106.2	111.8	112.2	95.6	114.6	128
796.25	87	120.6	100.6	113.8	102.4	106.8	102.2	85.6	104.4	120.6
797.01	83	122.8	103.8	117.2	108.4	113	105.6	88.8	106.6	128.6
797.77	87	122.6	102.2	114.2	112.2	115.8	107.6	91	108	129.2
798.53	90.8	126.8	101.6	114.8	110.6	112.2	111.6	90.2	104.4	128.8
799.29	88.4	128.6	106.4	118.8	116.8	114.2	116.6	91.6	107.6	133
800.05	91.2	126.4	109.8	118.2	118.6	113.8	119.2	99.4	115	136.8
