# Supplementary material for: Fluorescence-based monitoring of the pressure-induced aggregation microenvironment evolution for an AIEgen under multiple excitation channels
Source: Nat Commun. 2022 Sep 6;13:5234. doi: 10.1038/s41467-022-32968-9 (PMC9448794; doi:10.1038/s41467-022-32968-9)
Supplement: Supplementary file 2 — Source Data [file 41467_2022_32968_MOESM2_ESM.zip › Source Data/Fig.3/Fig.3c.xls]

## Sheet: Sheet1
Pressure	P+ intensity		Pressure	P- intensity
0.1	843		20.37	148.14
0.2	963		19.01	140.05
0.29	1038.48		16.06	155.32
0.35	1016.03		12.88	152
0.49	998.07		9.72	159.85
0.69	992.77		6.76	165.32
0.95	992.77		5.86	178.52
1.33	978.58		4.78	181.17
1.67	914.42		3.95	178.25
1.95	887.25		2.72	189.88
2.97	898		1.41	160.79
3.64	857		0.7	231.54
4.86	824		0.42	274.23
5.74	784		0.34	253.26
6.68	726
7.7	673.83
8.74	617
10.05	576
11.39	547.03
12.67	491.33
13.61	455.79
14.69	389.366
15.96	340.35
18.18	257.18
20.37	148.14
