# Supplementary material for: Fluorescence-based monitoring of the pressure-induced aggregation microenvironment evolution for an AIEgen under multiple excitation channels
Source: Nat Commun. 2022 Sep 6;13:5234. doi: 10.1038/s41467-022-32968-9 (PMC9448794; doi:10.1038/s41467-022-32968-9)
Supplement: Supplementary file 2 — Source Data [file 41467_2022_32968_MOESM2_ESM.zip › Source Data/Fig.3/Fig.3d, e.xls]

## Sheet: Sheet1
Wavelength	0 GPa	3.4 GPa	4.7 GPa	6.3 GPa	7.2 GPa	10.8 GPa	12.5 GPa	15.1 GPa	16.3 GPa	20.5 GPa
535.059	--	245.814	882.905	1383.76	2062.14	3405.4	1503.01	835.88	291.377	58.5004
535.111	9.90425	245.816	879.496	1297.5	2077.35	3339.09	1447.28	878.944	304.986	52.8942
535.164	6.42009	243.406	876.761	1344.36	2087.49	3378.31	1499.97	831.064	309.678	78.8272
535.216	9.6639	240.507	876.058	1324.28	2099.33	3416.51	1497.6	829.13	311.205	70.7794
535.269	8.29644	247.356	864.418	1349.03	2040.34	3404.96	1490.65	795.76	302.613	78.4552
535.321	7.08488	239.9	870.081	1360.73	2052.9	3439.64	1414.07	897.004	325.979	62.9476
535.374	7.66614	239.497	869.254	1307.59	2039.7	3414.19	1520.05	828.195	315.503	72.1149
535.426	6.41137	247.584	883.721	1362.69	2101.92	3416.96	1519.65	839.627	298.984	61.82
535.479	7.09632	241.768	864.346	1370.12	2109.21	3418.35	1468.87	867.814	329.792	38.2693
535.531	5.9908	242.919	878.886	1354.14	2073	3431.71	1496.22	859.34	315.054	80.175
535.584	4.73868	250.065	877.132	1319.47	2116.65	3456.71	1544.7	855.164	291.815	87.8825
535.637	8.99462	242.514	870.083	1325.65	2083.4	3454.55	1511.01	840.326	292.092	56.1715
535.689	5.31176	254.129	880.76	1329.26	2052	3529.91	1534.74	862.165	321.619	63.1953
535.742	4.97171	249.759	886.119	1364.67	2123.14	3477.62	1528.44	848.254	321.479	57.5279
535.794	5.50326	248.966	876.435	1317.16	2091.23	3507.27	1530.51	866.727	313.95	82.9726
535.847	4.83015	243.336	873.215	1354.9	2141.09	3481.88	1477.5	843.006	327.337	63.898
535.899	6.04922	249.372	876.341	1357.1	2108.9	3484.62	1513.06	881.22	313.124	72.6895
535.952	6.04409	245.474	893.145	1376.93	2115.68	3539.39	1550.72	858.034	298.301	69.2684
536.004	5.37966	250.998	898.93	1402.78	2160.09	3518.26	1518.69	874.531	305.303	58.153
536.057	6.61705	250.268	883.358	1404.08	2139.7	3517.28	1532.51	863.088	362.698	36.9415
536.109	5.64108	252.46	903.179	1399.32	2122.06	3623.31	1554.45	893.727	346.685	73.1641
536.162	4.37834	247.124	899.335	1414.71	2161.23	3565.62	1516.45	902.036	320.077	68.2682
536.214	5.70863	249.254	907.944	1387.85	2209.63	3546.13	1563.16	857.503	355.06	70.3421
536.267	6.23159	248.407	894.73	1414.2	2126.86	3549.1	1579.72	915.861	325.269	55.5067
536.319	4.68899	254.578	917.176	1388.48	2158.39	3590.78	1530.01	892.411	316.016	50.0729
536.372	5.27888	253.403	901.302	1400.44	2181.85	3616.65	1564.23	892.405	297.841	92.9355
536.424	6.05905	248.887	916.879	1403.82	2205.89	3626.4	1553.05	885.062	332.318	86.1565
536.477	7.41122	256.605	915.496	1378.51	2197.15	3575.83	1633.32	891.718	337.195	73.9364
536.529	5.16235	255.29	908.856	1390.54	2162.99	3765.3	1574.56	913.648	367.919	57.0331
536.582	4.37564	255.835	921.305	1423.63	2160.58	3644.09	1633.25	894.824	335.14	86.0192
536.634	5.38756	255.245	905.744	1456.39	2241.06	3722.98	1586.94	895.797	352.28	60.3908
536.687	7.2437	255.673	914.168	1402.69	2153.51	3730.75	1564.76	917.963	318.953	83.3502
536.739	6.18676	255.586	926.989	1459.73	2263.04	3686.09	1604.26	937.219	350.896	63.9013
536.792	3.96531	257.589	942.954	1383.66	2224.8	3810.74	1694.66	927.332	339.158	58.592
536.844	6.93242	261.739	927.279	1422.09	2247.39	3739.42	1686.36	937.362	327.687	92.5102
536.897	7.36608	258.419	931.444	1464.03	2277.83	3683.97	1655.61	893.453	344.92	58.9701
536.949	4.62204	259.069	929.512	1428.61	2259	3780.93	1646.52	916.351	331.995	85.2419
537.002	4.49959	259.924	941.568	1460.85	2299.25	3797.49	1707.42	917.485	350.211	77.203
537.055	5.59008	258.05	927.006	1434.28	2278.31	3707.74	1645.16	899.386	352.853	86.8219
537.107	4.82448	259.998	940.87	1449.19	2309.94	3745.6	1626.15	920.776	382.819	62.5011
537.16	2.58329	255.387	938.24	1470.36	2295.63	3865.08	1681.24	900.665	339.139	72.2756
537.212	5.45806	260.168	942.316	1422.49	2213.01	3842.06	1680.48	943.333	328.116	84.2459
537.265	6.69576	265.109	961.92	1461.73	2323.19	3897.81	1743.85	953.614	341.212	96.6951
537.317	4.83127	264.689	952.363	1499.18	2294.58	3887.37	1690.11	960.671	360.81	86.0135
537.37	4.94201	264.296	960.527	1457.27	2316.01	3964.26	1649.36	977.107	337.241	87.1021
537.422	6.09743	266.208	960.259	1538.25	2374.23	3957.71	1723.77	974.258	360.711	70.7938
537.475	3.27582	275.819	960.039	1522	2375.91	3936.49	1777.41	984.963	378.315	76.1108
537.527	4.93315	264.468	970.428	1555.19	2228.04	4053.66	1734.89	972.744	383.303	53.4842
537.58	6.90002	266.538	961.579	1494.18	2403.57	3966.36	1696.23	1021.5	350.103	87.5259
537.632	7.61684	267.038	979.928	1497.53	2297.06	3983.28	1781.38	988.291	375.908	79.1971
537.685	5.47973	271.398	971.858	1470.18	2302.56	3998.86	1766.52	956.08	381.32	71.1501
537.737	3.24062	265.197	966.756	1503.65	2285.34	3945.64	1789.75	988.899	355.074	44.246
537.79	5.56834	267.416	983.739	1548.95	2375.46	3946.37	1745.7	970.819	334.307	97.414
537.842	6.58292	270.16	979.824	1476.43	2371.71	3980.3	1749.29	984.53	330.766	84.3565
537.895	6.19922	266.867	976.387	1487.32	2344.36	4022.45	1722.81	1018.27	362.175	74.8568
537.947	5.21492	272.26	961.485	1504.31	2362.26	4080.94	1748.97	1002.88	363.681	77.1444
538	5.66684	276.325	985.445	1533.49	2313.48	4007.89	1741.17	1014.67	336.751	70.6625
538.052	5.01859	268.797	994.97	1577.4	2399.31	4095.14	1739.25	959.851	370.877	75.2825
538.105	7.81068	271.087	987.438	1542.11	2358.72	4109.83	1763.42	997.198	391.994	57.7442
538.157	5.57311	278.135	1001.64	1541.68	2396.66	4048.42	1748	1010.72	388.569	77.4923
538.21	5.34763	264.754	992.342	1523.62	2402.13	3950.83	1807.29	1047.43	370.529	91.8026
538.262	4.26798	273.289	985.781	1537.23	2412.12	4151.75	1777.1	1028.2	341.621	75.6684
538.315	7.04991	274.181	982.231	1532.54	2320.51	4234.82	1751.34	1043.68	387.209	53.4081
538.367	4.7929	271.82	984.374	1477.97	2309.24	4055.05	1735.19	1037.8	368.038	77.3653
538.42	5.21084	274.849	990.372	1543.47	2400.45	4134.85	1768.78	1019.69	373.995	95.6988
538.472	5.33429	270.356	999.802	1545.98	2449.08	4035.64	1791.78	1012.22	359.459	79.3897
538.525	4.12741	273.495	995.574	1545.68	2421.22	4164.56	1767.62	993.665	408.507	72.8688
538.577	2.91789	272.602	987.198	1583.25	2425.76	4127.61	1759.18	1005.09	400.267	39.8055
538.63	4.21315	270.229	980.57	1527.24	2409.38	4122.61	1783.14	1013.92	409.298	93.2717
538.682	5.33515	268.834	993.706	1541.77	2421.25	4131.35	1781.29	1038.35	407.844	81.5688
538.735	4.91825	275.239	988.36	1578.94	2354.02	4131.14	1782.04	1011.19	373.242	79.7432
538.787	4.13219	271.747	985.293	1493.86	2400.39	4186.02	1812.47	1058.1	339.079	78.4189
538.84	2.81006	274.681	999.247	1570.33	2416.86	4142.4	1848.43	1013.76	365.928	92.864
538.892	6.1019	268.286	997.851	1513.08	2443.03	4120.84	1850.69	1026.08	375.423	73.7634
538.945	5.98735	271.824	994.791	1606.3	2412.2	4133.83	1764.41	1006.51	381.703	86.9007
538.997	5.10091	270.487	1001.42	1583.09	2433.98	4243.45	1780.65	1013.9	392.159	74.6971
539.05	4.10375	269.692	988.55	1544.4	2439.37	4113.44	1853.4	1020.41	377.038	83.2991
539.102	5.89897	275.577	993.346	1521.98	2405.49	4205.09	1834.34	1049.62	401.746	86.0884
539.155	4.46664	274.611	1007.1	1627.39	2460.43	4301.76	1869.32	1099.73	422.889	83.9152
539.207	5.00828	272.38	995.063	1580.74	2444.93	4258.12	1800.2	1099.51	394.413	101.358
539.26	4.53673	271.075	1002.96	1506.28	2499.03	4186.08	1880.78	1028.47	379.657	85.3408
539.312	8.07386	269.766	1006.26	1565.55	2420.86	4205.58	1795.64	1022	384.623	72.5289
539.365	4.12084	280.29	1011.14	1585.08	2427.65	4300.45	1835.2	998.417	409.043	64.8751
539.417	1.81094	278.449	1006.71	1592.53	2382.75	4256.43	1921.66	1065.76	384.551	79.1077
539.47	4.10446	276.297	1016.31	1586.84	2460.75	4233.86	1871.13	1028.08	393.058	81.0204
539.522	6.53734	279.079	1031.62	1617.74	2446.41	4352.44	1885.58	1037.29	388.984	75.8189
539.575	4.98344	275.904	1015.45	1601.46	2474.49	4324.12	1863.05	1054.74	432.631	73.383
539.627	4.75372	285.656	1011.28	1546.2	2443.34	4359.75	1887.04	1070.82	395.546	69.9309
539.68	5.06043	277.498	1021.75	1628.71	2458.85	4348.73	1926.84	1078.21	373.183	78.3358
539.732	6.77351	285.815	1022.45	1641.58	2567.53	4428.53	1875.13	1098.87	385.376	82.5807
539.785	6.89146	292.314	1035.97	1633.28	2560.15	4427.65	1939.92	1095.61	413.335	71.6448
539.837	4.10927	280.888	1036.79	1614.75	2548.6	4489.35	1893.19	1101.53	376.668	91.977
539.89	4.19915	282.4	1032.57	1592.74	2483.92	4396.98	1941.86	1072.27	373.77	82.8179
539.942	6.09297	281.692	1046.74	1646.12	2550.93	4474.8	1930.78	1059.74	441.008	54.8517
539.995	3.66609	279.333	1064.81	1680.18	2571.65	4462.1	1910.3	1100.5	390.147	80.8709
540.047	4.78114	285.236	1052.61	1673.42	2631.45	4567.94	1897	1138.42	425.946	86.7262
540.099	4.3256	282.284	1046.93	1696.27	2518.18	4439.56	1938.75	1107.7	398.03	96.227
540.152	6.93729	291.482	1060.63	1704.93	2567.77	4548.92	2009.25	1115.4	412.546	82.9458
540.204	4.23958	288.539	1068.1	1640.09	2646.46	4596.88	1919.21	1080.52	427.591	78.0436
540.257	3.90875	297.011	1078.39	1630.49	2614.4	4535.54	2041.43	1125.1	412.022	80.207
540.309	6.82428	289.68	1070.39	1631.22	2616.41	4535.26	1958.48	1098.1	425.283	122.133
540.362	4.44428	292.116	1066.61	1691.56	2619.47	4620.92	1963.34	1122.38	396.391	87.6003
540.414	5.33014	292.758	1070.53	1711.93	2613.99	4593.82	2006.23	1117.74	428.888	83.3644
540.467	5.02826	294.23	1074.89	1702.18	2715.94	4617.11	2041.15	1135.81	393.673	81.6017
540.519	6.68066	296.028	1076.81	1730.15	2692.79	4526.21	2084.53	1148.64	425.504	91.4943
540.572	5.05903	302.776	1103.57	1649.84	2684.97	4734.03	2020.95	1129.16	493.59	77.6433
540.624	4.485	304.102	1083.29	1633.55	2692.72	4668.75	2021.87	1114.18	416.3	70.6717
540.677	6.42286	291.462	1083.17	1620.73	2636.54	4660.87	2012.7	1161.38	436.066	89.8427
540.729	5.93334	295.898	1095.67	1674.15	2735.29	4693.33	2009.22	1160.61	439.239	109.533
540.782	5.13135	295.411	1095.07	1699.03	2636.58	4785.47	2022.46	1152.08	406.033	81.4266
540.834	5.07868	297.885	1110.88	1717	2718.52	4744.93	2086.48	1173.99	450.68	94.5871
540.887	5.39342	293.943	1095.84	1772.73	2709.56	4774.19	2073.32	1167.49	435.731	106.438
540.939	7.28033	299.24	1099.59	1750.8	2714.37	4833.9	2079.28	1177.7	449.124	107.568
540.992	6.13431	298.21	1103.11	1727.87	2751.65	4762.48	2052.24	1169.4	435.357	70.5389
541.044	3.5148	306.262	1099.14	1747.95	2735.73	4814.45	2110.28	1156.71	431.824	92.1372
541.097	4.60251	299.905	1110.23	1741.36	2731.9	4791.58	2120.76	1206.18	442.929	118.188
541.149	5.7694	301.251	1097.08	1750.76	2709.95	4783.18	2125.98	1153.35	439.216	89.8147
541.202	6.33777	296.082	1103.96	1740.85	2714.02	4889.58	2054.72	1192.18	425.229	73.6185
541.254	6.23084	303.803	1108.86	1726	2697.28	4866.12	2115.94	1212.41	424.288	85.7369
541.307	6.44933	300.989	1107.08	1795.69	2812.79	4825.06	2128.48	1148.3	429.651	107.688
541.359	6.33356	302.902	1109.77	1753.13	2755.95	4833.27	2096.65	1200.91	475.313	87.8177
541.412	6.64415	305.003	1115.41	1718.38	2710.58	4868.48	2135.43	1170.06	449.853	93.0353
541.464	4.56734	302.766	1122.93	1742.1	2722.67	4931.02	2112.35	1223.17	451.161	96.3645
541.517	5.9785	301.15	1099.82	1769.89	2808.37	4888.59	2149.28	1195.38	449.086	125.657
541.569	5.64381	300.885	1114.06	1758.7	2853.58	4879.89	2155.14	1159.96	458.308	101.483
541.622	5.64641	303.636	1112.26	1799.61	2736.55	4955.83	2173.36	1193.11	461.743	80.7778
541.674	5.75749	303.731	1117.41	1770.43	2797.05	4937.28	2164.02	1199.93	462.938	99.357
541.726	8.0704	302.411	1121.29	1789.93	2802.55	4960.13	2200.98	1200.63	448.732	111.636
541.779	6.75635	308.835	1127.85	1799.32	2782.17	4949.32	2188.51	1237.6	455.21	102.86
541.831	4.69741	307.402	1137.16	1839.69	2789.22	5054.57	2129.51	1210.9	435.133	102.19
541.884	4.45593	313.549	1123.71	1760.43	2801.39	4939.69	2236.96	1240.94	454.827	110.427
541.936	6.85804	312.306	1148.09	1751.7	2788.74	5005.75	2138.45	1221.66	480.797	111.457
541.989	4.79441	303.69	1138.89	1800.87	2814.15	5115.7	2193.07	1208.27	476.516	82.158
542.041	6.33624	311.099	1148.68	1796.34	2853.56	5071.37	2182.53	1237.13	456.248	99.8042
542.094	4.36779	312.914	1145.17	1764.29	2812.8	5180.47	2201.53	1230.88	439.209	86.7437
542.146	7.71938	308.956	1152.52	1795.8	2839.3	5052.5	2182.18	1236.68	447.124	101.421
542.199	4.80039	316.621	1164.76	1757.91	2784.87	5129.23	2300.97	1261.75	477.953	112.911
542.251	4.45661	310.412	1155.56	1736.4	2900.67	5152.9	2240.53	1273.75	489.4	93.9473
542.304	6.96028	315.251	1143.61	1857.21	2831.1	5059.69	2163.3	1317.83	486.551	98.1829
542.356	6.84369	311.091	1154.78	1727.42	2814.52	5072.21	2199.96	1258.52	446.747	100.246
542.409	7.24331	324.7	1155.59	1850.34	2870.18	5187.04	2290.31	1262.37	527.179	102.354
542.461	4.29406	318.853	1170.62	1883.97	2874.64	5101.64	2256.58	1265.45	471.227	110.617
542.514	2.75137	317.278	1160.12	1811.02	2980.88	5303.2	2287.53	1284.52	476.568	114.155
542.566	4.49562	317.207	1182.12	1848.6	2853.29	5191.36	2230.69	1270.59	472.342	100.194
542.619	6.60637	314.906	1179.85	1865.74	2913.99	5317.17	2265.54	1249.8	489.1	90.5333
542.671	6.12755	315.085	1179.29	1819.06	2901.45	5202.25	2252.73	1281.63	489.391	108.632
542.723	6.56963	320.282	1179.29	1844.91	2925.47	5233.89	2292.02	1310.67	468.723	122.944
542.776	6.0014	315.526	1176.79	1913.08	2874.02	5184.77	2264.71	1282.24	480.294	94.0896
542.828	10.0422	322.423	1183.82	1892.73	3036.96	5260.94	2304.42	1327.39	498.463	92.8401
542.881	5.64664	328.532	1207.23	1854.34	2968.03	5386.23	2322.34	1298.82	477.345	109.9
542.933	6.11281	328.047	1187.52	1847.41	2953.83	5350.64	2320.5	1334.6	480.143	98.0337
542.986	6.52557	327.84	1192.09	1925.44	2981.83	5295.6	2305.33	1313.37	509.832	108.616
543.038	5.92119	322.767	1176.1	1832.02	2959.58	5312.04	2308.77	1307.68	463.733	82.4169
543.091	4.81687	326.888	1188.21	1910.83	2960.09	5362.43	2310.26	1348.84	500.464	96.5808
543.143	5.95435	323.453	1196.43	1917.9	2940.96	5393.67	2351.03	1304.78	489.43	99.4327
543.196	5.45508	324.67	1179.57	1917.31	2941.58	5280.09	2326.3	1310.73	511.611	120.251
543.248	7.28058	331.535	1211.19	1950.63	3054.11	5429.52	2257.97	1333.35	552.341	98.3168
543.301	7.23997	322.324	1177.73	1868.08	3022.38	5337.24	2393.47	1376.33	501.98	81.2834
543.353	5.1465	323.553	1200.34	1956.45	2998.32	5382.55	2348.49	1288.87	504.58	127.242
543.406	6.14224	329.047	1198.58	1913.84	2943.81	5398.25	2387.75	1299.31	509.621	80.1775
543.458	6.32133	332.071	1206.84	1856.6	2926.78	5363.28	2346.09	1276.71	480.131	99.2997
543.51	7.28883	326.04	1224.24	1918.31	3072.05	5447.64	2396.61	1379.6	475.342	113.861
543.563	7.68814	328.41	1211.18	1927.21	3019.43	5496.13	2451.27	1324.57	464.972	108.823
543.615	9.42286	327.579	1215.35	1903.43	3001.53	5505.89	2340.72	1306.86	491.167	107.443
543.668	6.88958	325.818	1219.63	1897.75	2924.9	5561.74	2393.45	1330.79	512.179	99.5905
543.72	4.58394	323.199	1212.46	1917.27	3099.89	5455.88	2393.64	1355.78	504.729	124.543
543.773	6.31278	331.692	1208.23	1951.48	2982.25	5510.72	2343.69	1346.1	471.57	115.442
543.825	7.37862	329.237	1218.33	1876.7	3054.98	5397.42	2411.04	1318.96	477.648	99.8719
543.878	6.10433	334.694	1209.05	1926.61	2982.63	5530.04	2418.78	1278.09	503.821	112.324
543.93	5.84454	322.028	1221.35	1902.92	3032.5	5507.6	2392.73	1338.19	489.372	112.599
543.983	7.62449	330.155	1216.61	1945.14	3016.31	5548.32	2409.76	1338.87	510.929	90.4203
544.035	9.34404	334.112	1228.14	1945.46	3050.77	5502.52	2425.28	1377.8	492.228	98.8802
544.087	7.49145	331.591	1215.09	1952.48	3000.41	5489.43	2489.57	1370.19	503.777	106.401
544.14	6.22109	328.087	1233.78	1913.33	3006.99	5607.19	2393.26	1405.62	479.089	154.967
544.192	7.92154	334.589	1239.01	1972.53	3067.18	5700.43	2469.6	1342.05	510.421	105.604
544.245	7.58681	322.885	1218.49	1919.05	3075.28	5531.62	2425.03	1351.21	545.035	108.357
544.297	6.12822	337.142	1239.27	1978.79	3141.58	5683.81	2445.92	1413.3	541.471	105.013
544.35	7.98686	331.525	1255.53	1960.8	3042.38	5638.93	2442.15	1466.6	500.898	123.584
544.402	8.1989	334.533	1237.02	2013.58	3181.56	5678.69	2509.9	1365.86	511.377	105.991
544.455	7.9852	339.109	1247.94	1959.88	3080.32	5699.17	2487.17	1342.52	553.19	91.8339
544.507	6.17076	344.734	1258.21	1970.38	3094.31	5744.01	2559.86	1404.9	510.872	134.324
544.56	5.60912	336.019	1256.55	1991.41	3163.5	5757.25	2542.42	1379.98	496.617	118.661
544.612	8.4985	344.157	1277.19	2058.42	3101.44	5774.66	2555.36	1414.99	504.015	111.391
544.664	7.90532	346.847	1273.77	1982.62	3204.32	5777.88	2511.02	1394.28	519.976	99.8266
544.717	4.74636	352.433	1275.3	2014.76	3246.44	5764.72	2512.63	1456.88	514.648	112.407
544.769	4.531	342.545	1286.35	2062.96	3202.01	5829.9	2538.24	1405.35	542.727	124.651
544.822	7.0908	348.396	1297.1	2047.15	3200.77	5902.28	2561.64	1465.06	555.483	110.654
544.874	7.70602	348.43	1300.91	2048.97	3193.94	5931.77	2575.49	1445.58	549.899	81.4253
544.927	4.56474	349.584	1285.35	2038.25	3211.81	5876.37	2607.15	1457.43	507.656	97.7543
544.979	6.41904	347.286	1272.55	2010.59	3213.14	5884.48	2583.16	1461.73	494.977	149.156
545.032	3.90008	352.022	1296.84	2042.78	3115.31	6027.2	2680.86	1454.31	564.391	81.1034
545.084	6.37018	346.981	1302.32	2030.73	3220.13	6044.48	2661.4	1458.97	563.289	100.388
545.137	4.34934	361.149	1303	2107.64	3236.54	5934.29	2549.62	1465.5	525.936	114.527
545.189	7.07427	349.249	1309.29	2105.21	3244.13	6019.48	2687.53	1447.99	536.833	112.074
545.241	6.95445	348.407	1310.39	2061.15	3313.94	6097.3	2591.38	1412.67	537.305	109.7
545.294	6.06759	353.827	1314.57	2082.83	3246.44	6056.03	2695.68	1480.66	571.641	131.141
545.346	4.39497	361.8	1318.99	2013.55	3288.16	6263.62	2723.07	1464.28	558.089	102.185
545.399	5.14175	355.362	1305.69	2017.99	3354.04	6169.68	2637.46	1476.4	556.018	109.198
545.451	8.49733	360.139	1319.27	2126.77	3276.12	6059.12	2652.4	1486.32	522.222	109.354
545.504	6.30186	353.683	1332.36	2071.42	3302.43	6115.98	2675.32	1500.38	554.366	113.342
545.556	5.83244	357.351	1321.27	2139.86	3263.48	6181.06	2691.35	1544.15	557.95	112.932
545.609	6.25478	359.709	1333.36	2099.86	3290.14	6116.92	2662.58	1501.11	522.271	120.267
545.661	7.63772	362.14	1340.42	2120.33	3340.16	6216.71	2684.31	1439.62	589.294	124.357
545.713	4.15475	355.546	1345.6	2069.01	3299.1	6276.89	2649.55	1477.31	554.27	108.396
545.766	6.37687	363.968	1347.77	2100.23	3313.19	6263.64	2727.59	1461.93	551.986	117.088
545.818	7.22764	351.693	1341.64	2132.35	3336.03	6206.41	2753.97	1520	560.994	94.2381
545.871	6.39738	363.888	1350.46	2113.07	3448.12	6293.69	2771.59	1496.53	580.491	114.085
545.923	4.54808	355.284	1332.1	2076.44	3360.85	6231.09	2697.75	1537.63	561.847	110.382
545.976	4.9581	351.048	1327.78	2079.41	3368.65	6204.11	2691.33	1538.69	583.452	86.6404
546.028	6.98653	359.21	1338.17	2073.32	3410.07	6247.76	2653.61	1527.4	545.974	122.678
546.081	8.53325	354.545	1349.24	2130.39	3319.93	6288.86	2742.74	1469.72	584.573	138.132
546.133	4.77802	361.854	1338.43	2107.66	3337.27	6278.42	2684.91	1568.5	568.153	118.273
546.185	6.07189	359.694	1336.75	2091.7	3375.03	6243.18	2743.96	1540.18	568.361	105.537
546.238	6.75404	364.089	1359.39	2151.35	3386.97	6371.58	2701.05	1486.74	542.637	99.2629
546.29	7.0725	364.216	1344.66	2140.68	3361.86	6326.81	2737.91	1533.54	564.756	96.8783
546.343	5.38719	366.62	1354.65	2113.78	3392.74	6285.31	2716.05	1501.87	550.211	110.48
546.395	6.39384	350.983	1357.68	2152.65	3385.41	6379	2766.94	1560.73	545.486	114.146
546.448	5.73724	356.25	1351.39	2113.52	3355.29	6286.04	2731.34	1527.05	574.153	107.585
546.5	5.83355	364.507	1342.09	2145.56	3425.89	6370.53	2745.56	1524.46	567.292	99.6593
546.553	6.27094	358.874	1341.69	2165.81	3333.06	6444.75	2754.84	1584.36	590.166	100.733
546.605	5.15703	362.557	1342.27	2246.95	3370.45	6423.59	2788.03	1519.45	565.023	138.529
546.657	8.55724	351.004	1347.41	2114.99	3347.95	6261.27	2764.45	1518.31	571.691	120.241
546.71	6.9215	363.992	1363.45	2166.2	3347.21	6414.06	2769.04	1517.94	581.804	112.642
546.762	3.63878	365.08	1358.68	2159.15	3355.68	6411.84	2782.43	1573.73	573.754	120.215
546.815	4.91789	358.115	1346.36	2126.22	3296.27	6460.32	2774.76	1515.48	568.847	123.757
546.867	6.57987	363.765	1359.46	2144.45	3359.65	6495.04	2775.64	1591.85	561.893	126.562
546.92	6.12686	366.688	1346.61	2086.12	3370.75	6384.35	2734.13	1587.38	598.397	109.887
546.972	5.25567	363.788	1374.19	2119.18	3425.16	6451.15	2845.43	1498.85	530.798	128.349
547.024	6.68136	366.814	1371.34	2145.47	3464.47	6417.17	2855.59	1595.03	565.452	129.651
547.077	6.68032	368.818	1362.27	2184.05	3353.43	6413.38	2812.39	1561.95	586.005	123.083
547.129	5.36216	372.605	1362.87	2182.45	3323.16	6541.78	2871.47	1591.16	606.465	123.901
547.182	5.54968	363.247	1358.55	2207.18	3291.88	6504.96	2804.98	1547.87	602.071	130.791
547.234	7.93948	363.892	1361.21	2140.91	3451.15	6518.45	2829.5	1535.98	571.528	139.635
547.287	6.45361	366.317	1383.09	2226.55	3488.28	6555.38	2817.22	1543.98	593.67	117.429
547.339	4.92283	370.328	1372.15	2191.92	3413.26	6548.61	2801.12	1561.72	597.992	98.7609
547.391	3.62477	368.664	1376.45	2150.57	3446.97	6537.82	2888.68	1588.29	574.694	103.206
547.444	4.57951	359.232	1379.21	2157.81	3465.88	6513.99	2825.21	1584.45	582.552	124.292
547.496	6.04076	365.758	1392.66	2208.29	3411.74	6629.03	2808.91	1570.81	586.871	131.992
547.549	5.50668	377.537	1389.35	2231.08	3455.39	6716.26	2832.96	1615.4	586.921	120.226
547.601	4.9545	372.279	1401.98	2234.68	3480.32	6576.7	2867.55	1622.07	587.264	106.974
547.654	5.83581	367.534	1392.82	2217.75	3510.82	6530.43	2854.81	1614.3	621.893	128.969
547.706	7.67314	371.01	1387.86	2189.71	3517.29	6642.03	2861.06	1583.67	643.058	91.554
547.758	6.33659	373.344	1397.85	2168.68	3537.85	6595.2	2812.1	1642.56	634.675	118.256
547.811	5.44835	361.566	1389.14	2176.49	3490.66	6606.7	2928.86	1648.16	563.077	113.48
547.863	6.90439	372.527	1393.14	2221.8	3522.72	6627	2952.59	1618.92	582.462	125.202
547.916	8.15054	377.353	1391	2201.98	3470.5	6689.13	2906.91	1647.97	617.042	126.434
547.968	3.72461	380.062	1396.18	2234.56	3431.93	6667.19	2891.67	1654.09	630.694	112.508
548.021	6.74698	370.599	1388.82	2248.25	3530.72	6708.59	2857.2	1619.87	578.14	150.208
548.073	5.70818	374.191	1406.42	2241.64	3529.04	6791.11	2955.26	1636	569.282	120.823
548.125	7.83476	372.661	1404.45	2257.32	3513.62	6739.59	2898.28	1611.36	588.308	103.819
548.178	6.07725	376.049	1392.22	2227.56	3503.91	6690.58	2907.68	1669.68	568.403	102.269
548.23	4.39622	373.619	1402.2	2261.34	3517.02	6706.49	2889.27	1617.95	595.456	126.045
548.283	6.96219	381.747	1397.68	2251.84	3553.84	6756.51	2965.69	1661.05	598.323	120.961
548.335	6.83221	375.132	1388.43	2249.7	3474.16	6824.66	2843.97	1606.05	579.127	109.797
548.388	4.06381	372.285	1414.7	2261.84	3703.48	6816.38	2945.16	1636.32	596.407	121.45
548.44	6.8652	381.362	1410.11	2211.29	3605.72	6880.15	2899.35	1669.75	588.306	131.936
548.492	5.1372	382.269	1407.42	2266.01	3614.32	6841.29	3009.56	1651.91	625.279	127.652
548.545	5.30068	381.689	1392.59	2217.56	3519.16	6708.66	2892.74	1671.81	575.12	109.241
548.597	2.62726	373.741	1403.3	2281.49	3568.64	6792.49	2973.72	1640.75	597.318	140.482
548.65	4.705	376.291	1436.61	2300.75	3540.37	6838.23	2943.8	1660.08	619.691	162.223
548.702	8.90356	383.249	1417.33	2234.02	3642.42	6930.92	2959.91	1640.2	587.018	126.252
548.755	5.85356	385.023	1410.71	2223.9	3550.09	6736.52	2977.42	1649.23	619.536	112.741
548.807	3.81229	375.527	1418.07	2284.98	3512.83	6862.07	2930.92	1658.1	604.214	97.6616
548.859	6.12539	372.386	1399.45	2223.25	3541.48	6809.14	2931.29	1591.82	607.978	155.455
548.912	7.98101	379.338	1422.35	2347.1	3549.59	6868.02	2950.02	1627.59	607.136	114.574
548.964	5.86706	386.282	1403.74	2262.11	3590.59	6908.38	3061.55	1643.73	619.624	132.316
549.017	5.24734	385.678	1432.31	2295.59	3576.36	7026.98	3049.24	1705.67	610.712	115.657
549.069	5.64451	372.855	1430.57	2273.5	3676.11	7068.59	3013.9	1678.8	625.121	124.595
549.121	5.79569	380.114	1443.02	2293.69	3627.78	6958.21	2916.39	1649.19	638.467	117.954
549.174	7.38646	382.324	1441.1	2253.2	3640.55	6997.21	3003.57	1659.08	633.466	112.042
549.226	5.46765	384.384	1445.88	2280.73	3680.62	7007.42	3015.54	1624	601.161	127.585
549.279	7.6579	383.707	1438.55	2273.89	3676.22	7000.45	3043.91	1642.32	628.04	119.83
549.331	7.73689	387.767	1464.61	2388.94	3678.02	7072.09	3122.61	1733.71	621.497	116.733
549.384	2.3237	375.344	1458.64	2330.67	3623.07	7030.39	3057.16	1668.52	610.355	115.182
549.436	6.22717	386.554	1462.96	2319.32	3728.78	6989.21	3051.29	1742.98	624.964	134.075
549.488	6.7901	388.144	1448.53	2347.26	3702.61	7053.9	3040.46	1704.09	652.999	161.623
549.541	6.14648	388.044	1469.07	2310.59	3686.88	7212.4	3039.37	1672.25	636.325	121.618
549.593	5.47001	395.235	1455.42	2281.35	3685.79	7157.21	3059.81	1688.25	659.302	123.214
549.646	5.83103	388.918	1471.77	2294.4	3763.01	7221.44	3101.74	1786.87	622.088	143.559
549.698	4.53364	391.511	1482.77	2297.87	3765.45	7326.36	3077.16	1729.75	665.538	137.247
549.75	6.33688	391.984	1477.72	2301.71	3739.58	7194.33	3061.05	1753.19	645.285	126.463
549.803	4.95537	394.381	1483.3	2353.61	3703.66	7231.14	3127.45	1737.47	650.466	121.623
549.855	4.64346	390.526	1486.55	2389.65	3754.39	7395.56	3169.06	1730.46	650.148	129.594
549.908	6.06595	402.612	1485.64	2405.05	3765.67	7229.71	3187.53	1772.54	645.354	124.274
549.96	5.86564	395.397	1499.6	2479.76	3727.32	7474.96	3154.2	1716.5	653.799	127.917
550.013	6.87551	401.05	1497.87	2422.96	3807.85	7422.41	3144.98	1763.43	666.086	134.973
550.065	4.54221	394.89	1501.82	2395.21	3852.9	7309.07	3172.64	1809.82	630.168	150.455
550.117	7.88554	397.083	1499.55	2452.27	3789.13	7309.58	3252.2	1780.73	671.708	125.877
550.17	5.34185	399.099	1521.3	2376.88	3889.11	7495.82	3204.66	1735.12	691.416	128.406
550.222	3.46755	404.854	1517.59	2419.74	3796.57	7529.6	3223.53	1758.99	675.354	130.255
550.275	5.99821	411.54	1527	2470.76	3842.73	7454.27	3256.58	1798.85	673.473	142.592
550.327	5.44679	402.415	1536.82	2435.04	3912.37	7504.13	3206.19	1786.7	671.93	130.44
550.379	6.99604	405.777	1537.59	2530.99	3784.99	7556.54	3254.37	1824.33	696.344	138.39
550.432	5.22758	414.097	1523.61	2344.39	3888.12	7641.49	3320.48	1839.96	636.699	115.066
550.484	5.13537	414.488	1529.68	2489.39	3883.09	7603.82	3295.06	1851.48	632.186	153.923
550.537	7.33271	413.842	1545.81	2401.7	3857.6	7559.76	3298.47	1886.09	675.96	137.39
550.589	5.67473	411.719	1541.78	2476.41	3886.92	7679.32	3255.4	1780.76	659.419	131.664
550.641	6.21426	411.322	1524.46	2487.78	3911.37	7536.97	3323.71	1839.33	658.389	123.79
550.694	7.5074	405.336	1532.21	2464	3937.98	7585.85	3297.58	1841.58	673.934	160.565
550.746	8.61694	400.347	1566.03	2515.72	3897.29	7697.93	3253.62	1845.14	661.01	129.138
550.799	7.72788	419.084	1539.11	2502.28	3958.82	7658.7	3232.36	1835.2	666.354	119.07
550.851	4.88922	411.431	1549.88	2476.42	3873.09	7779.2	3306.16	1848.65	656.644	150.777
550.903	7.24076	420.749	1563.7	2496.89	3894.58	7745.66	3359.68	1836.76	633.175	148.658
550.956	8.05301	406.267	1561.7	2522.43	3866.64	7789.82	3310.26	1798.15	702.011	152.849
551.008	6.44094	420.149	1560.75	2489.39	3975.8	7853	3431.65	1824.88	699.262	119.466
551.061	6.18408	418.353	1568.56	2487.04	3892.36	7707.73	3276.55	1851.77	680.798	129.624
551.113	5.42052	411.496	1561.63	2455.67	3975.92	7781.53	3381.14	1844.65	680.584	140.473
551.165	8.01201	409.498	1556.58	2499.7	3966.77	7686.9	3353.18	1878.56	675.413	138.992
551.218	6.05644	417.664	1560.71	2465.28	3979.67	7738.02	3406.55	1834.63	692.601	125.927
551.27	5.74101	407.301	1558.64	2505.2	3972.05	7682.5	3362.25	1860.55	657.878	140.275
551.323	6.96152	404.029	1572.91	2537.68	4067.34	7792.8	3362.84	1852.73	673.223	163.668
551.375	6.48863	410.982	1578.61	2536.18	3925.82	7858.1	3392.56	1864.98	688.927	100.898
551.427	4.75492	417.219	1571.51	2527.13	3921.52	7740.18	3333.97	1850.39	704.344	123.721
551.48	7.93836	418.466	1585.21	2502.41	3984.78	7910.15	3376.2	1834.73	679.165	146.08
551.532	6.71766	415.487	1577.92	2544.07	4054.1	7835.23	3366.18	1871.07	724.74	144.513
551.585	6.61247	412.538	1589.67	2487.44	4052.43	7849.45	3399.15	1812.08	694.613	103.268
551.637	4.64696	411.726	1574.06	2480.11	3981.11	7877.95	3415.01	1846.36	709.471	116.076
551.689	5.3296	418.098	1585.58	2538.23	4016.34	7911.12	3454.7	1904.12	677.628	138.581
551.742	6.71237	410.335	1584.08	2562.42	3993.45	8011.71	3448.01	1944.86	694.594	140.004
551.794	7.35737	412.692	1571.65	2524.17	4063.33	7980.44	3451.32	1868.25	687.445	131.2
551.847	6.97739	427.139	1603.8	2528.14	4043	7996.86	3419.89	1877.12	701.46	128.929
551.899	5.74663	422.59	1595.7	2522.72	3984.15	7962.51	3493.72	1905.57	662.003	136.966
551.951	7.8012	425.039	1579.79	2560.18	4027.02	7966.07	3452.8	1874.56	663.206	143.279
552.004	7.14949	420.769	1590.28	2552.1	4041.45	7945.34	3382.82	1899.24	698.92	140.001
552.056	4.25878	429.933	1598.15	2531.73	4074.2	8131.42	3480.83	1842.27	704.27	136.911
552.109	6.85494	421.131	1616.71	2596.83	4056.61	8026.86	3521.83	1869.37	742.299	136.252
552.161	8.23193	416.81	1599.75	2563.36	4111.36	7992.83	3406.9	1910.08	727.804	142.09
552.213	5.36023	427.614	1612.75	2593.73	4082.46	8192.68	3506.61	1938.01	738.81	118.385
552.266	5.90385	438.006	1604.78	2653.82	4084.26	8035.57	3470.73	1946.19	760.077	128.14
552.318	6.89741	420.95	1615.12	2573.18	4110.33	8119.66	3516.03	1919.73	719.213	154.587
552.371	6.459	429.167	1621.45	2611.25	4089.04	8134.38	3527.82	1975.49	700.521	156.768
552.423	7.09235	430.304	1630.26	2679.51	4086.51	8213.89	3501.2	1928.12	747.214	135.46
552.475	5.23738	440.181	1613.34	2672.54	4134.51	8284	3494.56	1997.51	672.03	137.684
552.528	5.47754	431.04	1625.9	2591.67	4154.66	8129.37	3524.45	1918.54	703.134	159.055
552.58	8.25994	438.644	1640.96	2612.82	4154.59	8254.33	3562.29	1977.33	674.542	122.343
552.632	6.05953	443.215	1638.1	2628.5	4210.76	8387.91	3554.33	1981.73	734.466	136.747
552.685	7.00899	434.138	1649.3	2588	4117.67	8276.75	3512.58	1925.62	692.652	135.9
552.737	5.60605	435.262	1652.8	2624.12	4247.55	8458.87	3536.9	1991.23	710.681	137.516
552.79	5.2942	443.138	1664.68	2644.89	4195.3	8417.46	3700.99	1970.25	734.016	133.558
552.842	5.86142	436.866	1664.54	2715.6	4310.82	8433.08	3594.1	1986.27	763.525	112.869
552.894	6.28749	441.439	1693.76	2666.16	4252.56	8412.28	3679.2	2042.65	736.061	169.945
552.947	7.18267	433.897	1681.48	2647.2	4243.86	8566.38	3642.1	1973.03	725.103	156.958
552.999	6.48111	441.766	1677.12	2695	4299.65	8417.37	3674.15	2011.77	732.853	146.131
553.052	8.47145	436.808	1678.72	2747.13	4188.95	8506.31	3621.04	2038.83	780.103	126.533
553.104	5.07144	447.751	1681.77	2674.31	4310.83	8572.03	3715.46	2019.8	768.451	151.044
553.156	7.50707	435.98	1695.81	2683.1	4253.21	8542.01	3712.43	1987.03	801.434	175.521
553.209	7.06984	442.64	1687.4	2769.45	4322.65	8558.61	3635.95	2057.65	766.509	144.687
553.261	4.95636	444.14	1689.03	2691.29	4285.8	8626.42	3701.6	2021.46	728.87	120.01
553.313	4.42142	453.183	1719.37	2757.74	4400.7	8555.11	3738.44	2058.13	758.957	152.454
553.366	9.71596	454.344	1694.51	2773.9	4345.77	8695.23	3736.14	2099.3	720.739	173.286
553.418	5.64432	450.877	1705.93	2775.06	4410.92	8751.75	3784.72	2085.91	781.94	145.992
553.471	4.96366	449.854	1710.33	2706.69	4382.99	8674.37	3669.88	2012.37	796.794	121.227
553.523	6.61565	450.972	1713.61	2719.09	4431.24	8719.43	3861.71	2033.87	728.272	157.554
553.575	7.63526	457.265	1728.17	2832.71	4435.99	8741.96	3706.43	2083.21	749.69	147.063
553.628	5.8633	463.989	1734.55	2750.29	4418.88	8760.07	3851.25	2102.99	763.619	158.028
553.68	7.38795	461.466	1726.05	2697.54	4355.36	8807.65	3801.78	2100.84	782.168	129.994
553.733	6.16872	450.109	1736.33	2730.22	4396.85	8768.65	3812.22	2102.5	761.344	152.929
553.785	7.5722	449.169	1726.32	2786.04	4363.28	8817.03	3785.3	1983.09	759.692	160.05
553.837	5.75027	463.135	1750.42	2778.37	4444.18	8893.66	3833.49	2053.66	787.235	142.431
553.89	7.71173	450.677	1727.01	2755.52	4452.97	8978.63	3828.02	2103.82	763.624	156.246
553.942	7.59331	455.994	1742.42	2721.37	4415.66	8902.03	3796	2088.13	812.173	141.773
553.994	7.34285	463.824	1739.28	2779.76	4495.25	8878.47	3831.32	2024.55	785.744	172.907
554.047	5.72716	467.77	1733.55	2838.11	4495.19	8940.79	3839.46	2107.14	770.53	157.184
554.099	5.16799	455.794	1739.22	2760.01	4426.93	8920.96	3859.31	2027.29	755.846	143.709
554.152	7.04421	449.7	1736.57	2838.8	4544.45	8916.89	3770.67	2087.49	800.938	170.296
554.204	4.61238	469.147	1740.87	2831.45	4437.23	9005.53	3846.84	2104.65	768.712	136.879
554.256	7.56655	460.667	1739.06	2865.24	4423.25	8889.16	3836.54	2085.19	789.199	147.77
554.309	6.70615	456.545	1754.15	2822.05	4460.19	9029.27	3855.9	2087.56	764.598	138.22
554.361	6.91379	465.063	1742.46	2839.89	4442.21	8941.94	3923.46	2082.73	725.999	166.443
554.413	8.85309	457.176	1760	2827.27	4524.07	9011.93	3822.98	2151.52	745.175	148.38
554.466	5.49557	462.718	1756.32	2871.37	4484.62	9110.68	3838.67	2124.8	798.856	141.361
554.518	4.61705	464.685	1762.59	2847.81	4408.67	9028	3878.22	2156.51	778.71	168.666
554.571	7.43139	460.639	1745.85	2829.33	4541.14	8990.27	3863.88	2086.76	772.994	166.81
554.623	6.8718	462.594	1758.66	2813.24	4459.23	9015.18	3905.45	2137.66	765.86	139.247
554.675	7.22373	458.873	1747.71	2797.77	4488.73	9108.62	3842.56	2100.31	790.346	150.646
554.728	5.71248	462.631	1778.25	2899.88	4550.77	9225.74	3908.38	2174.24	802.476	154.364
554.78	7.67257	463.079	1756.09	2871.53	4524.34	9016.67	3903.8	2152.5	804.591	127.904
554.832	4.49548	462.011	1762.66	2901.59	4536.34	9207.99	3874.41	2127.1	780.338	153.885
554.885	4.69931	460.56	1756.47	2838.91	4413.98	9077.37	3856.58	2100.72	802.865	137.074
554.937	5.91463	459.047	1757.45	2872.57	4541.88	9078.89	3871.62	2058.03	783.491	140.766
554.99	7.17515	468.526	1776.22	2827.19	4551.13	9234.09	3951.34	2142.37	769.14	152.948
555.042	7.92206	463.521	1786.54	2791.14	4520.8	9212.82	3920.77	2171.01	818.381	141.516
555.094	3.29218	453.685	1766.5	2828.32	4451.14	9180.48	3946.94	2140.69	782.198	147.071
555.147	6.6823	467.428	1773.46	2808.33	4626.2	9152.67	3895.29	2198.13	736.711	151.708
555.199	6.59346	467.32	1793.54	2923.91	4635.51	9180.06	3842.36	2129.17	760.808	145.594
555.251	5.74572	463.425	1796.06	2838.81	4506.86	9089.8	3902.54	2173.46	807.347	151.79
555.304	7.15705	460.346	1784.22	2831.12	4495.75	9167.5	3840.54	2161.06	850.163	141.511
555.356	7.47423	455.878	1790.75	2848.17	4599.76	9166.36	3916.23	2184.81	796.17	159.891
555.408	6.62111	467.668	1762.96	2921.46	4603.1	9161.15	3915.22	2150.46	777.989	167.026
555.461	8.28688	474.264	1786.8	2910.79	4533.05	9142.37	3967.24	2170.25	832.426	150.85
555.513	5.21028	476.805	1779.86	2857.73	4550.1	9173.54	3974.98	2182.6	799.185	155.428
555.565	8.61961	460.613	1800.11	2887.84	4639.06	9273.51	3956.74	2181.55	751.043	166.287
555.618	5.885	468.78	1793.21	2823.62	4609.95	9407.76	4003.02	2195.92	764.374	144.701
555.67	8.78518	469.952	1801.18	2904.45	4566.71	9468.45	4031.15	2139.68	824.403	130.752
555.723	7.01468	472.425	1812.48	2837.47	4649.73	9312.33	4012.22	2241.08	778.06	165.144
555.775	7.05109	476.977	1805.89	2898.62	4659.91	9380.98	4042.7	2190.12	767.545	157.074
555.827	6.94329	466.398	1794.06	2940.99	4632.77	9400.58	4080.09	2265.72	783.475	156.026
555.88	6.52714	477.462	1824.44	2930.51	4681.28	9404.47	4081.5	2176.2	846.301	147.767
555.932	6.63676	482.31	1846.09	2927.97	4732.72	9366.66	4091.97	2255.79	792.211	148.819
555.984	6.87517	486.01	1837.5	2995.5	4705.2	9598.77	4114.88	2194.23	810.642	182.759
556.037	8.17916	486.448	1836.89	2974.46	4750.11	9596.44	4112.76	2209.76	819.875	150.589
556.089	5.62998	474.306	1848.3	2972.65	4780.08	9557.4	3990.08	2298.74	825.534	152.131
556.141	5.19516	479.69	1836.75	3000.72	4669.87	9728.6	4082.27	2222.21	865.562	154.725
556.194	5.94809	482.569	1845.14	2995.43	4679.98	9792.71	4075.65	2306	825.166	150.537
556.246	7.41323	485.356	1839.12	2939.9	4765.22	9804.59	4128.54	2251.42	826.826	176.538
556.299	6.52902	483.703	1843.44	3060.22	4681.02	9660.37	4124.17	2247.82	832.443	170.069
556.351	7.90806	493.009	1876.64	2881.82	4804.4	9715.47	4199.1	2281.63	841.843	166.345
556.403	6.34893	491.514	1874.84	3056.93	4780.88	9893.12	4220.6	2262.93	833.532	176.844
556.456	7.86147	488.29	1867.59	3064.14	4710.2	9816.38	4209.41	2292.39	844.564	185.447
556.508	5.1662	485.588	1861.48	3088.71	4814.71	9838.54	4141.72	2305.91	815.422	132.562
556.56	5.59814	484.268	1858.28	3009.63	4831.18	9899.04	4154.51	2245.59	797.79	153.336
556.613	8.07125	484.642	1879.57	3074.64	4808.81	9814.18	4190.15	2373.82	832.901	160.559
556.665	8.1659	487.638	1882.77	2997.87	4766.12	9871.07	4256.84	2286.41	816.655	154.653
556.717	6.25948	491.335	1880.84	3021.38	4984.94	9797.66	4192.97	2330.66	881.213	149.828
556.77	5.81018	489.745	1876.78	2937.22	4754.57	9940.53	4225.22	2429.14	847.041	166.304
556.822	7.8542	492.656	1901.97	2988.55	4887.24	9962.28	4207.56	2319.07	848.874	177.36
556.874	7.97081	493.178	1915.84	3071.57	4899.83	9958.85	4327.07	2266.77	839.298	171.877
556.927	7.17188	489.723	1920.19	3014.67	4792.56	9903.42	4284.88	2322.23	896.162	158.081
556.979	6.17263	497.928	1919.81	3122.45	4912.03	9935.63	4301.87	2336.35	889.774	135.86
557.031	4.38901	490.662	1898.12	3071.61	4985.89	10180.4	4244.9	2401.81	861.445	143.574
557.084	9.56326	496.833	1919.09	2987.91	4885.18	9999.09	4159.83	2329.95	855.2	163.738
557.136	5.02775	500.939	1904.41	3085.07	4870.5	10171.4	4295.78	2318.81	854.066	162.627
557.189	7.70203	501.063	1913.65	3085.75	4878.75	10213.6	4277.29	2343.25	863.886	167.454
557.241	5.25526	492.829	1920.37	3136.51	5034.26	10062.5	4294.3	2324.33	883.665	173.854
557.293	8.54355	503.453	1902.73	3090.75	4911.35	9935.01	4273.77	2341.48	863.578	146.687
557.346	4.68782	500.908	1938.59	3025.82	4952.71	10142.9	4243.02	2305.85	873.109	136.872
557.398	6.01624	498.221	1934.09	3100.23	4954.1	10132.8	4245.29	2363.4	863.636	192.164
557.45	7.78454	500.166	1925.84	3125.78	4993.02	10124.8	4209.19	2393.42	834.99	152.419
557.503	6.34284	495.487	1924.41	3207.43	4955.74	10210.4	4341.68	2403.1	870.543	153.366
557.555	5.34306	502.652	1935.18	3133.48	5012.64	10211.7	4297.11	2399.77	832.978	157.561
557.607	5.56282	497.058	1928.34	3102.93	4930.96	10038.7	4404.11	2428.98	890.074	174.049
557.66	6.90997	502.952	1944.18	3126.09	4949.54	10122.1	4362.36	2418.87	836.875	162.511
557.712	8.03544	510.176	1949.41	3215.53	5005.63	10166.4	4304.17	2402.53	884.327	162.902
557.764	7.09274	503.841	1928.74	3121.72	4918.45	10282.5	4382.11	2366.96	878.401	147.316
557.817	5.42158	501.325	1909.84	3081.21	4977.67	10037	4383.51	2383.34	869.258	166.407
557.869	7.05174	507.338	1917.12	3141.15	5031.99	10151.2	4293.7	2352.85	909.228	171.573
557.921	5.98054	505.862	1922.65	3180.63	4953.06	10185.9	4256.18	2419.26	889.4	160.114
557.974	5.90529	505.6	1941.53	3124.93	4965.96	10344.8	4427.36	2320.67	912.164	158.829
558.026	5.45324	492.457	1944.37	3114.95	4921.25	10248.2	4410.34	2385.13	851.91	163.998
558.078	5.99254	501.852	1942.67	3230.74	4946.68	10367.8	4308.4	2351.93	888.703	171.369
558.131	6.99644	510.085	1940.22	3125.11	5048.24	10322.4	4344.93	2321.62	882.856	155.215
558.183	4.67514	515.698	1949.27	3202.77	4993.14	10303.1	4449.68	2395.64	872.141	161.467
558.235	5.76773	506.591	1972.31	3077.3	5001.67	10276.2	4389.84	2409.42	833.862	160.189
558.288	8.44558	505.187	1968.73	3163.89	5103.79	10530.8	4438.18	2362.47	872.416	181.983
558.34	5.78031	511.154	1943.39	3212.84	4972.69	10510.7	4383.05	2355.87	920.143	151.708
558.392	4.77746	509.897	1932.08	3164.93	5077.39	10181.7	4412.91	2377.45	858.248	180.857
558.445	6.88244	510.331	1963.37	3159.47	5073.53	10382.2	4459.88	2435.56	882.96	182.53
558.497	6.80671	503.275	1979.95	3253.5	5068.72	10523.2	4456.59	2431.07	888.445	184.54
558.549	6.59292	511.216	2009.01	3194.7	5113.44	10384.4	4426.74	2481.06	893.755	158.177
558.602	4.14654	517.629	1968.84	3187.52	5008.46	10473	4418.96	2443.22	876.516	162.073
558.654	7.67633	512.322	1983.1	3181.23	5087.28	10500.9	4418.46	2451.27	866.71	166.505
558.706	7.56561	518.67	1982.91	3206.03	5158.06	10605.2	4520.36	2423.35	893.046	173.097
558.759	6.04932	516.225	1992.43	3211.23	5154.1	10526.9	4492.7	2416.33	925.782	168.324
558.811	5.47458	513.664	1971.88	3238.16	5087.29	10564.8	4505.86	2442.1	917.716	185.308
558.864	6.91739	514.856	2001.61	3194.44	5117.5	10546.5	4549.88	2400.84	854.76	150.19
558.916	7.62454	519.087	2005.19	3209.51	5215.85	10734.2	4531.81	2492.49	927.465	164.389
558.968	5.06152	514.093	2000.41	3228.12	5166.57	10595.4	4548.18	2462.58	934.695	158.554
559.021	5.18429	520.239	2012.31	3255.04	5237.65	10710.7	4596.96	2454.6	877.835	171.122
559.073	8.09255	519.344	2020.58	3262.42	5277.36	10630.6	4569.65	2498.11	926.627	147.013
559.125	7.38062	523.467	2010.61	3287.12	5173.75	10675.6	4612.11	2441.12	891.203	168.277
559.177	7.92497	522.734	2020.05	3244.25	5210.31	10696.7	4531.21	2448.05	917.741	185.76
559.23	5.20916	535.195	2028.82	3270.86	5187.01	10853.8	4610.03	2520.95	953.029	149.539
559.282	6.30027	521.06	2008.52	3276.46	5238.19	10698.9	4593.66	2504.12	885.833	165.607
559.334	6.84383	525.549	2043.69	3305.73	5304.79	10933	4566.21	2460.61	962.943	166.407
559.387	5.87699	532.821	2049.6	3303.07	5282.55	10969.7	4718.65	2521.6	955.775	167.289
559.439	5.54159	529.362	2048.37	3241.88	5301.07	10936.7	4583.6	2532.08	910.923	182.854
559.492	7.19475	531.484	2039.59	3322.89	5281.82	10781.9	4674.35	2497.28	919.525	174.565
559.544	7.74207	528.656	2039.36	3378.79	5297.57	10940.1	4703.19	2502.08	945.08	158.809
559.596	6.30657	537.547	2039.58	3340.5	5304.91	10925.4	4683.27	2478.4	929.538	172.343
559.648	5.77112	527.38	2054.75	3373.13	5266.15	11114.8	4670.42	2591.83	929.399	184.095
559.701	7.40106	531.256	2046.62	3338.54	5395.49	11154.1	4662.6	2557.55	921.651	184.108
559.753	7.70221	532.382	2041.06	3334.46	5264.62	11063.4	4603.41	2570.09	918.915	217.58
559.805	6.05583	542.554	2042.55	3367.35	5325.99	11066.7	4688.21	2556.5	980.122	172.572
559.858	7.74036	537.315	2070.9	3374.63	5366.08	11194.1	4649.86	2606.81	925.532	175.341
559.91	6.38949	527.273	2058.84	3466.99	5411.3	11135.1	4740.58	2524.62	937.053	153.779
559.962	6.46302	531.278	2053.37	3409.36	5200.45	11022.1	4678.97	2570.46	956.911	161.685
560.015	4.49936	541.863	2077.68	3359.25	5287.82	11091.1	4763.58	2600.33	900.622	155.622
560.067	6.28453	541.728	2099.11	3438.87	5372.01	11204.9	4800.98	2583.69	937.613	181.545
560.119	8.28118	535.114	2089.45	3411.41	5420.6	11240.5	4822.91	2510.57	973.441	180.513
560.172	6.51919	544.998	2098.3	3439.45	5463.67	11419.6	4814.25	2633.92	998.117	170.789
560.224	6.52942	561.375	2096.26	3394.42	5443.77	11320.8	4845.76	2588.92	980.702	191.031
560.276	8.1563	547.627	2111.62	3441.97	5451.49	11250.5	4920.63	2555.37	912.947	193.421
560.329	6.58385	539.798	2085.66	3372.32	5321.14	11319	4957.63	2672.03	964.443	160.74
560.381	6.72812	543.746	2122.99	3427.84	5479.3	11563.8	4797.68	2628.99	927.227	174.823
560.433	5.39065	554.55	2094.28	3455.42	5417.86	11398.1	4725.55	2593.04	971.836	177.802
560.486	8.90114	548.673	2119.24	3455.9	5356.83	11362.9	4804.2	2590.44	936.17	187.234
560.538	8.90914	553.123	2112.82	3444.33	5463.62	11444	4898.57	2599.2	986.548	189.594
560.59	7.03786	546.909	2119.13	3479.37	5538.87	11395.3	4897.73	2674.9	952.643	181.928
560.643	7.42868	553.401	2097.49	3377.85	5475.88	11540.1	4919.18	2580.05	966.972	196.023
560.695	7.41783	549.073	2112.49	3473.12	5404.93	11370.3	4911.58	2597.93	942.515	180.412
560.747	7.43707	549.16	2128.41	3442.27	5412.85	11381.3	4900.87	2602.25	1005.17	161.133
560.8	7.21053	542.89	2128.9	3486.56	5438.5	11390.7	4903.14	2646.47	948.218	179.57
560.852	6.74574	551.948	2121.79	3449.44	5474.11	11504.8	4849.47	2563.77	985.815	184.295
560.904	8.70635	543.941	2111.91	3475.43	5529.89	11279.6	4862.01	2622.87	981.123	189.684
560.957	5.25059	552.133	2129.91	3501.06	5496.79	11387.3	4861.15	2689.43	942.176	180.977
561.009	7.68914	559.235	2138.25	3538.74	5499.08	11547.5	5033.19	2701.46	1031.07	149.653
561.061	6.02206	550.434	2136.89	3557.13	5485.53	11477.4	4877.37	2656.49	951.333	173.369
561.113	8.64625	554.654	2131.59	3440.07	5539.4	11592.6	4980.3	2650.17	960.11	183.035
561.166	7.88402	558.495	2152.49	3528.49	5548.87	11679	4928.21	2646.14	962.832	187.522
561.218	5.2416	557.335	2147.24	3472.74	5613.52	11528.3	4906.79	2670.06	949.842	182.746
561.27	6.90302	554.319	2134.28	3434.12	5553.44	11565.1	4890.95	2666.59	966.777	179.968
561.323	7.15734	558.663	2171.43	3564.09	5636.19	11635	5059.99	2662.86	983.549	175.319
561.375	7.17195	562.431	2159.63	3531.17	5634.88	11718.5	4872.1	2652.59	985.468	181.185
561.427	5.06781	558.076	2146.06	3535.94	5607.45	11809.1	4951.62	2656.24	1029.61	180.982
561.48	5.72422	549.767	2150.61	3549.56	5690.37	11702.3	4949.43	2636.76	974.454	176.372
561.532	8.05837	554.715	2168.18	3517.91	5564.19	11864.2	4855.94	2738.99	995.495	196.668
561.584	7.94627	549.393	2167	3575.34	5590.08	11622.2	4973.86	2708.39	1009.57	165.685
561.637	8.1363	564.904	2145.64	3537.23	5501.23	11641.2	5049.28	2683.63	974.866	176.048
561.689	7.40745	563.296	2164.35	3545.62	5642.12	11688.9	4965.44	2710.64	983.574	170.383
561.741	8.64551	550.792	2175.44	3547.25	5541.09	11735.4	5040.4	2712.61	980.354	177.44
561.794	7.30078	572.633	2168.33	3586.57	5648.32	11828.3	4965.06	2709.42	1014.93	160.485
561.846	2.44605	573.847	2167.22	3559.98	5690.75	11798.6	5117.13	2723.35	989.802	174.802
561.898	7.43804	559.315	2181.93	3574.18	5509.59	12011.9	5060.85	2714.22	1005.06	175.469
561.95	4.53553	565.937	2175.62	3556.23	5536.94	11688.3	5031.24	2670.56	975.038	184.826
562.003	5.88523	568.766	2167.62	3512.2	5552.14	11978.9	5112.54	2708.99	997.406	195.483
562.055	7.03806	569.484	2195.88	3612.25	5727.94	11932.6	5071.35	2726.17	1024.55	202.228
562.107	9.96559	578.83	2191.64	3526.05	5664.27	11995.9	5072.46	2733.3	1022.33	202.674
562.16	7.01068	567.774	2187.68	3562.83	5714.3	11964.1	5079.62	2750.67	966.963	196.953
562.212	6.68911	560.54	2192.36	3619.08	5685.06	12162.1	4999.27	2785.54	984.248	191.722
562.264	7.16985	573.56	2184.84	3603.86	5723.38	12063.6	5169.97	2775.39	1011.37	185.922
562.317	8.59895	567.736	2202.17	3642.48	5713.88	12026.2	5073.07	2820.11	1048.33	199.841
562.369	10.7431	578.119	2227.56	3526.91	5734.57	12099.4	4999.73	2677.19	1041.56	180.12
562.421	6.18018	578.312	2216.66	3696.24	5803.27	12283.2	5184.84	2780.52	1052.24	165.079
562.474	8.34084	576.679	2229.64	3642.49	5800.1	12168.9	5158.45	2809.6	1020.65	193.766
562.526	6.97683	567.554	2223.51	3568.25	5792.68	12301.8	5143.38	2843.81	1003.04	187.788
562.578	8.77026	581.1	2230.53	3628.47	5797.29	12241.2	5130.64	2760.83	1020.28	193.27
562.63	5.1891	580.097	2243.27	3646	5929.89	12325.9	5172.58	2838.1	1027.53	183.649
562.683	7.14734	588.219	2269.97	3703.84	5884.51	12354.9	5323.46	2862.91	1057.44	201.741
562.735	7.37175	578.838	2251.95	3721.53	5872.95	12216.3	5293.03	2853.84	1050.22	210.724
562.787	7.79719	583.764	2269.73	3687.61	5781.52	12222.8	5241.1	2802.85	1013.68	171.58
562.84	8.26585	589.029	2265.77	3719.75	5926.37	12494.9	5278.71	2833.33	1040.59	176.447
562.892	10.066	581.455	2263.47	3644.7	5843.37	12465.3	5195.39	2831.59	1050.83	214.686
562.944	8.94971	579.95	2263.35	3726.82	5964.87	12396.3	5416.8	2877.57	1053.49	200.287
562.997	9.75253	587.261	2292.97	3767.95	5898.38	12541.6	5373.69	2859.02	1064.77	171.043
563.049	9.75327	597.147	2293.09	3823.38	5917.52	12448.9	5351.08	2834.12	1056.85	197.097
563.101	11.3238	594.07	2289.95	3780.55	6048.14	12490.1	5230.41	2991.87	1027.08	192.294
563.153	11.3348	590.227	2284.92	3754.49	5926.74	12644.2	5315.6	2899.52	1026.89	218.511
563.206	8.04112	595.101	2303.6	3785.43	6006.66	12631.4	5298.15	2871.81	1044.71	184.293
563.258	7.58203	585.391	2291.48	3730.76	5966.69	12569.3	5340.35	2832.83	1088.85	182.982
563.31	8.26774	588.201	2301.99	3688.75	5988.8	12559	5388.06	2942.75	1097.74	191.058
563.363	8.59096	593.188	2294.72	3810.18	6039.16	12604.7	5355.11	2896.46	1049.36	186.177
563.415	9.69977	591.534	2301.32	3751.48	6078.27	12604.4	5285.44	2876.93	1029.16	156.514
563.467	7.75775	595.343	2290.98	3748.88	6086.17	12717.6	5408.59	2919.14	1079.25	172.77
563.519	6.61608	589.958	2280.67	3704.8	6097.47	12463.7	5310.29	2878.83	1051.32	162.172
563.572	8.99712	583.316	2331.82	3812.07	5988.67	12710.9	5455.88	2992.26	1102.18	198.661
563.624	7.68445	598.639	2329.63	3793.73	5936.98	12871.5	5477.54	2985.09	1101.37	206.296
563.676	5.53716	606.342	2316.81	3760.19	6017.02	12827	5385.95	2833.17	1124.93	195.935
563.729	8.28086	593.769	2310.42	3786.8	5918.05	12748.6	5433.23	2992.91	1117.46	204.29
563.781	7.92845	589.988	2321.62	3843.76	6099.28	12681.6	5413.02	2874.69	1075.92	212.734
563.833	6.51315	602.664	2303.18	3844.72	5972.52	12805.8	5335.64	2944.84	1084.59	166.774
563.885	8.10407	604.989	2314.85	3773.73	6128.77	12959.4	5547.44	2965.67	1089.96	195.317
563.938	8.5329	595.816	2321.63	3839.47	6093.53	12828.2	5580.97	2987.56	1117.54	209.398
563.99	9.05772	598.077	2314.51	3799.75	6028.17	12873.7	5472.04	2934.56	1085.26	216.383
564.042	7.0721	611.666	2349.49	3808.94	6153.73	13043.7	5354.4	2994.93	1061.71	179.002
564.095	7.27588	592.228	2334.48	3844.94	6022.39	12935.4	5444.14	2909.49	1081.02	179.612
564.147	5.80705	603.535	2338.89	3815.49	5973.49	12857.2	5402.86	2896.57	1076.35	203.483
564.199	7.58179	599.721	2344.9	3826.21	6068.3	12932.1	5509.31	2924.67	1092.31	200.015
564.252	8.50434	606.208	2342.63	3786.33	6063.87	12976.8	5393.53	3023.05	1109.94	190.754
564.304	7.27807	606.025	2360.18	3849.89	6130.77	12909	5473.96	2968.45	1101.04	194.104
564.356	8.24309	605.485	2356.1	3839.15	6144.6	12956.1	5442.23	2888.75	1102.43	192.066
564.408	7.55969	598.875	2325.82	3761.3	6033.55	12983.1	5444.86	2898.54	1094.29	181.643
564.461	6.43824	602.307	2317.82	3812.42	6071.78	12864.4	5398.37	2990.37	1105.09	194.496
564.513	7.12743	617.361	2326.45	3841.52	6081.22	12979.3	5478.73	2926.8	1066.91	179.667
564.565	9.54185	595.903	2364.88	3815.44	6104.26	12920.6	5404.04	2994.01	1086.12	217.887
564.617	6.56241	606.124	2333.56	3869.87	6078.88	12878.5	5582.94	2941.48	1072.75	198.165
564.67	6.69089	599.937	2338.31	3792.02	6143.16	12896	5494.05	2957.91	1134.33	190.905
564.722	6.83782	605.086	2377.21	3881.88	6208.35	13061.1	5590.62	3017.88	1137.98	198.589
564.774	10.0685	602.334	2381.27	3876.33	6187.02	13168.9	5537.42	2986.15	1047.05	188.446
564.827	8.58311	614.249	2343.55	3832.09	6180.7	12932.3	5550.66	2991.29	1140.33	194.312
564.879	6.78619	602.199	2355.24	3812.42	6159.27	12885.8	5488.16	2996.46	1136.82	183.75
564.931	8.0336	604.529	2351.25	3783.99	6132.67	12922.7	5460.37	2965.15	1087.63	191.085
564.983	11.6007	613.937	2388.8	3932.17	6190.81	13031	5524.68	2992.53	1029.76	212.402
565.036	9.05139	606.141	2363.01	3826.36	6202.63	13058.9	5557.23	2955.03	1097.42	179.194
565.088	8.02555	612.181	2353.28	3783.42	6137.9	12993.2	5445.81	3036.92	1100.7	208.601
565.14	8.42036	604.206	2326.9	3776.58	6124.92	12962.2	5512.05	2973.88	1058.95	219.511
565.193	8.41726	594.483	2352.54	3857.5	6201.43	12950.9	5508.51	3011.15	1091.56	187.439
565.245	8.24835	619.951	2374.14	3884.7	6124.46	13099.1	5582.69	2964.42	1099.45	184.167
565.297	7.83528	607.665	2382.16	3918.49	6175.74	13000.3	5672.13	3058.25	1141.55	188.217
565.349	6.2496	604.844	2370.63	3868.19	6158.87	13010.7	5500.13	2910.86	1115.55	199.601
565.402	10.5379	612.492	2358.1	3867.48	6176.52	13072.4	5528.91	2995.06	1060.89	194.31
565.454	7.39905	613.81	2361.74	3927.64	6114.5	13131.4	5471.5	3050.13	1086.94	170.566
565.506	7.30757	618.597	2373.8	3905.55	6177.52	13256.8	5570.98	3020.22	1128.95	211.259
565.559	7.10272	612.132	2371.55	3856.01	6092.27	13141.5	5534.75	3046.97	1106.05	223.004
565.611	10.3316	621.284	2363.79	3902.66	6167.75	13277.4	5616.02	2991.41	1094.8	181.162
565.663	9.10898	607.343	2378.44	3931.25	6199.11	13193.4	5642.64	3018.29	1109.06	191.371
565.715	5.93754	610.571	2368.98	3883.55	6102.28	13307.4	5561.78	2973.25	1091.9	187.913
565.768	7.84289	616.181	2371.9	3877.25	6254.87	13229.4	5589.87	2948.66	1106.17	181.576
565.82	8.40624	607.488	2380.08	3952.25	6175.37	13118.1	5642.73	2936.18	1087.97	193.962
565.872	9.44796	606.934	2373.52	3863.95	6112.74	13324.1	5610.57	3055.43	1125.92	164.523
565.924	9.21182	613.149	2371.51	3877.42	6068.24	13294.2	5562.45	3056.72	1146.69	194.468
565.977	8.77167	614.957	2379.79	3875.61	6186.49	13367.5	5638	3054.43	1061.39	213.62
566.029	8.43638	615.625	2393.31	3937.96	6253.15	13351.2	5642.2	3012.9	1144.1	174.467
566.081	9.54344	619.015	2389.63	3976.48	6204.95	13370.2	5653.01	3068.33	1152.72	215.576
566.133	8.76047	619.701	2384.57	3985.65	6240.41	13451.3	5627.32	3110.16	1113.4	196.548
566.186	12.033	619.542	2412.67	3959.62	6351.63	13420.2	5660.83	3059.42	1138.88	200.453
566.238	11.1402	621.053	2420.82	3895.45	6298.02	13443.4	5688.99	3019.79	1092.1	188.177
566.29	9.80334	622.058	2416.83	3951.76	6331.23	13433.4	5771.27	3168.65	1127.58	183.82
566.343	9.78358	618.706	2401.54	3913.5	6325.03	13551.7	5705.94	3078.37	1132.02	195.754
566.395	9.78026	628.923	2411	3897.53	6292.54	13571.7	5698.41	3015.82	1166.3	212.46
566.447	9.79684	635.393	2436.25	4082.14	6363.55	13649.6	5663.27	3057.9	1143.63	203.86
566.499	11.6265	630.592	2444.02	3931.41	6430.85	13575	5747.72	3031.15	1150.44	199.979
566.552	11.6	629.822	2441.9	3958.02	6419.07	13577	5737.69	3140.65	1157.85	215.205
566.604	9.86038	643.962	2476.95	3971.42	6416.44	13840.9	5843.1	3166.65	1183.27	225.385
566.656	9.78223	641.026	2480.35	4047.33	6396.76	13801.9	5808	3133.56	1157.98	195.636
566.708	7.45833	645.789	2464.66	4062.74	6494.52	13870.5	5831.22	3172.41	1185.31	220.914
566.761	10.9779	637.302	2485.85	4120.14	6457.79	13790.6	5869.73	3182.53	1152.78	219.524
566.813	8.9085	630.071	2457.79	4084.23	6549.32	13735.6	5890.35	3090.81	1116.9	221.812
566.865	7.80468	640.806	2480.05	4041.89	6417.63	13774.6	5887.7	3157.69	1199.99	249.203
566.917	5.96589	630.968	2472.94	4102.88	6504.89	13900.3	5937.69	3182.81	1223.64	179.423
566.97	7.7021	627.68	2464.97	4046.6	6428.29	13646.7	5786.08	3197.63	1168.51	218.196
567.022	8.69804	618.847	2469.39	4044.68	6510.05	13719.6	5779.52	3162.73	1147.27	214.836
567.074	8.40489	635.401	2481.83	4162.15	6454.14	13905	5890.61	3155.01	1142.52	219.16
567.127	7.89442	647.808	2490.38	4068.5	6476.55	14115.8	5951.33	3227.97	1209.51	224.895
567.179	7.19839	628.95	2481.52	4055.24	6504.95	13922.5	5882.51	3255.67	1182.97	217.416
567.231	8.51339	634.354	2477.66	4181.8	6504.62	14010.7	6048.6	3188.86	1198.6	185.683
567.283	8.39583	635.074	2505.9	4079.34	6453.48	13994.6	5912.45	3166.2	1133.16	194.416
567.336	8.79461	635.426	2470.57	4089.95	6503.57	13812	5934.58	3220.36	1160.39	211.081
567.388	9.49392	639.951	2489.95	4128.53	6668.76	13852.8	6001.27	3162.59	1241.3	196.345
567.44	8.74649	645.849	2505.63	4178.62	6502.27	14254.1	6060.9	3220.76	1156.31	222.582
567.492	8.73705	647.133	2512.06	4124.79	6559.1	14085.4	6049.47	3241.5	1161.65	204.539
567.545	8.13082	640.36	2512.39	4153.07	6641.75	14147.8	6021.66	3160.52	1193.06	205.472
567.597	10.805	648.464	2518.69	4125.03	6553.48	14159.3	5969.91	3198.05	1172.29	245.748
567.649	11.7882	647.849	2510	4146.68	6498.18	14148.4	5927.6	3230.83	1207.41	213.398
567.701	11.23	645.649	2514.94	4183.03	6554.22	14118.7	5975.25	3159.47	1195.71	201.127
567.754	9.02523	652.984	2521.35	4174.09	6631.62	14325.2	6095.62	3348	1188.61	210.079
567.806	9.13284	658.723	2531.07	4097.19	6622.22	14352.7	6016.96	3206.32	1206.93	228.786
567.858	10.9081	644.526	2543.11	4201.15	6588.24	14274.6	6076.77	3192.65	1194.34	204.586
567.91	9.93046	650.423	2539.49	4155.1	6563.95	14378.9	6034.04	3240.24	1203.04	193.86
567.963	9.12285	649.775	2540.42	4205.23	6623.05	14389.2	6095.19	3289.33	1197.63	215.241
568.015	8.4551	643.818	2547.18	4205.4	6644.61	14195.7	6041.16	3163.42	1204.48	223.91
568.067	8.41264	664.708	2564.01	4185.79	6663.49	14382.3	6130.95	3276.73	1243.09	229.049
568.119	9.03479	666.04	2557.09	4264.22	6734.95	14368.6	6108.99	3323.33	1166.04	220.154
568.172	9.35417	658.615	2555.81	4240.46	6716.51	14280	6135.76	3284.41	1225.16	234.206
568.224	9.92473	669.104	2566.3	4239.02	6616.47	14433.6	6130.03	3205.02	1196.35	216.914
568.276	7.61457	673.737	2573.54	4256.3	6674.43	14652.8	6198.38	3283.78	1257.19	212.858
568.328	7.7232	661.322	2604.27	4223.58	6748.27	14378.1	6196.07	3240.44	1197.99	191.723
568.381	8.4873	660.503	2577.03	4176.42	6781.5	14516.6	6169.4	3319.85	1240.52	219.11
568.433	8.28082	662.219	2581.55	4227.84	6773.05	14589.2	6230.99	3346.62	1202.74	237.223
568.485	7.16395	661.638	2596.13	4306.57	6815.34	14500.1	6184.43	3328.03	1230.02	212.569
568.537	8.27125	666.165	2561.98	4220.98	6769.4	14645.4	6086.65	3280.24	1183.45	205.914
568.59	9.1554	664.82	2570.67	4184.48	6714.54	14580	6233.54	3355.84	1203.1	233.536
568.642	7.3637	660.597	2568.26	4268.23	6741.24	14489.1	6180.12	3251.18	1217.26	219.615
568.694	7.49456	671.896	2593.99	4252.92	6680.43	14525.3	6148.96	3335.07	1224.92	198.068
568.746	8.05914	667.385	2579.59	4265.11	6734.57	14526.9	6230.24	3309.58	1192.2	232.679
568.799	8.38934	665.746	2594.32	4334.45	6866.16	14739.1	6228.13	3369.37	1228.35	231.492
568.851	9.71324	666.034	2599.04	4223.24	6771.08	14690.3	6198.9	3305.34	1224.28	243.528
568.903	9.31702	669.804	2610.24	4351.95	6663.19	14691.8	6265.2	3329.5	1281.52	235.835
568.955	7.55603	666.658	2612.75	4308.86	6720.42	14793.2	6165.5	3357.63	1231.09	220.794
569.008	10.3189	670.486	2611.61	4221.35	6779.28	14861.2	6193.63	3341.53	1216.92	230.259
569.06	10.1945	672.499	2632.86	4235.56	6846.65	14921.1	6196.4	3364.81	1249.72	227.727
569.112	9.96255	676.572	2670.83	4371.68	6966.77	15006.7	6335.47	3378.84	1290.48	199.757
569.164	8.58498	701.308	2740.71	4433.89	7088.42	15328.6	6588	3512.75	1326.44	216.42
569.217	8.2863	664.978	2630.54	4333.09	6871.44	14925.5	6303.27	3375.67	1239.77	207.751
569.269	11.6617	674.675	2623.85	4272.61	6809.06	14809.2	6258.43	3311.72	1245.23	244.818
569.321	11.5708	674.19	2620.76	4381.3	6829.53	14910.5	6138.77	3349.74	1222.85	177.241
569.373	11.786	666.94	2641.15	4231.01	6777.71	14900.9	6198.98	3371.84	1224.2	225.012
569.425	10.1088	670.181	2619.07	4413.9	6718.34	14623.5	6319.38	3399.58	1242.28	230.423
569.478	8.87172	672.635	2629.42	4364.08	6956.49	14957	6169.41	3287.87	1251.67	235.25
569.53	9.69071	677.612	2662.11	4366.37	6871.09	14826.8	6286.09	3428.78	1303.65	234.389
569.582	8.28131	687.96	2636.85	4348.69	6905.06	15088.9	6265.71	3402.06	1237.21	208.633
569.634	11.1252	678.253	2649.05	4417.94	6871.81	14960.8	6421.73	3469.2	1298.98	217.247
569.687	10.5526	668.164	2671.16	4424.71	6984.06	15035.9	6307.42	3345.44	1268.46	238.398
569.739	9.46814	679.115	2662.44	4352.77	6848.24	15086.4	6360.89	3490.42	1257.95	222.456
569.791	7.39995	679.989	2657.31	4388.75	7003.47	14994.8	6313.02	3492.5	1290.02	223.619
569.843	7.08881	680.311	2659.04	4335.58	6897.61	15249.3	6309.71	3402.39	1278.86	208.632
569.896	10.1363	670.316	2672.4	4347.58	6990.13	15238.7	6392.13	3391.76	1262.18	204.16
569.948	10.6621	684.547	2646.74	4478.95	6972.5	15098	6458.86	3430.04	1305.93	213.535
570	8.53209	690.795	2668.3	4438.56	7076.24	15238.9	6437.64	3476.89	1278.53	219.273
570.052	10.4021	686.348	2659.17	4352.18	6895.14	14948.8	6436.24	3460.58	1231.92	226.226
570.105	9.35014	667.952	2634.7	4460.68	7018.24	15066.1	6177.14	3376.14	1236.1	221.806
570.157	11.332	684.01	2665.28	4460.05	6894.59	15283	6496.43	3353.8	1280.42	205.541
570.209	8.48658	699.085	2680.94	4259.94	7029.01	15174.3	6424.83	3399.14	1257.91	251.581
570.261	9.43236	686.922	2689.1	4445.83	7060.04	15140.3	6465.11	3536.64	1269.19	227.083
570.313	11.0823	697.55	2680.37	4439.9	7016.25	15226.7	6487.32	3543.94	1270.57	216.244
570.366	7.85802	687.156	2698.57	4356.93	6981.68	15419	6450.14	3518.97	1286.88	211.296
570.418	9.10534	697.868	2680.93	4454.06	7060.37	15313.9	6469.87	3444.22	1266.97	229.54
570.47	11.8028	698.114	2675.96	4388.27	7015.93	15209.2	6441.36	3496.45	1275.79	268.529
570.522	8.50574	686.729	2711.34	4469.73	7013.85	15420	6456.54	3406.37	1266.89	218.429
570.575	7.88896	700.797	2724.27	4466.97	7088.56	15652.8	6565.88	3516.99	1325.36	247.024
570.627	6.63513	699.378	2716.72	4494.8	7146.95	15308.6	6467.9	3534.5	1261.84	195.861
570.679	10.8712	696.038	2717.23	4467.29	7117.02	15264.2	6576.42	3510.79	1259.22	228.745
570.731	9.43362	686.521	2697.24	4474.82	7095.4	15409	6488.04	3370.05	1264.74	214.306
570.784	9.32685	685.372	2719.72	4458.68	7184.66	15368.3	6478.34	3553.54	1259.68	226.609
570.836	9.09187	687.784	2735.97	4523.82	7246.77	15633.9	6522.83	3533.71	1311.53	213.348
570.888	10.4808	696.315	2736.17	4393.82	7083.79	15489	6516.58	3472.98	1334.99	253.168
570.94	9.91656	694.161	2720.68	4529.82	7104.09	15449.8	6618.8	3452.61	1308.38	234.038
570.992	8.58801	691.836	2751.59	4528.45	7126.3	15654.2	6597.21	3527.29	1273.93	224.22
571.045	9.5625	697.475	2750.38	4480.76	7193.85	15566.1	6620.97	3500.64	1268.82	257.989
571.097	9.45401	699.1	2739.96	4494.99	7134.09	15542.8	6607.96	3528.1	1288	236.912
571.149	9.66534	686.836	2755.84	4490.54	7146.37	15550.5	6512.16	3476.04	1305.32	215.517
571.201	7.9048	700.189	2733.9	4609.89	7135.35	15854.2	6567.89	3603.43	1303.56	234.886
571.254	10.1035	713.802	2748.34	4598.02	7207.4	15580.1	6568.41	3553.4	1273.27	240.89
571.306	8.94073	687.633	2732.24	4445.94	7194.28	15448	6427.91	3498.11	1285.58	238.357
571.358	9.36479	691.96	2729.31	4507.81	7074.61	15669.5	6459.65	3575.11	1309.55	245.61
571.41	8.01048	701.582	2759.63	4572.51	7207.49	15721.2	6553.37	3481.86	1312.23	219.076
571.462	10.4645	710.975	2782.25	4523.13	7198.74	15829.5	6701.24	3588.76	1342.03	247.04
571.515	10.3904	699.955	2763.47	4518.33	7228.92	15626.9	6603.64	3521.13	1294.88	230.912
571.567	9.4296	721.724	2770.8	4586.15	7206.39	15714.8	6586.84	3537.89	1333.78	219.524
571.619	9.40693	703.378	2760.73	4539.33	7175.15	15793.2	6621.44	3637.53	1303.94	207.922
571.671	7.73541	714.902	2781.85	4542.52	7196.99	15860.1	6565.98	3557.35	1305.03	228.545
571.724	9.60702	700.582	2756.27	4658.76	7214.44	15640.6	6636.93	3520.94	1338.42	223.989
571.776	7.22432	711.688	2757.44	4577.39	7286.38	15762.3	6633.32	3585.88	1345.54	220.926
571.828	11.1772	704.585	2780.57	4606.72	7181.1	15802.8	6556.2	3527.45	1273.86	215.628
571.88	11.4006	698.851	2751.53	4523.23	7204.08	15890.2	6726.34	3588.78	1300.59	249.943
571.932	12.6868	704.643	2777.26	4549.14	7234.42	15718.1	6664.69	3521.95	1330.51	235.899
571.985	7.92979	702.995	2743.03	4501.55	7187.42	15990.1	6467.31	3546.02	1270.36	222.176
572.037	7.43026	724.705	2779.57	4572.78	7376.36	15870.9	6661.52	3504.61	1353.12	223.675
572.089	11.1457	709.811	2772.33	4535.73	7271.62	15754.9	6564.54	3594.79	1366.92	218.267
572.141	11.514	711.457	2762.32	4592.22	7281.58	15984.7	6660.84	3509.02	1293.9	224.498
572.193	9.32972	721.525	2773.17	4526.64	7237.03	15826.8	6668.99	3595.69	1335.35	234.019
572.246	10.6555	710.521	2773.77	4591.72	7314.99	15936.9	6657.63	3589.31	1347.93	220.591
572.298	9.52174	722.327	2783.7	4605.68	7300.52	15829.5	6734.63	3611.63	1305.58	233.258
572.35	9.8103	709.133	2790.92	4652.28	7195.33	15901.2	6614.49	3571.39	1314.09	232.223
572.402	10.8072	723.077	2775.09	4514.78	7234.2	16122.1	6589.35	3590.89	1326.9	237.851
572.454	9.08364	749.119	2769.62	4515.81	7359.31	15729.3	6730.71	3554.99	1302.58	249.9
572.507	10.4491	753.65	2818.32	4597.64	7409.26	16017.4	6744.13	3696.67	1342.83	253.03
572.559	10.5488	786.746	2834.74	4625.6	7543.73	15792	6739.83	3642.61	1377.9	235.007
572.611	10.1914	827.742	2877.02	4662.34	7489.96	16184.9	6889.57	3799.72	1367.18	252.644
572.663	8.78294	859.934	2879.19	4614.39	7377.07	16031.1	6700.44	3715.2	1394.45	281.774
572.716	10.3851	902.774	2942.26	4705	7512.88	16012.6	6870.03	3664.61	1367.54	324.331
572.768	8.35008	949.161	2981.77	4720.56	7508.53	16265	6833.65	3705.03	1404.94	330.965
572.82	9.42943	1001.46	3042.73	4710.02	7680.57	16138.4	6906.05	3715.11	1485.15	320.326
572.872	10.5088	1032.82	3033.48	4734.98	7530.96	16517	6838.84	3744.07	1452.56	322.418
572.924	8.9317	1012.87	3044.8	4870.16	7596.55	16257.2	6895.78	3740.78	1464.46	324.075
572.977	11.0871	1019.8	3023.85	4910.62	7520.24	16376.8	6783.64	3638.8	1419.31	303.979
573.029	7.18025	1025.43	3050.24	4756.71	7519.84	16400.6	6938.4	3687.81	1414.52	305.267
573.081	9.58026	982.338	3039.04	4660	7432.35	16108.4	6721.39	3596.82	1434.5	285.567
573.133	11.8128	867.666	3070.38	4792.18	7456.12	16261.2	6844.62	3747.31	1399.91	257.08
573.185	9.41253	789.515	2979.41	4824.86	7460.9	16173.2	6850.12	3803.88	1374.49	263.724
573.238	10.5266	746.677	2903.29	4746.93	7518.16	16182.6	6846.34	3701.87	1442.1	259.153
573.29	10.3536	729.77	2882.4	4635.07	7549.84	16131.7	6904.11	3610.88	1374.99	266.018
573.342	11.1169	736.916	2855.82	4719.49	7473.61	16330.2	6771.12	3663.91	1346.38	260.988
573.394	9.57305	736.745	2855.8	4793.94	7452.65	16381.8	6814.82	3672.97	1410.35	257.142
573.446	8.79509	740.767	2847.64	4606.84	7390.23	16296.8	6786.86	3728.9	1342.99	260.731
573.499	10.9585	722.937	2851.73	4649.84	7535.95	16419.9	6997.68	3689.81	1363.26	283.918
573.551	11.0357	717.354	2857.37	4701.97	7410.17	16341.8	6906.39	3704.74	1348.71	268.395
573.603	6.82147	729.275	2874.63	4747.35	7477.6	16502.3	6997.23	3625.93	1420.27	250.103
573.655	8.49691	730.177	2856.89	4655.56	7472.16	16321.6	6933.4	3821.67	1395.03	251.693
573.707	9.23588	727.911	2880.8	4721.69	7593.35	16619	7039.8	3711.92	1392.96	272.684
573.76	6.90085	719.406	2848.63	4807.01	7432.96	16274.2	6894.73	3796.38	1365.66	247.688
573.812	10.8961	725.333	2843.59	4642.37	7503.98	16226.5	6908.3	3751.47	1374.04	248.605
573.864	9.28658	717.978	2865.62	4713.44	7526.65	16298.3	6999.98	3707.59	1385.55	256.124
573.916	9.90185	719.454	2838.48	4673.75	7520.88	16301.7	6904.59	3698.97	1370.15	282.552
573.968	8.48979	724.434	2863.26	4817.97	7419.81	16378.2	6914.24	3652.13	1369.55	275.037
574.021	7.09844	728.986	2847.68	4637.72	7511.02	16534.5	6862.66	3708.22	1364.24	226.439
574.073	10.2691	737.424	2852.77	4717	7534.92	16392.7	6909.48	3718.42	1365.03	252.992
574.125	9.73666	723.723	2865.44	4721.46	7436.26	16289.3	6965.67	3715.84	1364.59	260.878
574.177	9.20277	724.548	2838.83	4776.72	7500.47	16324.3	6990.86	3753.05	1349	272.705
574.229	8.33314	737.527	2851.56	4692.81	7426.56	16587.5	6901.08	3674.15	1349.5	248.829
574.281	7.4439	743.388	2878.15	4831.62	7573.43	16589.1	6896.15	3749.3	1428.14	265.884
574.334	7.71105	732.046	2896.89	4782.48	7532.53	16616	6956.6	3756.36	1357.03	249.296
574.386	7.24682	736.887	2898.63	4854.44	7610.52	16787.4	6998.67	3786.44	1355.6	235.316
574.438	7.75063	736.524	2868.38	4771.35	7472.77	16519.2	6938.38	3681.48	1396.61	223.458
574.49	9.7786	731.394	2882.86	4686.28	7504.04	16682	7013.69	3723.4	1387.74	233.901
574.542	9.30454	726.288	2875.05	4708.29	7530.1	16432.7	6945.36	3688.05	1378.14	233.223
574.595	7.41387	730.783	2874.8	4834.67	7570.38	16600.6	7013.25	3773.53	1395.95	206.601
574.647	7.80198	721.536	2869.53	4572.03	7551.97	16635.1	6927.16	3657.54	1369.91	231.644
574.699	10.6662	745.444	2910.89	4710.42	7534.19	16459	7051.63	3747.75	1378.57	248.21
574.751	11.4218	733.182	2887.99	4759.14	7620.64	16586.5	6950.9	3798.9	1391.96	237.571
574.803	8.21934	726.575	2877.68	4781.6	7546.95	16581.1	6976.61	3686.03	1380.74	219.814
574.856	8.38867	735.464	2899	4742.61	7602.88	16656.9	7072.1	3772.97	1444.9	248.046
574.908	6.86596	743.05	2906.1	4812.98	7653.86	16768.6	6947.32	3778.27	1383.88	260.455
574.96	10.9604	729.096	2917.79	4818.94	7651.1	16688.8	6981.95	3737.07	1401.96	232.732
575.012	8.87309	743.809	2910.29	4826.14	7644.79	16816	7104.39	3745.44	1369.49	217.823
575.064	8.13952	731.162	2902.19	4889.25	7680.33	16651.5	7042.32	3789.38	1426.42	208.366
575.117	8.2991	731.328	2917.32	4795.02	7689.27	16927	7057.73	3841.57	1435.85	225.188
575.169	10.3508	739.717	2900.96	4844.91	7737.11	16666.3	7144.11	3728.23	1423.28	253.644
575.221	9.69015	734.677	2922.88	4787.74	7611.05	16619.9	7045.71	3784.89	1396.07	249.298
575.273	8.42004	728.986	2906.7	4716.43	7588.44	16660	6869.25	3793.62	1408.43	240.06
575.325	10.7492	736.384	2893.48	4857.88	7589.66	16877.7	7019.53	3734.19	1369.72	258.063
575.377	9.0438	739.876	2924.53	4926.05	7638.95	16796.8	7170.71	3846.21	1400.84	251.974
575.43	6.80899	742.33	2906.84	4826.23	7685.77	16847.4	7082.52	3830.87	1445.3	246.975
575.482	9.07179	731.908	2912.2	4812.31	7610.1	16725.7	7029.9	3796.5	1420.94	225.458
575.534	9.52315	734.749	2918.81	4823.18	7720.99	16904.4	7083.03	3722.63	1374.1	245.533
575.586	9.21563	739.967	2902.98	4769.59	7593.76	16804.9	7139.83	3762.51	1376.31	257.162
575.638	6.95335	740.483	2879.32	4784.26	7693.32	16638.9	7082.17	3794.02	1413.59	236.51
575.69	8.33273	742.34	2922.4	4826.07	7573.58	17069.5	7225.96	3904.31	1433.49	225.121
575.743	10.4987	729.097	2919.72	4764.01	7758.89	16856.9	7120.42	3798.73	1354.18	260.503
575.795	10.7759	752.759	2919.68	4869.76	7649.5	16878.6	7223.27	3848.65	1445.32	251.936
575.847	7.9884	747.291	2916.16	4928.96	7704.15	16908.2	7096.6	3842.93	1398.83	219.187
575.899	9.33419	738.708	2943.91	4870.59	7689.15	17011.5	7142.05	3812.85	1442.1	247.344
575.951	9.74792	735.472	2929.34	4823.2	7665.4	16926.5	7101.33	3841.33	1420.27	275.245
576.004	8.88167	744.04	2928.07	4838.38	7743.42	16983.9	7111.36	3837.42	1440.14	212.823
576.056	8.29062	750.231	2926.62	4858.76	7690.42	17033.4	7008.9	3759.59	1415.61	250.2
576.108	9.34979	743.606	2947.09	4935.59	7700.38	17174.6	7194.03	3849.13	1443.01	254.323
576.16	10.6405	754.838	2939.21	4914.03	7713.3	17050.2	7133.92	3831.43	1389.54	260.057
576.212	8.44737	739.114	2942.07	4918.74	7693.74	17053.1	7216.42	3811.76	1457.41	221.755
576.264	11.5539	756.239	2944.14	4877.19	7669.45	17287.9	7182.75	3847.15	1413.13	237.547
576.317	9.55143	754.135	2944.99	4887.39	7769.17	17184.6	7098.02	3895.42	1433.06	253.737
576.369	10.0146	749.353	2956.77	4773.87	7787.75	17069.7	7196.03	3877.16	1400.73	262.015
576.421	9.51253	757.827	2919.73	4818.3	7670.28	17090.3	7141.76	3804.32	1400.67	263.655
576.473	9.7794	749.665	2950.67	4877.65	7785.15	17138.9	7107.46	3907.5	1429.44	250.566
576.525	10.4108	746.992	2965.53	4928.87	7809.94	17048.7	7218.08	3817.58	1406.42	239.906
576.577	11.2409	756.718	2972.89	4886.23	7868.77	17188.6	7249.58	3869.84	1449.25	226.791
576.63	9.64408	746.894	2974.8	4914.44	7847.83	17237.7	7199.99	3868.03	1441.98	232.258
576.682	10.6042	760.278	2979.44	4935.62	7923.1	17270.4	7134.16	3881.48	1421.73	243.979
576.734	11.8351	753.866	2980.92	4865.46	7945.42	17433.1	7345.73	3922.6	1485.13	237.532
576.786	10.4426	752.829	3015.08	4975.72	7883.05	17510.1	7276.17	3944.79	1435.38	242.019
576.838	8.17888	761.975	2985.89	4889.6	7901.52	17479.1	7260.65	3939.66	1429.47	265.457
576.89	8.95815	759.321	2990.36	4954.55	7777.96	17322.4	7334.88	3889.05	1451.87	231.055
576.943	12.805	754.88	3030.18	5027.2	7978.72	17355.3	7323.41	3938.13	1482.11	241.247
576.995	12.8897	768.449	3009.65	4940.56	7889.06	17616.8	7443.72	3886.25	1418.75	252.991
577.047	10.1492	745.885	2998.64	4909.51	7934.06	17266.7	7336.74	3885.39	1437.23	235.847
577.099	9.58192	761.882	3023.85	4989.51	7939.6	17561.9	7331.89	3952.84	1438.41	252.785
577.151	8.1308	765.146	3020.55	4949.42	7955.12	17352	7511.86	3943.89	1526.09	252.857
577.203	10.692	771.409	3025.42	4997.03	7933.16	17683.2	7338.59	3910.12	1385.69	277.139
577.256	11.2391	756.972	3019.41	5002.61	7996.86	17505.4	7425.43	3929.27	1525.94	236.649
577.308	9.54804	780.57	3066.58	4994.97	8094.61	17667.8	7480.42	4046.31	1478.05	244.65
577.36	10.7804	779.535	3047.61	5032.65	8061.09	17613.4	7356.29	4002.59	1449.85	262.483
577.412	11.3125	778.609	3032.52	5103.78	7894.5	17793.1	7237.89	3998.08	1453.64	243.772
577.464	10.1778	765.159	3059.93	5133.62	7964.79	17575.9	7463.93	3996.77	1483.36	231.144
577.516	10.622	774.786	3041.24	5125.35	8068.32	17707.3	7433.29	3970.11	1496.08	282.618
577.569	12.4219	763.789	3034.8	5077.92	8226.19	17697.5	7503.56	4035.63	1449.55	245.706
577.621	10.6934	767.194	3061.15	5164.58	8046.71	17965.2	7596.33	4008.7	1499.17	249.486
577.673	9.9973	779.933	3084.85	5104.91	8181.96	17775	7519.66	4049.39	1483.88	246.749
577.725	11.7396	784.305	3060.53	5197.47	8179.4	17898.6	7532.44	4052.53	1567.37	259.154
577.777	9.86535	785.785	3052.66	5059.22	8157.87	17574.9	7548.97	3951.01	1507.77	278.842
577.829	11.4407	782.026	3071.68	5133.56	8123.24	17852.3	7490.85	3981.55	1475.23	254.118
577.882	7.66388	780.851	3077.15	5092.92	8187.52	18106.2	7428.22	3990.67	1497.63	243.196
577.934	11.2072	778.979	3097.76	5238.65	8092.43	18084.2	7672.4	4020.6	1467.3	247.387
577.986	11.675	786.247	3092.27	5159.26	8145.71	18141	7607.21	4052.41	1537.12	230.625
578.038	10.2632	795.758	3092.22	5180.93	8271.82	18158.6	7508.78	4001.44	1471	251.009
578.09	7.62263	775.255	3045.66	5048.73	8088.32	18115.1	7536.41	4043.19	1502.56	230.557
578.142	11.0693	777.163	3087.22	5085.14	8079.98	18164.5	7528	3966.82	1481.4	246.526
578.194	10.3598	783.031	3113.23	5217.71	8270.24	18248.3	7554.16	4058.68	1481.94	272.008
578.247	8.98319	785.121	3121.85	5256.14	8164.64	18163.6	7599.13	4048.37	1527.71	240.921
578.299	8.5376	793.746	3103.73	5081.7	8275.38	18217.3	7633.17	4124.64	1523.93	248.92
578.351	10.9715	806.536	3114.2	5211.85	8165.82	18344.4	7594.57	4073.26	1593.49	264.07
578.403	11.9986	790.336	3136.53	5227.07	8324.36	18323.8	7619.13	4107.23	1525.19	292.564
578.455	9.13252	801.737	3127.97	5235.89	8155.09	18100.7	7549.66	4140.39	1544.74	233.914
578.507	10.033	807.302	3133.2	5196.32	8360.48	18207.1	7691.07	4059.59	1548.61	245.111
578.56	12.1895	792.595	3106.09	5141.35	8107.53	18307.3	7677.99	4084.85	1497.52	243.052
578.612	10.6867	797.674	3130.39	5189.46	8232.24	18312.9	7621.06	4078.16	1529.17	273.831
578.664	11.0237	796.788	3140.15	5233.62	8194.74	18317.9	7776.49	4120.35	1528.93	271.535
578.716	10.71	808.517	3145.17	5222.51	8278.23	18194.7	7686.43	4112.53	1583.13	246.164
578.768	10.9418	802.157	3160.46	5183.14	8247.05	18426.1	7574.91	4154.06	1538.71	270.008
578.82	11.5412	806.265	3122.9	5117.48	8237.92	18250.2	7807.26	4149.36	1524.87	250.218
578.872	10.0784	802.875	3164.45	5188.93	8265.2	18314.3	7747.42	4095.77	1544.32	248.976
578.925	9.66348	802.735	3174.41	5188.65	8243.92	18349.1	7723.39	4173.99	1567.64	262.21
578.977	10.9861	792.603	3151.59	5190.83	8358.24	18481.2	7717.99	4169.92	1532.15	270.511
579.029	9.47318	802.841	3161.95	5171.16	8198.82	18360.2	7721.96	4103.72	1554.66	265.62
579.081	10.9427	790.443	3122.33	5138.22	8331.8	18453	7739.17	4101.55	1524.8	248.172
579.133	8.06271	807.593	3177.23	5225.31	8329.3	18546.1	7749.5	4174.19	1508.4	252.335
579.185	10.4712	794.033	3140.67	5218.05	8259.87	18269.7	7563.05	4147.3	1504.36	308.901
579.237	10.8844	796.29	3128.68	5218.59	8275.47	18480.4	7662.11	4117.88	1490.84	261.259
579.29	9.92711	796.4	3141.93	5256.61	8362.35	18273.1	7800.08	4080.92	1544.16	289.181
579.342	10.0674	806.6	3173.53	5291.34	8366.51	18545.8	7864.41	4150.53	1545.11	249.681
579.394	9.88003	783.908	3140.82	5189.69	8192.41	18529.7	7656.52	4065.48	1521.08	256.662
579.446	10.8924	806.913	3161.88	5259.68	8439.11	18361.6	7816.04	4139.93	1498.25	268.061
579.498	9.78925	796.845	3159.72	5172.88	8231.46	18566.9	7752.71	4161.35	1490.65	240.463
579.55	10.9749	783.024	3139.25	5217.4	8242.74	18525.6	7721.5	4133.07	1535.2	257.346
579.602	10.6414	794.708	3156.8	5208.87	8364.65	18389	7697.22	4119.23	1559.41	255.095
579.655	10.4108	807.151	3198.29	5273.49	8512.93	18607	7961.17	4135.15	1569.16	259.847
579.707	9.11875	807.633	3176.7	5261.92	8306.33	18476.3	7864.07	4184.6	1571.03	248.116
579.759	9.68007	806.352	3166.54	5251.94	8295.45	18541.4	7852.02	4193.16	1556.16	258.246
579.811	11.3169	805.004	3169.19	5241.92	8336.34	18384.7	7807.8	4127.54	1578.21	284.122
579.863	10.0714	809.318	3124.79	5310.56	8285.34	18536.6	7758.29	4101.66	1473.5	251.303
579.915	11.9084	799.767	3156.76	5315.15	8375.25	18403.6	7843.22	4147.58	1535.03	244.892
579.967	9.78887	798.7	3161.63	5288.85	8386.2	18667.5	7836.81	4195.43	1555.35	238.086
580.019	13.7606	804.405	3163.32	5322.25	8327.52	18452.5	7709.73	4237.19	1490.45	279.668
580.072	11.3141	806.485	3149.25	5325.13	8293.42	18483.6	7802.53	4028.83	1574.04	264.004
580.124	12.0222	805.433	3135.31	5389.28	8276.6	18562.6	7758.55	4190.95	1533.9	260.474
580.176	11.771	807.127	3170.72	5230.35	8366.96	18442.2	7891.43	4078.4	1532.32	262.048
580.228	10.7634	818.802	3186.72	5311.35	8301.09	18516.8	7823.88	4229.25	1620.92	282.911
580.28	9.66966	802.109	3187.58	5260.67	8335.03	18672.5	7842.78	4125.85	1537.89	266.686
580.332	9.56551	807.448	3136.53	5145.07	8438.24	18564.7	7673.4	4285.36	1547.8	265.75
580.384	10.7866	822.731	3151.88	5343.81	8342.66	18595.8	7842.73	4238.74	1539.64	263.462
580.437	11.5373	802.126	3152.74	5334.04	8335.53	18505.1	7909.04	4157.46	1590.24	272.802
580.489	10.7869	821.146	3169.88	5268.6	8331.51	18677.3	7765.25	4214.97	1526.15	242.317
580.541	10.4671	812.515	3153.57	5328.49	8381.83	18726.2	7847.27	4187.96	1553.65	258.2
580.593	12.6257	800.78	3155.5	5220.18	8451.96	18595	7803.08	4163.34	1545.34	272.316
580.645	14.1335	806.691	3190.48	5249.84	8421.59	18489.4	7866.49	4228.02	1525.02	243.603
580.697	10.1788	810.176	3189.71	5304.21	8573.98	18764.4	7884.45	4185.89	1583.82	280.55
580.749	14.5559	811.975	3168.91	5206.61	8393.05	18505.7	7830.29	4166.68	1595.82	252.088
580.801	11.8922	809.608	3147.28	5191.71	8362.04	18638.4	7719.87	4161.42	1529.45	268.479
580.854	15.1693	814.524	3201.64	5308.45	8402	18765.9	7799.52	4083.13	1551.66	270.871
580.906	12.6295	797.511	3160.31	5231.75	8292.76	18567.3	7790.91	4145.63	1536.49	228.037
580.958	12.2575	806.132	3192.72	5347.46	8364.78	18726.4	7863.54	4158.34	1588.74	271.656
581.01	12.9074	810.439	3200.98	5256.24	8332.51	18777.1	7831.03	4237.92	1546.42	262.368
581.062	12.1201	803.702	3172.84	5248.56	8415.6	18648.7	7855.81	4226.72	1529.62	266.6
581.114	9.6555	805.169	3200.4	5228.01	8373.59	18543.2	7890.56	4149.78	1556.17	250.494
581.166	13.5655	807.21	3193.96	5275.09	8330.98	18683.3	7810.36	4211.22	1581.85	229.945
581.218	14.6043	805.447	3178.01	5316.27	8478.55	18673.6	7755.07	4162.72	1543.06	289.599
581.271	12.9617	785.253	3171.43	5258.01	8323.14	18558.7	7850.19	4132.03	1575.79	261.157
581.323	16.7212	804.142	3167.2	5255.69	8473.91	18628.9	7956.95	4220.77	1587.63	238.974
581.375	17.953	808.457	3178.77	5248.66	8336.49	18642.5	7859.14	4211.92	1525.77	249.127
581.427	19.7536	807.1	3182.22	5211.78	8437.07	18796.9	7752.95	4231.3	1554.58	246.16
581.479	20.5277	817.885	3165.38	5230.94	8382.58	18516.1	7904.91	4154.23	1525.55	282.714
581.531	23.1935	815.402	3168.84	5370.42	8398.4	18729.1	7823.2	4228.19	1534.7	263.915
581.583	19.6951	794.099	3184.06	5145.79	8386.47	18592.3	7788.91	4209.5	1558.67	271.937
581.635	23.215	814.159	3160.89	5319.49	8332.26	18498.2	7850.18	4203.99	1613.78	275.038
581.688	20.6654	821.282	3195.46	5305.48	8452.83	18689.8	8027.38	4086.95	1586.16	263.065
581.74	17.636	819.665	3180.62	5349.76	8467.93	18711.5	7898.28	4161.3	1579.88	288.056
581.792	19.7894	828.132	3160.78	5255.35	8430.93	18696.2	7852.2	4149.19	1574.86	274.993
581.844	20.8059	814.327	3184	5205.51	8452.92	18756.8	8018.56	4185.62	1593.1	277.493
581.896	19.3967	813.076	3163.22	5373.61	8419.96	18579.7	7835.68	4127	1551.06	265.299
581.948	17.8808	830.539	3182.57	5167.07	8433.63	18846.8	7778.15	4209.86	1619.35	245.823
582	19.2059	820.829	3201.92	5306.34	8392.33	18722.8	7826.25	4222.36	1562.16	273.406
582.052	20.2562	822.898	3203.25	5326.52	8369.25	18768.6	7821.28	4175.09	1536.11	286.989
582.104	18.4256	816.474	3194.33	5415.68	8311.5	18800.9	8007.16	4183.73	1583.36	255.63
582.157	19.9276	815.255	3180.47	5330.72	8395.34	18693.9	7856.47	4102.52	1608.68	275.994
582.209	20.4818	806.63	3185.87	5345.87	8512.19	18732.5	7911.77	4275.92	1589.17	252.948
582.261	19.8186	813.209	3194.81	5414.01	8399.33	18743.1	7824.48	4128.85	1507.5	279.289
582.313	15.3147	813.099	3192.59	5414.1	8459.47	18781.7	7939.63	4217.82	1578.25	284.854
582.365	15.8263	823.747	3182.33	5222.97	8346.4	18789.3	7811.52	4203.08	1541.46	261.115
582.417	16.1936	815.786	3183.2	5320.75	8618.51	18862.6	7958.28	4273.3	1614.31	266.119
582.469	14.9511	823.427	3179.92	5244.03	8404.9	18816	7872.48	4248.39	1543.77	275.399
582.521	11.7929	831.109	3214.49	5215.71	8400.29	18907.8	7873.57	4206.13	1602.86	253.951
582.573	12.9671	818.775	3198.33	5164.06	8476.91	19062.1	7882.72	4172.69	1572.16	274.086
582.626	13.4901	817.017	3205.66	5179.25	8475.87	18881.2	7946.43	4263.19	1579	270.279
582.678	11.6226	819.219	3205.1	5312.28	8455.71	18732.7	7983.64	4160.76	1541.83	287.59
582.73	14.6114	816.757	3226.31	5298.89	8451.05	19019.8	7820.13	4169.86	1560.96	254.313
582.782	11.5691	808.877	3184.73	5257.64	8395.92	18726	7797.95	4223.85	1616.18	263.378
582.834	10.2584	808.059	3169.73	5349.52	8368.69	19066.8	7870.16	4206.48	1571.86	281.737
582.886	12.2041	810.377	3177.65	5283.96	8493.28	18809.6	7913.93	4146.58	1534.32	293.39
582.938	11.3361	807.298	3174.99	5274.39	8454.5	18936.7	7851.36	4206.59	1615.91	260.806
582.99	11.6645	803.211	3188.84	5351.18	8533.92	18824.4	7913.44	4173.55	1560.73	258.673
583.042	12.8907	811.758	3221.98	5313.46	8511.2	18889.1	7938.45	4223.6	1585.07	253.83
583.095	10.0632	812.569	3210.82	5402.82	8487.45	18976.7	7949.48	4235.22	1590.11	268.107
583.147	11.6682	802.001	3215.5	5297.35	8380.42	18985	7885.31	4274.2	1578.37	259.8
583.199	11.4246	809.479	3197.56	5271.86	8479.98	18908	7872.3	4220.83	1600.7	273.291
583.251	11.7588	802.471	3204.11	5330.77	8474.86	18967.8	7890.78	4312.75	1597.47	272.395
583.303	10.6333	805.805	3209.35	5285.41	8470.4	18787.1	8036.81	4256.24	1563.25	280.002
583.355	9.43448	797.916	3210.77	5263.46	8357.85	18852.5	7825.82	4246.29	1602.05	240.444
583.407	10.1582	806.443	3225.63	5274.65	8528.4	18839.2	7896.56	4204.93	1547.62	260.047
583.459	11.9693	809.005	3210.64	5286.83	8435.69	18868.8	7860.6	4283.63	1623.19	286.541
583.511	11.5241	801.764	3208.76	5347.88	8540.11	18862.4	7900.04	4132.76	1554.92	265.945
583.563	9.82341	801.102	3217.74	5328.96	8390.88	19016.1	7893.77	4240.94	1573.99	237.676
583.616	9.84174	801.583	3222.94	5339.35	8565.23	19001.3	7882.35	4195.08	1572.75	252.126
583.668	10.8184	806.934	3216.23	5322.61	8477.29	18867.2	7880.08	4256.8	1537.1	296.082
583.72	10.5926	805.318	3215.92	5397.28	8459.6	18943.7	7835.1	4245.66	1516.6	260.104
583.772	11.5491	818.258	3225.26	5404.49	8556.21	19164.5	7880.87	4166.37	1569.85	253.141
583.824	9.27975	818.426	3215.82	5380.14	8578.3	19149.4	7899.81	4162.62	1572.42	259.396
583.876	12.9148	818.012	3216	5404.57	8579.56	18820.6	7903.41	4179.76	1535.63	279.624
583.928	10.6379	818.782	3242.67	5402.19	8542.69	18973	7875.09	4163.72	1596.21	262.833
583.98	9.82126	811.327	3192.18	5356.85	8486.21	18703.5	7811.85	4188.44	1548.98	265.356
584.032	11.6386	806.614	3206.85	5415.59	8504.62	18912.7	7800.64	4213.74	1556.17	279.582
584.084	11.2243	815.465	3224.55	5378.76	8588.22	19062.3	7838.93	4078.56	1531.1	278.148
584.136	9.62882	809.803	3215.48	5369.32	8560.98	18872.8	7786.27	4149.38	1539.04	259.499
584.189	7.95781	804.62	3218.74	5382.79	8420.89	18942.7	7754.34	4191.67	1561.57	249.065
584.241	11.6895	825.123	3222.48	5367.43	8485.79	18917.5	7782.61	4163.26	1518.14	245.612
584.293	9.61365	821.629	3239.24	5413.43	8680.38	19199.5	7856.97	4201.06	1537.67	266.254
584.345	10.5413	816.304	3222.36	5438.79	8535.97	18998	7809.99	4148.82	1518.28	235.739
584.397	9.38109	818.336	3223.62	5337.28	8515.55	19269.8	7772.85	4174.59	1498.73	277.962
584.449	10.2103	814.798	3230.93	5387.03	8500.57	18836.5	7744.45	4191.36	1514.64	274.049
584.501	10.5246	813.909	3209.12	5379.79	8548.31	19108.3	7793.37	4159.78	1462.04	266.327
584.553	11.6759	816.519	3235.5	5476.75	8551.01	19232	7732.55	4169.27	1446.92	257.469
584.605	11.4331	822.407	3241.52	5456.88	8528.31	19062.8	7741.93	4169.58	1503.83	237.982
584.657	11.2047	821.2	3250.77	5413.76	8590.94	19056.5	7853.34	4144.38	1536.93	264.732
584.709	11.4322	821.867	3263.79	5364.09	8578.81	19066.5	7713.4	4190.8	1494.43	270.46
584.762	9.89907	825.756	3274.83	5349.57	8657.61	19067.7	7734.09	4132.7	1507.1	249.343
584.814	10.8441	821.804	3275.09	5409.42	8572.26	19017.6	7721.12	4160.62	1509.99	252.245
584.866	10.2582	830.582	3282.06	5478	8631.87	19176.8	7794.13	4225.97	1485.27	257.752
584.918	11.6613	830.152	3280.3	5415.87	8717.74	19439	7717.88	4175.93	1491.53	259.122
584.97	10.4084	813.69	3286.02	5493.56	8602.1	19138.7	7757.43	4127.14	1488.8	239.431
585.022	9.31199	818.671	3272.58	5458.58	8579.92	19176.5	7649.73	4126.89	1480.84	257.976
585.074	10.6323	834.2	3294.14	5494.42	8772.2	19143.9	7676.99	4108.19	1466.35	258.807
585.126	11.2762	832.139	3289.35	5417.68	8690.71	19243.7	7760.75	4114.87	1502.74	265.971
585.178	9.81158	822.879	3284.97	5454.28	8642.19	19176.5	7707.98	4105.81	1487.03	250.937
585.23	9.75766	824.938	3307.21	5475.22	8685.77	19311.8	7701.93	4141.51	1462.76	250.826
585.282	10.5167	824.005	3319.52	5477.17	8768.76	19280.6	7661.32	4103.03	1449.18	261.633
585.334	10.6627	827.976	3304.97	5447.23	8751.73	19289.7	7644.93	4105.28	1482.14	249.069
585.387	11.4705	835.589	3314	5505.72	8701.17	19381.2	7614.43	4105.56	1445.2	268.354
585.439	11.4092	832.038	3319.71	5453.68	8745.78	19322	7678.79	4139.99	1463.03	243.355
585.491	11.6656	834.595	3321.15	5460.79	8708.67	19125.2	7728.56	4107.56	1443.65	247.273
585.543	11.0168	839.637	3325.02	5513.76	8700.17	19217	7631.15	4102.8	1437.1	242.36
585.595	10.5765	831.985	3310.94	5482.66	8668.58	19227	7694.37	4113.73	1485.28	241.436
585.647	12.2737	834.234	3301.89	5454.85	8706.7	19179	7569.79	4126.12	1448.65	249.422
585.699	11.0813	836.237	3315.94	5499.71	8853.9	19260.1	7689.7	4103.19	1435.92	279.26
585.751	10.5021	836.19	3324.97	5484.94	8732.79	19253.2	7552.45	4161.81	1447.53	259.636
585.803	10.7333	832.118	3313.76	5520.19	8721.09	19275.2	7558.33	4074.73	1438.17	247.701
585.855	12.0997	832.617	3322.92	5498.83	8745.43	19346.7	7599.32	4114.68	1444.97	260.795
585.907	11.4418	836.429	3308.28	5492.16	8676.5	19235.9	7592.74	4040.88	1398.48	257.752
585.959	11.6651	834.78	3308.1	5518.41	8735.44	19147.3	7486.19	4011.32	1407.02	254.534
586.011	11.5825	838.152	3329.83	5511.45	8783.97	19240.9	7544.14	4064.08	1431.65	251.7
586.064	11.5644	843.302	3312.71	5460.25	8710.8	19269.8	7546.87	4069.91	1413.87	258.856
586.116	12.2308	840.32	3343.8	5594.41	8814.66	19240.7	7550.88	4146.61	1430.47	246.87
586.168	11.3696	837.971	3339.74	5587.65	8780.74	19277	7586.74	4105	1443.56	253.158
586.22	11.5284	835.411	3347.06	5619.7	8813.62	19313.5	7542.77	4095.27	1414.18	244.768
586.272	10.3469	843.252	3353.87	5544.53	8838.17	19323.5	7508.32	4061.8	1406.22	247.359
586.324	11.9747	838.899	3334.6	5530.73	8766.66	19236.6	7469.43	4069.63	1376.4	251.772
586.376	11.6271	849.526	3335.44	5560.74	8809.18	19431.3	7521.33	4045.84	1397.61	256.273
586.428	12.0638	841.994	3332.71	5557.68	8849.07	19468.1	7547.63	4036.52	1385.18	248.161
586.48	12.0412	839.837	3331.7	5527.21	8751.23	19260.5	7454.24	4060.91	1375.46	249.167
586.532	10.6565	843.372	3339.12	5558.59	8740.74	19492.3	7580.66	4081.13	1406.18	251.569
586.584	11.0128	830.416	3337.31	5559.59	8742.26	19271.5	7491.18	4014.98	1395.12	235.539
586.636	12.4373	837.73	3348.16	5568	8864.48	19461.7	7401.91	4061.83	1386.34	257.746
586.688	11.5151	835.296	3345	5551.62	8757.44	19394.9	7487.15	4049.24	1354.62	251.989
586.74	11.4062	839.055	3343.58	5567.01	8735.69	19317.3	7486.17	4047.28	1357.2	237.998
586.792	10.2423	842.68	3330.92	5536.83	8694.61	19261.9	7395.77	4011.3	1340.03	248.173
586.845	11.7178	844.719	3341.67	5541.46	8777.18	19436.7	7387.65	4038.85	1362.69	249.412
586.897	11.5538	844.448	3348.67	5514.17	8867.14	19311.6	7436.09	4024.46	1402.1	241.264
586.949	11.4863	845.747	3349.14	5554.96	8932.72	19318.9	7449	3994.04	1383.33	238.582
587.001	10.9269	847.796	3335.84	5563.6	8762.67	19319.2	7380.38	3995.97	1350.93	237.417
587.053	12.8841	843.658	3350.14	5577.1	8824.54	19370.4	7359.8	3980.41	1349.32	227.1
587.105	11.4262	842.349	3362.43	5609.36	8885.51	19424.6	7295.76	4023.31	1341.17	229.485
587.157	10.3821	836.117	3361.44	5543.22	8841.89	19371.1	7318.63	4039.74	1340.44	223.74
587.209	11.1199	844.602	3388.11	5592.17	8838.32	19344.5	7307.38	4026.28	1358.59	227.051
587.261	11.1892	844.377	3374.73	5558.13	8838.38	19230.8	7329.37	3994.21	1353.06	239.79
587.313	12.1395	839.012	3360.64	5543.71	8845.31	19368.4	7306.79	4013.83	1344.88	243.328
587.365	11.2975	837.302	3373.54	5598.52	8884.66	19339.4	7327.17	3995.34	1337.67	247.418
587.417	11.9475	844.969	3370.08	5535.96	8833.99	19410.8	7298.38	3971.07	1338.08	259.456
587.469	12.0412	846.166	3363.32	5525.48	8918.17	19195.6	7238.3	3959.87	1309.2	237.583
587.521	11.337	848.611	3376.71	5497.76	8900.26	19264.2	7292.79	3959.85	1306.4	215.299
587.573	10.5175	844.794	3397.52	5503.95	8833.3	19349.6	7264.58	3981.98	1342.93	217.148
587.625	12.1971	844.26	3397.05	5578.55	8901.25	19367.1	7284.56	3989.68	1307.54	248.923
587.678	12.3533	851.436	3391.98	5596.94	8927.21	19317.9	7288.23	3962.38	1294.5	241.277
587.73	11.4602	848.926	3406.41	5596.87	8936.4	19311.3	7311.04	3973.19	1299.76	230.868
587.782	9.61934	839.788	3401.47	5567.16	8881.69	19262.6	7243.7	3958.67	1296.62	236.762
587.834	11.24	841.125	3403.16	5588.1	8908.54	19383.7	7217.07	3979.01	1300.44	233.318
587.886	11.5268	845.835	3400.51	5621.79	8981.79	19331.6	7266.43	3940.33	1266.98	235.411
587.938	10.8981	857.676	3425.71	5642.29	9024.17	19335.4	7257.77	3945.26	1253.86	233.219
587.99	11.2416	853.85	3397.5	5585.03	8945.34	19224.6	7232.38	3967.78	1265.43	231.017
588.042	11.3048	846.681	3393.87	5605.87	8974.21	19275.8	7268.88	3923.11	1270.52	224.442
588.094	12.5544	846.664	3404.22	5673.85	8930.82	19413.5	7240	3915.68	1269.17	219.208
588.146	12.3358	851.86	3409.87	5612.9	8971.08	19431.8	7204.66	3967.98	1294.69	230.192
588.198	12.1423	849.79	3406.5	5636.1	8935.7	19392.9	7215.76	3933.81	1285.61	240.317
588.25	12.0674	853.123	3404.68	5668.56	8951.4	19382.6	7180.1	3917.09	1255.32	242.934
588.302	12.1116	855.341	3400.06	5643.13	8985.99	19318.7	7127.69	3920.64	1233.05	218.223
588.354	12.2795	849.91	3398.92	5591.7	9000.05	19327.1	7103.71	3912.06	1234.55	220.662
588.406	11.9302	852.162	3394.1	5640.47	8972.64	19392.9	7126.4	3888.18	1257.56	237.567
588.458	12.4819	858.131	3413.4	5698.56	8941.04	19482.6	7151.37	3928.24	1274.35	236.204
588.51	12.3121	858.486	3402.67	5673.83	8941.15	19373.7	7095.39	3937.65	1276.8	245.626
588.562	9.95447	853.316	3407.9	5644.33	8906.52	19339.5	7060.5	3903.12	1243.42	228.305
588.585	8.63221	851.73	3434.56	5645.12	8896.41	19433.1	7084.29	3900.54	1223.68	208.841
588.637	9.81541	849.393	3411.83	5651.31	8750.29	19575.6	7047.31	3907.09	1235.02	220.5
588.689	11.6522	850.977	3404.61	5623.52	8905.33	19512	7041.22	3933.01	1236.12	243.1
588.741	9.71239	855.88	3395.34	5671.35	8891.31	19479.1	7042.22	3846.05	1248.69	235.827
588.794	13.4142	860.791	3413.91	5707.69	8965	19461.3	7121.73	3965.34	1191.67	223.981
588.846	13.4434	864.314	3454.44	5777.6	8952.47	19673.2	7199.15	4002.19	1273.77	239.717
588.898	10.7372	865.77	3419.24	5743.31	8923.32	19591.9	7238.24	3855.96	1186.36	253.207
588.951	13.669	864.727	3446.53	5662.61	9055.9	19621.1	7064.4	3865.8	1221.01	233.3
589.003	11.786	873.117	3422.19	5741.64	9043.6	19617	7155.2	3892.95	1242.92	255.543
589.055	13.9092	867.35	3433.69	5751.99	9015	19586.1	7152.9	4007.2	1257.84	239.122
589.107	15.2358	865.679	3453.55	5705.47	9043.99	19823.2	7216.18	4034.37	1236.22	229.536
589.16	12.9	871.271	3475.53	5669.94	9000.04	19640.9	7197.8	3956.29	1257.38	213.559
589.212	11.5831	876.348	3447.53	5656.37	9006.46	19473.1	7267.97	3994.34	1291.16	234.064
589.264	14.5646	877.704	3445.61	5651.77	9081.28	19615.3	7116.35	3884.63	1235.92	255.481
589.316	12.996	871.647	3440.43	5810.45	8928.84	19677.4	7070.34	3901.96	1249.5	232.921
589.369	12.9627	872.687	3444.08	5708.46	9017.37	19367.1	7055.3	3829.99	1252.78	218.205
589.421	10.9334	868.838	3450.34	5621.12	9056.49	19607.6	7161.63	3926.54	1292.51	237.378
589.473	12.4478	857.488	3445.68	5714.23	9012.83	19801.2	7080.57	3848.18	1263.14	239.356
589.526	11.1627	859.408	3468.13	5784.43	9135.79	19790.2	7111.93	3937.99	1264.34	225.62
589.578	11.3427	872.069	3464.58	5812.87	9136.89	19709.1	7258.48	3958.28	1283.23	229.227
589.63	13.2957	869.932	3490.58	5774.88	9089.07	19951	7237.99	3904.79	1260.35	241.996
589.682	13.5008	880.867	3451.42	5733.69	9286.05	19687.2	7301.46	3936.77	1271.06	228.615
589.735	11.6689	882.428	3506.1	5691.14	9195.85	19731.2	7238.59	3904.36	1253.21	241.213
589.787	10.1434	867.458	3492.75	5640.18	9257.7	19947.6	7298.87	4011.03	1277.38	226.066
589.839	13.3186	889.488	3513.75	5719.11	9201.79	19756.4	7233.3	3927.59	1293.11	244.583
589.891	14.0221	869.29	3466.92	5702.6	9003.28	19680	7106.24	3896.48	1240.24	245.645
589.944	15.2064	877.957	3454.18	5752.85	9055.23	19796.6	7164.85	4006.65	1239.94	219.199
589.996	11.254	876.775	3491.9	5759.97	9158	19809.5	7341.78	3934	1258.97	224.109
590.048	14.2586	874.977	3480.94	5811.63	9217.6	20086.2	7305.27	3980.89	1240.31	243.436
590.1	11.9254	873.741	3483.31	5756.51	9174.15	19860.5	7347.77	4016.97	1227.19	290.304
590.153	13.2834	870.607	3492.07	5824.94	9261.3	19948.3	7234.94	4060.97	1275.27	191.4
590.205	11.7224	876.489	3492.81	5761.91	9110.84	19772.9	7085.5	3961.12	1316.74	208.365
590.257	12.3005	861.877	3491.55	5702.55	9039.43	19799.6	7186.15	3964.96	1228.32	231.882
590.31	10.5541	876.965	3469.77	5741.49	9134.06	19722.9	7219.11	3955.3	1222.15	226.486
590.362	13.4683	873.623	3496.35	5728.6	9103.34	19658.6	7285.92	3965.31	1289.41	222.537
590.414	11.4414	880.536	3526.11	5848.79	9125.16	19843.1	7158.32	3948.25	1313.16	227.805
590.466	13.9303	873.742	3487.48	5798.8	9087.63	19912.5	7346.02	3958.24	1296.1	238.237
590.519	13.095	873.185	3499.06	5837.74	9147.2	19723.7	7408.29	3999.53	1293.35	230.173
590.571	11.7646	886.201	3482.17	5806.99	9145.95	19704.4	7293.49	4015.09	1259.91	223.304
590.623	11.7283	870.71	3488.84	5732.05	9087.81	19741.2	7324.24	3985.12	1310.55	224.79
590.675	12.6214	884.029	3491.99	5711.43	9118.27	19866.2	7403.5	4066.79	1322.44	264.489
590.728	14.1067	877.108	3480.16	5822.73	9160.9	19898.7	7298.18	3877.33	1269.2	234.23
590.78	12.4228	880.776	3494.39	5819.7	9222.94	19847.8	7213.62	4031.53	1271.96	237.535
590.832	12.6676	878.54	3519.3	5784.21	9080.19	19979.1	7377.39	4034.2	1296.47	230.338
590.884	12.5972	872.255	3511.71	5871.78	9178.72	19949.3	7286.02	3944.05	1283.78	232.324
590.937	15.2511	883.423	3497.97	5847.23	9146.58	20012.7	7286.78	4002.54	1267.12	235.058
590.989	13.1419	876.607	3513.79	5772.81	9122.89	19913.5	7346.37	4024.36	1248.75	233.391
591.041	13.1252	876.277	3512.04	5824.06	9164.28	19982.5	7283.51	4012.63	1253.67	236.357
591.093	13.6903	870.623	3498.95	5739.8	9208.12	20018.5	7353.13	4002.17	1248.97	251.976
591.146	10.656	869.978	3508.88	5900.04	9223.88	20047.9	7383.13	4030.34	1295	226.215
591.198	11.7568	890.919	3507.5	5822.81	9311.67	20135.2	7244.65	4009.98	1283.81	236.203
591.25	14.4778	880.23	3492.67	5800.96	9244.19	19718	7364.96	3963.33	1258.94	239.643
591.302	14.0349	866.235	3484.84	5745.99	9038.36	19807.5	7264.61	3905.38	1291.68	250.317
591.355	12.24	894.408	3500.93	5856.1	9225.23	20113.3	7274.07	4112.94	1271.63	258.895
591.407	12.8826	891.446	3538.19	5771.93	9219.81	20011.3	7308.44	3991.16	1294.52	226.079
591.459	13.4372	872.294	3527.83	5773.2	9149.79	20060	7363.27	3987.85	1295.56	226.261
591.511	14.1659	877.574	3522.4	5737.95	9148.94	19990.5	7162.73	3985.08	1286.04	255.037
591.564	12.8417	891.266	3526.25	5898.03	9204.46	20055.7	7434.21	4103.88	1304.4	255.68
591.616	10.962	883.232	3490.38	5605.3	9167.88	19937.2	7229.09	4004.29	1272.86	212.684
591.668	13.2541	886.647	3533.52	5775.71	9088.51	20137.7	7350.72	4030.13	1278.48	235.794
591.721	12.2587	876.007	3543.58	5721.94	9211.1	19938.1	7284.48	4073.57	1261.05	233.207
591.773	12.3996	898.054	3514.33	5842.99	9223.26	20136.8	7350.21	4016.1	1284.93	251.141
591.825	13.2475	890.363	3524.45	5725.6	9194.08	20117.5	7313.01	3999.72	1299.37	216.201
591.877	12.1374	878.868	3521.51	5828.12	9232.07	19946	7320.14	4001.92	1283.29	240.482
591.93	16.0699	896.355	3551.04	5733.66	9226.02	20154.2	7306.17	3979.77	1288.37	228.25
591.982	12.842	883.938	3534.71	5814.84	9253.28	20032.6	7326.72	4015.4	1308.5	216.639
592.034	11.7131	886.015	3543.8	5760.66	9172.58	20019.9	7456.61	4047.14	1281.79	230.895
592.086	13.9087	890.824	3547.69	5733.89	9266.39	20037.1	7346.91	3940.13	1351.24	227.191
592.139	14.4326	885.038	3527.72	5869.52	9259.38	20258.3	7349.97	3963.49	1252.37	259.334
592.191	13.5047	883.28	3531.85	5794.5	9140.37	20133	7234.75	3931.95	1236.8	223.7
592.243	11.2038	880.932	3533.62	5723.12	9100.15	20027.6	7319.79	4054.17	1292.11	244.279
592.295	12.4234	881.068	3512.29	5789.1	9215.84	20210.6	7305.14	4035.24	1320	250.456
592.348	14.3971	868.921	3547.22	5869.19	9285.65	20063.3	7404.5	4034.21	1281.51	259.75
592.4	14.1066	888.038	3537.24	5880.5	9283.17	19946.6	7394.62	4059.75	1235.86	213.899
592.452	14.9434	885.891	3526.77	5865.19	9273.35	20075.7	7353.97	4028.51	1355.42	224.285
592.504	14.765	877.188	3532.62	5765.14	9081.8	20199.7	7205.06	4045.74	1286.7	238.237
592.557	12.6631	880.826	3529.83	5819.61	9225.32	20102.2	7340.05	4017.86	1268.57	216.454
592.609	11.2844	896.42	3531.5	5862.69	9139.78	20565.8	7479.93	4041.52	1315.17	227.645
592.661	11.7055	890.353	3557.86	5979	9246.54	20193.3	7363.11	4032.41	1297.79	242.527
592.713	15.4288	901.647	3568.31	5852.12	9289.86	20391.7	7454.71	4094.14	1305.93	263.999
592.766	14.3466	882.72	3573.88	5842.07	9290.43	20420.2	7509.64	4019.35	1285.33	243.433
592.818	13.1679	875.113	3540.48	5790.58	9271.61	20171.9	7389.12	4036.09	1274.84	233.058
592.87	12.1817	887.02	3531.34	5814.27	9208.05	20191.5	7386.73	4024.15	1295.28	218.739
592.922	15.2176	890.717	3522.25	5773.16	9194.7	20263.6	7399.66	3966.33	1263.72	250.381
592.974	11.5245	886.079	3577.85	5894.74	9387.24	20278.6	7420.72	4083.83	1288.49	252.942
593.027	12.4954	903.57	3590.87	5919.48	9455.58	20347.3	7373.97	4057.14	1281.77	245.331
593.079	13.4151	890.775	3556.6	5816.28	9294.17	20264.6	7475.03	3996.95	1308.99	227.136
593.131	14.093	884.832	3590.78	5845.44	9287.91	20356.6	7536.08	4051.25	1245.04	258.935
593.183	11.0452	898.625	3547.79	5872.93	9233.68	20357.1	7429.31	4012.24	1319.47	246.46
593.236	12.3753	886.987	3568.92	5935.33	9184.45	20402	7445.91	4043.05	1289.03	225.633
593.288	14.3933	885.176	3575.11	5861.09	9190.89	20173.6	7369.34	4061.65	1334.5	254.19
593.34	15.0945	903.023	3572.71	5911.46	9491.07	20563.6	7355.02	4041.8	1299.34	252.951
593.392	12.4336	903.573	3594.98	5999.36	9250.27	20550.7	7530.28	4045.5	1291.74	227.763
593.445	9.60342	883.771	3609.3	5901.66	9421.94	20461	7429.93	4054.07	1285.99	217.763
593.497	14.5823	891.84	3588.08	5916.83	9288.51	20502.6	7599.55	4123.05	1302.87	265.34
593.549	14.894	905.549	3616.69	5972.06	9388.14	20701.5	7504.35	4130.93	1310.13	250.69
593.601	13.0564	907.174	3623.43	5908.98	9480.59	20667.5	7664.66	4140.05	1301.81	254.252
593.654	11.6371	907.016	3625.1	5857	9406.37	20547.7	7454.42	4151.65	1337.69	199.672
593.706	13.759	913.003	3625.85	5949.9	9485.48	20566.8	7595.78	4201.39	1324.91	266.077
593.758	13.5544	903.83	3621.44	5892.96	9542.91	20763.3	7620.96	4129.61	1311.3	242.47
593.81	13.946	899.913	3621.89	6075.6	9430.15	20756.8	7525.59	4145.68	1362.23	247.976
593.863	14.1531	912.959	3628.34	5994.04	9526.93	20825.9	7616.51	4111.69	1323.99	245.588
593.915	13.3309	910.966	3636.57	5971.01	9350.36	20534.9	7541.94	4035.05	1302.99	271.684
593.967	15.2836	910.78	3611.52	5985.73	9342.45	20508.2	7543.34	4179.64	1285.29	225.985
594.019	11.0861	908.948	3641.83	5899.06	9640.57	20716.6	7491.78	4209.83	1307.33	222.431
594.071	11.8546	917.921	3682.75	5944.11	9729.58	20907.8	7656.99	4174.74	1299.1	224.59
594.124	14.3754	927.882	3654.74	5982.04	9512.44	20872.1	7749.75	4228.54	1362.94	245.308
594.176	15.4966	918.046	3660.72	5911.78	9610.99	20796.7	7576.24	4114.17	1328.43	267.669
594.228	14.0443	914.316	3687.85	5946.98	9671.46	20766.1	7538.71	4098.23	1293.48	244.178
594.28	13.4665	922.768	3659.39	5969.6	9507.34	20709.7	7586.67	4176.4	1372.01	243.669
594.333	15.2919	897.245	3630.53	6090.38	9420.46	20904	7487.6	4126.94	1383.67	278.048
594.385	13.6544	919.899	3621.31	5979.36	9492.15	20834.8	7587.36	4178.58	1346.87	251.853
594.437	12.0606	908.251	3680.49	5953.86	9581.86	20609.8	7690.48	4160.23	1316.01	272.657
594.489	11.3901	916.737	3674.1	5983.07	9556.91	20776.4	7533.58	4146.27	1318.02	236.145
594.542	15.1671	894.45	3640.72	5984.86	9452.03	20791.4	7590.94	4132.26	1317.64	239.472
594.594	13.5683	914.318	3671.26	6007.32	9482.75	20593.6	7497.74	4164.56	1316.16	246.781
594.646	11.8041	909.447	3645.87	5953	9462.78	20436.5	7597.94	4120.62	1351.26	231.237
594.698	13.2538	917.328	3662.06	5936.53	9543.9	20914.9	7683.46	4154.65	1331.81	259.116
594.75	16.0564	912.835	3686.73	6116.38	9561.41	20823.5	7614.06	4191.59	1333.29	255.638
594.803	12.2531	920.379	3688.42	6059.83	9583.92	20853.1	7690.28	4207.58	1333.54	219.122
594.855	13.2034	927.143	3672.46	6036.44	9615.47	20819.1	7565.38	4202.87	1323.39	212.845
594.907	14.293	905.48	3664.65	6010.78	9514.72	20828.1	7603.39	4067.78	1373.92	218.153
594.959	14.4983	906.983	3645.76	6014.2	9483.54	20838	7511.7	4026.05	1343.85	250.94
595.012	13.5202	910.149	3648.44	5962.21	9494.07	20775.1	7538.27	4060.51	1312.01	235.743
595.064	12.8629	900.727	3671.27	5984.57	9533.79	20874.2	7568.87	4221.33	1380.67	261.147
595.116	14.6918	908.474	3673.62	6066.31	9534.39	20741.7	7551.44	4134.95	1331.44	205.429
595.168	13.9207	903.192	3643.83	5982.77	9505.08	20649.2	7658.86	4044.16	1333.41	247.131
595.22	13.1819	911.545	3671.51	5960.92	9469.1	20963.3	7603.5	4118.24	1297.89	248.79
595.273	13.3503	901.742	3667.03	6033.26	9582.09	20876.8	7697.49	4156.11	1344.46	250.981
595.325	13.6453	908.162	3651.33	5979.34	9477.69	20897.4	7649.09	4205.51	1297.82	250.302
595.377	13.5531	903.758	3648.89	6061.02	9520.8	20777.9	7681.18	4197.77	1324.91	249.525
595.429	11.7371	908.881	3641.55	6005.59	9435.28	20926.5	7604.72	4170.12	1359.99	256.166
595.482	12.5235	904.393	3669.87	6006.78	9599.43	20877	7549.79	4215.25	1283.62	243.293
595.534	14.2754	912.826	3654.97	5988.21	9485.87	20707.4	7607.27	4222.23	1361.94	224.423
595.586	14.3713	916.988	3670.88	6064.77	9445.14	20946.9	7698.11	4174.1	1288	268.011
595.638	12.243	915.42	3639.98	6111.14	9636.11	20982.5	7669.49	4152.51	1352.86	231.002
595.69	12.0033	923.838	3654.5	5994.35	9709.01	20796	7613.26	4068.72	1274.58	230.638
595.743	14.7169	928.402	3693.45	6050.65	9424.73	20973.3	7611.43	4173.15	1309.03	262.693
595.795	16.2284	906.997	3669.92	6007.8	9543.65	21157.5	7741.7	4164.95	1372.1	269.776
595.847	11.99	919.322	3642.62	6025.42	9543.6	20808.6	7495.03	4077.08	1331.47	241.384
595.899	13.8755	929.383	3696.03	5967.39	9729.01	21138.3	7781.49	4226.56	1367.71	227.952
595.952	14.1139	920.749	3695.8	5907.32	9608.23	20834	7545.87	4225.78	1316.55	252.928
596.004	16.6374	921.754	3686.36	6059.33	9603.3	20982.5	7754.99	4228.48	1347.29	241.024
596.056	14.4524	936.927	3686.08	6069.94	9595.54	21032.2	7680.72	4172.41	1318.24	236.466
596.108	14.1632	928.893	3681.6	5997.01	9517.5	20952.9	7655.92	4198.12	1365.39	237.169
596.16	14.5107	924.247	3666.89	6021.26	9539.42	20602.5	7604.41	4096.71	1324.47	254.324
596.213	16.2629	920.765	3681.4	6034.08	9479.63	20892.8	7592.18	4158.09	1335.78	227.765
596.265	13.798	920	3689.74	6034	9670.58	20957.1	7742.26	4216.62	1301.25	233.274
596.317	12.638	916.952	3670.26	5938.51	9629.78	20702.7	7672.55	4271.09	1326.46	232.268
596.369	15.2009	920.504	3689.35	6083.9	9580.73	20912.3	7621.92	4083.41	1321.43	268.036
596.422	14.491	920.334	3667.35	6005.25	9498.04	21036.1	7625.1	4176.44	1341.21	241.857
596.474	12.3445	929.888	3695.7	5956.52	9597.56	20918.4	7630.8	4239.33	1359.01	231.838
596.526	14.1004	931.859	3730.76	6160.31	9567.9	21065.6	7662.43	4208.49	1353.56	251.516
596.578	12.4903	923.482	3710.46	6050.4	9701.42	21162.8	7850.24	4147.09	1342.88	290.053
596.63	15.6035	929.169	3727.7	6024.32	9683.86	21025.3	7652.93	4320.08	1337.35	263.703
596.683	14.7272	918.144	3675.74	6040.38	9585.75	21190.2	7683.31	4199.3	1344.75	244.299
596.735	15.2038	924.009	3697.8	6076.71	9658.02	21028.8	7723.66	4147.53	1356.77	232.747
596.787	15.2442	919.188	3727.97	6208.76	9639.08	20960.5	7756.22	4149.63	1364.78	269.858
596.839	14.212	934.339	3740.39	6087.46	9723.4	21124.9	7830.95	4314.58	1312.94	250.137
596.891	14.1292	923.386	3699.14	6060.59	9629.85	20954.9	7670.2	4120.25	1385.94	242.042
596.944	15.355	925.227	3716.04	6117.4	9639.09	21353.1	7769.07	4164.88	1376.87	257.679
596.996	14.9597	933.492	3731.41	6145.33	9712.37	21107.1	7968.71	4246.72	1334.59	272.909
597.048	10.525	914.774	3732.79	6145.55	9599.04	21322.9	7719.79	4278.78	1361.53	252.999
597.1	13.6777	938.61	3743.87	6201.15	9613.78	21074.3	7697.3	4325.73	1370.5	244.061
597.152	16.7585	929.274	3736.59	6183.46	9540.65	21303.4	7819.94	4198	1382.78	253.823
597.205	16.447	923.663	3773.96	6099.98	9736.15	21050	7752.87	4195.19	1342.42	290.581
597.257	14.8396	915.967	3701.5	6096.96	9720.39	21224.8	7794.92	4157.15	1373.24	240.978
597.309	13.7447	927.022	3720.99	6075.99	9604.92	21035.6	7754.88	4299.58	1393.57	231.16
597.361	17.7004	933.247	3750.2	6198.81	9672.95	21229.2	7766.92	4210.63	1398.38	226.973
597.413	13.0562	928.038	3746.23	6148.2	9712.37	21318.1	7743.68	4282.23	1356.89	284.67
597.466	14.086	926.155	3758.47	6137.31	9843.68	21271	7835.37	4283.95	1354.91	242.342
597.518	14.6987	932.079	3755.64	6174.06	9753.24	21454.5	7975.61	4257.72	1362.82	221.238
597.57	16.1703	941.687	3757.23	6174.47	9779.78	21489.8	7939.94	4257.62	1344.57	242.754
597.622	14.6202	949.245	3774.53	6048.59	9757.26	21491.9	7939.6	4319	1403.45	240.56
597.674	15.5273	941.882	3751.17	6143.28	9724.48	21485.8	7873.52	4286.13	1341.28	276.631
597.727	13.0078	945.66	3777.66	6216.5	9642.88	21493	8005.12	4335.23	1409.03	236.126
597.779	16.5912	944.591	3766.19	6214.99	9791.57	21424.7	7871.02	4333.43	1359.25	261.223
597.831	14.2535	935.877	3762.22	6165.82	9811.88	21537	7842.49	4311.6	1367.9	272.032
597.883	13.7127	949.008	3828.07	6273.95	9836.76	21555.6	7947.76	4287.65	1366.87	244.598
597.935	14.6669	952.831	3786.93	6273.23	9912.7	21727.8	7870.49	4295.52	1402.19	233.513
597.988	13.4028	948.611	3788	6180.67	9966.3	21756.4	7939.42	4253.5	1333.58	264.943
598.04	15.2416	964.391	3823.5	6233.68	9868.39	21673.4	7928.79	4172.58	1407.19	249.375
598.092	13.9428	947.448	3776.65	6230.28	9750.33	21739.6	7835.65	4338.62	1380.87	253.584
598.144	14.6212	945.825	3798.98	6251.51	9881.18	21706.7	7886.21	4354.87	1416.52	256.038
598.196	14.2815	968.498	3845.82	6275.73	10007.7	21838.1	7932.5	4273.84	1398.93	253.438
598.249	15.5947	963.302	3837.37	6183.45	10017	21857.3	8036.98	4318.86	1364.2	276.407
598.301	13.4489	965.848	3859.13	6329.4	10077.9	22018.9	8035.3	4467.92	1339.03	255.694
598.353	13.9537	975.411	3872.86	6235.72	9971.32	21874.6	8113.61	4370.67	1474.39	266.954
598.405	17.3798	961.237	3850.13	6230.2	9957.8	21999.9	8013.95	4399.31	1409.96	242.982
598.457	16.2261	960.725	3848.87	6233.89	9889	21991.1	7888.89	4320.82	1395.43	271.302
598.51	10.9543	976.345	3862.52	6337	10044	21867.3	8145.17	4355.57	1413.83	243.841
598.562	14.5537	957.656	3889	6367.85	10158.2	22144.5	8103.54	4439.87	1448.22	257.611
598.614	14.4533	971.311	3857.8	6294.74	10056.6	21881.1	7990.72	4408.02	1388.14	264.726
598.666	14.9825	968.437	3879.28	6384.93	10077.3	22121.9	8104	4436.23	1385.9	278.523
598.718	15.1052	966.462	3930.85	6329.92	10090.8	22038.7	8068.22	4431.47	1455.14	257.449
598.771	15.0688	964.375	3888.19	6270.86	10073.9	22172.7	8118.94	4360.4	1469.47	260.172
598.823	16.067	966.797	3930.93	6446.69	10277.9	22024.6	7955.2	4473.26	1457.74	259.629
598.875	14.7567	979.593	3921.9	6399.03	10094.7	22153.7	8041.14	4466.8	1451.37	262.554
598.927	14.508	974.437	3894.09	6416.62	10255.8	22220	8146.17	4476.4	1433.26	262.126
598.979	14.6758	972.691	3930.06	6320.86	10292.9	22245.3	8220.83	4444.36	1371.63	247.656
599.032	14.4252	965.671	3906.75	6325.81	10142.8	22029.6	8163.1	4473.04	1442.92	298.65
599.084	13.525	974.356	3912.42	6293.93	10118.1	22245	8095.89	4432	1463.54	257.154
599.136	12.9381	974.091	3942.32	6353.87	10263.6	22130.8	8208.17	4436.06	1474.18	239.696
599.188	13.675	956.601	3919.3	6450.06	10239.8	22122.4	8026.25	4343.3	1407.03	288.133
599.24	18.917	966.772	3917.77	6476.32	10117.1	21928.8	8111.9	4479.12	1435.2	280.995
599.293	14.9867	958.968	3931.17	6479.82	10084	22221.7	8180.16	4447.46	1423.95	255.036
599.345	13.2082	971.216	3893.16	6327.19	10153.7	22134.7	8072.7	4392.91	1420.64	249.648
599.397	14.4977	975.701	3917.8	6365.87	10226.7	22226.6	8230.87	4434.08	1455.55	279.87
599.449	14.651	956.214	3902.87	6377.17	9978.58	22349.6	8100.09	4309.53	1458.51	289.688
599.501	16.0226	975.461	3989.38	6399.81	10206.9	22496.1	8193.42	4496.74	1454.53	257.279
599.553	14.7179	979.268	3933.92	6439.49	10130	22391.1	8153.57	4435.76	1443.76	258.415
599.606	16.7162	968.123	3950.93	6408.69	10093.8	22335	8178.73	4377.7	1428.19	264.771
599.658	16.1431	979.969	3916.78	6486.58	10051	22225.8	8082.73	4429.24	1461.84	292.592
599.71	14.1248	985.079	3951.22	6450.95	10256.1	22482.5	8245.2	4523.17	1405.65	248.588
599.762	15.5736	975.63	3910.35	6390.45	9976.06	22364.4	8128.12	4451.14	1441.89	248.717
599.814	16.0763	970.092	3916.68	6443.44	10200.7	22301.8	8133.14	4447.09	1451.26	250.683
599.867	17.2715	962.974	3927.73	6350.44	10099.7	22556.5	8198.79	4511.52	1409.64	260.172
599.919	13.6642	983.623	3911.91	6506.09	10104.5	22412	8200.81	4401.09	1428.96	231.813
599.971	13.2348	963.258	3918.81	6298.48	10231.4	22290.2	8243.48	4474.42	1460.07	266.895
600.023	15.5964	990.949	3904.32	6354.78	10154.6	22245.4	8113.32	4410.05	1462.91	277.1
600.075	15.4958	995.554	3958.7	6509.73	10212.2	22538.3	8153.58	4417.18	1390.97	262.362
600.128	12.927	987.468	3938.54	6382.43	10256.1	22470.6	8192.59	4367.13	1412.63	267.467
600.18	14.9413	984.676	3909.32	6398.75	10298.2	22407.9	8183.23	4495.95	1444.36	276.294
600.232	14.3331	990.244	3935.55	6379.45	10223.3	22474.5	8236.54	4507.53	1425.03	269.662
600.284	13.82	983.04	3911.47	6418.15	10260.4	22456.9	8246.81	4421.07	1448.98	242.619
600.336	14.3069	986.327	3911.68	6308.53	10204.4	22239.1	8198.17	4470.61	1440.29	261.465
600.388	16.1534	983.539	3967.95	6323.62	10215.7	22612.4	8170.24	4459.47	1426.26	254.085
600.441	16.469	981.28	3924.26	6394.58	10154.8	22503.6	8190.21	4517.41	1464.83	289.809
600.493	15.6548	988.071	3931.87	6580.08	10192.3	22471.9	8227.68	4388.55	1452.34	254.441
600.545	15.1846	987.927	3927.63	6346.38	10375.3	22436.5	8253.89	4456.94	1395.32	272.094
600.597	17.2461	977.076	3917.83	6267.23	10154.4	22443.3	8202.42	4496.94	1416.14	254.122
600.649	17.4496	981.688	3941.3	6395.71	10188.4	22529.7	8244.4	4462.06	1444.96	282.466
600.701	15.9105	985.084	3955.96	6364.99	10263.2	22465.8	8258.59	4580.46	1400.87	260.548
600.754	12.7113	981.591	3936.22	6437.54	10380.4	22231	8153.1	4464.42	1404.2	241.715
600.806	14.54	987.791	3979.88	6400.92	10213.1	22334.7	8312.72	4413.77	1447.6	262.483
600.858	15.4713	990.748	3957.7	6538.42	10167.1	22402.6	8203.44	4468.55	1427.81	282.177
600.91	14.0955	984.423	3947.3	6535.04	10260.6	22406.5	8178.46	4484.24	1462.81	259.204
600.962	15.8069	986.533	3975.19	6446.38	10168.8	22570	8071.74	4620.97	1474.87	218.918
601.015	15.7426	968.042	3955.19	6410.9	10090	22219.2	8102.79	4454.85	1421.64	238.251
601.067	15.6273	989.603	3990.99	6424.19	10306.7	22588.2	8257.11	4480.52	1411.27	281.801
601.119	16.0232	987.597	3955.24	6488.11	10295.9	22475.3	8331.55	4562.73	1444.6	267.268
601.171	15.9894	978.775	3973.08	6306.47	10282.7	22406	8245.12	4429.2	1459.52	264.447
601.223	15.3961	989.236	3953.27	6551.52	10221.9	22475.6	8232.49	4434.71	1463.91	252.281
601.275	16.9535	987.148	3998.37	6380.66	10308.4	22488.7	8147.2	4387.04	1417.54	302.71
601.328	14.9632	979.979	3963.19	6406.88	10182.3	22437.3	8146.14	4496.91	1441.26	234.963
601.38	13.3315	983.666	4015.16	6511.81	10300.8	22784.1	8240.21	4550.44	1426.5	249.324
601.432	16.9943	977.189	3933.2	6422.71	10290.6	22612.7	8093.16	4415.48	1438.46	249.678
601.484	16.5034	974.342	3971.19	6556.55	10340.6	22428.2	8339.41	4398.44	1444.68	266.572
601.536	17.1209	988.588	3979.93	6480.25	10356.2	22450.6	8224.51	4575.09	1409.46	256.06
601.588	15.0905	955.153	3941	6290.36	10137.3	22545.7	8174.62	4408.56	1454.89	253.171
601.641	16.676	972.538	3932.61	6471.89	10167.9	22408.3	8265.06	4439.33	1412.98	238.686
601.693	14.4611	982.707	3985.93	6505.04	10211.1	22732.7	8211.21	4556.1	1394.7	285.538
601.745	13.8456	981.472	3927.53	6420.11	10066.6	22400.8	8110.19	4528.52	1414.67	236.154
601.797	16.5923	984.895	3951.84	6489.19	10295	22325.4	8230.47	4487.4	1432.27	249.237
601.849	16.3827	984.968	3968.2	6436.55	10274.1	22740.5	8230.39	4466.83	1470.88	281.082
601.901	15.8347	991.889	3950.06	6387.62	10226.7	22471.1	8193.59	4458.96	1478.03	253.119
601.954	15.5671	987.166	3968.46	6533.7	10268.8	22633.1	8374.17	4448.74	1449.61	274.712
602.006	16.725	1000.69	3987.94	6432.09	10200.6	22540.7	8354.7	4517.22	1462.93	242.116
602.058	16.6819	990.65	3957.92	6398.26	10313.3	22833.5	8309.19	4403.45	1450.05	273.232
602.11	14.7955	1005.24	3957.98	6554.46	10412	22581.5	8164.95	4494.02	1448.36	253.521
602.162	15.6348	988.093	3958.39	6451.34	10296	22557.1	8268.63	4498.74	1421.49	228.615
602.214	14.5416	993.349	3967.31	6520.44	10275.3	22755	8243.91	4661.53	1444.53	284.821
602.267	15.0266	988.171	3941.13	6352.56	10207.5	22560.4	8248.4	4546.83	1473.85	278.746
602.319	16.8958	995.214	3954.21	6452.24	10258.2	22664.5	8302.08	4549.21	1468.07	266.201
602.371	13.768	998.865	3984.56	6535.08	10416.7	22722.7	8232.96	4476.14	1546.59	261.364
602.423	15.7891	987.82	3961.74	6494.16	10370.8	22719.1	8347.21	4513.42	1436.4	268.899
602.475	17.2918	1017.04	3972.3	6489.57	10131.3	22733.6	8255.91	4541.03	1435.27	315.918
602.527	16.5442	1001.15	3973.65	6599.46	10187	22630.7	8329.45	4474.29	1370.7	249.012
602.579	17.4815	1001.97	3972.25	6428.65	10430.8	22732.6	8328.55	4519.76	1460.47	251.728
602.632	15.967	1006.59	4002.91	6498.94	10357.5	22884.4	8352.98	4444.74	1472.85	251.74
602.684	16.4887	1002.79	4022.99	6509.4	10305.6	22863.1	8314.98	4487.43	1445.84	260.092
602.736	13.7928	994.843	3971.52	6474.43	10329.9	22658.2	8291.78	4542.7	1492.41	242.714
602.788	10.587	1001.05	4038.02	6470.49	10370	23026.5	8346.22	4659.39	1454.28	249.955
602.84	17.165	1021.62	3998.93	6501.02	10425	22838.9	8325.61	4503.98	1505.49	269.081
602.892	16.5825	1006.89	3998.87	6483.64	10230.4	22814.7	8281.72	4524.83	1537.01	271.104
602.945	15.4669	1007.22	4022.57	6451.51	10434.3	22707.9	8330.21	4579.06	1441.18	250.985
602.997	13.3671	1011.17	4038.45	6495.29	10365.2	22928.2	8455.23	4553.26	1529.54	244.087
603.049	17.3847	1005.94	4063.23	6719.34	10532	23011.8	8465.23	4643.25	1459.8	262.718
603.101	16.0975	1008.03	4050.01	6439.52	10387.3	22962.9	8435.25	4569.33	1476.37	286.153
603.153	14.6664	991.81	3986.09	6476.36	10450.1	22942.3	8351.23	4525.81	1466.6	286.055
603.205	15.6398	1016.39	4082.7	6541.83	10396.1	23118.8	8572.81	4645.8	1505.35	258.355
603.258	18.2774	1003.27	4039.24	6580.55	10486.3	22808.9	8372.67	4670.63	1459.14	256.691
603.31	18.1291	1016.09	4065.69	6609.43	10505.9	22969	8429.04	4625.89	1488.49	283.031
603.362	13.3689	1025.06	4109.66	6670.88	10485.9	23155.7	8457.48	4606.06	1493.17	292.192
603.414	16.8877	1003.24	4043.5	6546.71	10422.1	23088.5	8430.3	4612.23	1472.08	273.452
603.466	14.774	1010.32	4094.54	6624.93	10509.4	23126.2	8525.27	4709.12	1516.32	286.902
603.518	16.7566	1023.31	4097.18	6562.39	10505.8	23309.7	8420.4	4600.97	1416.39	276.173
603.57	13.2317	999.611	4025.05	6332.69	10447	22812.5	8393.14	4545.35	1458.3	250.575
603.623	13.5768	1022.07	4126.52	6637.83	10499.7	23362.8	8580.32	4643.84	1519.24	258.374
603.675	17.0797	1011.86	4119.81	6688.97	10468.2	23332.3	8533.29	4754.03	1573.92	283.445
603.727	17.2024	996.08	4086.6	6566.93	10653.4	23184.4	8431.93	4488.48	1499.98	278.24
603.779	13.6233	997.474	4075.07	6546.69	10388.7	23164.3	8486.54	4640.86	1514.96	273.059
603.831	17.5639	1008.54	4115.11	6723.65	10563.9	23548.9	8585.68	4690.86	1539.01	236.504
603.883	19.7531	1022.49	4102.28	6688.98	10688.9	23211.7	8554.28	4671.63	1501.84	301.061
603.935	16.8005	1006.62	4093.34	6661.42	10671.3	23325.6	8614.54	4694.98	1453.18	267.661
603.988	15.8788	1014.61	4116.66	6594.03	10626.5	23288.6	8565.75	4650.77	1544.47	296.169
604.04	15.149	1024.36	4097.86	6663.69	10668	23261.1	8605.46	4719.39	1483.1	290.85
604.092	16.8085	1017.96	4104.67	6746.58	10449.8	23269.7	8491.69	4611.88	1504.35	263.175
604.144	15.8858	1032.01	4109.97	6758.17	10517.6	23454.7	8587.48	4586.55	1484.87	258.087
604.196	14.0441	1037.74	4116.94	6695.55	10552.4	23462.8	8637.42	4688.16	1534.54	255.949
604.248	15.5434	1026.12	4105.89	6756.28	10675.1	23371.8	8654.61	4741.74	1525.79	270.891
604.3	19.8084	1029.24	4127.66	6558.95	10487.9	23530.2	8609.43	4601.95	1537.07	266.009
604.353	18.1464	1042.98	4127.02	6758.43	10722.6	23873.7	8705.45	4813.77	1576.54	293.337
604.405	12.7224	1012.92	4095.62	6603.56	10560.6	23326.4	8504.98	4690.89	1518.25	256.118
604.457	18.0691	1030.9	4102.55	6656.02	10597.4	23380.8	8441.46	4664.13	1534.29	294.832
604.509	18.9652	1021.6	4116.77	6738.66	10530.7	23660.9	8671.77	4680.85	1566.86	300.829
604.561	16.0398	1030.88	4058.08	6653.34	10733.1	23461.1	8650.67	4654.69	1495.9	249.893
604.613	14.4617	1029.41	4106.55	6719.6	10565.3	23526.5	8568.21	4647.13	1462.47	283.953
604.665	16.3495	1033.18	4111.17	6761.66	10612.2	23406.9	8757.32	4632.08	1525.13	271.931
604.718	16.4983	1044.08	4120.57	6674.1	10517.1	23660.9	8671.52	4734.03	1521.2	266.673
604.77	16.774	1026.35	4078.22	6749.19	10612.5	23521	8574.2	4621.32	1518.12	281.689
604.822	14.7895	1016.7	4077.49	6606.73	10442.3	23154.2	8516.82	4580.97	1512.12	255.07
604.874	17.1376	1033.32	4109.23	6653.79	10479.1	23568.1	8643.74	4639.66	1486.08	283.117
604.926	17.8642	1037.24	4144.66	6697.2	10568.8	23615	8655.05	4762.82	1432.09	266.274
604.978	15.1846	1027.78	4098.2	6732.31	10642.3	23398.7	8580.52	4708.88	1540.33	271.755
605.03	16.9962	1047.46	4172	6684.82	10621.7	23840.3	8651.88	4718.57	1542.65	290.409
605.083	16.5717	1038.73	4155.34	6578.55	10605.2	23570.5	8699.51	4719.46	1535.89	263.163
605.135	18.8662	1026.4	4158.46	6744.16	10687.7	23485.3	8561.47	4786.33	1526.09	261.517
605.187	16.5818	1029.72	4136.47	6582.41	10749.6	23450.6	8538.44	4723.91	1544.56	274.202
605.239	15.7032	1029.58	4156.98	6677.31	10710.6	23534.3	8710.06	4787.87	1531.75	255.291
605.291	17.486	1038.67	4139.94	6727.53	10634	23650.9	8564.63	4657.85	1497.54	271.544
605.343	17.3204	1028.48	4135.13	6678.6	10564.9	23537.3	8659.62	4622.1	1544.95	279.53
605.395	16.1688	1031.7	4161.02	6684.09	10593.1	23386.4	8690.57	4707.92	1474.93	281.988
605.448	15.4282	1028.07	4143.87	6643.85	10661.8	23543.4	8775.4	4688.55	1464.88	278.86
605.5	16.0033	1031.62	4183.13	6800.01	10782.1	23667.1	8691.51	4743.68	1547.44	249.361
605.552	14.3182	1031.72	4155.39	6711.63	10691.4	23693	8585.67	4771.11	1553.22	287.892
605.604	13.543	1035.64	4151.73	6667.07	10800.9	23559	8698.86	4727.16	1510.92	271.221
605.656	16.6549	1039.55	4176.42	6722.98	10713	23500.8	8731.33	4699.7	1505.76	274.197
605.708	18.9141	1035.78	4173.89	6630.47	10738.5	23638.2	8742.27	4823.16	1480.73	269.118
605.76	16.6136	1041.61	4182.93	6666.52	10807.3	23924.8	8769.32	4696.26	1479.84	285.931
605.812	14.6195	1014.43	4203.09	6725.76	10707.2	23640.6	8697.71	4703.39	1528.92	265.899
605.865	17.8714	1033.06	4181.97	6673.44	10826.3	23370.9	8580.27	4729.51	1541	267.446
605.917	18.1353	1036.33	4195.13	6763.15	10766.7	23658.5	8712.6	4773.02	1554.82	277.813
605.969	16.6547	1027.68	4163.95	6660.9	10651	23664.7	8649.93	4714.13	1505.55	306.686
606.021	15.9921	1043.54	4194.57	6662.2	10623.5	23655.9	8590.4	4675.3	1548.34	236.326
606.073	15.4698	1046.21	4180.34	6700.67	10754.3	23747.3	8642.27	4689.85	1530.95	273.467
606.125	15.5518	1029.65	4188.28	6719.14	10686.5	23666.5	8612.14	4702.51	1518.14	247.194
606.177	16.5008	1050.76	4176.63	6745.32	10652.3	23692.8	8767.5	4739.72	1552.29	264.939
606.229	16.77	1042.96	4181.68	6733.74	10682.8	23789.7	8794.23	4780.16	1518.14	266.669
606.282	17.597	1032.47	4199.44	6846.66	10778.7	23805.1	8703.42	4696.9	1555.1	283.171
606.334	17.6133	1036.26	4187.63	6773.12	10716.8	23660.4	8812.05	4714.05	1521.38	270.545
606.386	15.7921	1033.05	4217.95	6814.3	10894.4	23904.7	8767.3	4840.17	1521.73	303.172
606.438	17.5506	1037.4	4171.55	6819.68	10710.5	23654.6	8731.32	4790.44	1522.9	287.076
606.49	17.4955	1029.73	4191.43	6725.25	10769	23707.3	8640.21	4747.55	1521.23	271.69
606.542	17.736	1042.65	4175.32	6819.92	10782.9	23841.7	8737.97	4806.53	1577.97	270.609
606.594	18.8347	1038.89	4191.21	6777.07	10429.4	23608.3	8742.68	4629.23	1528.68	282.398
606.646	15.9976	1064.38	4214.12	6764.38	10836.6	24052	8814.81	4808.51	1545.34	239.835
606.699	18.2325	1033.4	4163.17	6820.24	10670.3	23805.4	8823.62	4771.39	1568.57	266.316
606.751	13.4171	1048.6	4191.97	6760.94	10765.3	23880.8	8838.63	4738.88	1486.98	295.52
606.803	14.2722	1043.38	4196.6	6839.2	10735.4	23918.8	8731.53	4770.13	1537.54	275.064
606.855	18.1686	1060.75	4225.65	6712.5	10745.3	23818.8	8810.27	4802.82	1596.63	267.085
606.907	17.5486	1043.94	4202.63	6863.38	10774.8	23858.7	8713.15	4647.25	1533.82	258.376
606.959	15.2017	1054.78	4181.77	6852.25	10798	24243	8669.45	4773.43	1582.14	281.895
607.011	15.939	1045.07	4224.1	6680.06	10825.6	24132.1	8736.45	4817.23	1520.61	268.343
607.063	18.2785	1048.08	4211.52	6875.18	10822.8	24013.1	8893.64	4778.23	1576.57	259.21
607.115	18.5506	1049.44	4185.34	6722.97	10925	24179.1	8903.38	4754.52	1587.2	306.363
607.168	16.5308	1055.58	4211.36	6854.82	10806.4	23789.3	8691.74	4742.55	1554.95	287.213
607.22	16.5832	1064.97	4195.89	6766.48	10767.1	24083.9	8902.15	4784.65	1518.53	269.225
607.272	16.2875	1060.54	4242.77	6794.17	10886	24077.8	8940	4857.51	1614.03	293.892
607.324	16.9417	1065.63	4227.85	6896.39	10999.2	24244.8	8852.04	4801.01	1582.62	292.903
607.376	16.5552	1052.5	4230.13	6820.27	10678	24036.9	8783.99	4745.62	1518.22	289.971
607.428	18.0202	1069.19	4213.52	6887.64	10876.6	24128.8	8841.6	4731.67	1530.73	276.595
607.48	17.4513	1039.38	4234.86	6749.74	10897.7	23879.8	8764.78	4838.5	1566.99	272.724
607.532	17.7798	1047.84	4242.2	6759.11	10815.4	24044.4	8874.7	4793.04	1565.78	262.341
607.585	15.1408	1050.5	4262.64	6842.99	10846.7	24097.5	8771.36	4688.59	1577.51	299.348
607.637	15.6728	1045.79	4247.85	6779.09	10790.6	24087.2	8857.31	4759.94	1528.67	273.315
607.689	17.3468	1058.72	4226.8	6824.79	10910	23941.8	8842.42	4746.91	1582.3	290.168
607.741	17.5798	1047.13	4242.18	6798.14	10942.7	24146.7	8778.7	4786.01	1590.21	284.177
607.793	16.3601	1046.65	4251.25	6828.89	10923	23932.3	8862.45	4822.16	1555.42	289.187
607.845	15.0689	1047.02	4239.07	6772.44	10972.6	23943.5	8702.66	4794.62	1543.83	255.335
607.897	18.0132	1038.96	4255.04	6860.22	10670.2	23966.4	8700.75	4671.12	1519.24	271.714
607.949	21.5927	1045	4287.06	6874.59	10869.9	24331.5	9005.63	4811.57	1541.99	305.78
608.001	13.6234	1045.67	4255.89	6745.81	10870.2	24093.6	8845.16	4670.69	1542.22	280.837
608.054	17.6186	1049.33	4261.68	6753.46	10975	24004.9	8877.7	4902.79	1549.62	270.531
608.106	16.5281	1061.07	4251.94	6811.52	10841.1	23982.3	8868.95	4841.49	1610.27	282.005
608.158	17.3474	1048.87	4256.43	6834.5	10911.3	23858.9	8913.32	4721.32	1540.62	278.282
608.21	19.0793	1057.26	4285.25	6818.09	10891.6	23826.6	8821.88	4835.92	1504.99	322.157
608.262	14.6251	1062.97	4263.72	6722.03	10805.9	24177.2	8906.56	4655.19	1520.55	270.003
608.314	18.9714	1035.96	4228.71	7011.88	10707.4	23916.6	8830.73	4855.66	1594.52	260.04
608.366	20.9887	1060.25	4227.01	6860.57	10711	24017.4	8812.62	4721.43	1515.87	287.33
608.418	18.4666	1038.13	4255.92	6783.02	10932.5	24208.4	8787.52	4816.51	1492.69	299.251
608.47	15.1976	1050.91	4246.42	6769.02	10839.8	24202.9	8792.55	4668.86	1510.17	293.282
608.522	16.9385	1063.17	4234.86	6840.61	10728.6	23827.3	8780.03	4751.77	1588.64	271.462
608.575	18.3264	1042.08	4225.06	6923.77	10877	24241.6	8748.26	4715.71	1595.23	291.767
608.627	16.1548	1036.54	4238.99	6892.39	10896.8	23834.5	8835.89	4843.35	1567.91	274.532
608.679	16.2676	1043.66	4232.46	6796.35	10793.3	23628.5	8845.74	4748.17	1576.81	260.238
608.731	17.529	1056.9	4199.14	6775.99	10933.7	23768	8842.06	4758.57	1547.24	266.725
608.783	17.0059	1046.28	4217.61	6838.04	10763.2	24033.2	8874.43	4823.47	1536.73	254.74
608.835	15.6036	1058.16	4252.75	6944.74	10868.7	23986.7	8849.71	4811.58	1590.81	259.797
608.887	17.4992	1038.19	4226.82	6802.53	10700.5	24117.2	8847.65	4855.01	1549.22	263.898
608.939	18.6094	1057.68	4199.56	6906.64	10649.4	24081.8	8767.14	4689.34	1576.42	248.846
608.991	18.6963	1047.78	4213.04	6773.56	10694	24057	8797.32	4669.89	1549.55	307.788
609.044	14.5652	1045.76	4226.09	6801.04	10879.5	23944.2	8807.85	4649.73	1562.09	304.166
609.096	18.3152	1042.49	4233.95	6841.84	10671.4	24100.3	8885.13	4709.85	1562.49	266.106
609.148	17.2103	1047.07	4209.46	6875.34	10677.1	23919.3	8660.87	4745.57	1594.77	258.358
609.2	19.1637	1040.64	4193.24	6710.9	10782.8	23588.7	8735.05	4736.03	1499.78	278.866
609.252	14.6407	1032.29	4177.66	6771.76	10642.1	23771.4	8558.9	4713.23	1519.38	283.353
609.304	16.3586	1034.68	4185.05	6814.06	10685.8	23770.2	8779.47	4770.68	1618.75	247.325
609.356	17.7658	1035.2	4191.73	6810.5	10703.3	23982.6	8738.53	4763.7	1570.71	294.215
609.408	19.0878	1032.87	4200.3	6724.19	10600.8	23750.3	8668.3	4683.08	1515.9	273.073
609.46	16.9797	1051.8	4179.89	6733.81	10741.5	23765	8706.31	4748.58	1572.36	260.116
609.512	16.6183	1042	4172.78	6703.23	10649.7	23716.6	8751.38	4616.97	1482.65	251.771
609.564	16.7817	1042.95	4203.5	6711.21	10727	23804.7	8683.35	4697.59	1609.5	266.497
609.617	14.9068	1049.65	4186.49	6764.9	10501.2	23925.1	8828.79	4734.55	1523.65	266.406
609.669	18.8566	1035.91	4199.96	6852.15	10698.1	23816.3	8726.89	4652.86	1535.78	253.241
609.721	19.9492	1048.31	4182.1	6758.87	10709.9	24017.4	8789.72	4719.97	1557.73	273.655
609.773	15.8319	1037.5	4204.19	6751.79	10662.7	23941.6	8734.07	4741.85	1531.97	294.249
609.825	17.873	1050.54	4168.77	6711.23	10570.4	23626.2	8677.57	4668.69	1511.62	267.647
609.877	15.5367	1039.02	4195.9	6779.23	10579	23599.4	8578.21	4745	1556.08	269.813
609.929	17.3587	1039.26	4232.92	6712.4	10749.8	23688.3	8762.51	4782.52	1593.4	288.54
609.981	21.1113	1031.71	4202.49	6679.77	10672	23965.4	8772.39	4671.01	1501.98	277.843
610.033	18.1245	1039.83	4194.5	6757.96	10810.3	23864.4	8612.52	4748.88	1560.83	277.222
610.085	17.0094	1018.96	4164.39	6601.34	10700.4	23543.2	8593.75	4733.7	1515.25	258.729
610.137	17.5194	1032.47	4210.32	6698.69	10697.8	23711.6	8724.33	4699.5	1552.93	248.934
610.19	17.2886	1019	4212.28	6730.57	10692.7	23761.4	8661.12	4710.39	1528.64	309.45
610.242	18.9148	1039.7	4214.17	6645.69	10736.3	23756.6	8759.85	4707.36	1516.78	295.446
610.294	17.0744	1033.47	4187.34	6682.46	10531.5	23725.6	8715.52	4701.87	1591.58	269.504
610.346	18.8897	1017.24	4201.08	6653.55	10558.7	23655.4	8543.19	4666.43	1538.93	267.84
610.398	15.4161	1027.21	4199.79	6725.05	10605.6	23625.5	8553.53	4640.18	1559.8	273.427
610.45	14.1617	1032.91	4190.13	6627.79	10670.4	23789.1	8565.65	4664.51	1550.99	248.296
610.502	17.4703	1035.95	4167.42	6605.31	10523.1	23375.3	8668.95	4657.08	1566.96	277.674
610.554	17.2267	1029.89	4198.55	6659.9	10649.4	23681.7	8800.34	4663.81	1561.13	263.642
610.606	19.0594	1032.17	4192.1	6636.83	10550.6	23553.4	8577.23	4594.7	1492.44	266.96
610.658	17.3792	1020.84	4209.28	6761.4	10620.7	23617.5	8790.08	4671.35	1532.12	261.891
610.71	19.8465	1034.95	4236.09	6705.84	10648.9	23632	8788.87	4687.55	1565.6	265.944
610.763	18.2113	1033.35	4188.37	6698.4	10873.4	23531.7	8793.49	4749.09	1552.61	266.855
610.815	16.243	1046.37	4183.98	6673.22	10597.4	23549.1	8617.68	4571	1519.82	273.706
610.867	17.4434	1033.38	4219.11	6754.1	10684.9	23763	8819.53	4672.02	1561.97	307.994
610.919	17.5704	1037.19	4191.32	6724.57	10853.6	23681.6	8763.58	4718.94	1552.51	259.524
610.971	16.1185	1033.61	4225.46	6706.82	10618	23608.4	8655.05	4740.14	1531.57	308.161
611.023	18.5979	1044.72	4221.23	6858.67	10788.3	23736.6	9001.52	4699.87	1516.46	307.922
611.075	15.8135	1042.82	4225	6737.69	10848.5	23880.8	8758.28	4627.35	1569.06	276.553
611.127	18.466	1047.44	4237.66	6756.19	10757.3	23917.5	8765.49	4790.43	1520.86	250.971
611.179	17.285	1049.9	4239.16	6730.22	10697.8	23670.7	8737.91	4754.69	1591.44	265.625
611.231	16.3346	1040.96	4205.19	6750.2	10578.6	23897	8742.02	4748.04	1542.71	299.779
611.283	15.3027	1068.01	4221.75	6838.99	10734.4	23805.2	8795.88	4698.98	1525.96	254.903
611.335	17.6076	1064.11	4233.26	6793	10723.6	23707.5	8708.25	4700.68	1579.96	267.556
611.387	19.3152	1049.31	4198.21	6812.59	10778.8	23839.9	8823.63	4740.11	1578.12	286.826
611.44	17.7895	1045.94	4244.8	6809.59	10704.9	23705.1	8743.92	4661.2	1585.93	274.865
611.492	18.4935	1052.16	4245.09	6725.84	10712.6	23854.8	8697.37	4731.36	1568.68	273.915
611.544	17.2013	1064	4262.14	6915.51	10895	23967.7	8737.72	4758.14	1550.18	267.233
611.596	16.5294	1065.92	4272.61	6834.22	10735.5	24158.2	8824.61	4793.41	1574.25	280.33
611.648	15.6381	1053.92	4233.79	6803.6	10824.2	24106.7	8721.65	4784.92	1526.98	291.567
611.7	17.8555	1063.25	4236.32	6767.89	10878.8	23981.8	8727.13	4684.67	1513.77	252.295
611.752	16.7236	1072.03	4278.63	6860.93	10709.1	24009.1	8851.74	4768.54	1564.86	294.711
611.804	18.8819	1062.92	4299.47	6834.57	10823.8	24262.5	8865.03	4747.59	1564.35	276.198
611.856	17.286	1063.15	4258.6	6815.03	10784.1	24141.4	8697.97	4786.02	1535.68	294.436
611.908	16.5888	1059.88	4261.96	6847.58	10868.5	24350.3	8830.53	4827.36	1511	280.499
611.96	19.6553	1066.56	4269.2	6961.64	10843	24413.6	8909.58	4825.98	1598.24	271.005
612.012	21.1445	1078.49	4309.41	6909.74	10917.5	24187.2	8831.97	4718.02	1632.85	282.364
612.064	18.2307	1064.22	4279.31	6818.42	10896.6	24419.4	8997.46	4722.97	1613.63	299.376
612.116	17.6485	1077.39	4302.4	6873.14	10842.7	24345.9	9097.95	4813.02	1565.82	284.275
612.169	19.2062	1067.2	4326.93	6884.7	11087	24441.5	8910.9	4875.56	1561.06	296.682
612.221	18.1193	1071.35	4310.33	6938.32	10995	24192.4	8847.57	4816.28	1553.79	285.555
612.273	17.1265	1071	4332.31	7020.04	10925.6	24339.4	9010.05	4786.74	1572.01	308.373
612.325	16.5687	1072.78	4364.01	6922.24	10997.6	24540.5	9047.28	4755.8	1583.33	269.306
612.377	16.6185	1076.02	4381.19	6920.69	10951.1	24780.3	9080.14	4895.75	1557.79	296.889
612.429	16.3949	1065.35	4394.59	6891.68	11112.9	24764.6	8933.61	4929.85	1588.92	307.533
612.481	17.4707	1079.55	4347.94	6899.35	10984.3	24497.1	8976.19	4771.46	1599.37	261.926
612.533	18.7292	1069.94	4328.38	6910.43	10998.5	24467.1	8946.17	4882.99	1551.63	260.534
612.585	17.3266	1086.97	4363.52	6840.18	11055.8	24393.8	9044.54	4779.71	1573.57	270.746
612.637	19.0071	1087.22	4406.5	6984.86	11076.8	24785.9	9009.48	4910.99	1589.02	285.536
612.689	16.3725	1083.41	4394.77	6941.43	11117.6	24568.8	9087.96	4873.74	1598.22	314.06
612.741	17.6042	1081.54	4387.36	6965.28	11141.6	24623.5	8979.62	4921.91	1563.69	284.202
612.793	18.6619	1080.5	4374.21	6876.13	11162.1	24634.2	9083.57	4827.93	1581.06	314.588
612.845	16.3779	1083.36	4428.73	6975.51	11173.5	24528.8	8999.63	4975.1	1619.58	310.653
612.897	17.3675	1071.45	4374.66	7064.69	11078.2	24678.1	9176.14	4870.44	1601.45	279.471
612.95	17.0394	1093.85	4427.45	6962.36	11153.3	24687.7	9035.71	4819.12	1598.63	300.687
613.002	19.3246	1107.47	4429.62	7008.32	11295.7	24732	9012.2	4919.35	1662.32	292.596
613.054	19.5669	1093.8	4415.85	7038.21	11173.3	24783.1	9030.07	4910.95	1570.9	282.878
613.106	16.3283	1098.72	4417.64	6941.43	11124.7	24647.9	9067.67	4964.14	1614.5	269.084
613.158	17.2866	1106.96	4419.37	7056.83	11138.1	24920.9	9203.16	4940.26	1637.07	291.629
613.21	17.0047	1082.99	4433.48	7063.35	11243.3	24957.8	9175.04	4894.29	1610.82	279.94
613.262	17.5696	1097.14	4437.46	7004.45	11248.6	24911.5	9074.39	4952	1611.44	307.607
613.314	16.8168	1096.11	4416.47	6987.71	11277.4	24821.3	9074.39	4926.86	1602.8	283.393
613.366	18.8199	1090.94	4371.53	7025.65	11202.9	24485.2	9083.1	4901.66	1632.35	282.077
613.418	18.1207	1097.9	4394.65	7167.67	11178.2	24707	9158.68	4960.13	1565.93	291.229
613.47	17.7156	1094.75	4394.14	7013.23	11202.3	24819	9088.44	4908.85	1594.16	268.978
613.522	16.8791	1105.43	4416.02	7046.66	11065.1	24794.8	9036.7	4921.21	1627.67	259.316
613.574	16.2875	1087.92	4389.51	7131.05	11264.1	24781.6	9055.99	4868.65	1628.67	256.793
613.626	16.6096	1094.86	4403.13	7118.95	11131.3	24633.1	9026.07	4934.02	1603.1	307.221
613.678	18.6556	1085.71	4381.62	7018.1	11163	24558.9	9221.47	4821.29	1570.75	266.818
613.73	16.6149	1091.28	4423.11	7112.39	11142.2	24826.5	9037.12	4908.29	1614.77	258.27
613.782	18.3952	1100.99	4423.49	7107.54	11164.6	24711.2	9111.93	4797.46	1576.37	287.245
613.835	20.7264	1105.04	4411	7076.44	11142.1	24896.5	9030.18	4829.77	1597.18	295.559
613.887	18.1846	1093.82	4392.12	6975.71	11165.8	24541.8	8977.93	4903.76	1562.38	293.811
613.939	15.7772	1098.37	4381.2	7097.3	11163.6	24937.3	8983.53	4865.93	1585.46	268.664
613.991	19.8594	1095.43	4420.49	7083.67	11061.2	24797.9	9058.8	4925.82	1634.24	292.406
614.043	17.7352	1087.56	4419.48	7029.04	11092.3	24766.1	9024.73	4877.83	1582.9	299.748
614.095	15.9076	1101.89	4413.68	7047.83	11157.9	24711.3	8985.71	4842.54	1591.48	295.446
614.147	18.7953	1095.94	4375.14	7144.33	11077.1	24674.9	9039.85	4856.96	1613.6	272.396
614.199	18.7377	1096.05	4415.44	7016.29	11068	24711.5	9011.94	4887.99	1581	309.527
614.251	18.6423	1094.93	4418.69	6971.6	10996.3	24997.4	8967.13	4781.32	1572.27	312.151
614.303	19.1566	1091.44	4378.01	7001.84	11077.8	24695.3	9003.68	4891.06	1629.2	289.33
614.355	15.4501	1089.28	4384.5	6962.82	11137.7	24660.1	8930.74	4894.44	1620.02	274.968
614.407	18.5672	1089.66	4391.81	6973.76	11157.3	24602.8	8982.14	4811.12	1581.91	293.669
614.459	16.9369	1067.15	4384.58	6837.51	11064.1	24579.7	8971.38	4914.1	1650.63	278.351
614.511	17.5534	1087.75	4401.6	7103.52	11146.5	24662.4	9029.21	4790.77	1622.57	275.596
614.563	16.1935	1080.63	4396.81	6744.9	11090.1	24490.4	8964.01	4837.58	1620.9	255.691
614.615	18.1644	1066.94	4374.89	6918.2	10950.2	24646.7	8905.63	4713.01	1589.56	268.146
614.667	15.0829	1094.25	4348.17	6944.54	11122.5	24326.3	8798.56	4816.45	1536.99	295.139
614.719	18.1734	1082.51	4317.46	6996.15	11017.3	24393.1	9007.46	4829.97	1590.29	275.089
614.771	16.4659	1067.83	4359.01	7001.72	10926.7	24502.8	8960.53	4843.96	1599.12	252.313
614.823	19.8424	1075.26	4356.04	6844.57	11068	24449	8935.22	4768.86	1570.33	297.273
614.875	18.3639	1076.09	4371.65	6899.74	11009.9	24366.8	9012.76	4830.25	1579.08	299.48
614.927	13.9152	1084.52	4319.17	6957.49	10983.2	24276.8	8918.51	4853.32	1600.03	292.15
614.98	18.3618	1076.46	4355.8	7040.23	10940.9	24242.8	8962.61	4776.2	1624.2	282.421
615.032	18.2771	1077.5	4373.12	6943.17	10895.3	24282.9	8865.25	4874.52	1549.49	282.861
615.084	17.4465	1071.37	4361.06	6937.9	10964.6	24296.6	8865.24	4754.58	1589.39	255.074
615.136	17.5294	1085.37	4347.47	6906.36	10962.1	24321.9	8909.65	4808.47	1602.45	282.918
615.188	17.6535	1055.04	4358.44	6870.79	11105.6	24261.8	8959.2	4795.53	1613.61	279.692
615.24	17.525	1061.6	4355.08	6854.37	10943.9	24218.7	8884.45	4769.75	1561.26	281.705
615.292	17.4428	1056.98	4328.21	6868.14	10880.9	24017.9	8785.18	4754.04	1549.4	253.354
615.344	15.392	1071.66	4337.21	6929.15	10835.4	24178	8836.55	4801.64	1559.33	270.943
615.396	18.9424	1073.8	4346.76	6922.39	10950.3	24310.7	8807.13	4791.07	1608.68	256.08
615.448	17.9845	1057.37	4315.08	6942.51	10899.4	23998.3	8733.82	4727.92	1598.09	301.399
615.5	17.0719	1066.37	4312.15	6911.17	10896.4	24034.8	8836.06	4836.63	1528.3	275.319
615.552	17.0397	1077.72	4323.72	6874.3	10860.8	24016.9	8783.3	4761.22	1527.63	286.009
615.604	17.7649	1056.34	4283.48	6810.73	10865.3	23772.6	8725.69	4728.37	1553.77	289.515
615.656	18.5662	1062.24	4300.45	6929.28	10760.7	23874.6	8808.21	4748.74	1560.91	268.543
615.708	15.7194	1068.63	4289.82	6771.3	10978.4	24111.9	8851.01	4785.54	1549.12	256.128
615.76	17.5357	1070.7	4332.23	7014.5	10923.5	24364.7	8791.79	4752.38	1576.63	273.267
615.812	19.2635	1060.38	4295.16	6795.66	10803.2	24037.8	8860	4798.6	1562.94	237.521
615.864	16.7573	1060.8	4327.68	6995.46	10855.5	23773.5	8731.79	4652.56	1612.69	292.811
615.916	17.9697	1065.07	4284.63	6816.68	10871.7	23928.2	8858.51	4731.83	1545.27	274.665
615.968	17.6391	1073.84	4320.41	6825.93	10925.3	24039.8	8835.94	4744.07	1521.05	274.727
616.02	16.7926	1072.62	4308.55	6962.42	10871.6	24166.1	8857.21	4760.65	1598.08	248.616
616.072	18.6038	1074.98	4293.62	6920.08	10954.2	24259.1	8793.37	4762.14	1540.3	295.952
616.124	15.7633	1074.44	4290.13	6882	10826.9	24099.9	8871.65	4790.89	1534.34	276.226
616.176	18.1942	1063.23	4303.96	6907.5	10847	24223.5	8812.51	4681.47	1576.49	282.474
616.228	16.2162	1070.48	4326.92	6905.09	10933.8	24112.7	8774.76	4752.07	1556.06	280.784
616.28	17.9935	1061.59	4312.93	6837.44	10834.1	24255.3	8829.96	4683.83	1569.47	293.997
616.332	16.5835	1061.25	4292.93	6760.06	10751.2	23932.3	8696.58	4733.47	1581.91	273.856
616.385	18.347	1073.25	4284.22	6772.21	10910.6	24114.5	8742.54	4624.28	1577.02	284.708
616.437	18.2831	1073.05	4334.25	6820.76	10776.9	24162.2	8802.97	4766.65	1601.15	266.486
616.489	18.3728	1067.9	4314.85	6922.7	10777.1	24211.1	8815.77	4770.94	1574.72	296.235
616.541	15.9118	1090.33	4326.23	6928.83	10881.7	24244.1	8887.46	4766.46	1582.52	296.026
616.593	16.8299	1071.2	4318.54	6931.12	10860.2	24314.9	8855.16	4799.89	1615.2	277.56
616.645	21.0535	1076.17	4327.61	6872.26	10929.3	24363.8	8862.11	4771.39	1620.91	271.823
616.697	15.1866	1066.67	4358.27	6884.52	10924.6	24514	8867.07	4759.63	1626	281.423
616.749	18.6778	1075.97	4376.74	6893.97	10849.6	24557.6	8795.82	4690.96	1613.98	271.794
616.801	18.4792	1075.63	4351.69	6927.17	10898.7	24229.7	8726.69	4742.4	1584.14	268.291
616.853	16.0486	1070.43	4362.26	7021.85	11052.4	24368.6	8991.81	4780.1	1552.5	284.198
616.905	18.2441	1069.11	4371.23	7107.67	11063.6	24418.9	8940.67	4790.44	1638.6	331.302
616.957	18.2068	1075.33	4379.55	6875.95	11144.7	24623.5	9044.73	4853.9	1573.39	283.21
617.009	17.7105	1096.72	4414.62	6961.84	11069	24434.9	8906.4	4796.19	1667.85	298.15
617.061	17.9269	1077.54	4384.61	6897.53	11029.5	24558.3	9085.34	4769.8	1583.25	308.412
617.113	16.7651	1079.28	4402.25	6998.17	10875.2	24592.3	8909.33	4889.4	1619.37	261.513
617.165	15.6748	1095.17	4414.28	6910.49	10992.2	24659.3	8982.9	4831.78	1580.74	286.593
617.217	20.7508	1104.9	4444.56	7019.07	11200.5	25015.2	9136.22	4873.1	1639.49	260.776
617.269	18.5333	1141.61	4607.73	7263.82	11522.2	25602.7	9418.04	5025.44	1680.59	304.184
617.321	17.1156	1118.27	4537.92	7236.16	11380.9	25592.1	9197.23	4950.06	1602.17	311.245
617.373	17.8116	1097.41	4423.89	7054.38	11066	24805.2	8924.38	4838.52	1596.04	263.206
617.425	17.0069	1087.49	4419.87	7010.91	11150.7	24480.5	8893.26	4713.99	1619.8	290.849
617.477	17.6933	1090.34	4419.72	7179.01	11186.7	24691.3	9007.07	4788.47	1613.32	289.973
617.529	17.5583	1100.75	4463.59	7115.16	11301.7	24872.8	9025.74	4926.41	1617	313.949
617.581	15.9123	1111.57	4475.81	7160.77	11384.1	24888.4	9066.33	4965.27	1611.09	288.823
617.633	18.4617	1121.8	4492.59	7209.3	11340	25027	9309.45	4906.82	1605.97	274.602
617.685	18.6126	1108.07	4451.33	7125.54	11151.1	24909.4	9177.08	4978.07	1627.6	289.201
617.737	15.1808	1101.45	4485.88	7028.63	11360	24931.3	9180.5	4960.64	1570.36	308.003
617.789	20.2825	1107.32	4468.76	7086.22	11293.8	24893	9096.33	4991.43	1650.29	268.102
617.841	18.8243	1121.12	4518.8	7270.87	11300.6	25148.7	9192.71	4900.6	1602.36	295.23
617.893	19.3596	1117.26	4522.82	7263.47	11320.9	25182.7	9194.98	4910.29	1618.01	272.294
617.945	16.9912	1116.92	4508.51	7238.36	11364	25176.2	9101.83	4853.48	1691.69	316.067
617.997	17.1131	1117.44	4486.43	7208.3	11406.9	25021.9	9124.65	4937.08	1576.67	264.466
618.049	19.345	1116.48	4530.39	7091.99	11294.3	25099.4	9129.09	4935.55	1676.29	264.204
618.101	19.4188	1124.59	4548.11	7255.34	11352.8	25183.3	9135.52	4937.36	1614.94	285.52
618.153	15.9993	1119.31	4551.9	7272.44	11375.7	25280.6	9191.52	4939.23	1636.28	311.94
618.205	16.482	1132.36	4524.68	7275.13	11364.8	25319.5	9256.73	4955.58	1618.01	280.952
618.257	18.5898	1144.21	4563.73	7310.74	11449	25423	9231.53	4912.61	1664.35	292.309
618.309	18.3065	1129.06	4551.87	7353.42	11464	25384.6	9214.14	4963.98	1671.6	277.847
618.361	15.1408	1133.91	4547.7	7358.33	11376.4	25526.5	9279.69	4871.33	1607.97	301.494
618.413	17.3081	1124.4	4545.99	7309.74	11511.3	25249.7	9371.55	4996.12	1685.73	292.826
618.465	18.7025	1131.9	4594.67	7137.29	11435.5	25534.6	9248.65	5063.88	1652.84	293.41
618.517	18.6143	1133.11	4576.81	7355.41	11474.5	25564.1	9226.95	5002.56	1668.66	291.533
618.569	18.928	1140.03	4572.63	7293.86	11521.3	25409.9	9269.32	5049.82	1660.62	277.525
618.621	19.4691	1138.63	4592.37	7305.12	11710.9	25516.9	9377.25	5096.55	1659.03	277.642
618.673	18.0876	1143.54	4601.12	7408.64	11564.8	25655.2	9405.13	5063.51	1691.63	300.127
618.725	17.3446	1151.01	4586.94	7281.66	11516.1	25579.8	9441.17	5046.85	1681.15	299.072
618.777	17.4684	1151.5	4619.04	7201.91	11533.9	25717.1	9354.86	5120.06	1684.4	279.977
618.829	19.2651	1144.39	4612.04	7353.91	11546	25782.4	9433.69	4981.85	1659.11	272.931
618.881	19.7257	1137.94	4578.01	7361.02	11546.7	25738.7	9379.39	5098.11	1646.12	292.292
618.933	18.6239	1131.46	4613.91	7290.25	11626.9	25764.2	9390.37	5019.16	1654.52	310.932
618.985	20.1241	1144.71	4642.46	7425.18	11680.7	25754.9	9454.13	5062.8	1697.45	272.682
619.037	22.5853	1136.32	4634.36	7359.05	11600.4	25812.9	9199.77	5005.37	1623.09	294.901
619.089	19.452	1148.04	4616.1	7386.31	11532.2	25831.5	9438.01	4960.56	1656.17	308.045
619.141	17.1799	1153.37	4637.57	7382.04	11544	26004.5	9328.26	5040.4	1667.63	305.789
619.193	17.6916	1148.24	4623.09	7328.77	11657.5	25884.8	9309.65	5128.47	1660.01	286.678
619.245	21.6328	1152.61	4642.37	7221.72	11594	25859.4	9207.21	5102.17	1696.57	285.214
619.297	17.8659	1130.57	4613.73	7239.07	11632.7	25703.1	9266.28	5012.74	1717.23	309.554
619.349	20.1088	1141.74	4606.19	7349.11	11486.2	25814.7	9405.22	5014.16	1685.31	264.141
619.401	18.1106	1138.34	4660.42	7303.72	11580.6	25987.7	9439.5	5029.05	1698.59	265.758
619.453	18.4894	1148.84	4612.44	7291.45	11490.4	25769.5	9389.56	5002.28	1609.61	282.723
619.505	19.8531	1142.22	4615.77	7336.18	11591.6	25590.7	9379.28	5055.93	1670.28	286.27
619.557	16.4038	1144.67	4629.44	7290.32	11636.3	25705	9344.71	5030.03	1679.31	313.035
619.609	19.3049	1135.38	4616.47	7322.31	11503	25611.2	9120.18	5036.06	1641.09	276.335
619.661	20.9659	1143.64	4621.96	7336.1	11542	25842.3	9388.19	5009.44	1656.67	286.06
619.713	18.7564	1157.12	4619.79	7373	11539.8	25764.5	9280.87	5067.12	1653.67	295.742
619.765	18.7627	1148.5	4615.36	7251.03	11710.5	25610.2	9305.3	5095.84	1595.48	301.482
619.817	19.6594	1138.77	4616.19	7315.83	11563	25475.1	9340.92	5108.72	1673.35	306.388
619.869	19.9289	1132.28	4580.54	7324.57	11448.8	25408.1	9257.94	4944.95	1648.69	282.984
619.921	18.4948	1145.18	4591.42	7331.15	11502.2	25570.7	9208.46	5000.6	1648.21	290.004
619.973	16.3221	1139.76	4624.38	7312.59	11453.4	25445.6	9258.37	5010.88	1665.05	306.926
620.025	20.6123	1159.69	4637.88	7254.61	11672.3	25573.3	9273.08	5053.44	1648.47	272.308
620.077	21.3452	1143.72	4590.88	7218.98	11520.8	25504.1	9331.13	4998.9	1674.53	297.42
620.129	18.2788	1144.85	4607.13	7382.61	11498.8	25330.1	9430.19	4936.32	1607.36	296.829
620.181	16.7217	1154.36	4623.69	7415.22	11562.1	25569.3	9352.13	5062.75	1670.02	293.655
620.233	19.114	1146.5	4574.06	7233.63	11356.6	25390.6	9298.31	5032.12	1691.52	237.817
620.285	20.6201	1140.09	4541.14	7197.95	11411.3	25178.6	9155.16	4959.09	1657.83	266.892
620.337	17.2313	1119.51	4525.96	7283.98	11404.8	25267.4	9187.45	4995.09	1654.3	356.396
620.389	15.1415	1135.1	4569.62	7236.5	11443.7	25120.8	9102.5	5007.04	1638.63	279.034
620.441	17.5134	1135.65	4579.91	7230.52	11426.5	25327.7	9224.25	4971.96	1620.93	288.536
620.493	19.3228	1114.75	4556.1	7171.1	11391.9	25210.4	9210.58	4867.05	1619.39	287.276
620.545	15.8609	1121.21	4548.68	7311.99	11315.9	25202.6	9041.75	4933.98	1626.94	304.566
620.597	17.1265	1128.78	4556.25	7252	11322.5	24993.1	9117.67	5001.95	1609.2	303.182
620.649	17.9676	1109.22	4530.43	7291.44	11404.2	25204	9199.91	4931.14	1638.17	296.843
620.701	19.0925	1107.69	4522.78	7218.18	11294.2	24766.5	9075.56	4898.2	1626.85	288.778
620.753	16.2684	1132.65	4523.2	7187.81	11412.2	25106.9	9187.05	4946.03	1690.67	280.673
620.805	19.2612	1123.82	4507.78	7188.82	11375.4	24803.5	9111.7	4972.63	1646.12	313.968
620.857	18.8959	1112.79	4506.83	7153.75	11320.6	25084.6	9171.52	4932.82	1623.31	268.16
620.909	19.9839	1126.62	4541.04	7093.93	11278.3	25081.2	9181.9	4926.71	1634.15	262.434
620.961	16.8219	1106.17	4468.72	7175.43	10984.3	24889.8	9018.22	4847.77	1677.4	279.933
621.013	18.4487	1105.88	4503.6	7211.33	11134.5	24845.1	9139.95	4969.67	1626.22	253.309
621.065	18.794	1110.81	4504.34	7135.09	11158.1	24878.4	9062.17	4885.03	1642.98	241.453
621.117	16.4662	1114	4477.31	7221.3	11136.6	25108.4	9162.21	4884.69	1593.52	276.182
621.169	14.5929	1124.19	4500.97	7114.13	11063.7	24745.3	8936.56	4877.87	1637.28	292.41
621.221	18.3095	1103.63	4524.11	7071.78	11180.6	24934.7	8992.12	4851.85	1628.96	313.093
621.273	19.081	1120.6	4467.61	7099.74	11065.1	24811.8	9009.73	4890.31	1631.56	275.942
621.325	17.2238	1092.7	4469.01	7091.25	11102	24611.9	9047.42	4812.67	1627.08	296.03
621.377	14.5007	1106.37	4473.93	7037.63	11182.5	24715.2	8990.3	4745.42	1583.26	278.567
621.429	17.975	1098.07	4446.87	7117.02	11053.2	24709.5	8979.72	4886.86	1611.91	308.896
621.481	18.1273	1104.88	4475	7205.88	11177.7	24643.1	9104.76	4842.93	1600.5	251.85
621.533	19.0619	1106.11	4492.02	7079.3	11069.5	24648.9	9053.02	4832.12	1610.71	302.347
621.585	15.5641	1093.7	4462.59	7029.76	11208.6	24915	9015.45	4867.84	1601.25	288.964
621.637	17.0339	1110.8	4431.03	6991.17	11098.9	24697.1	8971	4812.04	1570.44	249.104
621.689	18.5129	1105.78	4442.13	7056.88	11036.3	24446	9014.43	4819.59	1576.99	263.732
621.741	19.4134	1098.86	4449.79	7049.14	11094.2	24552.5	9002.8	4789.44	1630.77	288.038
621.793	16.9085	1098.59	4455.4	7010.43	11044.3	24414.3	8869.47	4855.6	1552.54	319.163
621.845	16.6705	1096.33	4450.06	7067.05	11120.4	24693.5	8896.75	4804.94	1595.88	290.652
621.897	18.2957	1096.61	4434.39	7090.15	11080.6	24683.9	9034.92	4910.85	1598.4	266.941
621.949	17.6757	1091.61	4454.4	6942.99	11063.9	24511.5	8968.42	4800.51	1585.83	275.422
622.001	17.0732	1096.42	4411.05	7057.35	11158.3	24497.4	8871.18	4847.06	1582.25	264.248
622.052	16.59	1109.06	4438.17	7006.12	11081.2	24741.1	8968.13	4782.43	1647.19	279.549
622.104	19.6646	1110.06	4420.23	6882.11	11146.6	24568.2	8935.35	4696.72	1618.86	243.526
622.156	16.7314	1103.37	4445.52	6979.99	11032.9	24582.4	8915.96	4815.65	1620.3	284.414
622.208	16.5749	1104.32	4416.52	6944.16	11125.7	24582.6	8827.23	4811.04	1592.94	272.83
622.26	18.3206	1102.73	4397.03	6933.95	10985.8	24390.5	8900.87	4813.51	1614.84	268.427
622.312	18.1347	1102.74	4410.01	7069.73	10945.7	24512.3	9064.39	4749.09	1598.02	278.476
622.364	18.072	1096.88	4408.95	6931.24	11058.2	24390.8	8919.08	4774.66	1620.19	264.126
622.416	16.324	1099.5	4449.58	7029.7	11235.7	24624.1	8753.52	4834.37	1624.67	244.344
622.468	19.2087	1107.36	4432.74	6997.3	10946.2	24483.8	8904.67	4751.73	1559.63	256.011
622.52	16.9596	1100.87	4452.3	7005.76	11071.4	24444.2	8946.43	4752.79	1575.7	293.501
622.572	16.2456	1106.32	4471.24	7068.24	11016	24670.6	8957.45	4804	1597.4	304.88
622.624	19.2754	1106.71	4441.63	6979.87	10996	24414.3	9019.22	4865.55	1653.56	302.493
622.676	17.7628	1124.18	4444.17	6986.05	11162.8	24643.5	8839.94	4777.71	1599.69	254.156
622.728	17.3286	1096.74	4445.77	7036.36	11057.6	24376.9	8850.08	4696.7	1639.58	305.285
622.78	18.6666	1104.28	4413.21	6985.54	10989.6	24451.4	8870.11	4757.63	1603.26	307.665
622.832	17.5024	1112.62	4420.14	7037.03	10907.2	24389.1	8924.53	4890.39	1595.34	296.064
622.884	18.4229	1100.33	4444.75	7034.18	11098.2	24796.1	8928.82	4855.1	1577.75	260.82
622.936	18.1104	1110.89	4429.21	7129.11	11020.6	24426.2	8958.37	4789.85	1669.33	296.224
622.988	16.4519	1105.25	4468.49	7015.47	11166	24840.9	8902.16	4758.98	1589.9	297.168
623.04	16.1102	1105.93	4483.85	7125.5	11098.2	24817.2	8955.29	4846.23	1603.98	253.937
623.092	17.151	1112.86	4458.41	7115.76	11142.2	24531.9	8922.04	4763.7	1622.48	277.009
623.144	18.8856	1099.36	4479.86	7161.79	11085	24555.3	9015.37	4708.47	1591.26	269.851
623.196	17.8797	1112.51	4454.8	7173.58	11233.7	24668.2	8897.89	4790.27	1584.29	315.149
623.248	18.3211	1108.99	4453.72	7056.99	11196	24510.3	9067.08	4922.16	1615.42	251.24
623.3	16.3909	1104.45	4467.91	7060.61	10983.1	24703	8999.51	4843.34	1576.33	266.106
623.352	18.0277	1106.11	4472.55	7093.98	11131.9	24704	9001.28	4799.9	1626.38	280.52
623.404	17.1604	1097.52	4461.06	7087.15	11052.8	24646.3	8891.66	4835.31	1612.48	278.199
623.456	16.9865	1116.22	4501.2	7134.79	11222.3	24847.9	9020.88	4856.32	1625.92	253.112
623.508	17.7844	1104.03	4504.84	7034.64	11230.1	24784.1	8902.69	4912.57	1609.73	286.46
623.559	18.8171	1109.83	4508.51	7096.34	11231.3	24919	9024.09	4817.28	1615.77	299.337
623.611	17.0458	1111.34	4488.78	7105.16	11093.5	24927.9	9119.67	4827.8	1640.12	278.734
623.663	17.8503	1116.98	4507.01	7017.08	11151.4	24885.3	8971.66	4868.28	1572.7	304.67
623.715	19.2647	1119.1	4494.76	7191.57	11277.4	24776.2	9080.58	4853.86	1606.5	279.204
623.767	17.947	1118.39	4476.34	7135.78	11285.7	24761.5	9038.97	4897.4	1658.56	283.037
623.819	18.0683	1130.44	4515.34	7115.35	11194.3	24880.1	8967.53	4934.4	1610.46	270.378
623.871	19.0743	1129.09	4509.41	7110.84	11393.9	25056.1	8953.05	4845.85	1617.07	290.299
623.923	17.5349	1120.26	4511.26	7186.93	11163.2	24771.9	9110.41	4821.33	1589.22	263.976
623.975	17.896	1118.12	4488.24	7101.38	11089.4	24893.6	8966.78	4837.2	1626.02	322.623
624.027	16.1421	1138.48	4529.98	7209.94	11284.2	25176.8	9008.27	4852.92	1605.48	294.051
624.079	17.8586	1132.45	4534.53	7097.86	11329.5	25030.6	9114.04	4917.05	1617.2	253.257
624.131	18.2108	1127.04	4544.42	7194.35	11285.6	24995.5	9125.82	4837.01	1659.63	295.595
624.183	17.4837	1138.92	4554.87	7198.08	11248.8	25015.1	9183.02	4913.9	1710.45	285.254
624.235	16.9725	1127.71	4550.24	7169.4	11286.9	25266.9	8925.78	4934.57	1634.44	304.031
624.287	18.5793	1124.56	4501.34	7072.44	11301.9	25102.5	9008.48	4881.87	1636.93	275.322
624.339	20.3758	1129.8	4531.24	7159.04	11246.3	25084.7	9055.7	4989.83	1680.13	281.814
624.391	15.8736	1122.51	4545.95	7188.36	11335.4	25011.7	9085.86	4911.68	1638.66	310.075
624.443	18.6289	1134.71	4544.9	7198.04	11260.1	24811.7	9179.24	5019.26	1595.03	276.043
624.495	19.2568	1128.7	4522.95	7176.59	11147	24968	9111.08	4965.48	1665.54	297.264
624.547	19.2118	1130.26	4535.08	7048.25	11283.3	25108.4	9000.78	4808.19	1678.75	273.01
624.598	18.8127	1137.71	4532.98	7139.37	11177	25227.3	9073.55	4838.08	1568.73	297.019
624.65	21.683	1137.19	4513.24	7094.6	11287.2	24867.2	9041.65	4810	1629.04	254.906
624.702	18.8382	1132.22	4574.97	7160.41	11417	24883.8	9071.61	4845.56	1628.79	239.433
624.754	16.7963	1131.24	4522.05	7126.07	11365.9	25068.4	9053.23	4876.05	1627.5	286.637
624.806	17.6943	1136.35	4526.33	7195.38	11250.7	25027.6	9035.42	4882.44	1639.67	296.949
624.858	16.3813	1124.74	4550.55	7214.52	11498.6	25066.7	9174.66	4901.6	1652.49	273.983
624.91	19.0712	1126.71	4538.13	7150.19	11308.1	25149.8	9139.82	4777.85	1636.68	278.332
624.962	20.3489	1118.76	4504.61	7137.12	11248.2	24585	8936.81	4915.51	1631.38	311.96
625.014	18.7368	1134.72	4526.18	7120.44	11339.8	24927.7	8959.67	4857.31	1679.6	264.183
625.066	15.1324	1133.94	4556.8	7236.02	11257.2	24902.3	9110.11	4973.56	1643.85	286.542
625.118	20.8288	1136.33	4543.21	7084.9	11149.2	24857.1	9030.77	4794.92	1611.87	274.179
625.17	17.9755	1120.1	4540.05	7199.66	11279	24835.9	9033.86	4710.66	1665.74	304.813
625.222	16.8518	1117.42	4505.28	7173.64	11258.8	24829.7	9025.97	4814.21	1615.79	280.356
625.274	18.3989	1118.82	4543.61	7146.45	11362.6	24726.1	8995.23	4864.55	1566.44	260.716
625.326	16.7424	1103.5	4514.99	7144.33	11142	24738.6	9013.66	4856.14	1567.36	294.214
625.378	18.8258	1123.55	4510.52	7220.2	11304.6	24828.5	9038.87	4800.49	1672.4	263.893
625.43	19.3943	1127.69	4538.31	7164.27	11208	24917.6	9072	4763.26	1641.84	294.413
625.481	18.3127	1113.76	4515.96	7230.55	11339.8	24429.1	8892.64	4777.34	1583.55	259.476
625.533	19.9638	1113.86	4519.57	7205.47	11155.7	24529	9051.6	4862.99	1599.23	271.891
625.585	17.5919	1119.76	4509.31	7201.47	11120.9	24531.6	9028.8	4778	1596.59	295.15
625.637	18.2578	1110.67	4518.19	7000.96	11201.7	24828.4	9017.11	4934.2	1599.76	311.6
625.689	18.4358	1109.26	4473.75	7084.28	11137.8	24625.5	9019.61	4844.3	1626.52	276.787
625.741	21.27	1105.44	4493.42	7098.35	11068.1	24779.7	8871.69	4758.36	1660.76	282.866
625.793	16.8677	1118.98	4504.72	7162.71	11137.6	24672.3	8965.14	4793.11	1710.14	260.216
625.845	17.2291	1132.57	4490.22	7169.55	11132	24901.3	8902.2	4827.84	1606.78	296.239
625.897	18.3379	1118	4479.96	7096.44	11003.9	24649.7	8872.66	4907.28	1641.11	267.281
625.949	18.187	1113.09	4456.55	7108.93	10958.7	24632.4	8937.46	4715.1	1630.71	275.163
626.001	16.5614	1100.4	4465.89	7082.72	11120.2	24578.7	9036.26	4760.92	1638.79	293.897
626.053	18.5291	1119.26	4451.81	7052.89	11113	24831.8	8917.93	4826.28	1613.39	251.991
626.105	18.6305	1115.85	4469.31	7149.9	11045.5	24651.3	8922.69	4691.38	1612.89	260.454
626.157	16.9197	1121.66	4438.1	7079.06	11006.9	24612.5	8926.32	4837.76	1615.79	265.74
626.208	16.7352	1103.31	4458.47	7041.83	11008.7	24383.5	8918.86	4770.68	1598.72	277.254
626.26	17.9693	1107.59	4488.33	6991.71	11003.8	24667.5	8914.08	4810.47	1622.68	281.464
626.312	15.4365	1109.9	4437.92	6964.64	11043.9	24584.3	8830.42	4855.35	1629.06	260.904
626.364	15.839	1101.41	4444.41	6994.04	10916	24254.7	8898.63	4738.45	1592.9	292.314
626.416	16.3204	1114.7	4458.27	6983.56	10966.1	24580.5	8885.43	4798.77	1561.33	279.53
626.468	17.3528	1100.88	4447.17	7047.5	10911.5	24520.1	8844.26	4831.67	1601.01	300.255
626.52	19.8255	1113.01	4462.11	7057.77	11019.4	24519.6	8957.45	4807.63	1641.86	301.805
626.572	18.2452	1117.69	4463.44	7005.44	11029.4	24502.5	8910.88	4839.89	1586.71	290.329
626.624	19.5602	1104.06	4443.74	6996.76	10992.4	24756.5	8858.11	4851.56	1587.7	255.738
626.676	16.6938	1107.73	4448.96	6904.63	10948.2	24497	8736.36	4797.26	1619.92	279.699
626.728	19.0737	1103.82	4421.04	7044.43	10897.3	24398.4	8830.65	4686.8	1589.73	251.399
626.78	18.8096	1114.99	4435.69	7013.18	10985.9	24529.1	8835.22	4671.3	1589.94	258.457
626.832	16.6834	1103.47	4391.67	6920.26	10813.4	24294.3	8723.74	4719.57	1603.35	295.631
626.883	18.8087	1101.15	4422.33	6979.46	11046.3	24269.7	8854.55	4719.55	1595.65	252.777
626.935	20.2085	1112.02	4451.29	6989.83	10886.6	24546.7	8865.75	4734.02	1606.49	295.349
626.987	17.7577	1109.13	4422.44	6998.84	10949.1	24465.8	8786.91	4751.59	1604.23	285.453
627.039	17.8742	1108.36	4442.59	6962.95	11190.6	24430.1	8827.04	4724.97	1624.18	288.789
627.091	18.0077	1100.39	4392.73	6970.73	10963.9	24389.2	8723.03	4719.38	1637.14	261.313
627.143	18.4659	1101.96	4428.27	6901.95	10920.1	24290.3	8812.57	4720.72	1617.39	277.628
627.195	17.5231	1098.11	4447.69	6991.51	10976.8	24280.2	8834.23	4722.67	1632.42	288.199
627.247	17.3448	1095.52	4449.7	6958.92	11046.2	24377.4	8808.29	4731.33	1586.95	280.297
627.299	16.0924	1088.28	4409.25	6907.03	10904.6	24251.1	8861.05	4641.1	1622.81	256.675
627.351	19.9115	1105.56	4466.57	7101.53	11105.5	24460.9	8766.66	4775	1632.14	271.319
627.403	17.5276	1101.61	4442.14	7004.97	11051.7	24540.3	8775.87	4720.37	1629.56	277.731
627.455	13.3095	1102.6	4427.24	6904.97	10958.5	24056.9	8796.33	4696.45	1574.87	261.783
627.507	17.1989	1109.79	4436.62	6968.14	10873	24200.4	8757.39	4748.55	1589.12	281.047
627.558	18.0822	1095.69	4420.77	6862.68	10997.7	23931.1	8774.48	4789.77	1548.68	278.075
627.61	17.858	1095.71	4444.92	6910.13	11088.7	24255.8	8923.61	4596.82	1541.69	289.918
627.662	16.1933	1103.61	4405.73	6834.33	10947.8	24165.2	8772.68	4671.97	1541.02	274.699
627.714	18.1666	1101.74	4423.12	6973.14	10890	24346	8695.83	4756.23	1586.45	268.396
627.766	19.9862	1101.45	4399.4	6833.13	10900.3	24218.1	8786.87	4775.76	1576.01	281.171
627.818	16.2088	1089.5	4439.44	7013.01	10982.1	23856.7	8822.21	4728.23	1578.85	266.614
627.87	15.7686	1096.42	4418.76	7004.39	10851.9	24119.1	8800.55	4698.2	1610.78	269.33
627.922	18.5493	1094.95	4401.95	6799.82	10842	24119	8772.05	4746.33	1598.03	274.126
627.974	18.7587	1095.32	4444.29	7084.51	10933.2	24415.8	8902.98	4688.53	1575.72	276.717
628.026	18.5598	1094.35	4423.41	6951.76	10889	24423.7	8667.6	4675.08	1597.84	297.127
628.078	17.7062	1090.6	4443.43	6938.58	10939.1	24011.5	8865.02	4671.15	1537.68	273.919
628.129	18.1991	1111.45	4452.41	6956.71	10903.4	24398.7	8813.35	4748.46	1603.66	264.671
628.181	17.4236	1087.34	4434.21	7005.7	10985.5	24052.4	8920.91	4720.27	1639.93	297.225
628.233	17.9096	1088.44	4426.51	6917.65	10982.2	24134.4	8759.85	4664.66	1625.42	283.178
628.285	18.3143	1101.33	4454.94	7133.27	10978.7	24301.6	8743.12	4785.47	1623.31	303.392
628.337	20.373	1102.95	4428.14	7000.96	10900.6	24184.4	8817.04	4819.8	1587.86	283.212
628.389	18.2352	1098.9	4420.12	7061.55	10907.7	24300.8	8689.52	4715.86	1613.13	289.616
628.441	17.3231	1093.88	4439.16	7070.35	10926.6	24352.2	8728.54	4842.37	1578.79	287.902
628.493	16.5092	1111.19	4436.18	7021.46	10907.6	24381.9	8909.35	4691.38	1600.21	261.152
628.545	19.3431	1107.4	4417.43	7064.06	10975.6	24255.9	8895.61	4767.47	1656.85	288.058
628.597	17.6657	1093.25	4424.66	7005.33	10996.3	24291.9	8768.69	4646.21	1592.9	279.456
628.648	17.867	1103.06	4454.58	7030.8	10904.5	24257.9	8862.99	4753.28	1604.78	264.876
628.7	18.1314	1085.94	4409.54	7016.89	10879.6	24373.6	8763	4809.28	1620.29	287.938
628.752	18.001	1112.54	4441.39	6954.19	10905.7	24319	8718.14	4749.79	1615.74	271.535
628.804	18.6234	1109.59	4440.49	7081.66	11008.2	24329.7	8889.27	4807.9	1629.23	282.939
628.856	17.2807	1101.01	4404.36	6885.49	10990.5	24229.8	8798.28	4772.18	1584.89	260.713
628.908	17.9499	1098.35	4408.63	6933.1	10942.9	24175.6	8765.43	4676.06	1580.26	277.419
628.96	17.8289	1101.95	4439.42	6951.46	10965.7	24189.2	8841.1	4746.78	1566.09	293.189
629.012	16.2846	1117.74	4435.8	6925.14	10984.6	24527.4	8925.83	4698.35	1590.21	257.118
629.064	18.4155	1106.83	4450.79	7083.97	10887.8	24313.3	8809.65	4694.91	1591.07	242.165
629.116	19.8977	1113.7	4421.01	6891.31	10944.2	24318.9	8876.57	4764.04	1578.72	269.488
629.167	20.0229	1111.42	4457.89	6928.64	10935.1	24603.6	8885.13	4756.79	1599.03	265.644
629.219	18.2228	1111.92	4431.74	6880.17	10876.1	24305.2	8798.12	4769.26	1622.06	280.484
629.271	15.4249	1117.85	4447.28	6938.77	11043.4	24409.9	8897.32	4738.16	1588.66	237.99
629.323	17.0634	1110.22	4444.76	6948.9	11032.4	24222.2	8841.51	4668.38	1585.64	267.706
629.375	18.5137	1125.58	4474.45	6928.74	10924	24683.9	8859.86	4772.29	1646.01	286.938
629.427	19.5356	1109.08	4460.97	6973.58	10932.4	24240.4	8818.06	4743.67	1579.51	293.455
629.479	17.351	1111.48	4450.38	7002.43	10887.1	24308.5	8748.97	4696.35	1586.7	261.194
629.531	18.8703	1114.14	4443.57	6951.5	10893.9	24415.9	8805.87	4751.1	1611.43	264.977
629.583	18.2839	1120.1	4482.82	7025.39	10940.2	24391.6	8822.18	4753.65	1615.07	277.751
629.635	17.0168	1113.24	4471.03	6999.39	10990.7	24326	8721.96	4788.61	1612.97	306.988
629.686	16.6403	1097.23	4442.65	6997.08	11062.3	24237.7	8783.97	4726.35	1618.32	284.98
629.738	17.3609	1108.08	4459.33	7090.67	11032.4	24300.7	8767.6	4755.2	1625.53	262.349
629.79	20.0283	1111.7	4457.85	6883.12	10912.7	24224.3	8709.65	4737.91	1576.56	286.928
629.842	16.6766	1128.75	4483.54	6928.13	11102.8	24335.6	8720.17	4764.24	1613.51	273.214
629.894	19.6788	1119.79	4471.45	7039.77	10894.4	24218.4	8796.97	4689.94	1547.58	262.719
629.946	18.4524	1107.29	4446.61	6934.75	10927.9	24289.3	8843.4	4702.45	1629.08	243.283
629.998	20.9926	1100.7	4442.24	6998.75	10964.3	24072.3	8822.08	4665.81	1652.67	280.912
630.05	17.5974	1095.57	4460.29	7039.85	10944.1	24071.9	8768.78	4778.31	1607.46	282.765
630.102	19.6039	1096.79	4436.11	6915	10927.2	23949.9	8706.71	4773	1583.5	283.17
630.153	19.1754	1102.79	4424.92	6996.07	10974.2	24024.4	8852.08	4682.71	1611.9	275.152
630.205	18.9771	1098.38	4425.51	7041.54	10794	23966	8805.86	4772.67	1620.67	259.842
630.257	18.1053	1095.88	4449.93	6872.32	10786.3	23750.9	8636.98	4731.75	1589.54	295.99
630.309	17.2962	1104.33	4425.61	6952.02	10927.6	24133.6	8694.23	4668.89	1573.04	245.947
630.361	17.9613	1094.09	4440.47	6970.26	10916.9	24186.4	8772.92	4740.48	1657.58	286.71
630.413	21.1289	1096.87	4429.7	6915.86	10958.5	23902.6	8625.68	4740.48	1563.73	281.328
630.465	17.3154	1094.53	4439.9	6945.69	10899.6	24097.4	8722.87	4665.6	1578.8	275.956
630.517	17.0725	1097.36	4426.95	6910.73	10759.6	23885.3	8623.69	4632.74	1596.79	275.344
630.568	17.7221	1090.34	4392	6878.2	10846.5	23916.3	8877.73	4787.57	1558.94	256.404
630.62	16.1841	1096.65	4413.12	7012.5	10704.8	23903.2	8651.13	4706.58	1570.23	264.611
630.672	17.7663	1080.16	4407.94	6861.35	10780.5	23838.1	8679.66	4707.32	1574.22	285.199
630.724	17.7279	1089.11	4426.64	7014.16	10737	23966	8613.43	4737.59	1571.67	257.5
630.776	21.0224	1075.75	4381.12	6986.81	10776.3	23965.6	8526.16	4718.14	1577.14	295.203
630.828	18.7466	1078.88	4414.86	7068.44	10674.8	23739.6	8577.01	4684.33	1583.32	294.309
630.88	15.6944	1081.39	4395.27	6886.18	10708.1	23924.3	8585.28	4578.34	1557.06	282.639
630.932	17.1864	1087.17	4385.14	6902.27	10761.8	23790.4	8633.35	4652.59	1591.49	262.175
630.984	18.8389	1076.39	4365.64	6805.55	10611.3	23610.4	8525.56	4622.6	1606.44	256.868
631.035	18.7744	1091.02	4376.29	6850.6	10654.6	23841	8642.54	4604.18	1560.6	276.782
631.087	19.6917	1076.78	4342.01	6856.05	10661.2	23749.9	8588.87	4529.12	1554.41	286.499
631.139	19.4102	1095.11	4377.07	6906.36	10761.6	23865.5	8551.3	4701.53	1547.07	244.381
631.191	18.8773	1091.43	4372.07	6887.01	10600.9	23608	8553.64	4614.37	1631.06	261.461
631.243	16.8885	1079.16	4372.2	6971.3	10670.3	23837.8	8678.17	4594.2	1592.19	282.783
631.295	19.0898	1090.41	4349.11	6844.6	10570	23716.6	8552.97	4612.12	1542.82	300.391
631.347	16.7133	1089.27	4327.74	6812.53	10690.1	23602.9	8439.26	4705.1	1633.32	253.779
631.398	19.8665	1092.26	4311.24	6717.92	10635.1	23640.1	8500.57	4676.34	1566.21	235.954
631.45	16.5935	1056.47	4310.82	6812.12	10539.6	23462.5	8514.44	4565	1579.31	307.64
631.502	17.7884	1086.67	4324.21	6785.46	10631.4	23435.2	8425.58	4552.73	1539.7	245.82
631.554	16.4682	1075.85	4323.91	6936.93	10549.7	23702.8	8508.05	4532.7	1537.88	285.374
631.606	19.1665	1075	4316.27	6751.18	10702.9	23533.3	8451.53	4589.22	1572.25	230.258
631.658	16.1462	1090.04	4327.94	6770.36	10562.3	23653	8534.07	4572.9	1551.51	281.043
631.71	18.1232	1075.9	4323.86	6815.58	10649.5	23528.9	8480.78	4633.96	1570.38	241.146
631.762	18.0294	1077.78	4304.54	6704.43	10596	23432.2	8424.88	4603.71	1516.58	238.491
631.813	18.592	1084.71	4299.87	6744.89	10561.5	23476.7	8387.16	4621.34	1557.17	261.229
631.865	16.8196	1082.46	4311.81	6792.39	10546.4	23456.3	8449.69	4556.07	1547.44	272.477
631.917	18.5423	1091.46	4330.28	6761.2	10556.9	23408.9	8511.44	4488.37	1495.64	291.173
631.969	16.3578	1109.25	4337.6	6753.25	10614	23631.7	8557.11	4541.71	1523.9	271.176
632.021	19.0827	1083.84	4316.36	6727.37	10710.2	23422.9	8356.62	4554.82	1548.56	259.871
632.073	14.1869	1080.56	4310.46	6747.87	10646.5	23560.8	8414.18	4479.21	1539.85	261.868
632.125	18.1819	1073.99	4290.72	6732.1	10549.3	23251.1	8211.03	4454.83	1515	268.471
632.177	19.2934	1081.99	4306.76	6692.9	10669.1	23407.8	8320.43	4517.3	1586.67	257.36
632.228	18.3539	1087.85	4304.61	6679.47	10581.5	23304.2	8286.6	4471.68	1508.44	248.813
632.28	15.5246	1089.31	4318.38	6771.85	10582	23255.5	8342.53	4508.83	1546.38	274.001
632.332	16.4904	1079.68	4343.35	6781.92	10561.1	23425	8451.01	4531.88	1511.16	255.432
632.384	19.3761	1068.82	4324.27	6688.11	10501.7	23241.5	8356.2	4540.16	1522.94	277.564
632.436	16.936	1072.7	4302.17	6701.64	10509.2	23161.6	8337.76	4459.8	1531.7	254.726
632.488	18.2507	1062.93	4317.04	6739.34	10615.9	23320.2	8275.43	4453.59	1500.98	266.707
632.54	17.8944	1076.61	4315.6	6722.86	10508.8	23228.5	8360.65	4495.18	1500.18	253.312
632.591	16.8039	1053.26	4307.82	6737.9	10533.8	23216.1	8267.9	4498.26	1521.82	250.307
632.643	17.2577	1064.5	4281.61	6720.19	10386.9	23056	8210.03	4387.44	1494.24	261.558
632.695	15.1776	1067.1	4299	6653.74	10487.1	23234.1	8291.96	4509.07	1500.68	274.132
632.747	16.5835	1058.58	4284.97	6624.54	10580.7	23258.5	8239.02	4425.13	1486.49	250.933
632.799	18.8339	1065.76	4313.34	6702.03	10472.9	23230.7	8334.51	4425.27	1493.17	251.998
632.851	16.5122	1063.17	4288.45	6715.24	10437.6	23153.9	8264.21	4459.71	1475.17	263.845
632.903	16.8298	1049.25	4306.61	6632.6	10440.7	23117.6	8159.9	4511.33	1464.95	263.291
632.954	17.0602	1054.95	4291.16	6658.16	10441.8	23059.1	8204.72	4471.37	1467.57	239.256
633.006	18.0532	1055.64	4304.79	6754.6	10421.2	23211.4	8265.55	4494.91	1492.93	249.107
633.058	18.1963	1066.44	4303.01	6716.88	10442	23230.5	8183.51	4415.8	1481.79	264.598
633.11	16.6825	1063.74	4304.92	6689.12	10507.9	23248.9	8238.38	4414.69	1471.67	269.329
633.162	17.7408	1060.34	4320.02	6707.53	10495.9	23253	8227.4	4391.81	1472.39	243.247
633.214	18.1612	1062.37	4307.22	6697.1	10503.7	23134	8215.87	4434.1	1484.26	252.156
633.266	17.8875	1059.52	4298.76	6790.72	10505.9	23173.5	8218.58	4445.76	1462.78	262.926
633.317	19.0187	1065.53	4316.35	6783.15	10516.5	23244.5	8257.56	4438.11	1481.64	256.213
633.369	19.568	1073.11	4342.24	6811.81	10584.8	23349.1	8287.5	4449.27	1495.64	247.936
633.421	18.3547	1068.53	4332.72	6763.58	10509.5	23301.4	8184.63	4436.41	1475.56	254.967
633.473	17.6157	1067.44	4316.05	6682.21	10507.4	23399.7	8225.04	4449.33	1498.76	259.968
633.525	16.4842	1066.09	4318.85	6732.69	10528	23233.1	8215.94	4482.17	1461.2	247.738
633.577	19.7938	1076.73	4318.14	6724.77	10518.8	23430.6	8247.02	4464.24	1468.9	246.581
633.629	19.0452	1073.86	4300.77	6720.37	10556	23387.2	8227.92	4398.46	1487.78	245.345
633.68	18.1142	1065.68	4300.53	6752.02	10480.5	23275.4	8146.12	4396.53	1476.68	269.013
633.732	17.0894	1078.09	4299.28	6767.26	10537.5	23282.4	8194.35	4440.49	1473.07	265.143
633.784	15.4625	1062.9	4294.2	6709.58	10540.8	23240.9	8132.5	4400.41	1479.81	250.698
633.836	17.3031	1073.47	4289.22	6766.87	10594.9	23259.7	8228.5	4483.67	1458.57	252.771
633.888	17.6923	1086.96	4317.56	6799.74	10534.9	23349.7	8170.16	4467.01	1490.76	274.588
633.94	16.8656	1078.64	4340.66	6723.47	10560.1	23361.1	8237.77	4440.52	1443.5	238.904
633.991	17.3641	1078.44	4315.36	6695.6	10558.6	23510.3	8173.65	4444.79	1467.38	228.573
634.043	17.5121	1079.53	4323.39	6794.1	10562.5	23458.5	8160.36	4465.19	1483.43	253.155
634.095	16.6915	1091.59	4328.77	6814.83	10542	23474.6	8217.96	4457.85	1453.67	273.77
634.147	17.1986	1086.5	4344.98	6834.71	10620.2	23454.6	8191	4435.91	1468.17	249.481
634.199	18.9555	1085.36	4339.18	6787.66	10591.8	23372.2	8137.06	4448.18	1462.22	246.091
634.251	17.852	1089.19	4327.63	6798.92	10551.9	23479.8	8203.73	4444.11	1471.09	250.199
634.302	18.1046	1078	4325.66	6771.47	10529.1	23437.8	8134.71	4426.29	1458.46	252.263
634.354	17.0669	1082.11	4330.39	6710.18	10594.8	23434.3	8168.12	4381.61	1437.33	242.029
634.406	18.9057	1090.73	4355.03	6798.56	10541	23471.9	8119.86	4423.01	1441.27	246.877
634.458	18.8706	1097.24	4360.21	6800.86	10668.7	23486.8	8152.92	4401.45	1479.25	263.946
634.51	19.5921	1085.35	4355.28	6801.37	10663.1	23560.2	8138.3	4435.48	1454.68	269.39
634.562	18.1537	1093.32	4342.57	6782.38	10741.7	23488.2	8209.22	4394.41	1429	249.601
634.614	18.482	1094.83	4355.18	6775.51	10704.5	23585.4	8219.28	4438.63	1429.03	249.912
634.665	18.621	1088.11	4382.2	6821.9	10662.7	23719	8161.11	4430.7	1453.48	251.273
634.717	19.1072	1097.77	4372.99	6829.04	10671.8	23635.5	8090.02	4394.69	1441.57	255.364
634.769	19.3795	1093.48	4362.8	6828.02	10594.9	23600.6	8117.69	4430.72	1409.81	242.824
634.821	19.077	1086.47	4356.17	6932.7	10597.8	23512.2	8211.8	4393.28	1439.93	259.422
634.873	18.6006	1092.39	4377.06	6816.55	10635.9	23437.6	8139.12	4407.14	1440.67	256.297
634.925	19.5034	1086.85	4376.67	6787.72	10612.7	23442.2	8061.13	4411.98	1387.18	251.88
634.976	18.8706	1091.91	4373.29	6810.57	10643	23502.9	8096.17	4415.81	1409.36	251.48
635.028	19.529	1083.8	4369.21	6816.93	10689.7	23551.3	8128.87	4410.43	1417.12	243.565
635.08	19.6881	1082.09	4410.03	6856.75	10689.5	23521.2	8150.08	4408.88	1425.5	261.026
635.132	17.7192	1089.5	4392.82	6861.91	10669.5	23567.1	8177.99	4413.49	1411.68	284.867
635.184	18.0104	1084.51	4398.97	6790.6	10690.1	23457.8	8167.58	4389.06	1406.54	229.595
635.236	18.4884	1091.88	4409.91	6866.52	10774.7	23463.6	8141.23	4411.51	1439.44	253.283
635.287	20.0484	1085.61	4394.3	6856.1	10657.7	23579.6	8137.55	4373.89	1425.53	263.701
635.339	20.4805	1082.51	4405.93	6746.84	10573.7	23456.9	8001.73	4386.78	1397.05	255.344
635.391	20.0602	1090.8	4414.32	6872.76	10760.8	23565.8	8031.55	4395.12	1432.92	240.947
635.443	20.3284	1093.03	4415.85	6892.14	10698.1	23569.8	8107.55	4373.47	1413.32	235.757
635.495	19.0945	1086.67	4388.77	6828.32	10715.5	23505.4	8032.68	4362.38	1423.03	259.687
635.547	18.7993	1086.36	4396.9	6900.27	10680	23570.3	8112.27	4381.09	1417.85	236.944
635.598	19.1425	1072.94	4378.03	6780.18	10601.9	23388.4	7923.21	4427.35	1423.53	235.934
635.65	20.6865	1083.92	4409.69	6827.61	10718.7	23494.2	7989.08	4360.43	1430.78	230.182
635.702	19.861	1089.6	4374.45	6828.88	10589.3	23320.5	8056.61	4365.54	1415.29	256.736
635.754	18.7261	1092.74	4391.36	6778.35	10694	23552.6	8101.52	4344.21	1402.67	237.539
635.806	20.8028	1090.43	4368.47	6801.7	10639.8	23224.3	8011.43	4335.94	1398.51	242.915
635.857	19.2501	1076.08	4358.07	6856.23	10617.8	23411.5	7965.61	4368.85	1394.91	243.353
635.909	18.4495	1082.64	4386.19	6849.19	10586.4	23572.7	8043.1	4338.65	1393.86	272.059
635.961	20.2632	1086.87	4359.55	6833.08	10646.4	23422.9	8102.7	4388.97	1406.75	246.966
636.013	20.5831	1090.87	4345.8	6815.45	10598.7	23370.3	8015.91	4359.01	1407.08	238.239
636.065	19.7421	1083.16	4386.51	6937.85	10618.6	23218.5	8023.83	4364.13	1408.26	240.42
636.117	19.3214	1091.94	4373.8	6902.92	10622.1	23337.5	8005.26	4363.81	1370.59	248.837
636.168	20.157	1093.92	4410.29	6876.25	10715.5	23221.5	7961.06	4356.47	1388.94	283.672
636.22	18.8259	1091.03	4394.39	6822.56	10732.5	23338	7951.96	4356.66	1391.91	249.755
636.272	19.3904	1089.56	4370.78	6813.97	10671.9	23618.5	7916.97	4378.63	1387.96	225.082
636.324	19.3381	1087.23	4355.8	6738.01	10582.4	23353.2	7936.18	4362.07	1356.35	258.876
636.376	17.7654	1097.45	4352.22	6799.45	10587	23376	7910.82	4387.99	1348.69	242.618
636.427	19.4281	1081.61	4361.11	6823.9	10605.4	23323	7879.3	4317.86	1400.89	243.493
636.479	20.5302	1075.45	4312.93	6869.27	10612.4	23303.6	7859.59	4199.8	1350.82	243.658
636.531	18.1687	1085.05	4327.5	6817.84	10729.1	23362.8	7852.43	4231.61	1398.96	229.204
636.583	16.7023	1084.93	4318.53	6747.58	10637.5	23295.8	7896.74	4267.33	1396.51	257.695
636.635	17.5464	1086.27	4342.5	6925.85	10653.9	23074.6	7845.59	4303.21	1381.07	220.235
636.683	19.0357	1086.49	4322.11	6882.21	10510.3	23335.5	7816.24	4405.04	1342.64	268.933
636.735	18.0116	1093.73	4324.99	6718.79	10470.7	23170.7	7938.09	4288.81	1333.62	269.756
636.787	16.9363	1088.44	4336.21	6684.77	10524.8	23226	7928.98	4267.74	1324.37	237.94
636.839	19.2186	1090.18	4362.87	6743.67	10491.2	23362.1	7773.15	4301.38	1423.64	228.473
636.891	19.5381	1090.28	4319.59	6765.66	10586.7	23156.5	7822.96	4283.52	1368.87	245.668
636.943	19.985	1083.54	4333.19	6670.83	10525.4	23084.9	7870.23	4195.5	1333.32	250.251
636.996	17.241	1095.01	4336.69	6824.75	10579.3	23256.6	7806.88	4258.39	1379.29	243.047
637.048	19.4477	1088.22	4296.91	6629.27	10562.7	23082.5	7807.56	4265.07	1376.74	237.508
637.1	16.3804	1077.74	4306.88	6707.38	10339.6	22943.5	7804.68	4270.87	1317.61	251.406
637.152	16.0032	1074.55	4328.89	6764.3	10472.5	22926.9	7823.01	4200.25	1307.71	269.027
637.204	17.0595	1069.03	4323.66	6776.32	10581.8	23183	7790.19	4183.09	1358.87	219.042
637.256	18.097	1076.46	4338.44	6730.44	10507.4	22980.1	7894.92	4263.77	1369.81	233.548
637.308	19.4824	1083.64	4318.9	6781.04	10612.9	22971.7	7787.29	4233.7	1317.65	231.095
637.36	18.0678	1070.99	4339.86	6709.87	10496.2	23202.9	7852.25	4119.26	1327.13	262.587
637.412	17.2694	1078.63	4337.86	6656.21	10531.7	23138.7	7682.79	4205.65	1352.5	256.702
637.464	19.8631	1077.42	4334.33	6741.73	10472.8	23041.2	7974.81	4274.87	1341.18	244.22
637.516	19.3233	1075.85	4327.63	6705.73	10520.3	23119.7	7859.64	4232.59	1384.78	230.628
637.568	19.5919	1069.15	4343.22	6739.19	10325.7	23000.6	7859.57	4280.67	1379.23	275.845
637.62	16.857	1076.33	4325.38	6700.17	10578.7	22994.8	7858.33	4193.41	1356.21	217.075
637.672	19.4419	1070.65	4309.63	6602.4	10388.6	23022.5	7753.43	4175.16	1389.02	223.579
637.724	15.2718	1068.35	4291.11	6804.18	10470.9	22936.3	7773.74	4203.58	1356.74	248.517
637.776	17.0333	1065.61	4318.51	6640.76	10331.3	22962.2	7837.73	4208.55	1345.12	247.145
637.828	19.2167	1050.25	4294.44	6717.43	10537.9	22963.8	7814.62	4162.47	1325.85	242.533
637.88	16.5745	1063.5	4289.15	6687.42	10378.4	22979.4	7705.92	4221.5	1364.09	247.373
637.932	19.9718	1065.83	4305.52	6711.62	10585	22891.5	7832.77	4240.55	1392.92	231.984
637.985	17.7773	1065.71	4332.75	6750.12	10516.3	23042.8	7770.94	4235.65	1386.51	242.588
638.037	16.6917	1059.36	4307.59	6673.41	10314.7	22911.2	7664.68	4168.42	1356.46	238.542
638.089	19.428	1075.38	4293.03	6655.83	10502.8	22870.7	7712.21	4220.63	1363.06	238.637
638.141	19.1432	1065.95	4314.37	6703	10391	22994.8	7731.08	4211.71	1352.28	272.278
638.193	17.6375	1052.6	4302.72	6672.55	10503.1	22861.1	7815.86	4224.98	1403.94	262.352
638.245	17.9201	1056.36	4287.57	6741.77	10438.4	22725.5	7756.27	4216.07	1385.12	240.802
638.297	20.4251	1055.15	4276.9	6657.05	10381.7	22758.4	7662.27	4183.83	1377.43	264.774
638.349	18.5162	1058.98	4313.02	6679.5	10361	22915.5	7697.49	4169.3	1351	258.875
638.401	19.1587	1067.32	4275.52	6691.24	10505.4	22691.1	7777.35	4270.14	1374.67	269.088
638.453	19.401	1053.47	4250.42	6781.27	10508.6	22765.7	7740.41	4205.51	1386.69	248.453
638.505	19.0019	1063.19	4249.66	6672.1	10428.8	22863.2	7782.05	4269.37	1338.6	249.535
638.557	20.0068	1059.53	4293.78	6662.4	10400	22755.6	7844.78	4215.8	1325.14	257.554
638.609	19.8865	1068.14	4262.44	6707.62	10326.7	22812	7787.99	4129.11	1321.88	197.777
638.661	17.996	1060.19	4281.34	6668.27	10488.9	22825.3	7818.98	4314.23	1364.3	230.416
638.713	20.3649	1069.04	4296.65	6754.99	10467.6	23016.8	7821.15	4160.75	1342.01	235.992
638.765	18.5358	1059.95	4269.29	6683.16	10534.4	22719.5	7786.47	4174.72	1355.8	240.986
638.817	17.8306	1069.64	4300.09	6690.8	10519.7	22906.1	7761.95	4210.13	1314.59	232.94
638.869	17.808	1069.65	4300.35	6759.39	10485.4	22544.9	7741.21	4163.44	1338.25	240.743
638.921	20.6254	1069.44	4292.95	6672.84	10375	23062	7747.98	4185.83	1375.73	240.577
638.973	18.9758	1064.85	4287.5	6669.76	10450.5	22912.4	7827.86	4210.11	1361.32	231.092
639.025	17.8275	1063.85	4255.13	6727.21	10326.9	22922.6	7620.05	4181.11	1373.56	232.619
639.077	19.2091	1066.26	4260.6	6738.65	10353.2	22732.7	7608.07	4204.25	1342.42	262.451
639.13	18.8591	1069.48	4276.63	6741.46	10237.1	22997.3	7680.88	4277.58	1325.02	249.071
639.182	15.6195	1071.79	4306.43	6619.27	10437.6	23029.5	7813.87	4184.53	1363.27	246.86
639.234	21.3145	1090.05	4304.19	6779.25	10467.8	23223.4	7784.91	4311.15	1348.5	235.356
639.286	20.2216	1088.04	4310.61	6689.48	10468.3	23152.9	7819.41	4311.09	1397.26	256.805
[truncated: 2,144 more rows]
