# Supplementary material for: Fluorescence-based monitoring of the pressure-induced aggregation microenvironment evolution for an AIEgen under multiple excitation channels
Source: Nat Commun. 2022 Sep 6;13:5234. doi: 10.1038/s41467-022-32968-9 (PMC9448794; doi:10.1038/s41467-022-32968-9)
Supplement: Supplementary file 2 — Source Data [file 41467_2022_32968_MOESM2_ESM.zip › Source Data/Fig.3/Fig.3f.xls]

## Sheet: Sheet1
Pressure	P+ intensity		Pressure	P- intensity
0	20		20.5	268
0.7	25		13.5	263
1.1	100		7.9	434
1.8	275		0	229
2.5	550
3.2	860
3.4	1100
3.9	1450
4.1	2100
4.6	2700
4.7	4400
5.2	5500
6.3	6850
7.2	10750
8.2	13000
8.5	14500
9.2	18000
10.2	21000
10.8	24000
11.2	17308
12.2	14614
12.5	8597
13.8	5861
15.1	4664
16.3	1578
17.6	1256
19.1	747
20.5	268
