# Supplementary material for: Fluorescence-based monitoring of the pressure-induced aggregation microenvironment evolution for an AIEgen under multiple excitation channels
Source: Nat Commun. 2022 Sep 6;13:5234. doi: 10.1038/s41467-022-32968-9 (PMC9448794; doi:10.1038/s41467-022-32968-9)
Supplement: Supplementary file 2 — Source Data [file 41467_2022_32968_MOESM2_ESM.zip › Source Data/Fig.3/Fig.3g, h.xls]

## Sheet: Sheet1
#Wavelength	0.2 GPa	2.7 GPa	4.8 GPa	6.9 GPa	8.5 GPa	10.8 GPa	12.9 GPa	15.0 GPa	16.8 GPa	19.5 GPa
849.99	342.745	460.563	64.2647	235.637	385.588	385.588	728.333	771.176	1049.66	1456.67
849.944	289.797	558.128	397.13	461.529	547.395	719.127	558.128	998.191	1030.39	1406.05
849.899	257.214	235.78	214.345	310.801	182.194	525.146	578.732	1061.01	1082.44	1511.13
849.853	192.61	438.723	331.717	363.819	556.429	267.514	866.745	995.151	1112.86	1348.27
849.807	225.328	568.686	364.817	236.058	579.416	482.846	407.737	847.664	965.693	1609.49
849.762	321.553	278.679	225.087	375.145	407.301	439.456	482.33	1007.53	1146.87	1286.21
849.716	554.517	330.577	319.914	447.879	522.526	650.491	927.75	938.413	1109.03	1215.67
849.671	299.49	374.363	342.275	534.804	620.373	684.549	406.451	1101.7	1208.66	1208.66
849.625	202.87	363.03	576.577	395.062	256.257	320.321	427.094	1078.41	1174.51	1377.38
849.58	234.806	394.9	234.806	309.516	469.611	330.862	512.303	917.876	1195.37	1238.07
849.534	360.731	318.292	275.853	222.805	434.999	594.146	551.707	1071.58	1050.36	1315.61
849.488	212.672	191.405	148.87	638.015	574.214	361.542	595.481	967.656	893.221	1265.4
849.443	266.192	276.84	266.192	362.021	489.793	553.679	702.747	1032.82	1149.95	1267.07
849.397	340.455	297.898	319.177	595.797	414.93	393.651	542.601	883.056	1138.4	1276.71
849.352	244.547	510.358	361.504	287.076	361.504	265.812	520.991	882.494	1020.72	1531.07
849.306	392.634	350.187	106.117	254.681	424.469	668.538	541.198	795.879	1220.35	1284.02
849.26	511.39	479.428	117.193	394.196	649.891	458.12	628.583	1214.55	969.509	1416.98
849.215	287.879	245.23	362.515	351.852	469.136	746.354	522.447	703.705	1151.52	1514.03
849.169	169.404	264.693	0	444.685	349.395	550.562	698.79	1207	1238.76	1259.94
849.124	317.694	360.053	84.7184	518.9	593.029	476.541	561.259	804.824	857.773	1440.21
849.078	85.1352	468.243	74.4933	223.48	212.838	425.676	627.872	1117.4	1213.18	1415.37
849.032	233.05	434.321	137.711	466.1	476.693	730.93	519.066	1038.13	1101.69	1440.67
848.987	285.386	52.8492	306.526	676.47	380.514	517.922	655.33	1046.41	1194.39	1384.65
848.941	455.391	360.077	254.172	508.343	677.791	698.972	698.972	847.239	1133.18	1535.62
848.896	296.292	486.765	243.383	529.092	423.274	359.783	603.165	846.548	1142.84	1439.13
848.85	190.025	285.038	485.62	411.722	548.962	401.165	559.519	992.355	1066.25	1309.06
848.804	284.863	453.671	168.808	379.818	358.717	538.075	664.681	875.691	1076.15	1561.47
848.759	189.836	495.683	147.65	516.776	421.858	274.207	453.497	1075.74	1255.03	1318.31
848.713	137.268	242.858	306.212	538.511	506.834	432.921	496.275	813.046	939.754	1298.76
848.667	148.116	317.392	211.595	476.089	327.972	507.828	666.524	952.177	973.337	1502.32
848.622	63.2088	431.927	263.37	326.579	421.392	263.37	600.484	758.506	1137.76	1306.32
848.576	84.1786	263.058	294.625	505.072	431.415	441.938	505.072	747.085	1104.84	1315.29
848.531	221.564	348.171	348.171	590.836	474.779	633.039	812.4	822.95	970.659	1540.39
848.485	263.52	495.417	347.846	421.631	147.571	505.958	516.498	695.692	895.967	1001.37
848.439	325.153	209.776	136.355	503.463	555.907	524.441	723.728	1038.39	1248.17	1426.48
848.394	241.239	430.035	104.887	461.501	304.171	461.501	629.32	1111.8	1227.17	1447.44
848.348	346.747	210.15	252.18	504.359	472.837	420.299	420.299	1040.24	861.613	1397.49
848.302	73.2376	261.563	418.501	449.888	418.501	502.201	763.764	1004.4	993.939	1537.99
848.257	355.834	554.682	104.657	408.163	439.56	607.011	638.408	962.845	1119.83	1297.75
848.211	52.4319	335.564	377.51	220.214	398.482	566.264	440.428	922.801	880.856	1447.12
848.165	430.834	304.736	409.817	252.195	430.834	577.948	535.915	1061.32	1229.45	1397.58
848.12	220.749	315.356	441.498	473.033	241.773	525.593	420.474	1114.26	1261.42	1534.73
848.074	241.91	147.249	389.159	357.606	420.713	336.57	673.14	936.086	1051.78	1251.62
848.029	294.589	336.673	284.068	473.446	557.615	483.967	736.472	1136.27	1167.83	1441.38
847.983	262.532	619.577	273.034	336.042	567.07	735.091	682.584	861.106	1060.63	1585.7
847.937	377.177	314.314	555.289	523.857	513.38	534.334	618.152	1162.96	1194.39	1372.51
847.891	367.172	314.719	377.663	451.098	409.135	461.588	356.682	1007.1	1227.41	1447.71
847.846	230.375	450.278	345.562	429.335	418.863	534.051	722.539	795.84	1193.76	1371.78
847.8	-10.4503	480.714	261.258	261.258	616.568	449.363	449.363	909.176	1254.04	1483.94
847.754	0	408.188	52.3318	523.318	408.188	408.188	722.179	826.843	1119.9	1444.36
847.709	261.296	261.296	114.97	470.332	418.073	512.139	344.91	1013.83	909.308	1264.67
847.663	188.012	156.677	365.58	396.915	323.799	302.909	605.818	1096.74	877.392	1326.53
847.617	219.113	459.093	292.15	448.659	490.395	594.734	552.999	1074.7	1158.17	1210.34
847.572	125.228	386.119	41.7426	354.812	375.683	605.268	500.911	1085.31	1304.46	1419.25
847.526	282.004	323.782	292.449	365.561	344.671	438.673	647.565	887.79	1128.02	1754.69
847.48	228.981	270.614	312.247	530.819	291.43	457.962	655.718	832.658	1259.39	1144.9
847.435	103.871	446.645	280.452	488.194	477.807	477.807	529.742	810.194	945.226	1474.97
847.389	374.677	260.192	395.493	572.423	582.831	457.939	562.016	915.877	1394.63	1436.26
847.343	103.879	238.921	436.291	197.37	228.534	550.558	394.74	810.255	1184.22	1402.36
847.298	384.238	394.623	373.853	249.236	311.544	425.777	488.086	1038.48	1100.79	1391.57
847.252	269.291	238.219	310.72	631.798	196.79	673.227	517.867	901.089	1077.16	1377.53
847.206	186.305	372.611	289.809	248.407	455.413	476.114	900.477	910.827	993.629	1676.75
847.161	249.75	301.781	509.905	499.499	343.406	385.031	468.28	822.092	1030.22	1508.9
847.115	312.38	249.904	468.571	406.095	468.571	197.841	499.809	801.777	1207.87	1582.73
847.069	330.906	341.247	237.839	568.744	403.291	558.404	465.336	909.991	1003.06	1292.6
847.023	248.132	113.727	341.182	454.909	237.793	558.297	527.281	1023.55	951.173	1581.84
846.978	268.781	351.483	310.132	299.795	506.549	465.198	392.834	940.734	1116.48	1261.2
846.932	330.876	568.694	-20.6798	610.053	444.615	310.197	568.694	1054.67	1158.07	1354.52
846.886	113.473	526.104	20.6315	165.052	412.631	474.525	618.946	1093.47	990.314	1444.21
846.841	372.317	361.975	289.58	237.869	496.423	599.844	486.081	1096.27	910.108	1075.58
846.795	289.014	361.268	412.877	299.336	474.809	557.385	454.165	959.94	1042.52	1393.46
846.749	155.041	465.123	144.705	403.107	258.402	661.508	485.795	950.918	1292.01	1323.02
846.703	310.23	372.276	486.027	351.594	506.709	651.482	692.846	889.325	1220.24	1375.35
846.658	103.273	392.438	382.11	206.546	196.219	475.056	423.42	950.112	1290.91	1166.99
846.612	412.237	340.095	103.059	412.237	350.401	463.766	298.872	865.697	1143.96	1504.66
846.566	308.286	287.734	164.419	369.944	339.115	441.877	688.506	1089.28	945.411	1366.74
846.52	51.5901	134.134	412.721	515.901	536.537	453.993	515.901	1114.35	1062.76	1619.93
846.475	381.927	175.48	330.316	598.697	433.539	371.605	629.664	763.855	1011.59	1496.74
846.429	144.037	473.263	329.226	432.11	421.821	473.263	627.588	1131.72	1244.89	1296.33
846.383	472.51	277.343	174.623	451.966	390.334	451.966	657.405	965.564	1212.09	1448.35
846.337	390.254	431.334	421.064	534.032	236.206	523.762	708.619	975.635	1016.71	1694.52
846.292	133.42	338.682	461.839	400.261	492.628	461.839	492.628	913.415	995.52	1416.31
846.246	388.592	460.175	409.044	593.114	388.592	552.21	593.114	1083.97	1135.1	1564.6
846.2	122.614	245.229	194.139	326.972	316.754	286.1	316.754	766.34	1318.1	1328.32
846.154	173.983	296.795	245.623	491.246	266.092	665.23	614.058	921.087	808.51	1381.63
846.109	91.8779	438.972	183.756	500.224	275.634	449.181	500.224	826.901	1143.37	1347.54
846.063	337.682	501.407	276.286	235.354	593.503	491.174	491.174	972.116	1135.84	1575.85
846.017	297.385	266.621	205.093	471.714	666.552	410.186	615.279	1097.25	953.682	1220.3
845.971	173.629	398.326	388.113	531.102	316.618	510.675	623.023	909.001	1297.11	1225.62
845.926	142.525	223.968	346.132	417.394	203.607	498.837	519.197	1058.76	977.313	1374.35
845.88	203.985	193.786	377.373	591.557	285.579	458.967	754.745	1172.91	1040.32	1489.09
845.834	307.241	419.896	184.345	358.448	297	737.378	563.275	1034.38	1188	1628.38
845.788	338.16	204.946	256.182	409.891	512.364	491.87	450.881	973.492	1178.44	1291.16
845.742	367.755	275.816	275.816	214.524	469.909	490.34	449.478	1041.97	1348.43	1828.56
845.697	428.422	173.409	173.409	581.429	510.026	622.231	571.229	754.838	1050.65	1275.06
845.651	183.752	418.545	204.169	102.084	469.588	408.337	622.714	898.342	1112.72	1286.26
845.605	325.387	61.01	457.575	254.208	345.723	732.12	599.932	1057.51	803.299	1311.72
845.559	203.551	264.617	254.439	407.103	488.523	417.28	671.719	977.046	1068.64	1333.26
845.514	315.278	152.554	366.129	386.469	406.81	600.045	559.364	1017.02	1118.73	1535.71
845.468	274.432	355.745	193.119	467.551	396.402	345.581	609.849	1128.22	1158.71	1362
845.422	295.739	173.364	377.322	438.51	367.124	591.478	591.478	836.228	1233.95	1305.33
845.376	193.349	305.287	468.107	457.931	498.636	325.64	651.28	1007.45	1109.21	1343.26
845.33	273.747	223.053	324.44	233.192	273.747	679.297	385.273	963.183	1115.26	1409.29
845.285	10.1258	273.397	253.145	577.171	293.649	405.033	678.43	1032.83	982.204	1306.23
845.239	192.704	304.27	121.708	425.978	304.27	456.405	415.836	872.24	1004.09	1450.35
845.193	132.083	355.608	162.563	508.011	467.37	528.331	619.773	1056.66	1107.46	1483.39
845.147	202.687	293.896	182.418	435.777	435.777	679.001	618.195	962.763	1124.91	1520.15
845.101	181.349	342.548	0	503.747	523.896	342.548	705.245	947.043	1198.92	1249.29
845.055	182.666	304.444	162.37	405.925	40.5925	202.962	517.554	933.627	1055.4	1451.18
845.01	424.737	80.9024	212.369	353.948	394.399	596.655	485.414	768.572	1112.41	1385.45
844.964	221.936	312.728	110.968	363.168	403.52	494.312	685.985	978.537	817.129	1250.91
844.918	311.843	352.081	110.654	412.437	482.853	382.259	734.34	965.707	1176.96	1418.38
844.872	383.926	333.41	242.48	515.269	242.48	495.063	737.543	1262.92	838.576	1505.4
844.826	283.668	222.882	182.358	253.275	455.895	607.86	526.812	1185.33	1205.59	1327.16
844.781	20.1775	131.153	363.194	433.815	322.839	474.17	605.324	1079.49	1039.14	1483.04
844.735	251.433	321.834	372.121	382.178	422.408	533.038	583.325	885.045	885.045	1568.94
844.689	211.663	322.534	292.297	423.326	393.089	584.593	866.811	1007.92	997.84	1390.93
844.643	382.416	422.67	392.48	311.971	583.688	613.878	432.734	845.341	1127.12	1308.27
844.597	250.733	351.027	290.851	411.203	431.262	551.614	581.702	992.904	1093.2	1524.46
844.551	90.9448	121.26	80.8398	444.619	545.669	424.409	575.983	990.287	1151.97	1404.59
844.505	100.588	150.882	412.411	291.705	543.176	593.47	613.587	1036.06	1126.59	1257.35
844.46	170.437	340.874	280.72	280.72	601.542	421.08	340.874	1082.78	1373.52	1353.47
844.414	231.728	322.405	130.977	513.832	372.78	322.405	493.682	1057.89	1088.12	1219.09
844.368	212.052	343.322	191.857	514.984	313.029	323.127	646.254	918.892	1100.65	1221.82
844.322	301.895	211.326	261.642	211.326	432.716	593.727	523.284	1076.76	1006.32	1459.16
844.276	200.97	50.2424	311.503	351.697	743.587	401.939	582.812	1125.43	974.702	1436.93
844.23	50.2617	271.413	170.89	221.151	201.047	452.355	442.303	874.553	1135.91	1437.48
844.185	449.405	349.537	99.8677	399.471	329.563	349.537	429.431	988.69	1198.41	1358.2
844.139	200.67	270.905	240.805	571.911	361.207	421.408	541.81	812.715	1073.59	1244.16
844.093	199.999	179.999	259.998	449.997	639.996	319.998	489.997	839.994	1129.99	1509.99
844.047	171.073	251.577	412.587	593.722	301.893	553.47	553.47	845.3	1338.39	1137.13
844.001	390.773	430.852	220.436	330.654	400.793	571.13	821.625	811.605	1102.18	1382.74
843.955	209.68	259.604	219.665	349.467	99.8477	329.497	459.299	988.492	888.644	1397.87
843.909	340.768	90.2032	270.609	270.609	370.835	491.106	551.242	671.512	1353.05	1172.64
843.863	370.681	410.754	360.662	270.497	581.067	631.159	771.416	931.71	1102.02	1552.85
843.817	79.6677	348.546	59.7508	517.84	418.256	478.006	567.632	965.971	1204.97	1214.93
843.772	199.446	239.335	179.501	418.837	528.532	548.476	568.421	967.313	1067.04	1396.12
843.726	320.434	170.23	60.0813	430.583	330.447	700.948	660.894	881.192	1221.65	1461.98
843.68	229.955	269.947	119.976	459.91	449.912	359.929	799.843	919.82	1069.79	1419.72
843.634	330.558	200.338	330.558	450.761	200.338	440.744	540.913	1121.89	1001.69	1542.6
843.588	259.687	329.603	309.627	499.398	479.422	489.41	589.29	819.013	1378.34	1498.19
843.542	360.183	330.168	290.147	510.259	410.208	260.132	590.3	540.274	1000.51	1160.59
843.496	300.564	220.413	260.489	490.921	490.921	571.071	611.146	941.766	1031.94	1222.29
843.45	350.059	300.05	330.055	590.099	330.055	510.086	540.091	960.161	970.163	1210.2
843.404	379.355	239.593	319.457	369.372	549.067	569.033	628.931	928.422	1158.03	1467.51
843.359	289.7	159.835	359.628	479.504	509.473	499.483	609.37	1178.78	1128.83	1328.63
843.313	249.796	279.772	299.756	359.707	399.674	149.878	249.796	969.21	1209.01	1099.1
843.267	288.166	188.799	99.3677	278.23	476.965	626.016	576.333	1043.36	1003.61	1341.46
843.221	-39.4343	384.484	305.616	680.242	226.747	404.202	354.909	699.959	1133.74	1232.32
843.175	217.812	277.216	297.017	603.934	465.326	465.326	584.133	930.653	1188.07	1386.08
843.129	357.569	158.919	417.164	208.582	268.177	486.691	725.07	1003.18	804.53	1698.45
843.083	209.086	477.91	219.042	348.476	288.737	477.91	448.041	1274.43	1015.56	1383.95
843.037	346.91	495.586	475.763	297.352	416.292	495.586	564.968	1011	1060.55	1427.29
842.991	148.575	346.674	198.1	425.914	505.154	534.869	534.869	970.688	1049.93	1178.69
842.945	346.611	168.354	584.287	425.836	564.481	386.224	782.351	940.801	1079.45	1435.96
842.899	167.569	266.14	344.996	542.136	463.28	285.854	699.849	887.132	1133.56	1409.55
842.853	29.4933	412.907	275.271	560.373	530.88	373.582	639.022	1002.77	1120.75	1150.24
842.807	-59.3052	444.789	138.379	464.558	395.368	326.179	563.4	879.694	899.463	1403.56
842.762	483.582	128.297	236.856	444.106	217.118	473.713	503.32	1125.07	1055.98	1411.27
842.716	315.516	49.2994	256.357	433.835	453.555	571.874	621.173	1104.31	1311.37	1271.93
842.67	316.252	266.837	375.549	612.738	395.315	573.206	632.503	790.629	1077.23	1521.96
842.624	199.064	457.846	169.204	427.987	338.408	557.378	557.378	1074.94	1074.94	1283.96
842.578	207.337	444.294	345.562	355.435	345.562	276.45	671.378	1056.43	1352.63	1165.04
842.532	285.507	383.958	315.042	364.268	334.733	580.86	630.085	1033.73	1210.94	1270.01
842.486	78.7503	255.939	-49.219	324.845	403.596	364.22	669.378	1043.44	1033.6	1368.29
842.44	236.676	315.568	256.399	207.092	483.214	532.521	512.798	848.09	917.12	1380.61
842.394	148.156	325.944	276.559	355.575	365.452	474.1	464.223	1175.37	1046.97	1372.92
842.348	196.94	384.034	226.481	620.362	482.504	384.034	423.422	748.373	1299.81	1388.43
842.302	343.624	166.903	137.45	500.71	490.892	697.067	706.884	1021.06	883.606	1315.59
842.256	384.826	286.152	108.541	404.56	710.447	641.376	601.907	779.519	1263.02	1332.09
842.21	274.721	490.573	333.59	264.909	559.253	470.95	323.778	873.22	1079.26	1442.28
842.164	49.0243	254.926	333.365	441.218	480.438	294.146	725.559	911.851	1156.97	1539.36
842.118	117.984	186.807	226.135	422.775	324.455	373.615	471.935	884.877	1160.17	1327.32
842.072	205.488	264.199	283.77	225.059	410.977	587.11	743.672	978.516	1232.93	1213.36
842.026	156.782	313.563	323.362	146.983	411.552	352.759	558.535	793.707	911.294	1254.25
841.98	235.939	245.77	353.909	540.694	511.201	540.694	403.063	894.602	1101.05	1435.3
841.934	275.399	255.728	59.0141	432.77	344.249	334.413	511.456	963.897	1160.61	1268.8
841.888	196.652	324.475	137.656	422.801	570.29	491.629	717.779	884.933	1150.41	1386.39
841.842	274.925	294.563	373.113	274.925	235.65	559.669	569.488	1158.61	991.694	1335.35
841.796	127.243	283.849	137.031	176.182	548.122	528.546	450.243	1086.46	1008.15	1419.24
841.75	48.9753	362.417	313.442	440.778	430.982	577.908	489.753	1077.46	979.506	1302.74
841.704	176.529	313.829	294.215	343.251	323.636	451.13	451.13	1098.4	1019.95	1451.46
841.658	381.923	205.651	166.479	391.716	391.716	372.13	695.295	940.117	1028.25	1429.76
841.612	19.5704	489.26	362.053	518.616	587.112	499.046	342.482	958.95	1291.65	1565.63
841.566	302.393	429.202	243.865	321.902	302.393	595.031	614.54	1365.64	1121.78	1560.74
841.52	263.259	331.511	253.508	565.519	448.515	390.013	643.521	926.281	1131.04	1384.55
841.474	117.168	380.795	58.5839	283.155	331.975	556.547	576.075	859.23	859.23	1210.73
841.428	29.2724	224.421	234.179	497.63	136.604	380.541	692.779	1005.02	985.503	1463.62
841.382	116.877	165.576	97.3975	272.713	194.795	467.508	496.727	827.878	1071.37	1460.96
841.336	146.116	155.857	-155.857	360.42	418.867	564.983	545.501	1071.52	954.626	1490.39
841.29	321.158	291.962	145.981	321.158	379.551	496.335	613.12	759.101	1197.04	1381.95
841.244	155.399	378.784	252.523	485.62	359.359	466.196	641.019	1087.79	1126.64	1515.14
841.198	241.484	453.99	270.462	492.627	357.396	463.649	482.968	859.683	1294.35	1410.27
841.152	395.365	289.291	9.64304	385.722	559.296	337.506	520.724	1041.45	1070.38	1494.67
841.106	386.163	328.239	395.817	308.93	347.547	328.239	463.396	830.251	1380.53	1409.5
841.06	252.62	349.782	446.944	359.498	301.201	534.389	592.686	1107.64	1088.21	1399.13
841.014	310.537	281.424	271.72	659.891	378.467	630.778	562.848	1038.36	1135.4	1319.78
840.968	435.384	338.632	203.179	348.308	609.538	445.06	715.966	1122.32	861.094	1460.96
840.922	329.169	396.94	222.673	503.436	522.799	532.48	551.843	1103.69	1190.82	1442.54
840.876	86.7452	318.066	221.682	395.172	385.534	462.641	472.279	925.282	915.644	1465.03
840.83	347.336	318.391	376.28	511.355	472.762	337.687	472.762	993.766	1119.19	1341.1
840.784	212.86	396.693	183.833	503.123	483.772	319.289	522.474	1044.95	996.57	1180.4
840.738	346.22	452.009	76.9377	346.22	250.048	721.291	490.478	1057.89	1163.68	1442.58
840.692	366.008	346.745	192.636	308.217	404.535	279.322	510.485	943.916	1281.03	1483.3
840.646	387.431	300.259	-9.68577	445.545	513.346	377.745	581.146	1191.35	1055.75	1782.18
840.6	405.152	482.324	154.344	202.576	356.92	501.617	887.476	598.082	1379.45	1591.67
840.554	250.794	434.066	115.751	569.109	540.172	646.277	588.401	1080.34	1311.85	1389.01
840.508	249.709	345.751	19.2084	307.335	480.21	451.398	451.398	950.816	1075.67	1594.3
840.462	19.1426	296.711	325.425	411.567	459.424	516.852	698.707	985.846	1138.99	1493.13
840.416	221.79	192.861	221.79	270.005	308.577	424.294	636.44	983.59	1147.52	1620.03
840.37	406.025	270.683	241.682	290.018	425.36	483.363	570.369	802.383	1237.41	1247.08
840.323	144.623	231.397	241.038	337.453	491.718	482.076	674.907	906.304	964.153	1378.74
840.277	123.871	295.385	114.342	400.199	524.07	343.027	562.184	1076.73	1038.61	1515.04
840.231	153.391	354.717	239.674	316.37	421.826	373.891	719.022	719.022	1006.63	1227.13
840.185	473.964	174.109	270.837	251.491	406.255	435.273	599.71	870.546	1160.73	1479.93
840.139	220.9	470.614	192.087	345.757	461.009	720.327	412.988	998.854	1190.94	1306.19
840.093	240.354	326.881	201.897	413.408	365.338	423.022	605.691	942.186	913.344	1249.84
840.047	125.119	279.111	240.613	356.108	413.855	356.108	779.587	1020.2	943.204	1260.81
840.001	393.86	345.829	307.403	365.041	413.073	422.679	499.53	1066.3	1104.73	1479.38
839.955	153.468	345.304	230.203	287.753	585.098	393.263	517.956	1026.32	1007.14	1419.58
839.909	354.461	383.201	335.301	383.201	440.681	421.521	593.961	977.162	1034.64	1264.56
839.863	249.343	143.852	76.7208	575.406	431.555	469.915	671.307	1074.09	1112.45	1409.74
839.817	114.886	277.641	210.625	516.987	411.675	603.152	651.021	1081.84	1187.16	1349.91
839.771	191.299	277.384	353.903	497.377	535.637	382.598	545.202	573.897	1195.62	1425.18
839.724	133.907	219.99	143.472	325.203	487.805	315.638	325.203	975.609	1176.47	1262.55
839.678	287.241	402.137	268.092	478.735	497.884	411.712	679.804	775.551	1196.84	1321.31
839.632	229.699	306.265	153.132	478.539	344.548	564.676	555.105	870.941	1081.5	1320.77
839.586	267.584	143.348	238.914	305.81	353.593	554.28	430.045	974.769	1175.46	1404.81
839.54	228.936	238.475	200.319	410.177	620.035	591.418	610.496	686.808	877.589	1259.15
839.494	296.004	286.456	95.4853	229.165	381.941	572.912	706.591	1021.69	1212.66	1346.34
839.448	373.143	220.059	344.44	315.737	478.389	287.033	621.906	736.719	966.346	1406.46
839.402	19.1006	506.167	248.308	544.368	401.113	353.362	573.019	964.582	1146.04	1327.49
839.356	190.761	362.447	104.919	314.756	314.756	743.97	467.365	782.122	1325.79	1344.87
839.309	265.103	312.443	397.654	284.039	388.186	444.994	681.693	776.373	1126.69	1230.83
839.263	218.484	389.472	208.985	503.464	379.973	389.472	712.449	921.434	1073.42	1348.9
839.217	370.65	475.193	247.1	351.643	418.17	418.17	722.293	1045.42	826.835	1397.07
839.171	123.704	342.566	9.51571	361.597	342.566	275.956	751.741	865.93	1151.4	1484.45
839.125	313.566	332.57	199.542	171.036	503.605	494.103	532.111	902.689	1111.73	1406.29
839.079	104.53	256.572	256.572	494.14	551.156	304.086	446.626	902.755	1083.31	1254.35
839.033	142.735	342.563	114.188	428.204	418.688	494.813	704.158	751.736	970.596	1512.99
838.987	247.161	228.149	389.755	551.36	465.804	503.829	532.348	865.065	1159.76	1501.98
838.94	28.4067	265.13	416.632	416.632	719.637	473.446	615.479	909.016	1098.39	1287.77
838.894	273.501	292.363	132.035	245.208	424.398	499.847	631.882	999.694	1018.56	1376.94
838.848	263.221	272.622	282.023	488.839	376.03	535.843	347.828	770.862	1081.09	1504.12
838.802	349.861	349.861	321.494	416.051	397.139	595.709	548.431	1077.95	1059.04	1352.17
838.756	366.525	347.728	422.913	573.282	507.496	535.69	629.67	977.399	1221.75	1560.08
838.71	84.5125	65.7319	244.147	253.537	244.147	563.416	657.319	948.418	1183.17	1220.74
838.664	244.663	376.405	517.556	545.787	348.174	338.764	479.916	733.989	1053.93	1279.78
838.617	272.973	320.037	395.34	348.275	329.45	593.009	564.771	931.872	978.936	1590.77
838.571	159.423	253.202	225.068	487.647	140.668	515.781	675.204	994.05	1097.21	1491.08
838.525	112.508	234.392	393.779	393.779	684.425	553.165	543.79	1050.08	1031.33	1181.34
838.479	319.121	366.051	272.191	450.524	281.577	628.856	544.383	722.715	966.749	1173.24
838.433	93.5545	355.507	205.82	364.862	523.905	280.663	589.393	870.057	1197.5	1534.29
838.387	-56.0691	280.345	252.311	299.035	299.035	299.035	495.277	1009.24	962.519	1541.9
838.34	242.62	419.919	233.288	494.571	345.267	410.587	447.913	1129.12	1035.8	1343.74
838.294	197.344	338.304	310.112	366.496	291.317	281.92	592.032	967.925	967.925	1531.76
838.248	121.884	206.265	403.155	356.277	393.779	628.172	459.409	1087.58	988.184	1321.97
838.202	149.749	346.294	299.498	205.905	393.091	496.043	692.589	1076.32	1008.91	1441.33
838.156	148.91	362.968	148.91	260.592	269.899	446.73	577.026	1042.37	1025.6	1498.41
838.11	166.965	333.931	324.655	361.759	565.827	371.034	528.724	918.31	1044.45	1372.83
838.063	298.017	204.886	186.26	381.834	409.773	586.72	512.216	1164.13	1071	1527.34
838.017	269.644	316.135	381.221	427.712	362.625	381.221	344.029	883.318	1106.47	1441.2
837.971	268.367	323.891	314.637	425.685	231.35	638.527	379.415	953.164	1101.23	1443.63
837.925	148.903	335.033	241.968	344.339	307.113	623.533	465.323	1107.47	977.178	1302.9
837.879	354.522	298.545	167.932	363.852	578.431	391.84	429.159	988.93	1166.19	1268.82
837.832	268.077	268.077	351.273	425.225	489.933	591.618	406.737	961.379	1026.09	1312.65
837.786	333.536	277.947	240.887	277.947	463.244	472.509	518.834	833.84	1000.61	1185.91
837.74	260.082	362.257	297.236	408.7	362.257	362.257	687.359	817.4	1216.81	1133.21
837.694	351.31	231.125	231.125	184.9	526.966	351.31	600.926	1053.93	1155.63	1396
837.648	175.847	444.244	286.908	546.05	305.418	721.897	675.622	1008.8	1175.4	1193.91
837.601	176.135	250.297	157.594	407.891	556.216	426.432	407.891	880.675	1075.35	1455.43
837.555	268.556	287.077	333.38	509.33	194.472	481.549	694.541	953.837	1046.44	1277.96
837.509	120.231	314.451	453.18	323.7	406.937	425.434	721.388	776.88	1257.81	1553.76
837.463	166.354	175.596	73.935	323.466	434.368	526.787	619.206	794.801	1155.23	1293.86
837.417	286.719	101.739	351.462	305.217	369.96	453.201	591.936	952.648	1017.39	1193.12
837.37	250.994	232.402	185.922	306.771	390.435	427.62	715.798	799.463	1087.64	1617.52
837.324	341.602	230.812	129.255	433.927	295.439	350.834	517.019	1135.6	1209.46	1495.66
837.278	286.205	323.135	138.487	443.157	341.6	581.643	655.503	923.243	997.103	1467.96
837.232	387.893	240.124	221.653	443.306	415.599	406.364	591.075	1025.15	1154.44	1283.74
837.186	147.594	175.268	249.064	470.455	332.086	571.926	562.701	793.316	1189.97	1356.02
837.139	257.326	284.897	312.467	588.174	477.891	450.32	551.413	726.027	1047.68	1562.34
837.093	488.223	257.929	350.047	202.659	571.129	552.706	672.459	1022.51	1123.83	1381.76
837.047	175.257	534.994	64.5682	313.617	184.481	442.754	571.89	1088.44	1051.54	1282.14
837.001	238.926	284.873	257.305	358.389	441.094	477.851	569.746	964.892	1268.14	1194.63
836.954	201.975	367.227	192.794	477.395	422.311	532.479	661.008	1028.23	1028.23	1551.53
836.908	110.421	358.869	257.649	450.886	349.667	644.123	588.912	754.544	975.386	1472.28
836.862	-27.4226	338.212	137.113	319.931	393.058	402.198	402.198	914.087	1288.86	1352.85
836.816	137.577	192.607	302.669	330.184	385.215	385.215	623.681	862.147	1265.71	1339.08
836.769	258.265	313.608	175.251	507.306	461.188	470.411	756.348	894.704	857.809	1337.44
836.723	285.037	165.505	110.337	358.595	321.816	735.58	597.658	873.501	1011.42	1434.38
836.677	100.746	201.493	302.239	595.32	522.05	650.272	586.161	961.67	1135.69	1236.43
836.631	201.529	393.898	155.727	320.614	531.304	448.86	503.822	732.833	1090.09	1364.9
836.584	311.135	265.38	82.3593	375.192	466.702	558.213	420.947	823.593	1244.54	1336.05
836.538	91.5187	338.619	283.708	302.012	237.949	494.201	759.605	997.554	1070.77	1336.17
836.492	311.157	521.646	0	366.067	466.736	420.977	613.162	1116.5	1125.66	1290.39
836.446	210.348	310.949	274.367	237.785	695.063	493.861	521.297	1070.03	1042.59	1380.98
836.399	45.7535	430.082	274.521	466.685	356.877	521.589	521.589	1015.73	1271.95	1555.62
836.353	146.015	91.2596	191.645	392.416	355.912	438.046	483.676	1140.74	994.729	1259.38
836.307	217.98	326.97	245.228	472.29	526.785	544.95	672.105	1026.32	1353.29	1307.88
836.26	255.537	346.8	182.527	246.411	438.064	392.432	629.717	1095.16	930.885	1514.97
836.214	27.2964	363.952	209.272	354.853	291.161	409.446	691.508	1046.36	1201.04	1210.14
836.168	282.156	327.665	245.749	273.055	254.851	391.378	664.433	882.876	937.487	1337.97
836.122	190.632	199.709	236.02	390.341	517.429	354.03	517.429	880.537	1062.09	1525.05
836.075	145.518	81.8536	482.027	163.707	545.691	363.794	809.441	954.959	945.864	1373.32
836.029	227.792	346.244	227.792	574.036	382.69	400.914	601.371	1002.28	1166.29	1485.2
835.983	209.052	290.856	145.428	181.785	381.748	545.354	818.031	1027.08	1181.6	1472.46
835.937	317.693	354.001	199.693	462.925	390.309	490.156	671.695	889.542	944.004	1225.39
835.89	90.9903	127.386	309.367	500.447	545.942	336.664	591.437	709.725	1110.08	1565.03
835.844	308.186	462.279	335.379	407.893	398.829	462.279	598.244	761.401	1069.59	1595.32
835.798	234.982	144.604	280.171	352.473	388.624	686.87	388.624	831.475	1111.65	1437
835.751	180.961	171.913	153.817	316.682	334.778	334.778	832.422	986.239	968.143	1185.3
835.705	208.634	426.339	290.274	353.771	335.629	544.263	589.618	1061.31	1351.59	1514.87
835.659	154.092	244.734	199.413	190.348	290.055	380.697	453.211	951.742	1078.64	1332.44
835.612	288.715	252.626	207.514	460.14	424.051	442.095	478.185	1028.55	1136.82	1290.2
835.566	162.918	425.398	362.041	280.581	389.194	380.143	389.194	1086.12	1077.07	1430.06
835.52	108.388	289.035	153.55	334.196	361.293	270.97	578.069	794.845	1092.91	1562.59
835.474	198.015	306.023	117.009	351.026	261.02	468.035	549.041	981.073	981.073	1503.11
835.427	216.777	352.263	216.777	316.134	424.522	496.781	550.976	1083.89	1002.6	1381.96
835.381	253.906	317.382	217.633	335.518	453.403	525.947	507.811	979.35	1097.23	1296.73
835.335	18.0931	407.095	316.63	416.142	398.049	434.235	425.188	1076.54	877.516	1465.54
835.288	126.14	306.341	342.381	468.521	279.311	630.702	504.561	1117.24	1198.33	1504.67
835.242	72.2753	298.136	153.585	325.239	487.858	388.48	587.237	822.131	1102.2	1409.37
835.196	262.785	308.093	45.3078	344.339	299.031	570.878	643.37	1141.76	1069.26	1295.8
835.149	170.683	287.467	170.683	395.267	422.217	547.984	610.867	772.567	889.351	1410.38
835.103	368.835	125.944	287.871	305.863	332.851	494.779	674.698	800.642	1007.55	1115.5
835.057	261.131	351.176	180.09	522.262	396.199	522.262	405.203	774.389	1179.59	1521.76
835.01	279.673	234.564	216.521	369.89	216.521	396.955	739.779	820.974	1019.45	1353.25
834.964	261.938	379.359	424.52	180.647	243.873	650.329	487.747	885.17	1165.17	1309.69
834.918	180.383	324.69	216.46	487.035	342.728	225.479	586.246	1109.36	1235.63	1352.87
834.871	179.516	233.371	143.613	457.767	511.622	341.081	484.694	969.389	1121.98	1481.01
834.825	258.113	151.308	222.512	364.919	249.213	418.322	462.824	1023.55	1032.45	1477.48
834.779	125.134	348.589	214.516	545.228	348.589	429.032	607.796	795.497	1010.01	1573.12
834.732	124.602	373.805	338.205	347.105	364.905	551.808	516.207	845.512	1183.72	1521.92
834.686	348.544	312.796	196.615	420.04	402.166	464.725	545.159	813.269	1063.51	1492.48
834.639	347.413	249.425	311.781	445.401	302.873	481.034	507.758	801.723	1238.22	1175.86
834.593	204.733	373.861	249.241	320.452	551.89	489.58	453.974	881.244	1085.98	1442.04
834.547	313.136	259.456	107.361	295.243	348.923	313.136	545.752	876.781	1189.92	1485.16
834.5	-17.942	385.754	89.7101	349.87	430.609	242.217	475.464	888.131	1220.06	1363.59
834.454	125.337	367.059	214.864	492.397	295.438	492.397	519.255	1083.27	957.936	1262.33
834.408	249.833	169.529	205.22	401.517	517.51	446.13	669.195	945.795	1088.56	1204.55
834.361	0	142.765	446.141	339.067	437.218	410.45	562.138	892.282	1043.97	1472.27
834.315	188.092	134.351	259.746	438.881	349.313	555.318	519.491	967.328	1236.03	1549.52
834.269	277.022	420.001	116.171	303.831	339.575	500.427	562.98	1063.41	1117.02	1340.43
834.222	187.913	232.654	62.6377	178.965	375.826	340.033	715.86	832.187	1234.86	1386.98
834.176	453.682	257.976	186.81	275.768	346.933	533.744	613.805	907.364	1343.25	1530.07
834.129	223.534	321.888	-53.6481	339.771	393.419	608.011	518.598	885.193	1001.43	1412.73
834.083	186.714	284.516	266.734	231.169	373.427	346.754	622.379	978.024	1138.06	1458.14
834.037	115.925	490.452	428.031	276.437	490.452	374.527	561.791	1034.41	1114.66	1507.03
833.99	142.051	177.564	142.051	452.789	408.398	292.981	559.327	1207.44	1234.07	1251.83
833.944	283.751	266.017	221.681	461.096	585.237	425.627	576.369	673.909	1223.68	1312.35
833.898	391.862	267.178	195.931	213.743	391.862	391.862	623.416	944.03	1104.34	1620.88
833.851	240.331	373.849	133.517	124.616	275.936	258.134	658.686	890.116	1050.34	1352.98
833.805	106.437	257.223	124.176	257.223	612.012	478.966	629.752	842.625	1117.59	1490.12
833.758	274.492	371.893	371.893	389.602	159.383	478.148	699.513	982.86	1035.99	1567.26
833.712	212.158	265.197	167.958	265.197	371.276	441.995	618.794	777.912	1096.15	1432.07
833.666	160.692	348.165	178.546	473.148	294.601	642.767	740.967	964.15	1035.57	1544.43
833.619	203.349	194.508	229.873	477.428	468.587	459.746	618.888	981.38	1211.25	1423.44
833.573	361.85	150.035	79.4304	511.885	317.722	388.327	547.187	1129.68	1059.07	1288.54
833.526	290.923	414.345	326.187	220.396	352.634	493.688	661.189	1084.35	1225.4	1401.72
833.48	140.718	219.871	184.692	430.948	457.333	422.153	554.076	809.127	1143.33	1372
833.433	211.5	167.438	167.438	502.313	255.563	343.688	467.063	942.939	1136.81	1330.69
833.387	203.118	300.261	282.598	291.429	300.261	353.248	476.885	1059.74	1095.07	1412.99
833.341	317.511	370.429	335.15	432.167	493.906	485.086	502.725	820.236	1164.21	1261.22
833.294	167.756	211.903	105.951	335.513	291.366	476.781	512.098	918.246	1165.47	1439.17
833.248	97.4722	248.111	354.444	434.195	292.417	735.472	345.583	762.056	1293.72	1577.28
833.201	88.3657	273.934	79.5291	344.626	335.79	724.599	539.031	1122.24	989.696	1369.67
833.155	210.65	52.6625	166.764	254.535	403.746	447.631	465.185	947.925	947.925	1281.45
833.109	257.274	283.889	150.816	399.218	212.916	461.319	567.777	922.638	1135.55	1250.88
833.062	283.481	70.8703	186.035	363.21	345.493	487.233	620.115	1045.34	1204.8	1435.12
833.016	149.406	219.714	79.097	377.908	342.754	483.371	500.948	993.107	957.953	1485.27
832.969	114.241	193.331	193.331	430.602	421.814	289.997	492.116	905.142	1168.78	1616.95
832.923	228.987	264.216	184.951	317.059	413.938	440.36	466.781	1074.48	1092.09	1277.04
832.876	88.0752	281.841	255.418	378.724	378.724	237.803	651.757	819.1	1092.13	1285.9
832.83	272.3	351.355	149.326	351.355	333.787	447.977	535.816	1054.06	975.009	1352.72
832.783	228.132	140.389	228.132	307.101	482.587	438.715	412.392	982.723	1017.82	1456.54
832.737	370.403	220.478	220.478	555.604	555.604	405.679	573.242	1128.85	996.559	1296.41
832.69	17.5415	368.371	157.873	263.122	473.62	754.284	499.932	1166.51	1008.64	1587.5
832.644	192.79	175.263	131.447	368.053	333	534.553	473.211	911.369	1139.21	1261.9
832.598	61.2688	367.613	192.559	183.806	175.054	446.387	673.957	822.753	1242.88	1452.95
832.551	61.3498	148.992	122.7	517.092	376.863	525.856	736.198	727.434	1051.71	1367.22
832.505	122.531	323.832	166.292	236.31	297.575	490.124	568.894	787.699	1015.26	1356.59
832.458	183.993	183.993	140.185	446.84	332.94	543.217	324.178	955.011	1235.38	1577.08
832.412	253.975	166.397	43.7888	289.006	376.583	359.068	507.95	779.44	1129.75	1480.06
832.365	174.944	218.68	253.668	288.657	288.657	262.415	533.578	1224.61	1119.64	1250.85
832.319	148.866	113.838	210.163	455.354	294.225	639.246	604.219	875.68	1059.57	1208.44
832.272	236.934	403.665	193.057	324.687	300.111	579.171	447.541	895.083	1149.57	1465.48
832.226	254.573	289.686	79.0054	272.13	305.482	438.919	465.254	921.73	1070.96	1667.89
832.179	219.586	395.254	114.185	333.77	310.93	456.738	447.955	851.993	1150.63	1501.97
832.133	70.1854	412.339	280.742	447.432	315.834	456.205	631.669	973.823	1061.55	1473.89
832.086	270.5	226.871	52.3548	287.952	471.194	270.5	479.919	994.742	1256.52	1326.32
832.04	289.291	490.918	245.459	192.861	341.89	596.115	525.984	894.173	1095.8	1446.46
831.993	244.068	453.27	209.201	270.218	261.502	392.253	505.57	967.556	1202.91	1403.39
831.947	263.009	236.708	280.543	403.28	508.484	429.581	639.988	1052.04	1122.17	1385.18
831.9	113.75	78.7499	227.5	253.75	577.499	507.499	708.749	988.749	1181.25	1242.5
831.854	217.881	305.034	235.312	488.054	409.617	479.339	522.915	1063.26	1106.84	1377.01
831.808	269.564	165.217	191.303	252.173	391.302	417.389	660.866	895.648	1052.17	1347.82
831.761	182.33	382.025	260.471	503.578	564.355	338.613	538.308	955.062	1154.76	1432.59
831.714	104.287	191.193	208.574	312.861	321.552	382.386	590.96	1086.32	1051.56	1460.02
831.668	217.441	356.603	295.72	165.255	434.882	347.905	643.625	1182.88	939.345	1478.6
831.621	330.333	165.167	304.254	208.631	286.868	565.043	460.728	791.061	1112.7	1347.41
831.575	226.337	365.621	139.284	252.453	443.969	435.264	574.548	739.948	887.938	1497.31
831.528	364.516	373.195	147.542	459.985	347.159	546.775	512.059	841.859	1119.59	1510.14
831.482	216.378	441.411	95.2063	372.17	380.825	372.17	510.652	891.477	1177.1	1436.75
831.435	234.34	503.396	173.585	355.849	216.981	416.604	685.66	867.924	1154.34	1510.19
831.389	165.195	443.419	286.918	286.918	330.39	486.891	582.53	860.754	1069.42	1556.31
831.342	304.07	390.947	460.448	443.073	573.389	234.568	538.638	929.585	1033.84	1311.84
831.296	233.849	60.6274	225.187	398.409	459.036	329.12	762.173	1073.97	1108.62	1143.26
831.249	276.408	457.801	267.771	336.873	103.653	431.888	475.077	872.414	1140.18	1520.25
831.203	319.271	302.013	232.981	405.56	457.334	621.284	483.221	897.41	1147.65	1302.97
831.156	371.119	224.397	414.272	457.425	224.397	327.965	768.129	940.742	1121.99	1536.26
831.11	268.411	389.629	372.312	372.312	432.921	649.382	502.189	917.793	1151.57	1515.22
831.063	137.832	258.436	120.603	396.268	542.715	447.955	758.078	878.682	1231.88	1300.79
831.017	119.779	256.669	316.559	367.892	530.45	427.782	658.784	1018.12	1078.01	1514.35
830.97	231.682	163.036	274.586	446.203	351.814	583.496	489.107	840.921	1038.28	1647.52
830.924	325.797	291.502	257.208	394.386	394.386	574.431	565.858	994.538	1140.29	1277.47
830.877	77.0084	239.582	136.904	556.172	308.034	530.503	419.268	1001.11	1146.57	1360.48
830.831	214.897	283.664	197.705	326.644	318.048	446.986	446.986	636.096	1297.98	1332.36
830.784	318.189	232.192	206.393	404.186	541.781	429.985	584.78	885.769	1083.56	1496.35
830.737	8.58853	266.244	206.125	455.192	412.249	480.957	498.135	876.03	1056.39	1253.92
830.691	103.165	232.121	154.747	421.256	472.839	412.659	533.018	885.498	1031.65	1547.47
830.644	249.117	412.331	231.936	412.331	489.643	566.955	721.58	910.565	1176.86	1348.67
830.598	188.844	248.931	257.515	635.203	317.601	472.11	763.96	901.302	1030.06	1390.58
830.551	273.275	452.611	281.815	452.611	367.213	478.231	350.133	999.161	1093.1	1161.42
830.505	111.126	350.474	299.186	324.83	427.408	470.149	675.304	1085.62	1034.33	1273.68
830.458	180.124	248.742	325.938	351.67	317.361	540.371	677.608	1029.28	969.236	1612.53
830.412	256.586	230.927	273.692	453.302	248.033	410.538	607.253	846.734	940.815	1625.04
830.365	274.382	342.978	120.042	222.936	402.999	317.254	557.339	908.891	891.742	1414.78
830.318	136.039	374.106	25.5072	221.063	399.613	586.666	476.135	858.743	1037.29	1377.39
830.272	219.683	194.335	211.233	329.524	354.872	439.366	616.802	963.224	1377.24	1444.84
830.225	203.111	465.463	169.259	389.296	330.056	473.926	550.093	871.686	1277.91	1311.76
830.179	127.275	169.7	67.8799	347.884	220.61	551.524	610.919	823.043	933.348	1281.23
830.132	50.8686	169.562	186.518	364.558	432.383	720.639	601.945	907.157	1178.46	1415.84
830.085	237.729	229.239	161.316	331.122	390.555	526.4	551.871	874.503	1018.84	1332.98
830.039	187.951	324.643	256.297	324.643	273.384	410.076	632.2	1093.54	1161.88	1409.64
829.992	348.462	288.968	101.989	254.972	441.952	450.451	543.941	909.401	1130.38	1359.85
829.946	203.512	42.3982	211.991	525.738	407.023	483.34	576.616	975.159	890.363	1492.42
829.899	170.301	272.482	485.358	263.967	340.602	476.843	476.843	894.081	1226.17	1328.35
829.852	221.064	170.049	340.098	442.128	450.63	476.138	663.192	943.773	943.773	1292.37
829.806	221.579	238.623	161.923	281.235	426.113	502.813	460.202	886.315	1218.68	1372.08
829.759	-50.7937	143.915	220.106	245.503	406.349	423.281	541.799	982.011	1269.84	1422.22
829.713	237.588	263.044	127.279	458.206	161.22	373.353	610.941	967.323	992.779	1306.73
829.666	101.849	254.622	186.722	390.42	407.395	415.882	492.268	848.739	1162.77	1434.37
829.62	84.4883	371.749	312.607	380.197	312.607	464.686	625.214	988.513	996.962	1427.85
829.573	304.494	228.37	211.454	397.534	397.534	524.406	524.406	955.772	1040.35	1471.72
829.526	261.586	25.3148	151.889	421.913	295.339	734.129	599.117	793.197	978.839	1620.15
829.48	143.24	387.59	303.331	261.202	353.887	505.552	648.792	851.013	1078.51	1449.25
829.433	126.646	287.063	320.836	565.684	379.937	295.507	346.165	987.836	1046.94	1266.46
829.386	92.5163	285.959	235.496	454.171	479.403	302.781	580.329	891.521	1017.68	1312.05
829.34	151.351	201.802	336.336	428.828	403.603	487.687	437.237	924.924	1025.82	1370.57
829.293	58.9314	303.076	235.726	395.682	286.238	521.964	530.383	1077.6	1027.09	1498.54
829.247	168.453	286.37	218.989	345.329	395.865	421.133	648.544	892.801	1179.17	1507.66
829.2	109.652	253.042	118.087	354.26	371.129	472.346	615.737	851.91	1037.47	1518.25
829.153	184.867	117.642	-25.2091	336.121	445.361	537.794	647.033	865.512	1126.01	1529.35
829.107	192.876	327.05	251.577	368.979	410.909	587.012	494.768	939.22	1065.01	1719.11
829.06	378.122	210.068	176.457	201.665	403.331	453.747	537.774	873.883	1075.55	1193.19
829.013	209.704	234.869	218.093	360.691	444.573	478.126	645.889	905.923	947.864	1442.77
828.967	25.0727	242.37	259.085	568.315	334.303	275.8	618.46	869.187	1053.05	1362.28
828.92	250.807	225.727	200.646	334.41	459.813	476.534	509.975	969.788	1195.51	1379.44
828.873	116.634	349.901	-58.3168	508.19	341.57	466.535	583.168	1041.37	1124.68	1432.93
828.827	192.52	242.743	41.8523	485.486	301.336	466.654	276.225	929.12	1255.57	1247.2
828.78	391.956	158.45	116.753	275.203	316.901	462.844	658.82	817.271	1125.83	1417.71
828.733	175.836	360.044	318.179	427.029	351.671	462.616	619.611	1029.89	988.029	1339.7
828.687	133.78	242.476	117.057	409.701	309.366	459.869	576.926	802.68	1045.16	1454.86
828.64	266.616	49.9904	258.284	258.284	449.914	549.895	533.231	966.482	1016.47	1333.08
828.594	125.037	158.38	200.059	233.402	383.447	475.14	458.469	891.93	1192.02	1383.74
828.547	141.42	133.102	0	274.522	366.029	715.421	515.769	906.755	873.479	1372.61
828.5	49.8049	290.528	149.415	506.349	199.219	381.837	514.65	846.683	1062.5	1543.95
828.454	183.616	217	283.77	300.462	375.577	275.423	776.193	667.693	951.463	1402.16
828.407	191.645	474.945	158.315	483.278	391.622	333.295	608.263	908.229	1233.19	1399.84
828.36	165.149	429.386	115.604	404.614	462.416	487.188	619.307	924.832	1230.36	1428.54
828.314	280.424	107.221	8.24777	503.114	354.654	486.619	428.884	866.016	1146.44	1195.93
828.267	24.8183	463.275	248.183	206.819	471.548	471.548	405.366	810.731	976.187	1580.1
828.22	140.631	239.9	248.172	355.714	405.348	496.345	727.973	893.421	1025.78	1199.5
828.174	206.328	305.366	57.7719	288.859	321.872	272.353	453.922	965.616	1081.16	1229.72
828.127	273.264	215.299	339.51	339.51	438.878	447.159	513.405	877.757	985.406	1606.46
828.08	248.929	99.5716	82.9764	464.668	547.644	456.37	655.513	680.406	1111.88	1269.54
828.033	216.074	415.526	191.142	282.558	241.005	506.942	764.568	764.568	1263.2	1387.86
827.987	16.6115	265.784	215.95	290.702	523.263	340.536	531.569	855.493	1054.83	1420.29
827.94	248.302	281.409	273.132	480.05	438.666	413.836	653.861	918.716	1109.08	1498.09
827.893	173.68	405.252	157.139	330.818	223.302	380.441	678.177	876.668	992.455	1579.66
827.847	49.6895	240.166	207.04	273.292	389.234	331.263	579.711	935.819	1217.39	1540.37
827.8	323.418	290.247	116.099	240.491	472.688	547.323	555.616	1003.43	1285.38	1476.11
827.753	222.676	280.407	197.935	263.913	470.095	527.826	536.073	791.738	1154.62	1533.99
827.707	165.72	273.438	182.292	190.578	306.582	488.873	679.451	994.319	1276.04	1400.33
827.66	115.306	280.03	255.321	304.738	444.753	469.462	593.004	897.742	1276.61	1276.61
827.613	238.429	304.203	230.208	271.316	493.302	435.75	657.736	1052.38	1159.26	1479.91
827.567	90.1983	254.195	180.397	204.996	139.397	590.389	483.791	795.385	1139.78	1279.18
827.52	106.737	287.369	139.579	254.527	369.474	500.843	550.106	960.633	1100.21	1551.79
827.473	164.431	337.083	82.2153	501.514	353.526	591.95	476.849	1035.91	1233.23	1504.54
827.426	230.565	370.551	271.737	411.723	329.378	452.895	650.522	914.025	1218.7	1375.16
827.38	255.057	271.512	255.057	477.203	181.008	518.341	584.162	1028.45	1242.37	1464.52
827.333	155.745	245.913	311.49	319.687	418.052	491.826	655.767	795.118	1139.4	1541.05
827.286	82.6231	156.984	223.082	280.918	528.788	520.525	611.411	801.444	1090.62	1421.12
827.24	189.076	238.4	271.283	361.711	312.387	263.062	649.436	1200.22	1035.81	1570.15
827.193	196.122	245.152	32.687	531.163	457.617	555.678	506.648	768.144	1168.56	1577.15
827.146	287.404	344.884	246.346	328.461	361.308	410.577	837.577	886.846	1223.52	1469.86
827.099	220.254	138.678	179.466	358.932	293.672	481.296	677.077	758.653	1182.85	1354.15
827.053	187.979	310.575	359.613	563.938	367.786	392.305	563.938	1013.45	1070.66	1512.01
827.006	212.298	40.8265	253.125	269.455	310.282	481.753	620.564	1085.99	1061.49	1224.8
826.959	269.065	154.916	195.683	423.98	489.208	489.208	562.589	1035.49	1068.1	1410.55
826.912	351.516	204.37	147.146	171.671	384.216	326.992	482.313	1160.82	1169	1618.61
826.866	293.949	73.4873	236.792	310.28	400.097	661.386	481.75	947.169	1012.49	1322.77
826.819	211.231	308.722	178.734	227.48	389.965	503.705	446.835	1064.28	1007.41	1446.12
826.772	227.833	211.559	130.19	512.623	366.16	488.213	463.802	886.92	1236.81	1375.13
826.725	24.4387	162.925	122.194	285.118	358.434	456.189	562.09	871.647	1067.16	1393.01
826.679	146.791	277.272	187.566	448.528	456.683	587.164	579.009	660.56	1141.71	1500.53
826.632	32.6321	228.425	130.528	326.321	440.534	432.376	611.852	1036.07	1191.07	1582.66
826.585	300.126	251.457	210.899	356.907	275.791	486.691	413.687	1022.05	1022.05	1403.29
826.538	153.955	299.807	251.19	461.865	340.322	340.322	526.689	1029.07	1247.85	1482.83
826.492	195.145	235.801	187.014	292.718	536.65	536.65	626.092	918.81	1187.13	1325.36
826.445	349.633	73.179	260.192	349.633	463.467	430.943	536.646	878.147	1105.82	1618.07
826.398	210.706	81.0409	153.978	372.788	372.788	486.245	567.286	1061.64	972.49	1491.15
826.351	145.447	226.251	250.493	379.779	509.066	525.226	533.307	969.649	1203.98	1454.47
826.304	234.14	129.181	217.992	371.394	193.771	476.353	573.239	928.486	1106.11	1525.95
826.258	282.907	371.82	88.9135	290.99	274.824	420.318	501.149	856.803	1228.62	1293.29
826.211	242.688	177.971	177.971	299.315	307.404	590.54	728.063	1116.36	1116.36	1391.41
826.164	72.5787	346.765	185.479	354.829	435.472	306.443	645.144	983.844	1104.81	1282.22
826.117	161.09	201.363	201.363	426.889	273.854	346.344	531.598	885.997	1167.91	1643.12
826.071	250.296	129.185	161.481	395.628	347.184	444.073	573.258	936.59	1130.37	1566.37
826.024	313.619	257.328	241.245	385.992	426.2	297.536	595.071	916.731	1061.48	1560.05
825.977	120.852	209.477	249.761	120.852	402.841	604.261	459.238	958.76	958.76	1546.91
825.93	233.334	104.598	337.931	402.299	386.207	506.897	603.449	812.645	1021.84	1609.2
825.883	273.624	233.385	289.719	507.009	273.624	434.579	627.725	877.206	1030.11	1343.98
825.837	249.086	337.472	96.4205	393.717	233.016	723.153	570.488	747.259	1068.66	1309.71
825.79	240.917	216.825	313.192	281.07	313.192	409.559	554.109	795.025	1276.86	1308.98
825.743	96.4809	353.763	353.763	402.004	361.803	418.084	458.284	860.288	1133.65	1736.66
825.696	225.261	209.171	370.072	305.711	289.621	209.171	732.098	957.359	1045.85	1456.15
825.65	201.018	337.711	144.733	474.403	24.1222	659.34	554.81	932.725	1101.58	1567.94
825.603	232.714	248.763	136.419	425.305	280.862	425.305	545.675	890.734	995.054	1492.58
825.556	176.251	208.296	112.16	336.479	424.604	488.695	640.912	801.14	1001.42	1385.97
825.509	232.448	264.51	112.216	464.896	344.664	488.942	713.375	873.684	1114.15	1555
825.462	144.335	272.634	232.54	168.391	328.764	416.969	513.193	809.882	1218.83	1651.84
825.415	263.478	167.668	119.763	526.956	447.114	566.877	526.956	942.134	1349.33	1421.19
825.369	358.085	270.553	151.191	366.042	366.042	501.319	525.191	978.765	962.851	1360.72
825.322	183.643	103.798	95.8136	463.099	287.441	526.975	622.788	862.322	1117.82	1349.37
825.275	295.908	191.941	167.948	375.884	247.923	471.854	343.893	871.73	1031.68	1303.6
825.228	183.148	262.778	278.704	374.26	374.26	477.778	517.593	939.631	1082.96	1449.26
825.181	254.337	333.818	309.974	373.558	317.922	413.298	627.895	914.025	1136.57	1510.13
825.135	223.058	215.092	270.857	470.016	167.294	565.613	732.906	844.436	916.133	1378.18
825.088	246.779	278.622	262.701	477.637	199.016	644.811	453.756	915.472	979.157	1337.38
825.041	389.617	278.298	294.2	349.86	389.617	485.033	644.06	1017.77	1176.8	1518.71
824.994	55.7202	238.801	87.5604	565.162	342.281	533.322	453.722	899.484	1162.16	1552.21
824.947	182.291	483.467	7.9257	412.136	618.204	404.21	562.724	895.604	1173	1307.74
824.9	190.979	310.341	175.064	374	381.958	557.022	564.979	763.916	1201.58	1567.62
824.854	269.278	332.637	205.918	293.038	277.198	530.636	625.675	1005.83	1156.31	1425.59
824.807	294.136	278.237	246.438	500.826	381.582	580.323	341.834	779.063	1017.55	1422.98
824.76	278.18	198.7	-23.844	381.504	317.92	270.232	437.14	826.592	1080.93	1247.84
824.713	190.293	87.2177	285.44	348.871	364.729	245.795	420.231	1022.83	1110.04	1466.84
824.666	39.6234	87.1714	396.234	348.686	332.836	491.33	633.974	657.748	1093.61	1418.52
824.619	87.1415	229.737	348.566	332.722	364.41	419.863	522.849	855.571	1069.46	1631.92
824.572	229.792	324.878	118.858	419.965	443.736	475.432	657.681	974.635	998.407	1394.6
824.526	182.693	103.261	190.636	405.102	317.727	309.784	849.92	897.579	1135.87	1453.6
824.479	309.754	341.523	246.214	389.178	166.79	555.968	627.45	1072.22	1040.45	1493.17
824.432	213.37	292.396	308.201	284.493	403.032	403.032	608.499	924.603	1019.43	1296.02
824.385	181.632	276.397	221.117	458.029	410.646	458.029	568.587	750.219	1468.85	1524.13
824.338	317.215	206.19	253.772	467.892	325.145	507.544	499.613	975.436	1023.02	1371.95
824.291	119.038	285.691	63.4868	261.883	531.702	603.125	761.842	1015.79	1015.79	1515.75
824.244	94.7072	260.445	434.075	378.829	576.136	497.213	536.674	844.473	1152.27	1286.44
824.198	197.628	221.344	355.731	411.067	379.447	379.447	498.024	909.091	1177.87	1399.21
824.151	47.5045	253.357	475.045	316.697	340.449	356.284	403.788	894.668	1013.43	1385.55
824.104	86.8374	173.675	157.886	221.041	284.195	315.772	465.764	1010.47	1105.2	1539.39
824.057	204.889	323.094	433.418	346.735	386.136	441.299	717.11	1071.72	1063.84	1316.02
824.01	141.816	78.7867	118.18	196.967	551.507	370.297	527.871	961.198	1071.5	1536.34
823.963	149.322	172.899	15.7181	314.362	259.349	345.799	392.953	809.483	1013.82	1556.09
823.916	109.815	211.785	227.473	251.005	352.976	588.293	564.761	1043.24	1231.49	1443.28
823.869	227.805	314.214	157.107	322.07	353.491	487.032	675.561	895.511	1162.59	1578.93
823.822	149.356	243.685	243.685	188.66	377.319	542.396	597.422	990.463	1186.98	1359.92
823.776	227.503	251.038	227.503	353.022	251.038	400.092	509.921	910.013	1121.83	1349.33
823.729	219.947	-15.7105	251.368	196.381	369.196	361.341	487.025	761.958	1233.27	1382.52
823.682	203.732	195.896	78.3584	470.151	415.3	470.151	415.3	1057.84	1253.73	1339.93
823.635	62.6441	227.085	274.068	274.068	430.678	548.136	501.153	845.696	1174.58	1558.27
823.588	109.678	211.521	227.189	250.691	321.198	642.397	383.871	1026.27	1128.11	1425.81
823.541	31.367	266.62	235.253	360.721	376.404	588.131	501.872	1003.74	1168.42	1356.62
823.494	141.032	282.064	344.745	344.745	188.043	446.602	556.294	893.204	1222.28	1496.51
823.447	219.508	290.065	172.471	243.027	282.225	525.252	462.536	1144.58	1183.78	1371.93
823.4	235.191	305.749	164.634	235.191	478.222	470.383	619.337	885.888	1293.55	1387.63
823.353	234.414	156.276	226.601	390.691	296.925	461.015	523.526	945.472	1203.33	1531.51
823.307	46.9297	93.8595	117.324	328.508	273.757	445.832	508.405	899.487	1087.21	1509.57
823.26	312.106	39.0132	226.277	312.106	452.554	452.554	491.567	850.489	975.331	1357.66
823.213	195.511	78.2044	164.229	523.97	492.688	351.92	602.174	977.555	1180.89	1556.27
823.166	-171.899	265.661	234.407	375.051	296.916	578.204	734.476	922.001	1140.78	1437.7
823.119	202.496	155.766	241.437	436.144	428.356	482.874	607.487	887.865	1059.21	1362.95
823.072	304.589	203.059	195.249	476.408	359.259	335.829	406.119	968.437	905.957	1491.71
823.025	202.918	241.941	241.941	405.837	515.101	569.732	593.146	827.283	1030.2	1420.43
822.978	186.856	77.8565	233.57	459.353	186.856	272.498	521.639	871.993	973.207	1370.27
822.931	148.064	225.993	288.335	420.814	592.256	420.814	553.292	763.699	1239.06	1394.92
822.884	117.125	210.826	156.167	366.993	374.801	382.61	593.435	1069.75	866.728	1366.46
822.837	210.288	241.441	179.134	560.767	350.479	451.729	521.825	1090.38	1129.32	1440.86
822.79	155.521	388.803	303.266	334.37	139.969	606.532	419.907	964.231	1026.44	1376.36
822.743	272.318	194.513	178.952	466.831	342.342	513.514	669.124	1120.39	1034.81	1439.39
822.696	178.829	147.728	209.929	264.355	334.332	552.036	552.036	964.12	1244.03	1539.48
822.649	178.863	241.037	256.588	419.872	412.096	264.364	513.177	948.599	1135.21	1562.86
822.602	116.803	249.179	249.179	342.621	420.49	256.966	521.719	872.127	1059.01	1300.4
822.556	108.557	294.656	232.623	271.394	480.754	558.295	628.082	984.771	1108.84	1364.72
822.509	155.693	420.371	116.77	474.863	202.401	412.586	638.341	934.157	1019.79	1541.36
822.462	124.525	155.657	295.748	256.833	326.879	645.975	591.495	910.591	1011.77	1517.65
822.415	46.5594	178.478	209.517	364.715	465.594	457.834	651.831	969.987	1132.94	1637.34
822.368	341.076	279.062	193.793	348.828	434.097	441.848	449.6	1061.99	1124	1620.11
822.321	357.02	248.362	77.613	364.781	279.407	473.439	644.188	892.55	1086.58	1319.42
822.274	240.48	279.267	318.055	287.025	434.416	411.144	566.292	868.832	1241.19	1411.85
822.227	178.454	426.738	209.49	395.703	341.39	543.121	721.575	1055.21	1094	1567.29
822.18	271.762	372.703	155.293	473.643	349.409	481.408	527.996	947.286	1001.64	1568.46
822.133	170.812	248.454	163.048	279.511	287.275	481.379	636.663	675.484	1156.86	1467.43
822.086	248.271	147.411	263.787	333.613	418.956	574.126	457.749	892.222	1039.63	1606
822.039	131.691	185.917	364.087	379.58	433.806	395.073	534.511	859.866	1270.43	1572.55
821.992	216.687	270.859	85.1271	433.374	363.725	510.763	595.89	944.137	1122.13	1501.33
821.945	131.916	318.151	178.475	434.548	442.308	395.749	605.264	931.175	1078.61	1381.24
821.898	93.0663	162.866	294.71	387.776	271.443	519.62	581.664	884.13	1310.68	1364.97
821.851	177.752	185.48	85.0118	417.331	517.799	494.614	394.146	811.477	1221.08	1483.84
821.804	323.763	146.464	215.842	269.803	308.346	416.267	485.645	886.495	1048.38	1271.93
821.757	185.529	316.945	278.293	278.293	432.9	533.395	664.811	1082.25	1089.98	1569.26
821.71	147.036	340.503	255.377	301.81	379.197	472.061	595.881	1060.2	1230.45	1555.48
821.663	193.011	208.451	262.494	386.021	470.946	571.311	401.462	841.526	1150.34	1312.47
821.616	154.022	200.229	169.425	369.654	254.137	546.779	438.964	708.503	1178.27	1316.89
821.569	184.308	383.975	145.91	445.411	368.616	552.924	537.565	752.591	1221.04	1497.5
821.522	268.503	429.605	299.189	398.919	283.846	398.919	483.306	1020.31	1189.09	1288.82
821.475	107.371	283.765	207.072	483.168	291.434	345.12	621.215	904.981	1135.06	1280.78
821.428	84.3733	398.856	138.065	360.504	391.185	383.515	598.284	951.117	1273.27	1449.69
821.381	168.997	268.858	176.678	337.993	368.72	460.9	530.035	906.437	1113.84	1544.02
821.334	38.3915	176.601	199.636	422.306	422.306	453.02	537.481	775.508	1205.49	1551.02
821.287	275.488	329.056	153.049	359.665	573.934	505.062	466.8	964.21	1255	1362.14
821.24	183.955	160.961	252.938	406.234	383.239	283.597	720.49	735.82	958.098	1471.64
821.193	229.879	352.481	145.59	436.77	452.095	344.819	620.673	865.878	1134.07	1601.49
821.146	153.192	191.49	7.65959	398.299	513.193	505.533	651.065	957.449	1286.81	1547.24
821.099	291.476	506.247	245.453	368.18	329.828	398.861	598.292	912.779	935.79	1465.05
821.052	153.263	360.167	252.883	337.178	321.851	413.809	429.135	1003.87	1141.81	1540.29
821.005	261.001	145.853	268.677	299.383	429.884	383.825	552.708	836.738	1243.59	1320.36
820.958	145.824	253.273	260.948	345.373	414.447	445.147	713.77	967.044	951.694	1396.84
820.911	145.386	244.861	275.468	237.209	244.861	451.462	612.152	1101.87	1178.39	1224.3
820.864	259.382	259.382	282.268	213.608	366.186	343.299	663.712	1022.27	1243.51	1418.97
820.817	206.139	236.678	145.061	458.086	427.547	603.146	519.164	801.65	1183.39	1610.94
820.77	84.161	283.087	183.624	244.832	451.409	489.664	504.966	872.214	1162.95	1752.08
820.723	160.632	237.124	183.58	237.124	351.861	436.002	719.02	963.793	1162.67	1407.44
820.676	160.812	191.443	153.154	252.704	444.147	612.616	627.932	903.609	1079.74	1608.12
820.629	99.3705	252.248	137.59	397.482	290.467	619.154	649.73	1001.35	1077.79	1490.56
820.581	84.201	283.222	122.474	145.438	497.552	558.789	512.861	956.83	1278.32	1423.76
820.534	175.88	237.055	229.408	397.641	259.996	596.461	611.755	1024.69	1238.8	1559.98
820.487	129.712	373.877	175.493	335.726	412.027	488.329	518.849	1022.44	1007.18	1510.77
820.44	68.6169	373.581	251.595	388.829	564.184	571.808	602.304	975.885	1235.1	1494.32
820.393	205.67	251.375	137.113	274.227	396.105	304.696	594.158	952.177	1218.79	1393.99
820.346	266.591	114.254	144.721	327.527	304.676	396.079	685.521	914.028	1058.75	1546.23
820.299	205.89	472.784	266.894	274.519	266.894	480.409	533.788	1113.33	1098.08	1464.1
820.252	206.016	267.058	228.907	328.099	274.688	442.553	488.334	907.996	1289.51	1403.96
820.205	152.458	350.654	160.081	343.031	205.819	335.409	434.507	907.128	1143.44	1501.72
820.158	289.81	122.025	442.342	259.304	388.956	472.848	579.62	968.576	1349.91	1616.84
820.111	228.747	167.748	282.121	304.996	426.995	670.992	648.117	1067.49	1082.74	1662.23
820.064	205.233	311.649	0	448.471	228.036	486.477	615.698	1018.56	1056.57	1467.03
820.017	76.4165	160.475	175.758	435.574	221.608	473.782	596.049	878.79	1161.53	1658.24
819.97	213.871	358.998	282.616	336.084	366.637	420.105	679.806	794.38	1329.06	1451.27
819.923	190.851	419.873	312.996	458.044	152.681	450.41	694.699	916.087	1015.33	1610.79
819.875	159.748	289.068	121.713	342.318	365.139	410.781	410.781	935.668	1034.56	1452.95
819.828	220.676	121.752	213.066	319.599	334.818	487.008	555.494	1088.16	1247.96	1567.56
819.781	289.478	129.503	106.65	342.802	472.306	533.248	518.013	929.375	1264.56	1592.13
819.734	259.708	320.816	-7.63848	389.563	366.647	549.971	473.586	840.233	1130.5	1520.06
819.687	152.313	327.474	411.246	411.246	312.242	502.634	456.94	1005.27	1226.12	1599.29
819.64	327.162	251.078	152.169	273.903	327.162	509.765	585.849	943.445	1224.96	1468.43
819.593	265.266	310.74	325.898	272.845	394.11	325.898	545.69	810.957	1159.59	1485.49
819.546	279.899	249.64	105.908	279.899	370.677	393.372	680.835	1059.08	1112.03	1354.11
819.499	166.929	189.691	128.99	402.146	250.393	424.909	569.074	1024.33	1327.84	1578.23
819.452	204.937	273.249	151.805	326.381	440.235	538.908	637.581	1032.27	1328.29	1609.13
819.405	159.283	121.358	197.207	394.414	401.999	386.83	712.98	910.187	1266.68	1547.32
819.357	212.568	288.486	334.036	409.953	417.545	447.912	789.54	979.333	1161.53	1541.12
819.31	-38.0154	410.566	197.68	364.948	288.917	418.169	448.582	1132.86	1208.89	1558.63
819.263	60.7141	227.678	151.785	379.463	303.571	462.945	432.588	1016.96	1130.8	1517.85
819.216	83.3357	234.855	189.399	424.255	348.495	583.35	681.838	939.421	1310.64	1439.43
819.169	7.55588	234.232	151.118	340.015	513.8	476.021	687.585	1020.04	1035.16	1367.61
819.122	188.77	324.685	98.1606	151.016	120.813	279.38	528.557	875.895	1117.52	1563.02
819.075	302.162	271.946	264.392	309.716	355.04	430.581	725.189	1087.78	1087.78	1571.24
819.028	166.444	226.969	196.707	370.716	423.676	416.11	484.201	983.533	1172.67	1550.96
818.981	166.593	227.172	310.468	386.192	446.771	492.206	567.93	1007.13	1257.02	1575.06
818.933	90.8045	181.609	196.743	317.816	363.218	559.961	620.498	1013.98	1248.56	1483.14
818.886	204.112	158.754	219.232	408.225	317.508	566.979	635.016	816.45	1111.28	1383.43
818.839	143.657	120.974	294.874	287.313	415.848	453.652	551.943	1020.72	1013.16	1542.42
818.792	234.761	83.3024	98.4482	310.491	355.928	454.376	651.273	984.482	1219.24	1544.88
818.745	227.6	394.506	182.08	409.68	523.48	440.026	682.8	887.64	1100.07	1456.64
818.698	356.068	227.277	60.6073	325.764	462.13	674.256	590.921	1053.05	1371.24	1628.82
818.651	159.486	167.081	197.459	341.756	486.053	501.242	516.431	941.728	1154.38	1701.19
818.603	233.797	233.797	135.753	263.964	452.51	482.677	565.637	950.271	1131.27	1493.28
818.556	136.325	348.385	227.208	355.959	340.812	613.461	674.05	1014.86	1249.64	1575.31
818.509	113.061	203.511	226.123	293.96	369.334	414.559	572.845	889.417	1281.36	1620.55
818.462	270.304	337.88	270.304	330.372	390.44	465.524	608.185	848.455	1141.28	1561.76
818.415	255.448	232.908	255.448	420.738	420.738	428.251	435.764	1044.33	1172.05	1457.55
818.368	247.788	330.384	165.192	277.823	412.98	427.997	510.593	991.152	1201.4	1449.18
818.321	254.906	314.884	262.403	232.414	427.342	374.862	592.282	1034.62	1237.04	1446.97
818.273	30.0321	180.193	180.193	307.829	315.337	510.546	615.658	1051.12	1118.7	1306.4
818.226	225.489	240.522	202.94	383.332	345.75	443.462	661.435	1082.35	1300.32	1495.75
818.179	60.0827	307.924	127.676	322.944	383.027	548.254	600.826	1043.94	1239.2	1584.68
818.132	135.246	210.383	217.897	638.662	300.547	473.361	601.094	886.614	1262.3	1487.71
818.085	120.029	142.534	97.5233	330.079	337.58	480.114	450.107	900.215	1320.31	1515.36
818.038	89.9147	187.322	247.265	367.152	427.095	314.702	591.939	929.119	1356.21	1408.66
817.99	149.818	329.6	209.746	292.146	329.6	367.055	516.873	928.873	1273.46	1438.26
817.943	179.402	284.054	-44.8506	313.954	463.456	538.207	538.207	941.862	1255.82	1644.52
817.896	178.842	275.715	149.035	298.07	394.943	573.784	625.947	737.723	1251.89	1371.12
817.849	112.494	142.493	224.989	389.981	277.486	487.476	667.467	937.453	1207.44	1544.92
817.802	164.635	231.986	172.119	306.82	441.521	351.72	673.507	778.275	1167.41	1459.27
817.755	82.2921	261.838	164.584	291.763	426.423	448.866	561.082	837.883	1114.68	1503.7
817.707	283.037	216.002	283.037	156.415	446.9	417.107	588.419	886.352	1094.91	1385.39
817.66	44.6498	238.132	163.716	282.782	372.082	491.148	543.24	870.672	1093.92	1399.03
817.613	178.771	141.527	216.015	216.015	364.991	327.747	484.172	841.714	1050.28	1400.37
817.566	156.259	141.377	126.495	238.109	401.809	453.895	833.381	863.144	1145.9	1570.03
817.519	0	252.986	200.901	468.769	364.598	505.972	751.518	1086.35	1264.93	1547.68
817.471	0	245.646	104.213	342.416	342.416	535.955	580.618	848.596	1317.56	1317.56
817.424	163.398	237.67	185.68	274.806	274.806	497.621	705.582	1039.81	1180.92	1522.57
817.377	223.513	156.459	275.666	469.378	409.774	506.63	350.171	1043.06	1147.37	1601.85
817.33	133.974	208.404	238.176	364.706	416.807	431.693	550.781	945.26	1250.42	1533.26
817.283	170.72	311.749	237.523	408.243	252.369	482.469	578.963	1031.74	1098.55	1529.06
817.235	133.498	177.997	430.159	452.409	370.827	430.159	585.906	800.986	1119.9	1639.05
817.188	66.5081	288.202	266.032	406.438	458.167	561.624	487.726	1005.01	1234.09	1633.14
817.141	133.223	162.828	88.8154	384.867	414.472	466.281	740.129	1036.18	1295.23	1435.85
817.094	88.7884	244.168	251.567	355.154	436.543	436.543	414.346	954.476	1095.06	1391.02
817.047	170.36	96.2905	192.581	296.278	407.383	548.115	614.778	962.905	1214.74	1540.65
816.999	221.96	199.764	133.176	355.135	414.324	510.507	606.689	1117.2	1302.16	1575.91
816.952	177	272.874	206.5	368.749	501.499	516.249	582.624	980.873	1180	1578.25
816.905	214.2	118.179	251.131	413.628	539.194	509.649	413.628	878.96	1034.07	1432.93
816.858	281.397	199.94	199.94	325.828	451.717	466.527	481.338	1095.97	1073.75	1525.47
816.81	-22.151	88.6041	347.033	243.661	435.637	428.253	465.171	893.424	1321.68	1521.04
816.763	192.018	258.486	206.789	288.028	251.101	494.817	679.45	886.239	945.322	1477.06
816.716	191.823	265.601	265.601	479.557	457.424	627.114	627.114	922.226	1202.58	1578.85
816.669	125.68	266.145	221.788	362.253	384.432	303.11	680.149	864.972	1197.65	1449.01
816.621	183.795	183.795	154.387	470.514	448.459	558.735	551.384	941.028	1411.54	1448.3
816.574	66.3381	390.657	199.014	390.657	294.836	515.963	515.963	928.733	1208.83	1422.58
816.527	80.5312	314.804	95.1732	402.656	366.051	395.335	541.755	841.917	1024.94	1537.41
816.48	139.479	359.709	205.548	447.802	337.686	462.484	594.622	902.944	1240.63	1424.16
816.433	190.754	205.428	190.754	220.101	286.132	425.529	440.203	1203.22	1122.52	1349.95
816.385	206.47	206.47	206.47	346.575	317.08	589.916	538.298	1047.1	1216.7	1474.79
816.338	29.4121	345.592	264.709	463.24	382.357	602.948	544.124	1019.63	1154.42	1610.31
816.291	36.5691	160.904	51.1968	416.888	373.005	497.34	607.048	989.813	1236.04	1682.18
816.244	263.553	226.949	292.837	336.762	278.195	373.367	695.488	966.362	1120.1	1552.04
816.196	381.564	102.729	176.107	476.956	476.956	557.671	484.293	1041.96	1056.64	1452.88
816.149	153.997	234.662	227.329	439.991	329.993	483.99	564.655	1121.98	1297.97	1385.97
816.102	22.0066	176.053	190.724	447.468	315.428	447.468	498.816	1327.73	1195.69	1489.11
816.054	212.491	256.454	205.163	315.072	278.436	461.618	549.545	1326.45	1392.18	1494.76
816.007	270.967	256.32	131.822	256.32	373.495	307.584	615.168	1325.97	1091.19	1428.07
815.96	226.88	307.386	204.924	314.704	263.473	351.298	556.222	1002.66	1163.67	1617.43
815.913	131.438	343.2	153.345	306.689	328.596	284.783	693.702	949.276	1255.97	1540.75
815.865	261.709	232.631	254.44	327.137	319.867	545.228	661.543	915.983	1308.55	1410.32
815.818	269.951	138.624	131.328	393.983	518.014	525.31	598.27	999.549	1123.58	1619.71
815.771	256.09	226.823	109.753	365.843	358.527	446.329	439.012	1126.8	1338.99	1470.69
815.724	271.237	410.521	205.261	271.237	300.56	439.844	571.797	755.066	1084.95	1781.37
815.676	189.636	277.161	196.93	211.517	393.86	393.86	663.727	919.007	1305.57	1495.21
815.629	203.625	210.897	29.0892	319.982	290.892	436.339	618.146	1090.85	974.49	1592.64
815.582	181.921	269.243	225.582	218.305	349.289	443.888	684.024	895.052	924.16	1477.2
815.534	246.625	130.566	232.117	449.728	261.132	319.161	718.113	1037.27	1218.62	1399.96
815.487	274.602	158.98	65.0373	325.187	173.433	448.035	556.431	722.637	1083.96	1633.16
815.44	137.794	195.812	355.362	326.353	348.11	536.669	681.715	1066.09	1160.37	1493.97
815.393	138.497	211.389	189.522	284.282	349.886	510.251	524.829	947.608	1173.58	1348.52
815.345	94.593	138.251	167.357	283.779	363.819	567.558	567.558	1207.88	1142.39	1753.61
815.298	160.18	262.112	182.022	320.359	342.202	342.202	553.348	1121.26	1172.22	1528.99
815.251	245.459	231.02	101.071	238.239	360.969	447.601	714.718	1147.88	1155.1	1559.38
815.203	165.778	216.232	353.179	382.01	288.31	446.88	684.736	965.838	1261.36	1499.21
815.156	36.1161	187.804	137.241	346.714	433.393	512.848	548.964	1112.37	1184.61	1343.52
815.109	115.761	253.228	354.519	405.164	332.813	463.045	600.511	875.444	1164.85	1497.66
815.061	57.8264	216.849	101.196	354.187	318.045	440.926	607.177	802.341	1366.15	1481.8
815.014	14.4428	158.871	180.535	310.521	440.506	346.628	476.613	960.448	1097.65	1697.03
814.967	57.6422	273.801	237.774	266.595	295.417	518.78	648.475	979.918	1282.54	1513.11
814.919	258.31	121.98	186.557	294.187	287.011	387.465	480.744	975.838	1140.87	1470.93
814.872	64.3927	465.058	93.0116	286.19	257.571	429.284	694.01	1001.66	1194.84	1538.27
814.825	128.946	171.929	57.3095	164.765	501.458	408.33	737.86	873.97	1282.3	1576.01
814.778	193.665	372.985	179.32	279.739	301.257	416.022	724.452	903.772	1061.57	1599.53
814.73	143.027	135.876	143.027	286.055	429.082	493.444	679.38	943.98	1194.28	1480.33
814.683	136.329	236.782	143.504	394.637	236.782	452.039	538.142	1004.53	1270.01	1643.13
814.635	114.797	258.294	157.846	265.469	452.014	286.993	688.783	939.902	1226.89	1693.26
814.588	136.511	172.434	165.25	280.206	438.271	603.52	617.89	984.313	1106.45	1530.36
814.541	193.481	128.987	257.975	458.622	365.464	379.796	666.435	981.738	1304.21	1469.02
814.494	164.633	272.002	85.8954	479.583	479.583	508.215	586.952	866.112	1367.17	1481.7
814.446	185.526	385.323	114.17	313.967	371.052	549.443	720.698	949.037	1263	1427.12
814.399	234.819	206.356	256.167	419.829	298.861	384.25	640.417	789.847	1487.19	1565.46
814.351	150.285	343.509	193.224	214.693	357.822	508.107	558.202	908.867	1288.16	1588.73
814.304	28.6486	143.243	193.378	336.621	293.648	343.783	601.621	1002.7	1217.57	1446.76
814.257	235.544	206.993	271.232	364.022	428.261	421.123	827.972	985.001	1213.41	1470.36
814.209	57.023	228.092	306.498	128.302	342.138	427.672	570.23	1047.8	1254.51	1496.85
814.162	113.92	234.96	213.6	370.24	277.68	412.96	662.159	1068	1032.4	1345.68
814.115	255.571	163.281	106.488	333.662	390.455	354.959	567.935	795.109	1242.36	1561.82
814.067	191.11	276.048	169.875	325.595	339.751	559.173	629.955	877.69	1337.77	1458.1
814.02	120.15	212.03	226.165	402.856	318.044	395.788	699.697	982.403	1265.11	1675.03
813.973	-21.248	99.1574	148.736	417.878	290.39	488.704	474.539	1012.82	1083.65	1671.51
813.925	-7.05983	162.376	345.932	338.872	310.632	402.41	585.966	1023.68	1383.73	1560.22
813.878	269.728	120.668	78.0792	326.513	383.298	454.279	582.045	972.441	1291.86	1675.15
813.831	183.436	183.436	204.602	246.933	416.258	352.761	642.026	888.959	1135.89	1495.71
813.783	113.236	247.705	276.014	332.632	410.482	481.255	629.878	828.042	1217.29	1457.92
813.736	49.7121	149.136	127.831	284.069	305.374	404.799	646.257	1029.75	1185.99	1590.79
813.688	219.573	219.573	148.743	276.237	318.735	361.233	594.972	942.039	1317.44	1586.59
813.641	220.217	248.632	71.0378	568.302	248.632	348.085	660.651	966.114	1236.06	1506
813.594	141.862	184.42	212.793	397.213	241.165	659.657	638.378	985.939	1326.41	1539.2
813.546	261.241	247.12	211.817	381.271	338.907	586.027	487.179	804.905	1263.84	1616.87
813.499	176.054	119.717	190.138	260.56	394.361	373.235	598.584	880.27	1338.01	1661.95
813.452	169.076	204.301	147.942	345.197	408.601	584.722	683.35	1042.64	1246.94	1500.55
813.404	162.527	183.726	204.925	346.253	431.049	416.916	565.31	968.094	1236.62	1653.53
813.357	183.496	211.726	176.438	338.761	218.783	430.509	649.293	1044.51	1347.99	1559.71
813.309	212.004	169.603	339.206	445.208	339.206	431.074	763.214	925.75	1045.89	1632.43
813.262	120.248	148.541	84.8807	183.908	297.082	537.578	587.091	1103.45	1075.16	1612.73
813.215	162.94	184.193	212.53	382.555	340.049	332.964	673.013	1041.4	1374.36	1657.74
813.167	197.138	288.667	281.626	352.033	323.87	443.561	697.025	802.634	1112.42	1640.47
813.12	218.022	246.154	344.615	443.077	436.044	520.439	590.769	1090.11	1160.44	1610.55
813.072	70.6441	289.641	120.095	437.994	367.349	395.607	565.153	989.018	1116.18	1589.49
813.025	190.424	169.265	282.109	338.531	437.269	380.847	634.746	1022.65	1234.23	1579.81
812.978	197.362	183.265	148.022	331.287	387.676	260.8	690.768	1022.05	1430.88	1508.41
812.93	84.7068	247.061	275.297	303.533	374.122	628.242	430.593	952.951	1327.07	1588.25
812.883	154.965	147.921	169.052	528.289	274.71	401.5	591.684	979.096	1303.11	1493.3
812.835	147.66	225.006	175.786	274.227	372.667	625.799	745.334	885.963	1188.32	1364.1
812.788	140.782	309.72	309.72	471.62	274.525	471.62	577.206	1048.83	1140.33	1696.42
812.741	239.187	140.699	218.083	400.991	316.572	337.676	640.178	1125.59	1280.36	1456.23
812.693	84.2757	330.08	140.459	365.195	323.057	379.241	632.068	1130.7	1271.16	1474.82
812.646	119.164	217.3	154.213	238.329	336.464	483.667	721.996	1065.47	1107.53	1366.89
812.598	111.454	271.669	20.8976	445.816	348.294	543.338	494.577	835.905	1128.47	1630.01
812.551	160.333	271.869	48.7971	404.319	390.377	564.652	578.594	843.492	1157.19	1568.48
812.503	306.622	209.06	250.873	425.089	459.933	369.34	564.463	926.835	1198.61	1442.52
812.456	203.903	267.183	196.872	344.526	520.304	457.024	632.803	1026.55	1251.54	1680.44
812.409	265.864	391.8	69.9643	209.893	384.804	447.772	552.718	881.55	1315.33	1483.24
812.361	146.714	258.495	160.686	300.413	405.209	489.045	649.731	1061.93	1250.56	1571.93
812.314	105.177	259.438	280.473	301.509	413.698	581.982	539.911	995.68	1325.24	1507.54
812.266	195.549	356.178	251.42	356.178	405.065	433.001	593.63	1040.6	1278.05	1620.26
812.219	187.322	152.633	173.446	215.073	395.457	575.842	506.463	1116.99	1179.43	1554.08
812.171	62.4938	243.032	159.706	236.088	486.063	493.007	652.713	1006.85	1124.89	1458.19
812.124	174.203	188.139	250.852	209.044	362.342	592.29	494.736	940.696	1142.77	1526.02
812.076	216.302	300.032	313.987	300.032	495.402	516.335	586.109	990.804	1297.81	1576.91
812.029	139.681	335.235	167.618	384.124	509.837	279.363	572.694	866.025	1145.39	1557.45
811.982	132.327	181.079	278.583	410.909	355.193	348.228	717.35	1177.01	1121.3	1441.67
811.934	208.423	284.845	97.2641	437.688	319.582	479.373	528.005	1007.38	1146.33	1514.54
811.887	147.03	301.061	210.042	371.075	497.1	651.132	623.126	931.188	1155.23	1666.34
811.839	69.5281	222.49	298.971	417.168	451.932	556.225	646.611	1126.35	1216.74	1543.52
811.792	216.024	167.244	362.362	216.024	397.205	550.512	662.008	843.189	1212.52	1512.17
811.744	132.742	237.538	223.565	370.28	342.334	628.778	523.981	978.098	1341.39	1557.97
811.697	-13.9018	180.724	180.724	166.822	278.037	486.564	715.945	993.981	1258.12	1445.79
811.649	151.902	186.425	186.425	331.422	441.896	510.942	434.991	1021.88	1173.79	1636.4
811.602	186.887	193.808	138.435	422.225	332.243	325.321	477.599	1093.63	1335.89	1481.25
811.554	55.4726	187.22	104.011	436.847	381.374	395.242	637.935	949.968	1338.28	1775.12
811.507	180.07	124.664	186.996	325.511	380.918	498.656	651.023	838.019	1295.12	1426.71
811.459	270.17	325.589	193.968	353.299	360.226	588.831	678.888	1108.39	1267.72	1433.98
811.412	138.101	234.772	200.247	324.538	255.488	441.924	600.741	870.039	1194.58	1560.55
811.364	234.074	275.381	158.344	309.803	268.496	399.302	674.683	1225.44	1060.22	1445.75
811.317	138.393	325.224	193.75	297.545	422.099	622.769	532.813	1051.79	1210.94	1453.13
811.269	131.507	228.408	69.2144	366.836	352.993	401.444	539.872	1038.22	1114.35	1564.25
811.222	295.298	82.4088	178.552	425.779	412.044	343.37	460.116	906.497	1160.59	1531.43
811.174	276.051	282.952	89.7165	372.669	262.248	476.188	752.238	1055.89	1345.75	1621.8
811.127	165.607	138.006	262.211	386.416	282.912	455.419	572.724	1131.65	1152.35	1766.47
811.079	240.466	254.207	219.855	384.746	398.487	425.969	480.932	872.549	1092.4	1580.21
811.032	34.4465	227.347	34.4465	372.022	413.358	537.365	544.254	943.833	1274.52	1674.1
810.985	255.119	193.063	248.224	351.651	344.756	475.763	655.036	951.526	1158.38	1689.3
810.937	48.1404	309.474	96.2808	288.842	309.474	467.65	577.685	1127.86	1210.39	1671.16
810.889	123.984	123.984	227.304	220.416	261.744	509.712	661.247	1074.53	1343.16	1591.13
810.842	68.8835	241.092	247.981	213.539	323.752	385.748	599.287	1012.59	1191.68	1501.66
810.794	151.158	96.1912	144.287	384.765	350.411	522.181	659.597	1126.81	1168.04	1580.28
810.747	184.601	20.5112	184.601	252.971	533.291	519.617	622.173	929.841	1244.35	1661.41
810.699	136.679	164.015	362.199	293.86	334.864	656.059	662.893	977.255	1277.95	1448.8
810.652	143.938	47.9792	171.354	472.938	281.021	479.792	541.48	1151.5	1082.96	1549.04
810.604	225.967	178.034	273.899	308.136	328.679	643.662	677.9	903.866	1095.6	1554.38
810.557	123.163	130.005	75.2663	301.065	335.277	499.495	458.44	923.723	1224.79	1553.22
810.509	116.152	191.309	327.958	389.45	444.11	478.272	635.419	1038.53	1216.18	1639.79
810.462	89.216	253.922	157.844	267.648	343.138	507.845	549.021	1036.28	1303.93	1530.4
810.414	191.884	301.531	246.707	253.56	322.09	459.15	726.416	1110.18	1185.57	1548.77
810.367	183.673	210.884	40.8163	285.714	448.979	442.176	510.203	986.393	1278.91	1666.66
810.319	150.454	259.875	164.131	424.006	369.296	341.94	492.394	1155.76	1244.66	1654.99
810.272	191.236	266.364	163.917	293.684	478.09	450.771	566.878	1003.99	1359.14	1632.34
810.224	170.93	61.5348	225.628	287.162	362.371	410.232	533.301	929.859	1223.86	1531.53
810.177	116.268	116.268	191.501	335.126	458.234	328.287	677.092	923.308	1135.33	1484.13
810.129	184.749	212.119	212.119	301.072	396.868	472.136	526.876	1005.85	1306.93	1573.79
810.082	136.686	252.869	102.514	375.886	389.555	587.75	505.738	970.471	1339.52	1660.73
810.034	129.733	286.779	109.249	307.263	430.168	539.417	662.322	1147.11	1188.08	1468.03
809.986	231.618	238.431	183.932	279.304	292.929	388.301	490.486	1062.72	1287.53	1416.96
809.939	197.063	197.063	224.245	468.875	441.694	305.788	672.734	910.569	1318.29	1535.74
809.891	142.787	299.172	217.58	285.574	373.965	543.95	815.924	1053.9	1291.88	1536.66
809.844	101.995	251.587	163.192	407.979	489.575	523.573	700.364	979.15	1373.53	1611.52
809.796	170.167	190.587	231.427	204.2	319.914	476.467	735.121	946.127	1204.78	1579.15
809.749	128.474	155.521	189.33	439.516	290.757	554.466	696.464	973.697	1230.64	1480.83
809.701	156.343	217.521	81.5705	380.662	421.447	475.828	550.601	917.668	1332.32	1529.45
809.654	47.4733	122.074	94.9466	400.132	474.733	427.26	596.807	922.339	1322.47	1586.97
809.606	108.538	264.56	54.2688	305.262	427.367	481.635	556.255	1017.54	1241.4	1655.2
809.558	122.325	190.284	176.692	414.547	373.772	475.71	659.198	1039.77	1121.32	1399.95
809.511	156.007	237.402	128.875	332.362	183.138	583.33	624.027	1003.87	1309.1	1627.9
809.463	237.141	169.387	149.06	413.303	386.201	433.63	758.852	914.688	1131.5	1585.46
809.416	121.985	264.301	162.647	338.848	454.056	372.733	623.48	1023.32	1267.29	1545.15
809.368	257.193	277.497	243.656	243.656	453.471	433.167	568.531	1116.76	1211.51	1604.07
809.321	188.974	209.221	67.4906	344.202	256.464	391.445	647.91	1025.86	1255.33	1430.8
809.273	54.0132	189.046	128.281	357.838	445.609	634.656	506.374	958.735	1228.8	1465.11
809.225	202.833	304.249	304.249	473.277	405.666	459.754	547.649	1162.91	1250.8	1494.2
809.178	243.149	229.64	175.607	344.461	398.494	445.773	499.806	945.578	1208.99	1506.17
809.13	175.552	168.8	141.792	357.856	405.12	438.879	762.975	1215.36	1249.12	1701.5
809.083	47.1649	181.922	242.562	512.076	377.319	572.716	667.046	970.249	1239.76	1536.23
809.035	47.1157	275.964	60.5774	249.04	417.311	417.311	551.927	955.776	1339.43	1716.36
808.987	134.695	323.268	202.042	330.003	397.35	532.045	633.066	1091.03	1427.77	1535.52
808.94	214.854	140.998	221.568	328.996	302.139	530.421	570.707	1208.56	1148.13	1611.41
808.892	94.0593	181.4	147.807	288.896	228.43	544.2	490.452	1001.06	1249.64	1646.04
808.845	195.113	107.648	80.7363	316.217	370.041	437.322	618.978	968.836	1157.22	1708.92
808.797	215.137	181.522	114.291	268.921	329.428	416.827	705.917	873.993	1196.7	1727.82
808.749	73.7813	201.222	167.685	449.395	409.151	435.981	529.884	1012.82	1267.7	1589.65
808.702	160.86	348.53	288.207	328.422	274.802	583.117	636.737	1058.99	1360.61	1595.19
808.654	180.618	153.859	200.686	347.856	341.166	441.51	528.474	936.535	1197.43	1337.91
808.607	200.605	133.737	113.676	314.281	474.765	575.067	555.007	855.914	1243.75	1644.96
808.559	53.4984	187.244	240.743	421.3	274.179	528.296	534.984	969.658	1170.28	1524.7
808.511	86.5323	113.158	292.878	386.067	359.442	472.599	612.382	965.168	1151.54	1597.52
808.464	179.237	159.321	252.259	398.303	371.75	471.326	531.071	955.928	1155.08	1407.34
808.416	173.154	173.154	119.876	452.865	426.226	492.824	512.803	905.731	1178.78	1538.41
808.369	185.844	225.668	86.2848	358.414	424.787	530.983	530.983	922.583	1413.74	1705.78
808.321	99.8255	39.9302	113.136	259.546	226.271	618.918	532.402	998.255	1184.6	1524
808.273	132.444	324.488	297.999	417.199	331.11	437.065	629.109	940.353	1311.2	1417.15
808.226	152.344	245.074	264.945	337.805	543.138	483.525	576.256	1079.65	1212.12	1649.28
808.178	158.938	284.764	99.3364	437.08	390.723	377.478	642.376	1026.48	1152.3	1695.34
808.13	245.417	232.152	198.987	351.544	331.645	404.607	630.126	994.936	1180.66	1525.57
808.083	264.243	350.123	330.304	237.819	303.88	554.911	455.82	1030.55	1103.22	1479.76
808.035	112.132	171.496	211.072	422.145	362.781	494.701	653.005	1081.75	1273.03	1609.43
807.988	172.077	238.261	119.131	390.483	423.575	443.43	516.232	966.281	1085.41	1628.12
807.94	131.823	276.829	131.823	283.42	322.967	461.381	619.569	870.033	1397.33	1509.38
807.892	210.667	302.833	237	263.333	289.667	375.25	467.417	1086.25	1040.17	1639.25
807.845	309.92	362.673	52.7524	283.544	481.366	276.95	428.613	936.355	1338.59	1516.63
807.797	52.6981	59.2854	355.712	237.142	276.665	467.696	553.33	856.345	1343.8	1673.17
807.749	164.741	270.175	125.203	355.84	375.608	289.943	586.476	988.443	1324.51	1686.94
807.702	151.753	356.289	138.557	310.103	310.103	382.681	541.031	976.495	1049.07	1524.12
807.654	203.819	407.638	157.795	328.74	348.465	473.386	723.229	913.899	1301.81	1564.8
807.606	184.131	210.436	249.892	348.534	368.262	420.871	466.904	1065.33	1236.31	1644.03
807.559	157.888	282.882	131.573	263.146	296.039	447.348	789.438	1085.48	1092.06	1493.35
807.511	111.969	144.901	322.734	316.147	362.252	487.394	724.504	1067	1389.73	1659.77
807.463	26.1983	26.1983	209.586	327.479	379.875	484.669	563.263	923.49	1074.13	1473.65
807.416	152.051	158.963	262.634	345.571	62.2029	635.851	539.091	1043.63	1320.08	1499.78
807.368	218.485	157.036	218.485	238.968	423.315	607.662	669.111	955.874	1242.64	1549.88
807.32	171.464	217.628	184.654	422.066	514.393	382.497	745.21	1015.6	1325.55	1694.86
807.273	91.4499	169.835	117.578	457.249	254.753	483.378	633.617	1084.33	1280.3	1587.31
807.225	91.7032	144.105	209.607	216.158	445.416	478.167	628.822	1021.84	1237.99	1427.95
807.177	156.82	209.093	163.354	267.9	359.378	483.527	601.142	1065.07	1208.82	1528.99
807.13	242.259	216.069	163.689	294.64	425.591	622.017	589.279	1014.87	1289.87	1558.32
807.082	91.7193	183.438	157.233	432.391	360.326	642.035	596.175	1153.04	1428.2	1677.15
807.034	254.474	104.4	176.175	450.224	345.824	482.849	652.498	998.322	1285.42	1500.75
806.987	104.268	254.152	58.6505	254.152	469.204	358.42	658.189	990.542	1166.49	1596.6
806.939	234.262	214.74	227.755	338.378	208.233	494.553	670.249	943.555	1366.53	1451.12
806.891	52.0685	182.24	247.325	338.445	429.565	397.022	650.856	885.164	1086.93	1523
806.844	253.592	286.104	78.0284	260.095	494.18	539.696	624.227	968.852	1267.96	1554.06
806.796	189.489	280.966	182.955	326.705	509.66	405.114	718.751	973.582	1306.82	1613.92
806.748	246.219	239.739	187.904	421.164	401.726	531.314	647.944	991.355	1198.7	1542.11
806.7	206.317	161.185	-6.4474	277.238	361.054	451.318	657.634	1141.19	1205.66	1598.95
806.653	84.3851	337.54	279.12	447.89	389.47	402.452	525.784	967.183	1337.18	1726.65
806.605	122.86	355.647	206.922	375.046	355.647	523.771	523.771	1034.61	1267.4	1603.65
806.557	142.409	181.248	207.14	265.398	356.022	466.066	524.324	925.658	1307.57	1618.28
806.51	187.865	239.69	181.387	362.774	246.168	388.686	680.201	1081.84	1256.75	1593.61
806.462	110.005	161.772	32.3544	200.598	440.02	485.317	608.264	925.337	1397.71	1604.78
806.414	58.3501	77.8002	123.184	350.101	376.034	473.284	635.368	972.502	1069.75	1452.27
806.367	278.323	181.234	161.816	355.995	343.049	472.502	744.352	1022.68	1229.8	1618.16
806.319	199.768	212.656	90.2178	283.542	418.868	567.083	631.524	940.843	1308.16	1398.38
806.271	90.1115	64.3654	109.421	386.192	270.334	424.811	617.907	907.551	1416.04	1622.01
806.223	109.443	141.632	238.199	341.204	502.15	540.777	579.404	1120.18	1313.32	1519.33
806.176	154.566	302.692	167.447	334.894	257.61	450.818	553.863	805.033	1249.41	1487.7
806.128	32.2591	129.036	187.103	303.235	387.109	619.375	612.923	1006.48	1432.3	1535.53
806.08	70.841	193.203	238.283	425.046	289.804	360.645	573.168	1075.5	1326.66	1403.94
806.032	179.848	192.694	128.463	366.119	366.119	301.888	655.161	995.587	1329.59	1592.94
805.985	115.747	385.824	225.064	340.811	257.216	456.559	707.344	1054.59	1433.98	1620.46
805.937	179.138	166.343	236.719	345.481	377.47	332.685	569.404	1017.25	1330.74	1676.22
805.889	167.279	289.521	109.375	360.293	373.161	347.425	624.079	920.034	1177.39	1537.68
805.842	255.743	204.595	300.498	326.073	370.828	409.189	588.209	863.133	1470.52	1515.28
805.794	108.606	166.103	159.715	274.709	364.149	408.87	683.579	1003.01	1347.99	1533.26
805.746	108.597	114.985	217.194	440.776	364.119	511.045	606.865	926.268	1220.12	1590.63
805.698	134.12	236.306	332.106	344.88	306.56	587.573	600.346	1009.09	1277.33	1654.14
805.651	172.819	262.429	160.018	358.44	428.848	556.862	582.465	972.908	1299.34	1600.18
805.603	229.572	197.687	159.425	344.357	261.457	433.635	618.568	1128.73	1422.07	1300.91
805.555	305.004	235.107	139.793	222.399	425.735	495.631	444.797	915.012	1245.43	1899.92
805.507	197.75	197.75	197.75	216.887	293.436	427.396	746.348	1046.16	1180.12	1639.41
805.46	153.599	326.399	31.9999	479.998	479.998	447.998	492.798	1036.8	1279.99	1542.39
805.412	223.866	255.847	127.923	275.035	396.563	537.279	614.033	991.407	1260.05	1720.57
805.364	89.3363	268.009	229.722	261.628	319.058	421.157	791.264	714.69	1257.09	1544.24
805.316	108.215	222.797	216.431	324.646	388.303	426.496	802.068	872.089	1234.93	1629.6
805.269	82.6734	292.537	57.2354	305.256	387.929	349.772	553.276	953.924	1329.13	1628.03
805.221	190.832	222.637	216.276	381.663	432.551	534.328	604.3	985.963	1214.96	1533.01
805.173	152.703	139.977	203.603	369.031	292.68	489.921	578.997	1018.02	1291.61	1546.11
805.125	196.79	196.79	209.486	209.486	501.497	425.321	710.984	1015.69	1193.44	1517.19
805.077	139.497	221.927	291.675	361.423	355.083	507.261	678.461	932.092	1261.81	1692.98
805.03	290.375	69.4375	252.5	391.375	321.937	378.75	681.75	915.312	1294.06	1672.81
804.982	75.9633	335.504	120.275	360.825	386.147	455.779	563.394	1025.5	1310.37	1683.85
804.934	120.629	247.606	203.164	476.165	336.49	387.281	666.631	1028.52	1257.08	1517.38
804.886	140.055	210.083	203.717	248.28	490.194	458.363	623.883	980.388	1241.4	1636.1
804.839	121.047	203.869	305.804	305.804	140.16	490.56	617.978	1070.31	1382.49	1541.76
804.791	146.106	107.992	88.9342	425.614	393.851	381.147	584.425	1073.56	1302.25	1632.58
804.743	76.0867	190.217	240.941	259.963	412.137	386.774	684.781	1128.62	1223.73	1578.8
804.695	25.3654	215.606	145.851	285.361	405.847	570.722	532.674	1141.44	1217.54	1642.41
804.647	202.529	234.174	75.9484	196.2	284.806	462.019	563.284	993.658	1398.72	1620.23
804.6	88.7097	272.466	234.447	361.175	392.857	462.558	684.332	963.134	1222.93	1596.78
804.552	253.316	234.318	227.985	348.31	341.977	398.973	664.955	1051.26	1361.58	1659.22
804.504	114.504	133.588	222.647	254.453	292.621	426.209	553.436	1170.48	1284.99	1730.28
804.456	31.4789	144.803	176.282	302.197	277.014	484.774	547.732	862.521	1126.94	1599.13
804.408	176.828	214.72	202.089	378.917	461.016	479.962	644.16	1029.39	1408.31	1585.14
804.361	126.843	183.923	63.4216	260.028	234.66	405.898	691.295	1002.06	1363.56	1484.06
804.313	113.606	183.032	183.032	454.425	347.13	309.261	555.408	997.209	1255.98	1609.42
804.265	94.7427	265.28	252.647	442.133	265.28	505.295	600.037	915.847	1200.07	1547.46
804.217	152.064	253.44	177.408	304.128	380.16	462.528	608.257	1102.47	1184.83	1533.31
804.169	25.3079	189.809	278.387	411.253	461.869	563.1	423.907	1062.93	1271.72	1879.11
804.122	189.274	302.838	138.801	227.129	441.639	454.257	656.149	965.297	1268.13	1640.37
804.074	126.087	170.218	271.088	283.697	416.088	416.088	712.394	1015	1235.66	1462.61
804.026	44.0871	157.454	125.963	270.821	409.381	585.729	680.202	1045.5	1259.63	1637.52
803.978	214.059	258.13	144.804	434.413	283.313	484.78	717.726	944.377	1290.65	1611.74
803.93	101.035	164.181	189.44	353.622	435.712	473.6	574.635	1029.29	1395.54	1843.88
803.883	151.891	151.891	145.562	291.124	392.385	436.687	588.578	1113.87	1151.84	1506.25
803.835	126.382	284.359	208.53	385.464	410.74	549.76	524.484	1131.12	1181.67	1579.77
803.787	100.75	239.281	157.422	377.812	434.484	421.89	692.655	988.608	1278.26	1555.33
803.739	94.6202	69.3882	164.008	410.021	384.789	510.949	744.346	857.89	1501.31	1602.24
803.691	176.324	201.513	81.8648	270.784	251.892	522.675	629.729	1064.24	1398	1706.57
803.643	94.3543	264.192	314.514	320.805	333.385	465.481	597.577	874.35	1214.03	1610.31
803.596	151.201	176.401	308.702	371.702	409.503	434.703	579.604	938.706	1367.11	1751.41
803.548	208.032	289.984	37.8239	315.2	397.151	384.543	699.743	1090.59	1563.39	1613.82
803.5	269.192	137.726	187.808	338.055	344.316	507.083	682.371	901.481	1095.55	1621.41
803.452	288.029	231.676	43.8305	463.351	356.906	463.351	770.165	1051.93	1227.26	1621.73
803.404	138.102	182.044	75.3284	257.372	376.642	464.525	696.788	1085.98	1381.02	1619.56
803.356	200.462	281.9	169.14	306.957	382.131	488.626	664.03	989.781	1221.56	1647.55
803.308	137.483	156.231	224.973	306.213	331.21	618.675	581.179	937.386	1312.34	1599.8
803.261	118.709	306.144	256.161	237.418	368.623	624.784	793.476	955.92	1224.58	1724.4
803.213	12.4827	162.275	180.999	349.515	343.274	418.17	742.719	1073.51	1385.58	1616.51
803.165	81.1641	218.519	168.572	405.82	355.873	468.254	674.286	1055.13	1342.33	1585.82
803.117	268.874	156.322	293.886	362.668	337.656	456.461	562.76	1019.22	1288.09	1569.47
803.069	74.5027	254.551	86.9198	285.594	335.262	298.011	614.647	956.117	1359.67	1682.52
803.021	192.302	186.099	204.708	390.807	378.4	558.296	614.125	967.713	1209.64	1823.77
802.973	192.7	99.458	242.429	385.4	279.726	683.774	627.829	982.148	1243.23	1603.76
802.926	155.686	286.462	199.278	373.646	386.101	342.509	597.834	1096.03	1220.58	1668.95
802.878	123.557	148.268	210.046	420.092	525.115	494.226	636.316	1013.16	1217.03	1766.86
802.83	130.112	192.07	216.853	340.77	402.728	477.078	718.714	1127.64	1363.08	1604.72
802.782	161.063	216.816	111.505	359.295	390.269	507.969	638.058	997.353	1263.73	1530.1
802.734	62.413	230.928	174.756	318.306	287.1	530.51	611.647	917.471	1229.54	1604.01
802.686	81.2419	68.7431	187.481	268.723	437.456	406.209	649.935	962.404	1231.13	1787.32
802.638	187.164	62.3879	118.537	336.895	399.282	449.193	648.834	1054.36	1366.29	1709.43
802.59	24.8477	149.086	86.967	316.808	366.504	490.742	490.742	1074.66	1161.63	1615.1
802.543	142.325	173.265	105.197	303.214	346.53	488.855	637.367	1120.03	1194.29	1602.7
802.495	185.572	204.129	129.9	402.072	457.743	395.886	556.715	1082.5	1206.22	1676.33
802.447	12.4064	105.454	198.502	508.661	341.175	514.864	787.804	1141.39	1321.28	1718.28
802.399	186.186	254.454	223.423	453.052	223.423	440.64	527.527	1079.88	1272.27	1719.12
802.351	191.893	247.603	179.512	402.355	371.405	544.727	588.058	940.893	1343.25	1733.22
802.303	80.7283	273.234	254.604	341.543	360.172	589.937	726.554	1161.24	1266.81	1738.76
802.255	118.122	223.81	186.508	341.932	348.149	640.345	702.514	833.07	1299.34	1728.31
802.207	130.93	155.869	211.983	374.087	305.504	623.478	586.069	1010.03	1321.77	1645.98
802.159	74.9578	249.859	99.9437	418.514	474.733	431.007	705.852	1005.68	1274.28	1780.25
802.111	179.751	272.725	260.329	229.337	309.915	632.227	557.847	1097.1	1245.86	1580.57
802.064	211.338	186.474	223.769	360.517	397.812	435.107	615.365	1050.47	1367.48	1560.17
802.016	99.1574	340.854	161.131	365.643	328.459	477.195	539.169	1003.97	1375.81	1828.22
801.968	210.945	192.332	186.128	241.966	353.643	390.868	645.243	930.639	1402.16	1650.33
801.92	210.875	223.279	229.481	241.886	471.367	415.547	607.815	1023.36	1209.43	1550.55
801.872	198.524	260.563	167.505	316.398	285.379	676.223	589.369	1122.9	1184.94	1706.07
801.824	55.785	328.511	49.5866	272.726	464.875	601.238	619.833	960.741	1289.25	1506.19
801.776	273.613	223.865	143.025	230.084	286.05	503.697	721.344	1026.05	1237.48	1734.96
801.728	142.691	223.342	173.711	390.849	347.421	496.316	794.105	1036.06	1321.44	1699.88
801.68	234.79	142.11	24.7148	166.825	444.866	407.794	630.227	1124.52	1414.92	1767.11
801.632	148.114	222.17	135.771	388.798	327.084	499.884	598.626	1036.8	1240.45	1592.22
801.584	166.137	295.354	190.75	264.588	332.273	566.096	627.628	1052.2	1347.55	1661.37
801.536	240.465	104.818	246.631	302.123	388.444	437.77	573.417	1109.84	1276.31	1683.26
801.489	49.2819	123.205	135.525	357.294	431.217	474.338	511.3	1016.44	1238.21	1626.3
801.441	116.85	338.251	147.601	301.351	295.201	590.402	553.502	1045.5	1174.65	1568.26
801.393	98.3886	276.718	362.808	338.211	227.524	510.391	584.182	1149.92	1322.1	1703.35
801.345	184.093	202.502	67.5007	331.367	405.004	546.142	619.779	1043.19	1172.06	1521.83
801.297	209.53	215.692	221.855	228.018	388.246	499.174	517.662	1066.14	1318.81	1910.42
801.249	61.3716	239.349	294.584	276.172	233.212	540.07	595.305	981.946	1325.63	1742.95
801.201	250.773	128.445	311.937	397.567	519.896	458.731	605.525	1064.26	1186.59	1645.32
801.153	110.392	134.924	196.253	361.841	374.107	496.765	760.48	1042.59	1471.9	1686.55
801.105	189.46	103.897	61.1161	342.25	360.585	507.264	611.161	1008.42	1387.34	1668.47
801.057	201.762	244.559	213.99	324.041	348.497	538.031	660.311	1027.15	1131.09	1675.23
801.009	92.2704	319.871	209.146	362.93	473.655	522.866	615.136	953.461	1310.24	1611.66
800.961	92.0946	227.167	92.0946	380.658	300.842	577.126	669.221	1111.28	1332.3	1700.68
800.913	269.269	208.071	116.275	361.065	348.825	495.699	477.34	1022	1236.19	1658.45
800.865	140.397	189.231	170.919	335.733	445.609	427.297	683.675	1123.18	1416.18	1599.31
800.817	158.175	304.183	60.8367	401.522	346.769	596.199	748.291	979.47	1332.32	1636.51
800.769	30.5161	170.89	109.858	329.574	390.606	445.535	689.664	1116.89	1287.78	1507.5
800.721	85.5405	360.492	183.301	409.372	323.832	446.032	598.783	1008.16	1160.91	1698.59
800.673	311.223	152.56	73.2289	360.042	274.608	506.5	622.446	988.59	1312.02	1769.7
800.625	158.546	152.448	103.665	310.994	512.225	481.735	664.673	1006.16	1183	1579.36
800.577	48.94	263.052	140.702	165.172	379.285	471.047	642.337	1119.5	1321.38	1682.31
800.529	177.444	195.8	324.293	391.6	324.293	532.331	764.843	930.049	1395.07	1731.6
800.481	91.2712	152.119	170.373	352.915	389.424	498.949	590.22	1010.07	1216.95	1746.32
800.433	267.796	279.969	176.502	316.486	316.486	456.47	626.886	1065.1	1332.89	1685.9
800.385	115.369	157.873	242.882	309.675	431.116	485.764	686.142	977.6	1184.05	1833.76
800.337	127.668	151.986	231.018	285.733	425.56	376.925	607.943	1155.09	1301	1532.02
800.289	67.026	164.518	127.959	298.571	420.436	499.649	603.234	1090.7	1358.8	1693.93
800.242	164.253	249.421	146.003	340.673	255.505	547.51	663.095	869.932	1314.02	1721.61
800.193	128.225	213.709	213.709	396.888	415.206	525.113	543.431	1117.39	1410.48	1819.58
800.146	48.7513	170.63	170.63	402.198	383.916	396.104	603.297	1090.81	1218.78	1681.92
800.098	121.308	224.42	248.682	181.962	339.663	339.663	697.521	891.614	1261.6	1667.99
800.049	157.729	206.26	145.596	388.255	406.454	509.585	521.718	855.374	1462.02	1625.82
800.002	72.7163	199.97	206.029	339.343	418.119	575.67	672.626	1030.15	1405.85	1454.33
799.953	151.561	157.623	181.873	341.516	406.183	503.182	594.118	1139.74	1315.55	1576.23
799.906	121.62	188.51	316.211	344.588	498.64	504.721	559.45	1064.17	1422.95	1678.35
799.858	91.133	85.0574	139.737	346.305	413.136	595.402	686.535	1038.92	1281.94	1743.68
799.81	79.1154	322.547	121.716	352.976	383.405	559.894	529.465	998.071	1223.25	1667.51
799.762	66.5098	247.9	223.715	356.734	429.291	471.615	519.986	816.257	1324.15	1795.76
799.713	108.556	301.544	180.926	349.791	361.852	404.069	494.532	995.094	1308.7	1634.37
799.665	60.2484	126.522	102.422	421.738	403.664	554.285	620.558	982.048	1241.12	1626.71
799.617	120.775	205.317	108.697	392.517	338.169	392.517	603.873	942.042	1352.68	1769.35
799.569	114.55	192.926	192.926	355.708	301.447	464.229	524.518	1036.98	1187.7	1784.57
799.521	108.404	162.606	210.786	439.639	361.347	475.774	614.29	1084.04	1373.12	1710.38
799.473	221.782	227.776	173.829	389.616	299.705	407.599	653.356	929.085	1216.8	1504.52
799.425	125.891	143.875	137.88	299.739	377.672	575.5	539.531	917.203	1468.72	1678.54
799.377	209.756	143.833	89.8954	323.624	341.603	467.456	671.219	1084.74	1240.56	1576.17
799.329	192.183	222.212	144.137	354.338	390.372	504.481	714.681	1020.97	1261.2	1519.45
799.281	174.016	150.014	150.014	162.015	282.026	516.047	564.051	1074.1	1368.12	1656.15
799.233	155.419	257.039	161.397	364.637	334.749	382.57	627.654	1093.91	1321.06	1673.75
799.185	101.855	203.711	155.779	419.405	359.49	545.226	718.98	1090.45	1378.04	1743.53
799.137	35.952	107.856	263.648	287.616	431.424	443.408	587.217	1018.64	1288.28	1569.91
799.089	17.8705	232.316	315.712	297.841	393.15	589.726	696.949	1042.44	1322.42	1787.05
799.041	185.191	197.139	131.426	454.018	310.644	454.018	651.157	1170.89	1397.9	1666.72
798.993	219.633	273.058	231.505	261.185	397.714	427.394	605.475	1121.91	1294.06	1816.43
798.945	119.755	191.607	89.816	317.35	323.337	455.068	724.515	1119.71	1263.41	1814.28
798.897	119.21	178.814	154.972	298.024	351.668	631.811	584.127	995.4	1317.27	1728.54
798.849	148.713	130.868	237.941	309.323	231.993	541.316	654.338	981.507	1386.01	1635.84
798.801	100.673	248.72	159.892	349.393	373.081	485.597	609.957	1012.65	1356.12	1581.15
798.753	232.653	178.964	161.067	214.756	387.755	590.58	662.166	1020.09	1366.09	1735.95
798.705	143.327	262.766	167.214	429.98	376.233	394.148	692.746	1176.47	1510.9	1624.37
798.657	136.721	112.943	184.276	315.052	362.607	427.995	653.881	1016.49	1254.26	1628.76
798.609	112.982	172.446	297.32	368.677	416.248	517.337	636.265	927.639	1546.07	1629.32
798.561	53.5568	279.686	136.867	404.652	273.735	499.864	624.83	1005.68	1309.17	1660.26
798.513	47.4748	255.177	160.227	451.011	284.849	557.829	688.385	1020.71	1317.43	1774.37
798.464	112.554	100.707	213.261	207.337	260.652	515.38	633.859	1244.02	1273.64	1735.71
798.416	166.159	195.83	237.37	326.384	522.214	599.36	652.768	1127.51	1305.54	1673.46
798.368	71.1847	154.234	94.913	409.312	403.38	403.38	676.255	913.538	1358.44	1833.01
798.32	206.82	212.729	177.274	384.094	319.093	561.368	732.733	1193.65	1424.1	1625.01
798.272	213.197	248.73	53.2993	349.407	414.55	479.694	586.293	1018.61	1421.32	1741.11
798.224	196.232	255.696	220.017	273.535	297.321	665.998	671.944	939.533	1326.05	1665
798.176	71.1729	278.761	172.001	308.416	290.623	450.762	563.452	1091.32	1494.63	1494.63
798.128	212.403	230.103	259.604	312.705	295.004	542.808	643.11	1156.42	1174.12	1764.13
798.08	183.653	189.577	219.199	308.063	254.744	539.11	728.687	1078.22	1250.02	1623.25
798.032	182.753	182.753	200.438	353.715	465.725	489.305	589.525	1025.77	1220.32	1609.4
797.984	189.25	183.336	88.7108	378.5	419.898	419.898	609.148	1017.22	1443.03	1620.45
797.936	230.273	135.802	171.228	342.457	425.119	543.207	702.627	980.135	1251.74	1712.28
797.887	129.719	247.645	141.512	459.913	442.224	554.254	654.491	1084.92	1297.19	1656.87
797.839	117.563	188.101	152.832	399.715	364.446	540.791	693.623	987.531	1304.95	1645.88
797.791	123.75	188.571	188.571	365.357	459.642	565.714	748.392	1043.03	1219.82	1750.18
797.743	141.262	258.981	211.893	288.411	388.471	588.593	653.338	1000.61	1259.59	1718.69
797.695	164.342	164.342	199.558	358.031	346.292	446.071	645.629	1179.74	1314.74	1696.24
797.647	176.302	199.809	82.2744	423.126	481.893	634.688	611.181	1175.35	1451.56	1574.97
797.599	164.69	235.271	182.335	241.152	447.014	529.359	517.596	1194	1293.99	1776.29
797.551	123.461	205.769	164.615	370.384	393.9	452.691	634.943	1046.48	1340.44	1681.42
797.503	164.912	123.684	100.125	300.376	424.06	583.082	530.075	1136.72	1325.19	1619.67
797.455	70.5868	241.172	199.996	394.11	370.581	535.283	764.69	994.098	1529.38	1752.91
797.406	46.9701	205.494	129.168	246.593	422.731	504.929	751.522	1050.96	1368	1743.77
797.358	111.442	170.096	170.096	316.73	304.999	516.153	574.806	1085.09	1302.11	1548.46
797.31	181.499	140.516	76.1127	310.305	374.708	515.224	837.239	1170.96	1223.66	1838.41
797.262	70.6159	217.732	194.194	253.04	417.811	406.042	694.39	1041.58	1353.47	1753.63
797.214	273.205	232.515	81.3801	348.772	412.713	465.029	569.661	1034.69	1592.72	1540.41
797.166	92.9173	180.027	127.761	296.174	371.669	511.045	528.467	900.136	1306.65	1626.05
797.118	29.1737	122.53	169.208	245.059	309.241	542.631	676.83	1044.42	1423.68	1610.39
797.07	169.172	245.008	169.172	367.511	280.009	501.682	764.191	997.531	1347.54	1726.72
797.021	17.4759	233.013	104.856	337.868	419.423	687.387	669.911	1071.86	1380.6	1840.8
796.973	99.0184	215.511	203.861	343.652	267.932	553.338	611.584	1118.33	1246.47	1665.84
796.925	127.439	144.817	231.707	307.012	341.768	596.645	700.914	1158.53	1274.39	1575.61
796.877	277.982	156.365	110.034	335.895	445.929	527.007	747.076	1100.34	1337.79	1575.23
796.829	81.2591	133.497	249.582	307.624	330.841	435.317	684.898	1253.71	1363.99	1915.39
796.781	81.1645	127.544	173.924	156.532	388.43	429.012	626.126	1031.95	1252.25	1675.47
796.733	104.316	226.018	115.907	226.018	312.949	469.423	562.148	1083.73	1315.54	1593.72
796.684	185.36	237.492	208.53	353.342	312.794	434.436	619.796	1117.95	1459.71	1650.86
796.636	127.139	86.6857	225.383	450.765	254.278	468.103	606.8	1011.33	1288.73	1641.25
796.588	115.555	225.333	138.667	340.889	329.333	537.333	652.888	1051.55	1380.89	1768
796.54	218.9	190.098	167.055	408.998	311.069	639.419	627.898	1019.61	1244.27	1624.47
796.492	201.87	161.496	161.496	392.204	478.719	490.255	628.679	1009.35	1539.98	1736.08
796.444	138.431	265.327	196.111	369.15	415.294	501.814	744.069	1044	1343.94	1799.61
796.396	86.8164	162.057	231.51	324.115	353.053	630.866	694.531	1018.65	1232.79	2008.35
796.347	63.1908	247.018	229.785	224.04	321.698	482.548	666.375	970.84	1338.5	1757.85
796.299	183.856	183.856	160.874	304.512	373.458	488.368	620.515	1022.7	1355.94	1677.69
796.251	217.8	303.773	143.289	275.116	395.479	573.157	550.231	1014.49	1364.11	1845.57
796.203	51.4529	182.944	108.623	240.114	405.906	468.793	731.774	1017.62	1252.02	1795.13
796.155	160.313	332.077	68.7055	291.998	354.979	429.41	612.624	1099.29	1305.4	1751.99
796.107	217.352	171.593	137.275	234.511	457.582	491.901	629.176	1183.99	1361.31	1738.81
796.058	268.242	239.706	245.413	313.901	348.144	496.534	519.363	1021.6	1289.85	1603.75
796.01	57.1064	291.243	85.6596	296.953	177.03	422.588	553.932	942.256	1353.42	1747.46
795.962	154.509	200.29	148.787	320.464	297.574	394.857	646.65	1012.89	1270.41	1676.71
795.914	80.0214	114.316	200.054	240.064	360.096	348.665	748.772	1057.43	1188.89	1577.57
795.866	153.683	187.835	68.3036	307.366	404.13	523.661	700.112	1127.01	1178.24	1781.59
795.817	158.977	283.888	147.622	340.666	391.766	476.933	675.654	1056.06	1510.29	1555.71
795.769	141.925	124.894	158.956	408.743	187.341	516.606	601.761	1101.34	1493.05	1725.81
795.721	119.461	170.659	193.414	381.139	352.695	466.468	620.061	1046.71	1331.14	1700.9
795.673	255.598	119.279	204.478	397.596	454.396	312.397	698.633	1118.95	1363.19	1766.46
795.625	39.8807	176.614	205.101	244.981	347.532	535.541	626.696	1059.69	1219.21	1669.29
795.577	130.197	130.197	158.501	232.091	384.931	390.592	605.7	1052.9	1443.49	1777.48
795.528	102.006	187.01	198.344	396.689	357.02	493.027	725.373	1037.06	1433.75	1620.76
795.48	163.389	247.9	247.9	225.364	490.166	360.582	625.384	1064.84	1256.4	1684.59
795.432	79.1322	203.483	124.351	361.747	373.052	593.491	633.058	1040.02	1288.72	1831.35
795.384	152.009	168.899	213.939	258.979	472.917	450.397	771.306	973.984	1368.08	1846.63
795.336	118.055	106.812	258.598	264.219	444.113	472.222	719.576	1040.01	1197.42	1669.64
795.287	107.013	208.394	95.7487	275.981	382.995	478.743	681.505	1115.19	1256	1723.48
795.239	129.127	140.356	89.8278	387.382	387.382	617.566	600.723	903.892	1302.5	1684.27
795.191	207.271	224.077	106.436	397.736	442.551	554.59	605.007	1086.77	1456.5	1551.73
795.143	140.459	314.627	213.497	320.246	376.429	556.216	685.438	971.974	1365.26	1651.79
795.094	112.405	213.57	236.051	337.216	320.355	528.304	685.672	989.166	1264.56	1613.01
795.046	184.8	151.2	324.8	352.8	179.2	414.401	739.201	1019.2	1372	1562.4
794.998	55.9894	179.166	167.968	319.14	358.332	436.717	744.659	1058.2	1366.14	1668.48
794.95	140.27	106.605	190.768	246.876	325.427	538.638	639.633	1122.16	1408.31	1857.18
794.902	134.628	207.551	168.285	398.274	336.57	560.95	532.902	1071.41	1385.55	1884.79
794.853	157.056	213.148	258.021	308.504	280.458	516.042	588.962	1009.65	1295.72	1727.62
794.805	122.76	172.98	200.88	189.72	362.7	351.54	613.8	1009.98	1261.08	1713.06
794.757	146.542	33.8173	202.904	343.809	326.901	608.711	665.074	1003.25	1262.51	1668.32
794.709	241.536	241.536	151.662	376.347	410.05	421.284	668.437	876.27	1336.87	1713.22
794.66	106.805	101.184	185.504	219.232	494.676	584.617	668.937	1068.05	1360.36	1742.61
794.612	162.833	157.218	196.522	342.51	336.895	454.808	634.485	1066.83	1414.96	1746.24
794.564	55.8629	145.243	78.208	486.007	324.005	340.763	675.941	1128.43	1268.09	1737.33
794.516	94.7078	178.273	206.129	362.118	373.26	467.968	584.96	1069.64	1320.34	1710.31
794.467	44.5953	117.063	139.36	356.763	351.188	574.165	668.93	1047.99	1415.9	1833.98
794.419	78.04	317.734	206.249	356.754	278.714	451.517	691.211	1031.24	1438.17	1828.37
794.371	150.466	256.35	139.321	401.243	401.243	406.816	652.02	1153.57	1265.03	1582.68
794.323	145.106	228.821	239.983	334.86	362.765	463.223	686.462	1077.13	1339.44	1635.23
794.274	27.8846	128.269	145	334.615	295.577	468.461	630.192	1115.38	1271.54	1745.57
794.226	150.072	150.072	166.746	327.934	316.818	605.844	666.985	989.36	1383.99	1895.35
794.178	166.528	216.486	210.935	260.893	283.097	516.236	532.888	821.536	1432.14	1737.44
794.13	133.244	238.729	177.659	294.247	383.077	566.287	627.358	1043.75	1332.44	1693.31
794.081	188.373	144.05	88.6462	404.448	265.939	526.337	675.927	1063.75	1268.75	1778.46
794.033	127.221	210.191	232.317	376.132	359.538	387.195	708.013	1200.3	1410.5	1714.72
793.985	177.492	232.958	77.6528	244.052	249.598	510.29	682.235	1120.42	1259.08	1841.48
793.937	83.4708	255.977	66.7766	411.789	322.754	528.648	773.496	1096.25	1485.78	1702.8
793.888	127.287	177.095	166.026	337.586	387.394	492.544	774.789	1073.64	1328.21	1743.27
793.84	55.6247	155.749	16.6874	361.561	194.687	561.81	661.934	1201.49	1257.12	1690.99
793.792	66.4989	299.245	210.58	443.326	531.991	554.158	731.488	953.151	1457.43	1795.47
793.744	116.164	276.581	71.9111	376.15	365.087	531.036	614.01	1200.36	1416.1	1692.68
793.695	99.9236	272.014	172.091	233.155	388.592	444.105	766.081	1071.4	1304.56	1598.78
793.647	298.597	160.358	66.3548	331.774	442.366	602.723	547.427	1089.33	1432.16	1603.58
793.599	121.164	214.79	132.179	231.313	396.536	396.536	699.446	969.311	1492.52	1762.38
793.55	149.09	237.44	176.699	342.355	369.964	364.443	458.314	1049.15	1303.16	1866.39
793.502	143.577	248.499	149.099	287.154	425.209	508.042	629.531	999.518	1297.72	1722.93
793.454	44.1913	259.624	176.765	248.576	298.291	568.963	629.726	994.304	1447.26	1612.98
793.406	149.186	221.016	138.135	359.151	348.1	541.489	585.692	1071.93	1243.21	1712.87
793.357	66.1185	192.846	258.964	330.592	325.083	380.181	666.695	1057.9	1416.04	1663.98
793.309	49.4979	115.495	214.491	406.983	472.98	456.481	797.466	1061.46	1341.94	1759.93
793.261	142.881	186.844	197.835	406.661	549.541	428.642	604.496	956.202	1390.34	1775.02
793.212	219.072	125.966	191.688	345.038	410.759	525.772	586.017	1013.21	1358.24	1834.72
793.164	104.212	191.97	263.273	246.819	367.486	504.607	543.001	1047.61	1382.19	1700.31
793.116	165.275	115.693	77.1284	473.789	314.023	583.972	699.665	1189.98	1360.77	1779.46
793.067	120.866	164.818	142.842	335.13	516.429	406.551	703.223	972.426	1450.4	1889.91
793.019	170.519	203.522	253.028	412.545	462.051	451.05	720.579	1122.12	1204.63	1683.18
792.971	115.132	268.64	191.886	328.947	383.772	444.079	794.956	1041.67	1441.89	1765.35
792.923	164.015	180.416	164.015	311.628	360.833	568.585	672.461	1044.23	1377.72	1804.16
792.874	164.25	186.151	164.25	366.826	432.526	514.652	563.927	1073.1	1297.58	1691.78
792.826	49.3803	252.388	115.221	307.255	378.583	581.591	630.971	1163.18	1245.48	1854.51
792.778	169.026	125.406	234.455	272.623	267.17	616.127	670.651	959.631	1330.4	1684.81
792.729	87.4362	158.478	180.337	431.716	448.11	508.223	639.377	1021.91	1442.7	1770.58
792.681	195.924	179.597	223.136	288.444	348.31	451.714	653.081	1159.22	1360.58	1676.24
792.633	97.9273	87.0465	244.818	272.02	320.984	440.673	701.812	1028.24	1109.84	1751.81
792.584	179.554	125.144	174.113	293.815	380.872	506.015	652.923	1017.47	1354.81	1713.92
792.536	98.0961	212.542	152.594	288.839	446.882	577.677	746.621	1079.06	1340.65	1558.64
792.488	169.098	240.01	267.284	365.469	332.741	501.839	621.844	1030.95	1440.06	1707.34
792.439	228.544	136.038	217.661	386.348	402.672	506.061	794.461	1120.95	1344.05	1844.67
792.391	103.124	287.662	119.407	379.931	428.779	445.062	770.717	1172.36	1286.34	1763.96
792.343	168.408	195.571	168.408	450.899	228.166	554.117	749.688	1271.21	1445.05	1776.43
792.294	49.1934	240.501	202.239	229.569	322.49	530.195	737.9	1251.7	1399.28	1858.42
792.246	81.7558	218.016	136.26	376.077	348.825	446.932	692.199	1171.83	1417.1	1651.47
792.198	260.622	266.052	222.615	401.792	396.363	472.378	591.829	977.333	1379.13	1791.78
792.149	91.9658	91.9658	75.7366	302.946	389.502	416.551	595.073	1049.49	1282.11	1677.02
792.101	124.672	157.195	233.083	352.335	325.232	471.586	737.192	970.275	1241.3	1702.05
792.053	217.487	260.984	206.613	445.848	494.783	511.095	581.778	1076.56	1451.73	1788.83
792.004	124.578	151.66	113.745	292.488	308.737	530.811	525.394	1045.37	1484.1	1722.43
791.956	151.272	156.675	118.857	264.726	415.998	470.024	686.127	994.074	1415.47	1653.19
791.908	172.561	204.916	172.561	264.234	323.552	533.861	582.394	1078.51	1369.7	1725.61
791.859	102.772	108.181	189.317	281.272	400.271	562.543	686.952	1071	1460.45	1703.86
791.811	81.0324	156.663	189.076	388.956	448.38	561.825	561.825	1107.44	1339.74	1728.69
791.763	129.859	259.718	357.113	362.524	346.291	497.793	681.761	1098.39	1282.36	1677.35
791.714	135.171	167.613	183.833	351.446	481.21	356.853	632.603	1124.63	1411.19	1670.72
791.666	189.096	129.666	129.666	329.568	291.748	561.886	648.33	1021.12	1366.9	1664.05
791.617	129.843	183.944	189.354	324.607	340.837	411.169	708.725	1076.61	1271.38	1628.44
791.569	215.7	43.1399	231.877	490.716	307.372	452.969	663.276	1100.07	1418.22	1795.7
791.521	86.0825	129.124	199.066	328.19	365.851	457.314	726.322	973.809	1463.4	1710.89
791.472	215.885	178.105	102.545	350.813	469.55	561.301	523.521	1101.01	1370.87	1845.82
791.424	10.7675	102.291	253.035	382.245	468.384	559.908	672.966	990.606	1292.09	1647.42
791.376	64.6207	129.241	129.241	236.943	446.96	473.885	624.667	1098.55	1303.18	1803.99
791.327	150.98	210.294	167.157	388.235	323.529	415.195	657.842	975.979	1305.12	1914.21
791.279	150.237	257.548	246.817	413.15	418.516	380.957	735.086	1094.58	1298.9	1690.16
791.23	48.6583	216.259	189.227	243.292	432.518	529.835	767.72	929.914	1309.02	1697.63
791.182	108.449	146.406	27.1123	341.615	325.347	515.133	618.16	1106.18	1313.1	1778.56
791.134	145.397	236.943	96.9314	242.328	371.57	570.818	635.439	1130.87	1304.27	1723.22
791.085	64.8402	199.924	221.537	345.814	507.915	470.091	740.259	1069.86	1394.06	1696.65
791.037	129.661	167.479	167.479	318.751	378.179	459.217	669.916	1172.35	1415.47	1685.6
790.988	118.61	199.48	199.48	361.22	393.568	415.134	760.18	905.747	1455.66	1854.62
790.94	64.5533	204.419	193.66	199.039	398.078	537.944	844.572	1215.75	1490.1	1678.38
790.892	37.4936	171.399	187.468	241.03	428.498	407.073	648.104	1151.59	1446.18	1665.79
790.843	134.089	187.724	273.541	418.357	434.447	547.082	670.444	1051.26	1405.25	1802.15
790.795	123.83	188.437	69.9909	285.348	371.49	672.99	640.686	1162.93	1550.57	1755.16
790.746	75.5921	232.176	124.187	475.151	426.556	469.751	631.734	1020.49	1366.06	1976.19
790.698	150.416	123.556	193.392	419.016	338.436	386.784	768.196	1020.68	1385.98	1724.41
790.65	112.307	176.483	246.007	326.227	427.838	561.537	791.5	994.723	1476.04	1823.66
790.601	150.302	182.509	128.83	241.556	316.707	509.952	606.574	1057.48	1352.71	1819.72
790.553	75.0244	166.125	187.561	225.073	310.815	551.965	664.502	1125.37	1270.06	1661.26
790.504	160.168	122.796	261.608	293.642	395.082	485.844	629.995	1094.48	1388.12	1836.6
790.456	176.215	128.157	128.157	363.111	411.17	523.307	662.143	1067.97	1441.76	1596.62
790.408	117.616	256.616	149.693	400.963	481.155	513.232	641.54	855.387	1411.39	1742.85
790.359	96.2887	123.036	106.987	262.119	422.6	518.889	684.719	1005.68	1449.68	1674.35
790.311	-32.0539	240.404	245.747	357.935	293.827	614.366	667.789	1004.36	1271.47	1923.23
790.262	101.574	122.958	224.532	416.989	368.875	577.369	609.445	1213.54	1320.46	1710.72
790.214	112.117	80.0835	138.811	336.351	357.706	592.618	635.329	1099.81	1292.01	1687.09
790.165	208.336	197.652	133.549	299.149	400.646	566.246	715.821	982.918	1469.03	1832.29
790.117	122.647	197.302	186.637	314.617	421.266	437.264	746.548	1013.17	1407.78	1743.72
790.069	287.888	122.619	239.906	357.194	325.207	485.144	735.713	1012.94	1439.44	1690.01
790.02	5.30435	275.826	132.609	392.522	419.044	535.74	700.175	1071.48	1342	1575.39
789.972	10.5896	195.908	243.561	434.175	381.227	518.892	698.915	1111.91	1344.88	1943.2
789.923	26.5195	164.421	196.245	297.019	286.411	477.352	763.763	1050.17	1442.66	1835.15
789.875	121.989	111.381	164.42	424.309	387.182	493.259	678.895	1087.29	1469.17	1744.97
789.826	47.8221	228.484	79.7036	414.459	350.696	536.671	754.527	1068.03	1471.86	1726.91
789.778	229.159	245.147	218.5	330.415	421.013	516.94	756.757	980.587	1412.26	1700.04
789.729	127.669	159.587	255.339	303.215	351.091	452.162	723.46	941.562	1457.56	1776.73
789.681	121.817	116.52	132.41	312.487	354.858	487.268	566.713	1069.87	1392.95	1774.29
789.633	100.379	89.8127	184.909	258.872	306.42	512.461	713.219	1035.49	1368.32	1822.67
789.584	121.253	184.516	110.71	390.119	395.391	485.013	690.617	1128.18	1370.69	1808.26
789.536	89.5536	152.768	189.643	231.786	453.036	421.429	690.089	1058.84	1395.98	1690.98
789.487	158.517	179.652	158.517	380.44	295.898	565.376	692.189	1040.93	1310.4	1833.51
789.439	116.386	84.6447	232.773	354.45	301.547	544.9	645.416	1142.7	1364.9	1798.7
789.39	163.539	221.569	131.886	427.312	437.863	506.444	633.055	1160.6	1419.1	1804.21
789.342	84.5225	258.85	206.024	338.09	348.655	464.874	734.289	1067.1	1251.99	1611.21
789.293	37.0884	180.144	180.144	349.691	370.884	476.851	784.155	985.492	1393.46	1896.81
789.245	168.031	173.282	246.795	315.057	383.32	483.088	640.617	1118.45	1449.26	1816.83
789.196	147.466	105.333	231.732	405.532	268.599	463.465	616.198	1100.73	1448.33	1695.86
789.148	94.5318	178.56	178.56	330.861	378.127	530.429	761.507	1060.86	1454.74	1691.07
789.099	57.7721	210.08	199.576	441.169	299.365	556.713	635.493	987.378	1370.77	1780.43
789.051	73.7112	136.892	284.315	400.146	400.146	542.304	658.136	1016.16	1332.07	1821.72
789.003	147.431	221.146	210.615	452.822	410.699	468.618	684.499	1068.87	1432.18	1784.96
788.954	84.3824	121.3	142.395	348.078	374.447	437.734	585.403	1033.68	1561.08	1745.66
788.906	89.7314	216.411	163.628	385.317	332.534	622.841	760.078	1214.01	1446.26	1942.42
788.857	136.882	315.882	152.676	289.558	431.705	652.822	584.381	1116.12	1468.85	1726.82
788.809	78.6941	251.821	62.9553	267.56	419.702	582.336	582.336	1012.53	1442.72	1893.9
788.76	120.498	214.801	251.475	277.67	419.125	508.189	628.687	1121.16	1409.31	2027.52
788.712	131.161	183.625	157.393	388.236	393.483	535.137	655.805	1091.26	1353.58	1956.92
788.663	99.7834	183.811	89.2798	220.574	393.882	577.693	672.225	1097.62	1549.27	1759.34
788.615	167.886	136.407	110.175	341.017	304.292	456.439	703.021	1091.26	1432.27	1815.26
788.566	104.737	282.79	162.343	377.054	539.396	576.054	733.16	1010.71	1482.03	1838.14
788.518	131.516	184.123	220.947	289.335	357.724	447.155	683.884	1110	1330.94	1835.96
788.469	147.152	257.516	173.429	278.537	478.243	446.711	730.503	1056.34	1282.32	1818.38
788.421	182.678	161.801	213.995	302.724	292.285	600.229	615.887	1116.95	1393.57	1753.71
788.372	162.013	203.823	261.311	318.8	454.681	454.681	674.183	1024.34	1369.27	1876.21
788.324	145.969	213.741	271.086	458.761	359.71	583.877	776.765	1021.79	1407.56	2012.29
788.275	135.538	265.863	297.141	422.252	422.252	583.855	552.577	1042.6	1553.47	1954.87
788.227	99.3793	109.84	88.9183	413.209	271.985	397.517	638.12	1208.24	1323.31	1699.91
788.178	130.992	241.025	99.5539	413.935	408.695	550.166	749.274	1110.81	1493.31	1744.81
788.13	141.299	109.899	136.066	319.231	361.097	528.562	685.561	1156.56	1486.25	1768.85
788.081	94.0268	94.0268	261.185	302.975	491.029	574.608	632.069	1008.18	1316.37	1770.84
788.032	151.289	307.796	146.073	260.844	391.266	495.603	652.11	1105.98	1533.76	1867.64
787.984	120.079	120.079	203.613	365.459	370.68	506.422	631.722	1127.7	1545.37	1790.75
787.935	208.342	171.882	125.005	354.181	437.518	385.433	656.277	1119.84	1437.56	1854.24
787.887	197.412	171.437	161.047	400.019	394.824	477.944	644.186	1064.99	1407.86	1880.61
787.838	88.6108	265.832	229.346	380.505	375.293	531.665	641.125	1016.42	1490.75	1761.79
787.79	114.718	187.72	302.437	380.654	464.085	542.302	745.665	1105.46	1449.61	1871.98
787.741	77.875	155.75	249.2	456.867	399.758	669.725	789.133	1079.87	1479.62	1765.17
787.693	145.579	207.97	187.173	374.345	374.345	613.51	774.687	1112.64	1393.4	1887.32
787.644	114.012	88.1005	181.383	362.767	393.861	518.238	735.898	989.835	1445.88	2010.76
787.596	129.69	88.1889	160.815	342.38	472.07	498.008	747.012	1193.14	1374.71	1763.78
787.547	181.68	264.734	171.299	384.124	373.742	378.933	804.584	1095.27	1463.82	1879.09
787.499	159.919	108.332	211.506	371.425	288.886	598.407	722.215	933.721	1434.11	1821.01
787.45	248.672	170.962	243.492	393.731	383.37	533.61	720.114	1124.21	1331.43	1735.53
787.402	191.902	145.223	207.462	487.535	482.348	513.468	783.168	1099.55	1358.87	1877.53
787.353	113.682	155.021	237.698	294.539	315.209	521.903	645.919	1198.83	1441.69	1911.92
787.304	180.618	175.457	263.186	340.593	242.544	443.803	603.779	1078.55	1429.46	1764.89
787.256	216.158	252.184	277.917	262.478	319.09	452.902	663.914	1034.47	1461.64	1760.14
787.207	149.606	154.765	67.0647	345.641	345.641	397.229	680.964	1217.48	1408.36	1692.09
787.159	272.605	185.166	210.883	385.762	421.766	586.358	663.51	1167.57	1476.18	1784.79
787.11	51.154	71.6155	204.616	271.116	352.962	399.001	680.348	1176.54	1370.93	1739.23
787.062	117.723	138.197	143.316	399.236	358.289	440.183	644.92	1069.75	1463.87	1837.51
787.013	20.5301	210.433	195.036	343.879	420.867	415.734	805.806	1098.36	1365.25	1929.83
786.965	169.061	240.783	169.061	307.383	307.383	532.797	630.135	1147.56	1424.21	1711.1
786.916	35.7566	245.188	143.026	229.864	388.214	582.321	582.321	1021.62	1501.78	1889.99
786.867	61.3926	184.178	199.526	306.963	383.704	552.533	578.113	1105.07	1427.38	1765.04
786.819	107.727	225.714	169.286	400.129	456.558	523.246	564.285	943.895	1518.44	1780.06
786.77	-30.7264	168.995	184.359	394.323	302.143	553.076	665.74	1044.7	1459.51	1746.29
786.722	122.384	183.577	112.186	260.067	407.948	520.134	627.22	1086.16	1443.12	1851.06
786.673	61.4853	143.466	189.58	317.674	404.778	409.902	686.586	1157.97	1439.78	1849.68
786.625	163.92	138.308	225.391	430.291	317.596	548.109	563.476	1173.06	1459.92	1931.19
786.576	209.424	214.532	337.121	352.445	286.042	423.955	658.918	1149.28	1598.77	1920.57
786.527	187.95	198.11	132.073	401.299	289.545	462.256	731.482	1102.3	1376.61	1762.67
786.479	66.2516	224.236	132.503	280.295	377.125	519.82	764.442	1039.64	1467.73	1916.2
786.43	76.3712	152.742	188.382	325.85	448.044	493.867	728.072	1053.92	1415.41	1843.09
786.382	112.103	147.772	178.345	249.683	239.492	535.035	779.622	1156.69	1309.56	1691.73
786.333	208.151	284.304	137.075	406.148	365.533	487.377	715.836	1076.29	1380.9	1863.2
786.284	131.277	146.424	141.375	318.095	454.421	373.635	621.042	1141.1	1423.85	2060.04
786.236	131.127	146.257	226.95	358.077	373.207	474.073	731.283	993.537	1437.35	1840.82
786.187	50.6818	243.273	212.864	400.387	400.387	542.296	653.796	1023.77	1358.27	1677.57
786.139	162.74	162.74	289.881	366.166	417.022	559.42	661.133	1139.18	1464.66	1846.09
786.09	76.1603	248.79	162.475	365.569	380.802	502.658	741.294	1051.01	1462.28	1731.38
786.041	177.508	172.437	167.365	334.73	385.447	552.812	644.102	1120.84	1364.28	1810.59
785.993	141.902	202.718	172.31	258.465	425.707	537.202	663.9	1251.78	1449.43	1870.07
785.944	161.889	126.476	177.066	404.722	318.719	632.378	642.496	1143.34	1573.36	1856.66
785.896	121.276	156.648	242.552	202.127	399.2	611.433	641.752	1056.11	1601.85	1672.6
785.847	80.6065	146.099	85.6444	392.957	433.26	503.791	765.762	1183.91	1511.37	1778.38
785.798	211.241	191.123	100.591	382.245	362.127	533.132	638.752	1116.56	1403.24	1956.49
785.75	45.3644	241.944	181.458	413.32	372.996	448.604	766.155	992.977	1325.65	1678.48
785.701	125.688	231.266	165.908	336.844	422.312	477.615	673.688	1096	1397.65	1824.99
785.652	-15.1387	227.081	186.711	373.422	439.023	494.532	711.52	1115.22	1478.55	1952.9
785.604	267.691	227.285	121.219	287.894	196.98	399.011	686.905	1035.41	1500.08	1803.13
785.555	110.729	181.193	201.325	317.087	307.021	543.578	805.301	1147.55	1374.05	1887.42
785.507	115.441	215.825	125.48	346.324	356.363	446.708	652.495	968.704	1390.32	1686.45
785.458	75.5407	166.19	156.118	282.019	407.92	559.001	649.65	1087.79	1319.44	1923.77
785.409	151.273	181.528	257.164	302.546	408.437	453.819	716.025	932.85	1305.99	1754.77
785.361	186.479	191.519	171.359	297.358	388.077	640.076	559.436	1033.19	1446.47	1809.35
785.312	120.66	196.072	155.852	417.281	341.869	497.721	618.381	1080.91	1432.83	1824.98
785.263	105.039	235.087	155.057	345.128	390.144	490.181	685.254	1135.42	1590.59	1785.66
785.215	65.2298	150.53	125.442	411.45	275.972	572.016	692.44	1048.7	1384.88	1650.82
785.166	125.132	230.243	170.179	330.348	375.396	470.496	680.718	1066.12	1521.6	1711.81
785.117	164.951	194.942	79.9762	284.915	424.873	374.888	689.794	1109.67	1289.62	1874.44
785.069	260.32	155.191	160.197	205.253	250.308	535.659	695.856	1036.28	1481.82	1747.15
785.02	155.256	240.396	160.264	385.635	250.412	430.709	565.932	1071.76	1522.51	1797.96
784.972	130.101	150.116	165.128	360.278	380.294	555.429	700.541	975.754	1426.1	1831.41
784.923	250.251	115.116	100.101	210.211	500.503	530.533	665.669	1111.12	1291.3	1961.97
784.874	165.61	185.684	160.592	376.387	401.48	501.849	707.608	1048.87	1425.25	1821.71
784.826	184.781	159.811	164.805	374.556	414.509	594.295	744.118	1203.57	1343.41	1757.92
784.777	194.459	144.598	149.584	393.904	423.821	588.363	917.447	1146.81	1381.16	1854.84
784.728	174.245	79.6547	139.396	268.835	328.576	343.511	602.389	1105.21	1269.5	1991.37
784.68	149.994	174.993	149.994	299.987	419.982	599.975	594.975	1024.96	1374.94	1864.92
784.631	174.62	179.609	269.414	334.273	419.088	578.741	708.459	1067.68	1531.67	1791.1
784.582	174.141	194.043	213.945	323.405	398.036	482.619	681.637	1238.89	1492.64	1681.7
784.534	129.379	169.189	199.045	383.162	408.043	477.709	826.038	1134.56	1567.48	1826.24
784.485	139.377	179.198	174.221	343.464	268.798	447.996	821.326	1090.12	1438.56	1861.67
784.436	184.148	189.125	179.171	318.527	368.297	567.376	696.777	1119.82	1423.42	1821.58
784.388	199.554	109.755	134.699	279.376	473.941	528.818	688.462	1237.24	1337.01	1696.21
784.339	189.023	159.178	189.023	278.561	363.124	387.996	616.813	1144.09	1392.8	1706.19
784.29	134.256	174.035	129.283	268.512	392.823	432.602	765.756	959.681	1392.28	1785.11
784.242	163.9	208.6	94.3665	337.733	392.366	551.299	640.699	1112.53	1415.5	1778.06
784.193	118.962	282.534	123.919	406.453	337.058	579.939	718.727	981.435	1541.55	1938.09
784.144	84.3404	173.642	277.827	357.207	431.625	560.616	704.491	1180.77	1389.14	1805.88
784.095	272.875	163.725	223.261	277.836	436.599	486.213	674.744	977.387	1597.56	1721.59
784.047	104.044	227.906	242.769	336.904	356.722	500.402	599.491	1099.89	1496.25	1808.38
783.998	54.3606	182.849	133.431	232.268	242.152	637.502	770.933	1092.15	1492.45	1739.54
783.949	73.9754	226.858	83.8388	433.989	335.355	591.803	705.232	1237.86	1484.44	1592.94
783.901	143.468	138.521	187.992	385.879	375.985	400.721	702.498	1177.43	1419.84	1978.87
783.852	148.637	183.319	133.774	490.503	396.366	525.185	787.778	1055.33	1288.19	1927.33
783.803	54.3408	88.9213	108.682	375.445	385.325	489.067	691.61	1086.82	1630.22	1803.13
783.755	73.7264	172.028	142.538	299.821	432.528	412.868	702.859	1184.54	1499.1	1769.43
783.706	152.926	241.721	172.658	389.714	335.45	443.978	720.23	1011.28	1391.13	1706.85
783.657	83.9605	281.515	148.166	306.209	350.658	587.723	701.317	1254.47	1481.66	1802.68
783.609	98.6084	152.843	177.495	256.382	369.781	522.624	729.702	1183.3	1405.17	1839.05
783.56	83.4515	147.267	181.63	373.077	402.531	554.707	623.432	1153.59	1428.49	1821.21
783.511	123.694	192.963	158.329	336.449	321.606	455.196	633.316	1113.25	1499.18	1815.83
783.462	211.91	231.623	147.844	123.204	340.042	606.161	803.287	1025.05	1335.53	1808.63
783.414	59.0378	152.514	196.793	516.581	413.265	644.496	629.737	1072.52	1441.51	1889.21
783.365	113.595	162.984	133.35	360.54	370.418	503.768	676.629	1210.03	1511.3	1866.9
783.316	128.705	94.0539	128.705	376.216	301.963	450.469	658.377	1158.35	1420.71	1796.92
783.268	122.908	127.825	88.4941	235.984	442.47	427.721	757.116	1066.85	1406.07	1838.71
783.219	78.7387	172.241	177.162	295.27	477.353	531.486	698.806	1131.87	1496.03	1993.07
783.17	118.04	113.122	127.877	250.835	481.997	531.18	663.975	1106.62	1401.72	1829.62
783.121	264.581	235.183	117.591	387.072	426.269	553.66	764.344	1156.32	1425.8	1803.07
783.073	156.556	181.018	136.987	406.068	450.1	415.853	704.504	1120.36	1457.93	1854.22
783.024	112.661	215.526	117.56	293.899	274.306	656.374	700.459	1229.48	1498.88	1851.56
782.975	103.1	152.196	117.829	358.396	309.301	540.049	697.154	1134.1	1389.4	1826.35
782.926	88.3433	83.4353	235.582	363.189	426.993	510.428	760.734	1163.19	1609.81	2012.26
782.878	53.8791	97.962	244.905	411.44	333.071	440.829	715.122	1175.54	1425.35	1787.81
782.829	97.7718	156.435	259.095	386.199	327.536	537.745	723.511	1060.82	1432.36	1818.56
782.78	92.3328	165.227	213.823	349.893	330.454	481.103	738.663	1030.24	1462.75	1992.45
782.731	122.273	171.182	234.764	366.818	440.182	493.982	743.419	1124.91	1584.66	1824.31
782.683	92.938	220.116	185.876	327.729	391.318	557.628	772.853	1100.58	1394.07	1912.57
782.634	44.2148	245.638	201.423	378.283	471.625	535.491	830.257	1179.06	1577	1842.29
782.585	126.993	117.224	151.414	317.482	337.019	610.542	796.146	1045.25	1455.53	2002.58
782.536	88.2039	235.21	107.805	387.117	416.518	578.226	661.529	1146.65	1499.47	1866.98
782.488	214.662	131.724	200.026	253.691	307.356	590.319	614.713	1141.61	1507.51	1888.05
782.439	155.701	223.82	155.701	447.64	325.999	467.103	671.46	1070.44	1493.75	1907.34
782.39	77.963	170.544	43.8542	311.852	287.488	501.887	755.266	1203.55	1447.19	1710.31
782.341	146.308	229.216	156.062	429.171	360.894	487.694	751.049	1302.14	1428.94	1838.61
782.293	73.168	190.237	82.9237	317.061	385.351	487.786	731.679	1141.42	1682.86	1785.3
782.244	87.6502	87.6502	185.039	360.34	321.384	447.99	764.505	1105.37	1446.23	1879.61
782.195	87.3904	169.926	145.651	296.157	490.358	631.153	801.079	1102.09	1335.13	1869.18
782.146	155.823	165.562	77.9117	443.123	447.993	482.079	788.856	1188.15	1558.23	1913.71
782.098	121.666	214.132	233.599	447.731	355.265	457.465	739.73	1202.06	1382.13	1970.99
782.049	126.352	174.949	170.09	345.039	340.18	534.568	704.658	1069.14	1404.46	1890.43
782	209.815	204.936	204.936	326.922	307.404	492.822	619.688	1185.7	1429.67	2005.45
781.951	160.979	204.883	185.37	390.253	400.009	502.451	751.237	1243.93	1390.28	1941.51
781.902	247.709	286.566	174.854	305.994	407.992	573.132	645.987	1117.12	1500.83	1962.25
781.854	125.969	159.883	96.8989	416.665	445.735	508.719	775.191	1245.15	1555.23	1802.32
781.805	111.018	130.326	86.884	371.671	477.862	535.785	757.822	1066.74	1559.09	1911.45
781.756	150.258	256.894	77.5528	348.987	353.835	445.928	722.21	1216.61	1444.42	1803.1
781.707	164.281	48.3178	207.767	265.748	550.823	579.814	632.964	1241.77	1454.37	1797.42
781.659	72.368	241.227	139.911	332.893	299.121	612.716	680.259	1215.78	1360.52	1809.2
781.61	82.0664	304.128	164.133	376.54	429.642	492.398	733.77	1216.51	1496.5	1805.46
781.561	203.284	193.604	208.124	348.487	450.13	425.929	735.696	1098.7	1418.15	1940.88
781.512	183.011	183.011	298.596	341.941	332.309	404.55	679.066	1078.8	1492.98	1892.71
781.463	62.3559	259.017	148.695	297.39	455.678	474.864	613.966	1117.61	1347.85	1745.96
781.415	149.338	125.252	216.782	356.485	395.024	539.545	756.327	1122.45	1450.03	1796.88
781.366	105.618	86.4148	163.228	326.456	331.257	518.489	676.916	1012.97	1469.05	1838.72
781.317	120.704	72.4224	96.5632	309.002	424.878	463.503	598.692	1347.06	1487.07	1940.92
781.268	72.3423	173.622	135.039	434.054	443.699	487.105	704.132	1157.48	1548.13	1958.06
781.219	100.699	158.241	254.144	287.71	421.975	484.312	623.372	1227.56	1577.61	1836.55
781.171	181.509	157.626	210.168	415.559	324.805	511.09	673.493	1198.91	1423.41	1738.66
781.122	181.814	186.599	90.907	325.351	473.673	488.027	717.687	1052.61	1550.2	2062.15
781.073	124.579	158.119	138.953	383.319	368.944	493.523	728.305	1106.83	1499.73	1854.3
781.024	62.2595	282.562	249.038	368.768	368.768	589.071	790.217	1115.88	1475.07	1728.9
780.975	62.221	148.373	143.587	354.181	416.402	569.562	698.79	1167.84	1440.66	1957.57
780.926	119.499	105.159	138.618	334.596	339.376	458.875	616.613	1166.31	1457.88	1964.56
780.878	119.564	210.433	263.041	411.301	320.432	463.909	655.212	1272.16	1563.9	1874.77
780.829	62.2772	143.717	191.622	383.245	397.616	589.238	699.421	1164.11	1609.63	1925.8
780.78	167.401	196.098	157.835	382.631	497.42	588.295	616.992	1214.85	1430.08	1841.41
780.731	138.339	257.596	143.109	300.529	386.394	434.097	796.64	1078.09	1431.09	1965.36
780.682	195.81	157.603	181.482	272.224	496.689	491.913	759.361	1232.17	1466.19	2001.08
780.634	167.92	124.741	139.134	383.818	311.852	508.558	806.017	1180.24	1573.65	1789.55
780.585	177.013	205.718	114.819	354.027	416.22	478.414	731.974	1210.39	1511.79	1985.42
780.536	152.536	157.303	204.97	395.641	233.571	386.107	767.447	1134.49	1534.89	1901.94
780.487	95.532	157.628	114.638	334.362	372.575	511.096	697.384	1069.96	1389.99	1848.54
780.438	186.093	167.006	119.29	319.698	372.186	543.964	687.112	1173.82	1393.31	1932.5
780.389	104.652	195.034	275.902	294.93	342.499	547.047	699.269	1103.61	1517.46	1869.47
780.34	138.022	138.022	157.059	380.749	375.99	590.161	732.942	1008.99	1380.22	1884.71
780.292	-47.579	190.316	256.927	214.106	423.453	647.074	751.748	1241.81	1498.74	1903.16
780.243	42.6334	170.534	184.745	412.123	426.334	516.338	729.505	1222.16	1567.96	1951.66
780.194	104.323	227.613	156.484	294.001	331.936	507.388	820.356	1047.97	1441.55	1830.39
780.145	71.0354	184.692	146.806	402.534	336.234	492.512	805.067	1046.59	1415.97	2022.14
780.096	99.3784	260.277	141.969	444.837	359.655	525.286	705.113	1230.4	1457.55	1864.53
780.047	132.499	208.213	141.964	454.284	378.57	496.873	695.622	1088.39	1556.87	1684.63
779.999	222.512	56.8115	156.231	411.883	302.994	605.989	762.22	1197.77	1458.16	1813.23
779.95	113.519	156.089	184.469	378.398	397.318	501.377	652.736	1163.57	1494.67	1849.42
779.901	94.5197	146.506	283.559	382.805	382.805	524.584	746.706	1105.88	1488.69	1942.38
779.852	142.314	90.132	151.801	412.71	374.76	464.892	721.056	1148	1442.11	1935.47
779.803	161.704	123.656	95.12	380.48	351.944	589.744	718.156	1122.42	1474.36	1873.86
779.754	247.077	161.55	213.816	337.355	460.893	541.668	679.461	1259.14	1539.48	1976.61
779.705	146.359	165.244	188.85	368.257	363.536	552.386	623.205	1170.87	1572.18	2039.58
779.656	75.6984	264.944	141.934	435.266	454.19	525.157	785.371	1154.4	1537.62	1873.53
779.608	33.059	170.018	207.799	297.531	410.876	505.33	713.13	1124.01	1459.32	1898.53
779.559	127.935	265.347	137.412	227.44	270.086	549.648	582.816	1014.01	1468.89	1947.46
779.51	84.93	174.578	122.677	410.495	462.397	485.988	745.496	1255.08	1486.27	1811.84
779.461	132.345	113.439	184.338	434.849	302.504	553.014	633.367	1129.66	1536.15	1871.74
779.412	47.3116	137.204	146.666	416.342	335.913	477.847	719.137	1126.02	1485.59	2010.74
779.363	84.6971	192.921	122.34	362.315	399.958	512.888	832.854	1143.41	1435.14	1882.16
779.314	226.379	202.798	94.3245	382.014	429.176	499.92	787.609	1084.73	1462.03	1839.33
779.265	112.912	155.253	192.891	489.283	371.667	573.967	592.786	1143.23	1500.78	1933.61
779.216	80.0841	136.614	230.831	277.939	292.072	489.926	697.203	1201.26	1498.04	2016.24
779.168	136.654	174.352	75.3953	353.416	480.645	541.904	791.651	961.291	1512.62	1969.7
779.119	150.118	192.338	187.647	211.103	384.676	501.956	741.206	1233.78	1501.18	1792.03
779.07	79.8295	272.36	248.88	361.581	305.231	432.019	652.724	1094.13	1389.97	1859.56
779.021	178.359	197.133	225.295	356.717	375.492	539.769	694.66	1145.25	1534.82	1976.03
778.972	135.955	135.955	126.579	295.351	328.168	529.757	646.96	1115.77	1467.38	1912.75
778.923	168.893	159.51	150.127	380.01	455.074	553.595	764.712	1215.09	1383.99	1749.92
778.874	187.511	173.447	112.506	346.895	346.895	473.464	698.477	1162.57	1636.03	1837.6
778.825	9.36359	191.954	257.499	369.862	374.544	482.225	739.724	1184.49	1470.08	1732.26
778.776	14.0404	201.246	196.566	365.052	388.452	500.776	748.824	1170.04	1539.77	1909.5
778.727	46.8132	131.077	135.758	341.736	426	496.22	706.879	1104.79	1423.12	1956.79
778.679	74.6833	112.025	154.034	294.066	462.103	518.116	672.15	1176.26	1465.66	1885.75
778.63	79.2519	153.842	135.195	349.641	344.979	447.54	661.987	1282.02	1426.54	1790.16
778.581	144.444	153.763	149.103	382.078	433.332	493.905	740.858	1006.45	1495.69	1887.09
778.532	148.589	190.38	227.527	441.124	427.194	524.705	756.876	1123.71	1481.25	1903.8
778.483	163.562	200.947	135.523	289.738	350.489	607.515	686.959	1168.3	1528.13	1934.7
778.434	140.596	126.536	201.521	384.296	379.609	524.892	712.353	1176.32	1415.33	1893.36
778.385	140.086	200.79	224.138	364.223	410.919	504.309	653.734	1088	1424.21	1877.15
778.336	55.8459	158.23	195.461	386.267	470.036	470.036	688.766	1126.23	1531.11	1982.53
778.287	92.5958	101.855	87.966	379.643	305.566	546.315	685.209	1018.55	1509.31	1870.43
778.238	144.446	177.063	205.02	326.169	503.232	559.147	834.06	1118.29	1495.72	1882.46
778.189	88.4767	121.073	167.64	358.563	484.293	568.113	665.903	1089.66	1522.73	1937.17
778.14	171.461	189.997	171.461	352.19	398.531	532.919	713.649	1232.67	1492.17	1899.97
778.091	101.773	194.294	124.903	351.58	397.84	573.63	698.533	1096.37	1609.86	1915.18
778.043	106.912	213.823	195.23	418.35	325.383	520.614	729.789	1171.38	1366.61	1854.69
777.994	176.808	120.974	176.808	400.145	362.922	567.647	693.274	1149.25	1544.74	1796
777.945	143.911	139.269	60.35	422.45	352.815	459.588	728.842	1179.15	1578.38	1894.06
777.896	143.765	143.765	162.315	347.819	445.208	473.034	765.201	1089.83	1678.81	1882.86
777.847	60.3282	171.703	125.297	357.328	366.61	464.063	761.063	1146.24	1531.41	1944.42
777.798	55.6064	120.48	240.961	213.158	282.666	514.359	829.461	1028.72	1543.08	2025
777.749	240.401	171.054	120.2	351.355	258.893	466.932	739.695	1160.4	1613.46	1724.41
777.7	180.513	166.627	124.97	342.511	337.883	513.767	647.994	1120.1	1555.19	1865.3
777.651	101.675	161.756	207.972	323.512	351.241	443.673	707.104	1224.72	1538.99	1894.85
777.602	83.1279	120.074	184.729	406.403	332.512	512.622	822.043	1062.19	1463.97	1838.05
777.553	41.5583	55.411	101.587	327.849	410.965	434.053	724.961	1177.48	1556.13	1971.71
777.504	230.759	106.149	170.762	369.214	410.751	613.818	669.201	1172.25	1444.55	1952.22
777.455	73.582	170.158	156.362	340.317	372.509	616.249	827.798	1181.91	1595.81	1788.96
777.406	188.589	170.19	147.191	358.778	331.18	653.16	620.962	1126.93	1494.91	1849.09
777.357	202.57	225.589	115.097	423.555	336.082	589.295	713.599	1233.84	1528.48	1846.15
777.308	170.336	243.995	211.769	331.465	336.069	561.649	695.156	1104.88	1413.33	1928.94
777.259	151.766	87.3802	216.151	390.911	427.703	478.291	662.25	1177.33	1545.25	1982.15
777.21	46.0093	138.028	207.042	354.272	441.689	575.116	731.548	1205.44	1417.09	1918.59
777.161	-4.60252	156.486	174.896	391.214	372.804	584.52	787.031	1187.45	1449.79	1887.03
777.112	147.377	105.927	151.983	382.26	373.049	529.637	801.364	1160.6	1533.65	1851.43
777.063	41.2877	197.263	137.626	339.477	307.364	573.44	747.766	1174.41	1550.58	1784.55
777.014	155.903	169.659	233.855	417.27	527.32	518.149	701.564	1219.71	1458.15	1907.52
776.965	196.849	59.5124	219.738	366.23	407.431	508.144	631.747	1217.72	1423.72	1954.75
776.916	77.815	215.136	201.403	315.837	311.26	526.395	654.561	1130.61	1464.75	1931.64
776.867	45.7111	210.271	137.133	306.264	484.538	479.967	713.093	1119.92	1517.61	1823.87
776.818	141.683	169.105	159.964	461.611	484.463	429.618	776.969	1064.9	1462.53	1919.57
776.769	86.6921	146.008	241.825	237.263	346.768	515.59	716.351	1200	1364.26	1879.85
776.72	177.577	195.791	173.024	355.155	359.708	355.155	778.609	1206.62	1520.79	1967.01
776.671	150.671	132.408	146.105	264.815	328.736	438.315	771.617	1100.35	1529.54	1894.8
776.622	91.2229	173.323	159.64	323.841	469.798	570.143	643.121	1204.14	1418.52	1993.22
776.573	140.616	185.976	145.152	408.239	371.951	471.743	739.366	1079.57	1451.52	1968.62
776.524	90.7017	231.289	136.053	408.158	299.315	439.903	662.122	1151.91	1401.34	1850.31
776.475	113.527	181.643	236.136	317.876	340.581	517.683	735.655	1121.65	1480.39	1920.88
776.426	199.125	104.088	99.5625	452.557	271.534	497.813	687.886	1181.17	1452.71	2031.98
776.377	104.291	163.238	140.566	385.423	394.492	430.767	666.555	1138.13	1523.55	1881.77
776.328	208.285	149.422	126.782	416.57	457.322	516.185	706.358	1023.31	1394.6	1797.59
776.279	149.487	185.726	108.718	394.102	425.812	575.299	756.495	1123.42	1454.1	1857.26
776.23	113.139	181.022	248.906	357.519	321.315	425.402	687.885	1226.43	1534.16	1891.68
776.181	162.945	122.209	208.208	420.943	267.05	484.31	683.466	1276.41	1466.51	1824.08
776.132	72.4158	135.78	153.884	429.969	312.293	588.378	733.21	1149.6	1556.94	1860.18
776.083	140.448	144.978	122.326	407.752	416.813	557.261	715.831	1051.09	1531.34	1925.5
776.034	27.1191	99.4368	239.552	235.033	298.31	574.022	687.018	1102.84	1487.03	1929.98
775.985	144.655	135.614	189.86	397.803	348.077	510.815	718.757	1062.31	1573.13	1907.64
775.936	167.753	213.092	158.685	330.973	276.566	525.929	757.156	1119.87	1546.05	1863.42
775.887	203.713	312.361	194.66	298.78	344.049	511.547	715.261	1122.69	1462.21	2005.45
775.838	121.423	184.384	148.406	314.801	346.282	503.682	602.62	1124.29	1497.56	1906.8
775.789	108.017	198.032	103.517	342.055	333.053	558.089	796.627	1093.67	1498.74	1890.3
775.74	80.8196	89.7996	175.109	300.829	278.379	552.268	637.577	1126.98	1567	2146.21
775.691	76.1335	241.836	174.659	353.797	362.754	434.409	721.029	1128.57	1518.19	1966.04
775.642	116.709	71.821	179.553	377.06	403.993	570.079	790.031	1185.05	1530.69	1898.77
775.593	116.527	58.2635	103.082	385.436	367.508	479.554	591.599	1133.9	1492.44	2030.26
775.544	161.051	161.051	169.998	308.681	286.313	514.469	675.52	1158.67	1498.67	1981.82
775.495	85.0774	129.855	201.499	416.432	371.654	568.675	667.186	1182.13	1571.69	1876.18
775.446	170.264	170.264	215.07	232.993	313.644	488.389	667.614	1115.68	1577.18	1998.36
775.397	94.0714	223.979	129.908	322.53	344.928	506.194	752.571	1124.38	1424.51	1948.62
775.348	169.699	174.165	156.302	437.646	375.125	384.057	759.182	1040.53	1563.02	1875.63
775.299	75.6936	164.745	129.124	289.417	400.731	458.614	743.579	1081.97	1496.06	1932.41
775.25	89.05	155.837	75.6925	387.367	347.295	596.635	703.495	1184.36	1433.7	1834.43
775.201	133.334	195.557	204.446	368.892	426.67	520.005	706.673	1013.34	1582.24	1826.68
775.152	147.018	271.76	178.203	418.778	347.496	547.975	775.184	1144.96	1505.82	1924.6
775.102	210.112	147.525	192.23	232.464	406.813	554.338	853.859	1207.03	1506.55	1971.48
775.053	71.5123	138.555	223.476	366.5	366.5	643.61	697.245	1157.6	1541.98	1904.01
775.004	151.12	75.5599	168.899	320.018	528.919	520.03	786.712	1151.18	1551.2	2057.9
774.955	66.656	159.975	133.312	284.399	302.174	537.692	648.786	1110.93	1577.53	1924.14
774.906	44.3699	146.421	204.102	354.959	430.388	403.766	723.23	1246.79	1526.33	1983.34
774.857	35.5026	190.827	97.6322	310.648	306.21	550.29	727.803	1224.84	1526.61	1961.52
774.808	110.811	84.2166	243.785	336.866	341.299	523.03	691.463	1192.33	1498.17	1999.04
774.759	137.199	146.051	106.219	305.379	407.172	517.816	694.847	1084.32	1487.06	1796.87
774.71	119.706	84.2378	115.273	301.483	443.357	540.895	753.707	1077.36	1613.82	1950.77
774.661	66.6293	208.772	93.281	319.821	399.776	524.15	573.012	1225.98	1510.26	1936.69
774.612	79.8237	106.432	159.647	407.988	412.422	425.726	678.501	1206.22	1569.87	1986.72
774.563	57.4994	163.652	283.074	429.034	495.379	495.379	787.299	1070.37	1552.48	1769.21
774.514	128.115	163.457	167.875	366.674	357.839	534.549	662.664	1210.47	1647.82	1934.98
774.465	96.9162	224.669	207.048	273.128	405.286	563.876	726.872	1207.05	1546.25	1850.22
774.415	44.1602	114.817	181.057	326.786	379.778	432.77	671.236	1042.18	1629.51	1894.47
774.366	106.011	110.428	234.107	384.289	318.032	503.551	702.321	1267.71	1515.07	1806.6
774.317	193.861	154.207	171.831	308.415	414.157	559.553	735.79	1114.7	1546.48	1978.26
774.268	105.696	176.16	105.696	396.36	286.26	502.057	713.449	1114.21	1448.92	2030.25
774.219	123.266	215.715	198.105	383.004	360.992	598.718	699.972	1241.46	1408.75	2020.67
774.17	96.7611	167.133	197.921	325.469	369.452	554.177	752.098	1161.13	1671.33	1895.64
774.121	153.847	167.034	140.661	364.838	334.069	624.181	698.907	1076.93	1529.68	1934.08
774.072	114.127	114.127	136.075	377.497	342.381	526.74	671.594	1110.54	1466.09	1874.32
774.023	153.647	245.836	201.936	324.854	412.653	474.112	715.558	1220.4	1545.25	1949.13
773.974	127.547	162.732	180.325	237.501	325.465	554.17	760.884	1117.14	1556.95	1886.82
773.924	87.9516	149.518	158.313	307.831	259.457	488.131	773.974	1174.15	1424.82	1987.71
773.875	109.755	100.974	223.9	267.801	425.848	496.091	724.381	1233.64	1532.18	1808.76
773.826	145.096	131.905	74.7464	316.573	338.557	580.384	734.273	1195.94	1547.69	1829.09
773.777	17.5496	166.721	127.234	368.541	548.424	438.739	675.658	1184.6	1496.1	1983.1
773.728	113.461	174.555	165.827	279.287	405.84	549.847	706.946	1178.24	1531.72	1924.47
773.679	113.642	201.059	262.25	345.296	415.23	563.838	686.222	1280.66	1490.46	1870.72
773.63	148.712	83.1035	293.049	354.284	411.144	537.986	739.184	1176.57	1583.34	1998.86
773.581	69.7899	161.389	196.284	300.969	444.911	492.891	628.109	1121	1487.4	1862.52
773.532	139.736	135.369	253.272	344.973	414.842	515.277	772.915	1144.09	1554.56	1816.57
773.482	135.327	261.923	178.981	353.597	296.847	519.482	698.463	1113.17	1584.64	1868.39
773.433	104.514	156.771	87.0948	330.96	335.315	566.116	683.694	1158.36	1550.29	1972.7
773.384	56.7197	218.153	218.153	322.866	392.675	602.101	680.636	1173.66	1505.25	1985.19
773.335	78.2193	47.8006	117.329	330.259	295.495	577.953	838.684	1134.18	1434.02	1933.75
773.286	52.2182	178.412	134.897	339.418	382.934	500.425	805.031	1166.21	1597.01	2058.27
773.237	177.633	121.311	186.298	346.602	333.604	593.555	714.866	1243.43	1702.68	1953.97
773.188	86.6284	103.954	225.234	350.845	307.531	537.096	727.678	1130.5	1593.96	1975.13
773.138	125.643	112.646	181.966	281.614	446.25	563.228	753.859	1109.13	1603.03	2057.95
773.089	0	99.5383	181.766	341.893	454.414	527.986	761.685	1086.27	1605.6	1943.16
773.04	129.637	125.316	185.813	367.305	449.409	483.979	600.652	1119.2	1490.83	2030.98
772.991	103.649	155.474	142.518	297.992	310.948	462.104	695.315	1032.18	1584.97	1839.78
772.942	181.756	181.756	86.5503	354.856	372.166	575.559	817.9	1081.88	1592.52	1960.36
772.893	77.9451	151.56	212.184	450.35	350.753	402.717	757.8	1134.53	1610.87	2000.59
772.844	177.012	112.252	151.108	345.39	366.976	552.623	768.492	1027.53	1558.57	2102.56
772.794	172.745	164.108	133.878	310.942	319.579	457.775	721.212	1157.39	1632.44	1939.07
772.745	125.612	134.275	155.932	385.499	485.122	515.442	688.7	1139.17	1589.64	1940.49
772.696	116.791	125.442	177.349	436.884	415.257	570.978	679.117	1167.91	1583.17	1903.26
772.647	198.547	146.752	155.385	297.82	397.094	634.487	608.589	1122.22	1519.32	1899.14
772.598	137.67	236.621	124.764	339.873	382.895	529.17	739.978	1174.5	1441.24	1935.99
772.549	111.994	163.684	275.678	202.451	275.678	577.2	779.651	1158.71	1554.99	1916.82
772.5	94.8154	99.1252	155.152	387.881	305.995	646.468	732.664	1142.09	1473.95	1887.69
772.45	111.611	145.953	206.051	261.856	394.931	570.933	759.812	1133.28	1523.92	2009
772.401	111.748	141.834	167.622	459.887	442.695	545.847	752.152	1242.12	1607.46	1805.16
772.352	124.809	129.113	124.809	357.212	430.376	533.666	697.209	1084.55	1420.24	1833.4
772.303	145.838	253.071	188.731	381.752	351.726	471.828	754.925	1252.49	1462.67	1981.68
772.254	150.155	120.124	240.249	313.181	321.762	562.011	613.492	1218.4	1488.68	2016.37
772.205	86.0696	103.283	124.801	426.044	344.278	481.99	667.039	1286.74	1424.45	2117.31
772.155	145.98	171.742	201.796	339.19	463.703	536.693	742.783	1197.9	1554.26	1841.93
772.106	124.053	171.108	153.997	299.439	419.214	517.601	735.764	1266.2	1445.86	1835.13
772.057	12.8498	145.631	145.631	278.411	432.609	501.141	762.419	1156.48	1413.47	1876.06
772.008	89.8742	166.909	106.993	355.217	427.972	577.763	637.679	1069.93	1502.18	1746.13
771.959	136.785	141.06	119.687	354.787	312.042	500.122	773.692	1128.48	1474.72	2013.31
771.909	170.628	157.831	136.502	319.927	371.115	546.009	712.371	1185.86	1616.7	1975.02
771.86	252.076	200.806	170.899	380.251	333.253	478.518	764.774	1166.39	1619.27	2037.97
771.811	161.951	247.189	127.856	323.903	434.712	443.235	694.686	1159.23	1436.25	1858.18
771.762	106.615	123.673	157.79	439.254	349.697	592.78	784.687	1125.86	1501.14	1902.01
771.713	17.1155	55.6252	136.924	248.174	397.934	577.647	740.244	1138.18	1600.3	1886.98
771.663	115.214	140.817	145.084	337.107	435.252	533.397	695.549	1135.07	1591.66	1954.37
771.614	144.645	161.662	170.17	391.391	412.662	616.866	714.714	1182.68	1463.46	1922.92
771.565	33.9896	93.4713	106.217	305.906	386.631	518.341	756.268	1002.69	1457.3	2039.37
771.516	165.754	136.003	136.003	357.008	399.509	522.762	748.017	1190.03	1423.78	2052.8
771.467	144.876	55.3938	149.137	400.54	383.496	515.588	686.031	1188.84	1521.2	2049.57
771.417	110.835	225.934	157.727	289.877	477.445	485.971	797.163	1155.25	1564.49	1811.73
771.368	131.992	131.992	131.992	349.141	404.492	557.774	685.508	1179.41	1468.95	1916.02
771.319	102.119	131.903	55.3144	382.946	434.005	506.339	787.166	1140.33	1450.94	1995.57
771.27	85.2571	196.091	136.411	208.88	439.074	494.491	784.365	1210.65	1517.58	2037.64
771.221	72.1558	140.067	152.801	161.289	352.29	623.935	734.291	1196.94	1498.29	1973.67
771.171	102.043	93.539	225.344	280.617	301.876	548.479	616.507	1105.46	1488.12	1917.55
771.122	152.619	186.535	245.887	436.661	419.704	546.886	784.295	1140.41	1526.19	1708.49
771.073	122.549	232.42	169.033	338.065	354.968	464.84	802.905	1191.68	1538.2	1977.68
771.024	85.092	144.656	170.184	348.877	391.423	506.297	833.901	1199.8	1591.22	1923.08
770.974	105.811	211.622	275.108	313.2	372.454	579.844	668.725	1193.55	1472.89	1985.01
770.925	173.163	139.375	147.822	367.444	312.539	435.02	717.994	1144.57	1562.69	2001.94
770.876	84.5044	130.982	223.937	291.54	397.171	511.252	718.288	1216.86	1554.88	1914.02
770.827	135.604	161.029	131.366	364.435	440.712	470.375	762.771	1152.63	1466.21	1949.3
770.778	105.792	135.413	194.656	283.521	325.838	486.641	715.151	1172.17	1582.64	1870.39
770.728	109.224	159.634	134.429	382.283	382.283	579.725	625.935	1193.06	1558.54	2029.04
770.679	138.519	247.655	134.321	386.174	457.532	512.1	742.965	1141.73	1456.55	1926.67
770.63	58.7242	171.978	113.254	411.069	306.205	574.658	746.636	1052.84	1480.69	1904.34
770.581	113.61	147.273	117.818	294.545	294.545	517.558	732.155	1106.65	1594.75	1910.33
770.531	151.207	193.209	147.007	357.017	294.014	567.027	684.633	1180.26	1596.08	1915.29
770.482	147.151	168.172	222.828	357.365	395.204	559.172	828.247	1084.71	1492.53	1955
770.433	134.316	113.329	125.921	352.578	344.184	520.473	705.157	1133.29	1452.29	1901.4
770.384	188.823	201.412	75.5293	390.235	440.588	637.803	671.372	1200.08	1506.39	1900.82
770.334	133.918	179.952	92.0687	334.795	334.795	585.892	640.296	1238.74	1540.06	1933.44
770.285	167.373	104.608	125.53	276.165	255.244	514.671	799.205	1113.03	1581.67	1966.63
770.236	112.882	171.414	192.318	338.647	388.816	526.783	694.016	1229.16	1680.69	1939.9
770.187	-4.17363	125.209	287.981	392.322	434.058	538.399	763.775	1126.88	1577.63	1844.75
770.137	83.359	112.535	208.397	295.924	345.94	579.345	721.055	1204.54	1604.66	1938.1
770.088	53.9783	99.6522	157.783	377.848	435.978	577.152	668.5	1208.28	1557.07	1835.26
770.039	133.02	166.274	133.02	386.588	328.392	627.686	727.45	1230.43	1554.67	1845.65
769.99	162.758	104.332	225.358	363.076	321.344	467.409	705.286	1197.74	1677.66	2040.74
769.94	129.072	174.872	149.89	241.49	320.598	557.924	774.432	1199.12	1611.32	1977.72
769.891	66.5136	191.227	199.541	311.783	266.055	561.209	739.964	1230.5	1450.83	1953.84
769.842	129.046	162.349	149.86	337.186	441.256	603.604	653.558	1236.35	1598.51	1856.6
769.792	158.678	196.26	242.193	321.533	346.587	513.617	634.714	1236.02	1528.32	2096.23
769.743	75.3278	146.471	205.059	313.866	426.858	573.328	778.387	1138.29	1468.89	1912.49
769.694	170.566	170.566	104.004	361.934	361.934	495.059	773.789	1135.72	1605.82	2030.16
769.645	100.125	137.671	125.156	400.499	354.608	463.077	780.138	1226.53	1451.81	2002.49
769.595	178.715	245.214	70.6548	340.806	411.461	490.428	623.425	1196.98	1546.09	1924.31
769.546	-4.14748	153.457	190.784	344.241	319.356	526.73	734.105	1078.35	1501.39	1812.45
769.497	45.6115	207.325	157.567	315.134	447.822	526.606	746.37	1152.73	1530.06	1965.44
769.447	141.542	162.357	174.846	337.203	391.322	537.027	770.155	1061.56	1590.27	1977.42
769.398	107.782	136.8	223.854	290.182	356.509	435.272	804.217	1202.18	1633.31	1981.53
769.349	169.979	149.25	116.083	310.938	348.25	522.375	621.875	1144.25	1571.27	1857.33
769.3	107.764	145.067	165.791	331.582	439.346	489.084	708.757	1094.22	1620.61	2022.65
769.25	91.1051	103.528	144.94	409.973	385.126	538.348	753.687	1147.1	1490.81	1946.34
769.201	66.3401	211.459	140.973	298.531	402.187	509.99	771.204	1260.46	1496.8	1957.03
769.152	99.1099	165.183	61.9437	400.569	412.958	433.606	730.935	1160.41	1523.81	1862.44
769.102	128.309	111.753	132.448	314.563	364.231	525.652	678.795	1142.36	1539.71	1932.91
769.053	203.042	128.455	87.0178	339.784	410.227	509.676	700.286	1238.97	1500.02	1955.83
769.004	202.266	111.453	115.581	276.568	297.207	511.857	734.763	1192.96	1527.32	1770.86
768.954	90.3566	82.1423	184.82	381.962	365.533	611.96	784.459	1141.78	1618.2	1930.35
768.905	98.6919	102.804	164.486	349.534	353.646	481.123	719.628	1233.65	1410.47	2101.31
768.856	177.691	173.559	57.853	425.633	475.221	528.942	776.883	1090.94	1487.65	1967
768.807	153.272	62.1374	128.417	426.677	331.399	513.669	758.076	1101.9	1503.72	1951.11
768.757	74.3913	190.111	227.307	326.495	400.887	553.802	719.116	1285.32	1599.41	2082.96
768.708	168.601	168.601	209.724	316.641	378.325	501.692	822.445	1233.67	1681.9	1936.86
768.659	164.086	217.414	114.86	397.909	389.704	594.812	754.796	1074.76	1554.72	1850.07
768.609	82.0711	106.692	143.624	299.559	414.459	471.909	730.433	1054.61	1620.9	1916.36
768.56	114.988	246.402	176.588	340.856	349.07	566.725	685.819	1252.54	1585.19	1999.96
768.511	127.174	164.096	168.198	315.885	414.343	467.674	701.511	1091.24	1550.71	1944.54
768.461	57.4485	295.45	196.966	332.381	398.036	496.52	677.072	1132.56	1440.32	1945.04
768.412	143.468	147.568	65.5856	315.631	377.117	495.991	688.649	1184.64	1574.05	1967.57
768.363	106.403	192.344	163.697	323.302	364.226	667.066	781.654	1203.17	1362.78	2009.38
768.313	41.0255	110.769	196.922	377.434	385.639	562.049	676.92	1185.64	1476.92	1985.63
768.264	85.7799	171.56	163.39	326.781	400.306	441.154	739.341	1209.09	1503.19	2070.97
768.215	102.056	159.207	142.878	318.415	457.211	538.856	714.392	1249.17	1571.66	1849.26
768.165	110.466	143.197	270.029	429.591	437.774	519.601	810.087	1182.4	1558.8	2029.31
768.116	152.127	102.788	226.135	341.258	398.819	497.496	645.512	1175.9	1558.27	1829.64
768.067	98.4179	184.534	77.9142	200.937	385.47	606.911	762.739	1193.32	1504.97	2025.77
768.017	146.414	187.084	81.3409	288.76	353.833	532.783	699.531	1224.18	1557.68	1927.78
767.968	175.694	57.2028	208.382	347.303	306.444	522.997	849.87	1180.83	1532.22	1993.93
767.919	65.1695	219.947	207.728	252.532	378.798	566.16	822.765	1226	1596.65	1881.77
767.869	97.6561	150.553	85.449	358.072	406.9	537.108	691.73	1139.32	1558.43	1977.54
767.82	154.099	158.155	178.431	421.746	425.801	466.353	717.779	1017.87	1508.55	1922.19
767.771	163.226	118.339	171.387	371.338	346.855	534.564	787.564	1330.29	1656.74	2036.24
767.721	207.026	182.67	121.78	280.094	340.984	556.128	763.154	1205.62	1566.9	2001.25
767.672	137.698	255.146	190.347	413.093	437.393	461.692	749.238	1190.68	1587.57	1899.42
767.622	52.8769	126.091	276.587	321.329	362.003	504.364	776.883	1122.62	1525.29	1988.98
767.573	85.3355	130.035	97.5262	353.533	361.66	536.394	800.528	1158.12	1519.78	1861.13
767.524	16.2366	182.661	162.366	357.205	304.436	564.221	767.178	1164.97	1465.35	1907.8
767.474	137.606	137.606	194.267	283.306	392.582	582.802	708.266	1189.89	1550.09	1873.87
767.425	109.092	181.82	214.143	274.75	400.004	444.449	674.754	1220.21	1579.81	2012.14
767.376	40.3928	157.532	197.925	262.553	359.496	529.145	751.306	1110.8	1611.67	2076.19
767.326	129.043	153.239	56.4564	338.739	387.13	548.434	661.347	1048.48	1641.27	1951.78
767.277	56.4973	165.456	169.492	266.344	330.913	528.653	790.962	1194.51	1594.03	1832.13
767.228	101.024	72.737	193.965	432.381	339.439	541.487	707.165	1204.2	1584.05	2016.43
767.178	-16.1673	56.5854	242.509	327.387	367.805	638.607	767.945	1244.88	1624.81	2037.07
767.129	56.5893	88.926	173.81	319.325	412.293	533.556	658.861	1046.9	1499.62	1964.46
767.079	113.162	214.2	141.453	420.318	428.401	561.771	739.597	1147.79	1551.94	1883.35
767.03	52.376	124.897	181.302	366.632	423.037	555.991	709.09	1188.53	1438.33	2022.52
766.981	44.2863	112.729	205.327	346.238	277.796	458.967	664.295	1139.37	1441.32	1932.49
766.931	140.654	144.673	156.729	333.551	413.924	578.69	755.512	1237.75	1511.02	1904.86
766.882	96.6314	148.973	157.026	261.71	354.315	571.736	636.157	1175.68	1630.66	1932.63
766.832	80.489	165.002	177.076	350.127	390.372	599.643	724.401	1050.38	1581.61	1931.74
766.783	132.133	140.141	224.226	364.368	476.481	520.525	724.731	1213.22	1537.55	1969.99
766.734	176.789	116.52	132.592	369.65	450.009	590.637	699.121	1225.47	1486.64	1960.75
766.684	8.02353	188.553	236.694	349.023	332.976	589.729	786.306	1219.58	1672.91	2001.87
766.635	159.86	123.891	235.793	323.716	323.716	523.54	659.421	1174.97	1534.65	1994.25
766.585	28.1664	120.713	193.141	305.806	410.424	535.161	836.943	1187.01	1541.1	1947.5
766.536	84.0429	104.053	128.065	316.161	428.219	564.288	628.321	1180.6	1520.78	2001.02
766.487	163.654	99.7892	79.8313	343.275	411.131	494.954	754.406	1205.45	1524.78	2035.7
766.437	195.663	219.622	183.684	355.388	403.306	479.175	766.68	1154.01	1529.37	2008.54
766.388	151.726	151.726	123.777	319.423	375.323	535.034	794.566	1133.95	1637.05	1860.64
766.338	127.446	143.377	230.996	374.374	414.201	589.439	704.938	1182.86	1612.99	1995.33
766.289	127.307	210.852	210.852	362.028	397.833	556.967	724.057	1233.28	1372.53	2001.1
766.24	59.6209	170.913	151.04	377.599	365.675	552.487	683.653	1152.67	1490.52	1903.89
766.19	151.012	238.44	51.662	246.388	409.322	584.178	782.878	1172.33	1541.91	2038.66
766.141	67.8314	123.693	115.712	430.929	359.108	622.453	786.047	1240.92	1540.17	1851.4
766.091	119.403	139.304	135.324	346.27	374.131	573.137	696.52	1202	1603.99	1982.1
766.042	55.7809	155.39	91.64	330.701	394.451	525.934	804.839	1199.29	1502.1	2059.91
765.992	135.01	142.952	158.836	397.09	389.148	547.984	766.383	1139.65	1552.62	1902.06
765.943	118.805	190.088	110.885	312.853	364.335	582.144	720.749	1192.01	1591.98	1972.16
765.894	31.7858	178.795	127.143	357.591	425.135	599.957	742.994	1084.69	1621.08	1911.12
765.844	154.805	166.713	206.406	246.1	468.384	587.464	706.545	1182.87	1536.14	1933.07
765.795	170.33	146.563	130.719	396.117	340.661	613.982	760.545	1093.28	1635.96	1909.29
765.745	110.828	118.744	118.744	340.399	368.106	542.264	763.919	1143.9	1527.84	2042.4
765.696	11.8697	47.4789	146.393	276.96	451.049	502.485	704.27	1088.06	1618.24	2053.46
765.646	95.0347	194.029	134.632	293.024	372.219	550.409	748.398	1176.05	1627.47	2118.48
765.597	138.453	225.48	134.497	328.33	427.225	530.075	731.821	1238.16	1566.49	1914.6
765.548	102.899	122.687	102.899	459.088	368.062	561.987	700.505	1163.55	1539.53	1919.46
765.498	79.1205	43.5163	185.933	383.734	415.383	510.327	692.304	1210.54	1546.81	1946.36
765.449	142.202	86.9013	169.853	300.205	402.906	537.208	695.211	1145.52	1564.22	1947.38
765.399	107.153	126.996	138.902	373.051	404.8	523.859	761.977	1127.09	1531.89	1992.25
765.35	126.707	174.222	102.95	419.718	455.354	526.627	681.051	1231.44	1508.61	2039.19
765.3	122.505	165.975	86.9392	312.191	371.468	458.407	778.501	1201.34	1541.2	1999.6
765.251	146.579	126.771	194.118	249.581	348.621	479.354	772.512	1200.36	1489.56	2024.38
765.201	130.567	102.871	209.698	466.874	451.048	474.787	712.181	1103.88	1483.71	1918.93
765.152	106.731	94.8722	193.697	272.758	375.536	561.327	794.555	1142.42	1537.72	1917.21
765.102	98.3494	169.161	157.359	291.114	420.935	574.36	735.653	1140.85	1675.87	1943.38
765.053	27.5546	66.9183	133.837	346.401	381.828	499.919	708.547	1094.31	1641.47	1881.59
765.004	86.4445	168.96	180.748	294.697	369.354	518.667	679.768	1245.59	1497.06	2011.8
764.954	55.1953	181.356	153.758	335.115	465.218	563.781	756.965	1210.36	1580.95	2042.23
764.905	134.287	150.085	165.884	343.617	414.71	493.702	651.687	1184.89	1548.25	1951.11
764.855	114.143	200.735	169.247	318.814	413.277	558.908	767.515	1129.62	1499.61	1944.37
764.806	55.0224	137.556	129.696	298.693	428.388	514.852	723.151	1245.86	1477.74	2055.48
764.756	11.7702	176.554	149.09	372.724	466.886	466.886	843.533	1141.71	1553.67	2048.02
764.707	35.3228	125.592	164.84	392.476	341.454	537.692	769.253	1208.83	1542.43	1844.64
764.657	70.4211	176.053	117.369	332.544	367.755	516.422	747.247	1189.34	1596.21	2010.92
764.608	105.657	125.223	129.136	336.536	340.449	532.196	755.249	1111.35	1471.37	2054.43
764.558	125.395	164.581	133.232	329.161	352.673	489.823	771.961	1152.06	1618.38	1978.89
764.509	86.2092	199.849	121.477	293.895	376.186	521.174	760.208	1175.58	1524.34	1967.14
764.459	82.1123	121.213	230.696	324.539	340.179	539.595	801.572	1208.22	1485.84	1900.31
764.41	144.732	74.3216	172.113	367.696	352.05	524.163	680.63	1177.41	1713.31	1975.39
764.36	109.556	226.938	140.858	348.232	426.486	626.035	696.464	1181.64	1604.21	2030.7
764.311	113.275	179.678	152.336	363.262	437.477	460.913	722.618	1191.34	1535.08	1874.9
764.261	113.514	82.1997	168.314	309.227	379.684	547.998	771.111	1189.94	1620.51	2090.22
764.212	117.068	144.384	128.775	355.107	429.251	542.417	706.312	1233.12	1455.55	1916.02
764.162	97.0329	100.914	225.116	287.217	372.606	582.197	772.382	1164.39	1568.05	2002.76
764.113	73.7388	116.43	225.097	337.646	329.884	520.053	706.34	1141.01	1637.78	1932.73
764.063	97.0585	166.941	151.411	353.293	392.117	601.763	780.351	1199.64	1626.7	2022.7
764.014	97.0399	34.9344	170.79	287.238	368.752	593.884	729.74	1117.9	1665.21	1999.02
763.964	89.1578	201.574	170.563	414.778	364.384	589.217	697.757	1290.85	1643.6	1934.34
763.915	178.12	166.503	220.713	340.75	298.157	526.614	615.674	1215.86	1471.42	1936.08
763.865	108.664	166.876	236.731	310.468	310.468	562.722	822.739	1199.18	1463.08	1998.63
763.816	85.6386	182.955	151.814	326.984	443.764	580.007	844.708	1226.19	1467.53	2102.04
763.766	69.8266	201.721	178.446	353.012	325.858	477.149	783.61	1264.64	1606.01	2013.33
763.717	189.792	174.299	193.665	398.95	313.737	584.869	739.801	1123.26	1638.41	2002.5
763.667	119.202	157.654	161.499	319.154	353.761	526.796	772.89	1161.26	1572.7	2041.81
763.618	115.645	161.904	115.645	312.243	370.066	520.405	720.857	1229.7	1561.21	2004.52
763.568	76.948	146.201	157.743	411.672	327.029	596.347	781.022	1150.37	1562.04	1954.48
763.519	200.581	111.862	123.434	358.731	366.445	497.594	717.461	1107.05	1519.78	2005.81
763.469	108.228	143.015	231.917	332.414	363.336	502.487	745.999	1101.61	1573.17	2002.22
763.42	108.255	146.917	162.382	309.299	417.554	475.547	784.846	1225.6	1581.29	1929.25
763.37	134.896	165.729	161.875	316.042	389.271	562.709	809.376	1187.08	1595.63	2008.02
763.321	81.0711	185.305	243.213	320.424	370.611	517.311	868.619	1138.86	1528.77	2053.8
763.271	77.3062	104.363	181.669	421.319	355.608	587.527	769.196	1132.54	1499.74	2114.32
763.222	150.069	157.765	169.309	303.987	354.01	588.734	573.342	1204.4	1554.56	1954.75
763.172	61.3317	118.83	168.662	298.992	452.321	590.317	674.648	1257.3	1571.62	1928.11
763.122	49.7642	214.369	202.885	371.317	352.177	593.342	658.418	1228.79	1569.49	2047.99
763.073	57.6209	130.607	180.545	330.36	430.236	530.112	860.472	1233.09	1498.14	1901.49
763.023	99.9637	138.411	165.325	399.855	372.941	526.732	761.262	1153.43	1610.95	1941.6
762.974	99.7305	172.61	199.461	352.892	437.28	537.01	851.545	1150.74	1549.66	1990.77
762.924	92.0748	99.7477	149.622	395.155	406.664	556.285	748.108	1196.97	1523.07	1987.28
762.875	111.42	111.42	242.05	380.364	353.47	587.835	875.99	1141.09	1509.93	2097.77
762.825	134.401	180.481	138.241	341.763	395.523	641.285	618.245	1167.37	1658.89	2019.86
762.776	106.92	187.11	168.017	358.946	397.131	488.777	675.887	1233.4	1584.71	1993.29
762.726	79.6994	72.109	113.856	390.907	406.088	538.92	755.247	1237.24	1499.11	1912.79
762.677	110.062	110.062	148.014	337.775	375.728	538.922	690.731	1214.47	1685.08	1863.46
762.627	125.592	133.203	171.261	315.882	365.357	563.259	768.772	1141.74	1685.97	1887.68
762.578	176.321	130.324	157.156	394.806	352.642	521.297	647.789	1184.42	1575.39	2000.86
762.528	57.4794	245.246	180.102	398.524	406.188	524.979	716.577	1233.89	1674.57	2069.26
762.478	129.574	99.0863	163.873	278.204	358.235	506.864	712.659	1215.71	1627.3	1928.37
762.429	106.667	167.619	152.381	255.238	472.381	460.952	735.238	1184.76	1497.14	2007.62
762.379	94.8753	106.26	129.03	345.346	360.526	531.302	740.028	1271.33	1529.39	2037.92
762.33	52.944	155.05	139.923	370.608	397.08	514.313	639.11	1263.09	1584.54	2057.25
762.28	68.1837	117.427	204.551	329.554	378.798	545.469	833.356	1159.12	1704.59	2049.3
762.231	136.599	113.833	113.833	341.499	447.743	553.987	637.464	1248.37	1532.95	1954.13
762.181	98.7907	132.988	94.9911	353.367	395.163	471.156	737.131	1200.69	1611.05	2063.21
762.131	125.662	228.477	198.014	327.484	335.1	552.153	811.094	1229.97	1622.19	1945.86
762.082	49.5032	194.205	121.854	373.178	354.138	540.727	833.938	1191.88	1549.83	1995.36
762.032	118.526	118.526	145.29	263.815	382.341	562.041	703.507	1277.02	1678.48	2049.35
761.983	105.971	94.6172	90.8325	333.052	450.378	526.071	828.846	1142.98	1521.44	1812.87
761.933	98.1729	147.259	109.501	234.105	362.485	524.848	721.193	1102.56	1555.66	2035.2
761.883	83.0607	177.448	113.265	313.365	328.467	536.119	755.097	1261.01	1517.75	1982.13
761.834	151.173	154.952	192.746	359.036	359.036	491.312	752.085	1281.19	1666.68	2033.28
761.784	105.823	173.852	181.411	381.719	325.028	597.144	748.32	1160.27	1613.8	1916.15
761.735	52.8412	117.005	94.3592	347.242	483.119	562.381	792.617	1283.29	1483.33	2113.65
761.685	49.0977	166.177	192.614	298.363	392.781	513.637	744.019	1253.88	1544.69	2047
761.635	60.4662	173.84	143.607	385.472	415.705	468.613	752.049	1171.53	1519.21	1991.61
761.586	128.135	162.053	150.747	429.63	361.793	497.466	685.9	1104.22	1511.24	2106.69
761.536	158.34	162.111	177.191	361.921	403.391	542.882	795.473	1161.16	1685.2	1975.49
761.487	150.916	120.733	184.872	347.106	362.198	430.11	754.579	1267.69	1618.57	2124.14
761.437	82.9911	139.576	165.982	331.965	430.045	550.759	724.286	1169.42	1588.15	2037.06
761.388	63.9416	142.928	203.109	421.262	372.366	571.713	782.344	1237.46	1553.4	2053.65
761.338	97.3928	217.261	93.6469	310.908	299.67	580.611	805.364	1142.49	1498.35	1981.57
761.288	97.3881	194.776	228.487	303.401	333.367	449.483	681.716	1097.49	1603.16	1981.47
761.239	183.136	104.649	145.761	313.947	448.496	541.932	796.08	1214.68	1584.69	1999.54
761.189	115.513	197.49	134.144	309.277	387.528	503.041	681.901	1032.17	1579.92	2064.33
761.139	26.1365	145.617	149.351	287.501	298.702	496.593	672.081	1146.27	1650.33	1971.44
761.09	104.611	175.596	179.333	205.485	366.137	567.887	810.733	1247.86	1621.47	2099.69
761.04	149.693	190.859	149.693	299.386	370.49	471.533	711.042	1193.8	1657.85	2024.6
760.991	78.4594	89.6679	209.225	381.088	452.076	650.092	724.815	1143.27	1599.08	1939.07
760.941	134.907	228.593	82.4434	363.5	427.206	532.134	704.516	1146.71	1476.49	1899.94
760.891	146.159	164.897	142.411	442.224	378.514	487.196	730.794	1139.29	1708.93	2012.49
760.842	150.005	131.254	157.505	303.759	412.512	536.266	787.524	1188.79	1507.55	2070.06
760.792	111.962	78.3735	111.962	358.279	388.135	500.097	705.361	1168.14	1574.93	1922.02
760.743	37.3094	26.1166	134.314	294.744	432.789	563.371	798.42	1208.82	1548.34	2037.09
760.693	71.1129	157.197	134.74	370.536	437.906	557.675	692.415	1250.09	1519.57	2009.87
760.643	82.2514	186.935	190.674	280.402	392.563	527.156	800.081	1129.09	1637.55	1925.43
760.594	172.544	191.299	127.532	352.59	378.846	611.406	765.195	1264.07	1714.19	2138.04
760.544	78.3764	167.949	104.502	365.756	294.844	623.279	727.781	1112.2	1619.78	2000.46
760.494	142.801	161.591	116.496	413.372	420.887	522.351	807.953	1164.96	1679.79	2059.34
760.445	29.9727	146.117	209.809	329.699	355.925	569.48	715.597	1191.41	1659.74	1936.98
760.395	75.0819	127.639	232.754	375.409	367.901	540.59	713.278	1238.85	1576.72	2076.01
760.345	184.027	157.737	255.385	383.077	345.52	548.326	769.909	1325.75	1566.11	2043.08
760.296	33.738	146.198	239.915	419.851	356.123	588.54	779.722	1330.78	1510.71	2065.51
760.246	78.3744	123.16	138.088	406.801	313.498	559.817	727.762	1164.42	1668.26	1922.04
760.196	74.2248	148.45	203.142	339.872	390.657	558.64	843.819	1261.82	1636.85	2086.11
760.147	112.537	27.1641	116.418	287.163	403.581	551.043	842.087	1272.83	1563.88	2025.67
760.097	143.118	135.585	173.248	387.925	402.99	602.602	779.616	1303.13	1544.17	1981.05
760.047	119.279	197.557	231.104	387.658	354.111	495.755	734.314	1215.16	1602.82	2113.48
759.998	123.435	168.321	183.283	366.565	433.894	493.741	721.909	1204.43	1657.03	2061
759.948	70.8865	123.119	287.277	417.857	376.818	477.551	772.29	1268.5	1566.97	1902.74
759.899	122.984	167.706	216.154	324.231	354.045	600.013	853.435	1099.4	1576.43	1952.84
759.849	111.679	134.015	119.125	346.206	416.936	603.069	841.318	1142.85	1552.34	1939.5
759.799	55.9549	152.943	93.2582	294.696	380.493	477.482	787.099	1238.47	1589.12	2044.22
759.75	89.7071	156.987	194.365	392.469	347.615	512.078	713.919	1259.64	1625.94	1939.92
759.7	175.386	205.239	111.949	384.357	406.747	522.427	764.983	1235.17	1608.33	2082.25
759.65	96.922	152.839	227.394	342.955	462.243	525.616	779.104	1278.63	1632.76	2013
759.601	104.577	115.782	197.95	339.876	433.249	556.501	806.739	1232.52	1632.15	2121.43
759.551	115.718	149.314	242.635	391.949	485.27	567.393	791.364	1336.36	1702.18	1993.34
759.501	115.251	130.122	137.557	319.727	316.01	579.971	732.399	1148.79	1580.05	1992.72
759.451	144.714	129.871	185.531	300.56	404.457	512.064	805.203	1183.69	1584.43	2037.13
759.402	59.203	233.112	159.108	236.812	355.218	566.129	758.538	1269.16	1735.39	2027.7
759.352	125.915	155.542	129.618	388.855	344.414	588.838	736.973	1296.18	1551.72	1973.9
759.302	99.8698	103.569	188.643	358.792	362.49	562.23	710.185	1165.15	1631.21	2008.49
759.253	103.639	140.653	140.653	266.5	355.334	510.792	832.813	1143.73	1558.29	2128.3
759.203	107.211	207.028	158.968	343.815	476.904	528.661	720.901	1208.9	1604.47	2022.22
759.153	173.611	103.428	136.672	306.589	358.303	572.546	746.157	1145.09	1592.05	2053.78
759.104	140.376	55.4117	184.706	343.552	398.964	531.952	661.246	1267.08	1614.33	1928.33
759.054	88.318	136.157	224.475	419.51	342.232	563.027	754.383	1122.37	1593.4	1998.19
759.004	51.7752	151.627	247.781	395.71	392.012	580.622	861.687	1194.53	1579.14	2148.67
758.955	158.921	125.659	129.355	266.101	362.193	609.814	739.169	1190.06	1618.78	2110.33
758.905	73.7413	169.605	195.414	365.019	431.387	519.876	707.916	1213.04	1596.5	2094.25
758.855	132.126	168.827	121.115	356.005	385.366	528.503	664.298	1229.5	1614.87	1996.57
758.805	146.694	176.032	66.0121	410.742	377.736	550.101	722.466	1184.55	1595.29	2042.71
758.756	65.8846	190.333	164.712	439.231	409.949	479.494	743.032	1266.45	1529.99	1958.24
758.706	62.1852	139.002	146.318	373.111	336.532	545.035	705.985	1166.89	1620.47	1971.64
758.656	40.2278	201.139	219.425	387.65	358.393	515.648	757.015	1298.26	1572.54	1945.56
758.607	95.0318	120.617	58.4811	347.232	336.266	555.571	712.739	1257.34	1615.54	2196.7
758.557	117.439	135.789	183.499	300.938	355.988	598.206	708.306	1189.07	1625.8	2069.87
758.507	69.5079	120.724	190.232	237.79	325.59	559.722	713.371	1295.04	1624.29	2114.5
758.458	117.327	168.658	168.658	318.984	311.651	601.303	817.626	1154.94	1572.92	1924.9
758.408	128.014	190.193	164.59	354.782	384.043	552.29	669.331	1199.68	1517.88	2081.15
758.358	135.437	91.5115	256.232	391.669	388.009	574.692	797.98	1193.31	1614.26	1980.31
758.308	160.672	149.717	135.111	321.345	335.951	602.521	723.025	1219.65	1614.03	1979.19
758.259	149.436	138.501	189.528	371.767	404.57	594.099	747.179	1188.2	1694.82	1993.69
758.209	138.357	156.562	123.793	404.147	440.557	517.017	731.834	1139.62	1561.97	2006.17
758.159	83.7065	138.298	163.774	345.744	400.336	596.864	687.849	1233.76	1528.55	2150.89
758.109	157.043	87.6522	168	376.174	427.304	452.87	653.739	1110.26	1625.22	1946.61
758.06	168.263	135.342	69.4998	376.762	398.71	574.288	782.788	1320.5	1744.81	2081.34
758.01	83.9378	124.082	182.474	350.349	379.545	565.668	707.997	1189.73	1693.35	2040.05
757.96	80.0233	145.497	225.52	367.38	363.742	458.315	702.023	1189.44	1509.53	2098.79
757.911	156.045	224.995	130.642	373.782	326.605	544.342	801.997	1215.7	1498.76	2108.42
757.861	87.2371	178.109	163.57	425.281	457.995	545.232	799.673	1257.67	1493.93	2064.61
757.811	120.037	72.7497	50.9248	331.011	374.661	596.547	771.146	1240.38	1502.28	2073.37
757.761	123.328	119.7	116.073	311.947	351.847	565.856	754.475	1244.16	1693.94	2074.81
757.712	65.3356	192.377	181.488	359.346	486.387	533.574	754.989	1172.41	1611.61	2007.26
757.662	123.791	145.636	211.173	396.859	400.5	567.982	706.337	1241.55	1627.49	2104.45
757.612	120.222	102.006	174.868	335.164	408.025	520.961	743.189	1213.15	1606.6	2025.55
757.562	167.277	174.55	145.458	381.828	381.828	549.105	647.289	1210.94	1621.86	1963.69
757.513	116.413	149.154	156.43	327.412	414.722	542.048	862.184	1160.49	1706.18	2011.76
757.463	112.367	206.611	221.11	275.481	376.974	525.589	714.077	1181.67	1703.63	2040.74
757.413	137.949	166.99	87.1255	312.2	370.283	638.92	795.02	1303.25	1753.4	2022.04
757.363	148.624	144.999	123.249	329.873	369.748	579.997	739.496	1123.74	1736.37	2127.86
757.313	36.0918	202.114	137.149	313.999	397.01	566.642	729.055	1216.29	1681.88	2075.28
757.264	133.629	205.861	115.571	303.374	343.102	577.856	787.329	1253.23	1664.95	2203.08
757.214	144.459	137.236	151.682	339.479	353.925	505.608	743.965	1188.18	1487.93	1924.92
757.164	104.606	147.892	234.463	364.319	353.498	544.675	717.817	1197.56	1644.85	2019.99
757.114	191.284	205.72	166.02	350.085	407.831	519.714	783.181	1292.07	1656.59	1981.41
757.065	79.2956	115.339	187.426	410.895	299.161	519.026	832.604	1207.46	1589.52	2032.85
757.015	79.297	100.923	158.594	364.045	346.023	555.079	742.508	1203.87	1654.42	2126.6
756.965	57.8728	177.235	166.384	321.917	408.726	560.642	698.09	1204.48	1537.24	2076.18
756.915	147.608	187.211	144.008	306.018	399.623	547.231	741.643	1227.67	1638.09	2106.12
756.866	32.35	132.995	129.4	305.528	413.362	542.762	815.94	1222.11	1649.85	2066.81
756.816	75.5782	89.974	190.745	392.287	316.708	597.427	726.99	1238.04	1673.52	1965.03
756.766	53.9849	161.955	136.762	273.523	439.077	464.27	788.179	1277.64	1515.18	2098.21
756.716	161.11	200.492	189.752	268.517	340.121	633.699	726.785	1231.6	1518.01	2069.37
756.666	118.574	125.76	172.471	438.364	431.178	585.683	679.105	1228.86	1670.81	2030.13
756.617	111.348	183.185	165.226	334.044	391.513	607.025	783.027	1318.21	1555.28	2022.22
756.567	160.848	114.381	164.423	386.036	421.78	514.714	732.753	1251.04	1662.1	2101.75
756.517	146.466	260.781	189.334	321.511	421.537	593.009	800.205	1150.3	1621.84	2014.8
756.467	82.3013	178.916	107.35	325.627	450.868	515.278	683.459	1227.36	1674.65	1950.18
756.417	42.8356	203.469	235.596	381.951	492.61	535.445	760.333	1256.51	1652.74	2077.53
756.368	132.136	185.705	192.847	432.12	353.553	607.111	807.101	1139.23	1582.06	1996.32
756.318	124.991	146.419	192.844	299.979	385.688	499.966	810.659	1235.63	1546.32	1992.72
756.268	103.267	188.729	181.608	359.654	356.093	569.749	740.674	1228.52	1623.79	2083.15
756.218	78.3222	160.204	259.887	373.811	405.851	562.496	751.181	1164.15	1584.24	2054.18
756.168	89.1343	146.18	124.788	392.191	381.495	541.937	780.817	1233.62	1640.07	2149.92
756.119	182.009	178.44	178.44	317.624	403.275	581.715	735.174	1220.53	1723.73	2123.44
756.069	49.936	114.139	110.573	342.418	442.29	563.563	774.008	1255.53	1583.68	2008.14
756.019	-28.5362	142.681	196.187	381.672	381.672	567.158	692.004	1159.28	1608.73	2079.58
755.969	78.3921	181.727	114.025	270.809	427.593	580.814	730.471	1186.57	1617.73	2034.63
755.919	74.5487	149.097	134.898	450.842	372.743	550.24	695.788	1210.53	1593.92	2062.51
755.87	64.0797	106.8	106.8	420.078	348.878	491.278	744.037	1267.35	1708.79	1968.67
755.82	71.1489	120.953	163.643	341.515	337.957	579.864	782.638	1227.32	1654.21	1974.38
755.77	88.8518	163.487	103.068	351.853	323.421	639.733	856.532	1243.93	1617.1	2068.47
755.72	67.7627	135.525	160.491	399.443	388.744	495.738	695.46	1226.86	1633.44	2064.98
755.67	135.215	74.7243	174.357	352.272	444.787	587.119	733.009	1188.47	1626.14	2095.84
755.62	7.09914	163.28	181.028	301.714	422.399	578.58	862.546	1253	1611.51	2041
755.571	52.9912	77.7204	176.637	385.069	370.938	579.37	731.278	1187	1459.02	2048.99
755.521	120.456	74.399	194.855	340.11	410.966	545.593	814.846	1204.56	1569.46	2037.12
755.471	70.5603	158.761	141.121	412.778	377.497	557.426	733.827	1287.72	1640.53	2049.78
755.421	127.823	99.4181	170.431	305.356	404.774	575.205	756.288	1271.13	1601.34	2077.13
755.371	88.7019	166.76	120.635	337.067	404.481	546.404	713.163	1266.66	1671.14	1972.73
755.321	88.4254	95.4994	254.665	406.757	410.294	562.385	746.31	1121.23	1545.68	1959.51
755.272	81.0631	186.798	137.455	352.448	482.854	447.609	757.764	1159.55	1712.9	2040.68
755.222	140.839	186.611	186.611	397.87	411.953	584.481	693.631	1387.26	1521.06	1996.39
755.172	52.7431	137.132	186.359	260.2	421.945	502.818	738.404	1234.19	1638.55	1965.56
755.122	126.357	189.536	182.516	389.602	354.503	515.959	754.634	1214.43	1632.12	2105.96
755.072	88.1494	116.357	144.565	405.487	401.961	518.319	761.611	1177.68	1720.68	1949.87
755.022	130.117	182.868	123.084	365.736	407.936	559.153	794.772	1315.24	1621.19	2102.98
754.973	59.5466	168.131	140.11	329.257	413.323	602.471	760.094	1246.97	1677.81	2094.64
754.923	87.3337	139.734	167.681	310.908	363.308	492.562	831.417	1240.14	1627.9	2040.12
754.873	73.5086	161.019	112.013	269.531	395.546	668.578	763.089	1340.66	1729.2	2103.75
754.823	101.458	90.9625	125.948	367.349	384.841	468.807	762.686	1133.53	1658.32	2029.16
754.773	45.5818	147.264	136.745	382.186	357.641	568.019	859.041	1153.57	1668.99	2016.12
754.723	84.1108	133.175	164.717	364.48	445.086	651.858	834.098	1321.24	1664.69	2207.91
754.673	73.3218	171.084	174.576	418.982	370.1	509.761	729.726	1152.2	1578.16	2070.47
754.624	122.087	149.993	160.458	289.521	362.774	634.854	767.406	1287.15	1684.8	2012.7
754.574	76.9077	178.286	181.782	363.564	391.53	531.363	807.531	1282.96	1671	2177.89
754.524	59.4532	150.382	171.365	367.211	503.604	531.582	737.919	1255.51	1759.12	2157.8
754.474	118.641	157.024	160.514	324.517	362.901	617.629	785.122	1266.66	1615.61	1933.14
[truncated: 2,268 more rows]
