# Supplementary material for: Fluorescence-based monitoring of the pressure-induced aggregation microenvironment evolution for an AIEgen under multiple excitation channels
Source: Nat Commun. 2022 Sep 6;13:5234. doi: 10.1038/s41467-022-32968-9 (PMC9448794; doi:10.1038/s41467-022-32968-9)
Supplement: Supplementary file 2 — Source Data [file 41467_2022_32968_MOESM2_ESM.zip › Source Data/Fig.3/Fig.i.xls]

## Sheet: Sheet1
Pressure	P+ intensity		Pressure	P- intensity
0	200		19.48	2977
0.22	200		18.98	2816
1.08	200		17.57	2543
2.04	200		16.19	2426
2.72	200		14.95	1872
3.52	200		13.03	1668
4.17	200		12.06	1634
4.76	200		10.69	1547
5.31	200		9.49	1725
6.9	540		8.64	2497
7.19	482		6.95	3868
7.69	501		5.11	3192
8.51	608		3.46	1574
9.3	705		1.83	1086
9.94	713		0.41	965
10.8	867
11.81	1033
12.9	1137
13.9	1324
14.95	1754
16.79	2477
19.48	2977
