# Supplementary material for: Fluorescence-based monitoring of the pressure-induced aggregation microenvironment evolution for an AIEgen under multiple excitation channels
Source: Nat Commun. 2022 Sep 6;13:5234. doi: 10.1038/s41467-022-32968-9 (PMC9448794; doi:10.1038/s41467-022-32968-9)
Supplement: Supplementary file 2 — Source Data [file 41467_2022_32968_MOESM2_ESM.zip › Source Data/Supplementary Information/Supplementary Figure 11/Supplementary Figure 11a.xls]

## Sheet: Sheet1
	0.6 GPa		1.3 GPa		2.5 GPa		4.8 GPa		6.1 GPa		7.6 GPa		9.1 GPa		10.1 GPa		14.8 GPa		19 GPa
-3.17628	--	-3.18858	--	-3.15188	--	-3.17628	--	-3.17628	--	-3.17628	--	-3.16408	--	-3.17628	--	-3.16408	--	-3.12748	--
-3.16407	--	-3.17637	--	-3.13967	--	-3.16407	--	-3.16407	--	-3.16407	--	-3.15187	--	-3.16407	--	-3.15187	--	-3.11527	--
-3.15185	--	-3.16415	--	-3.12745	--	-3.15185	--	-3.15185	--	-3.15185	--	-3.13965	--	-3.15185	--	-3.13965	--	-3.10305	--
-3.13963	--	-3.15193	--	-3.11523	--	-3.13963	--	-3.13963	--	-3.13963	--	-3.12743	--	-3.13963	--	-3.12743	--	-3.09083	--
-3.12742	--	-3.13972	--	-3.10302	--	-3.12742	--	-3.12742	--	-3.12742	--	-3.11522	--	-3.12742	--	-3.11522	--	-3.07862	--
-3.1152	--	-3.1275	--	-3.0908	--	-3.1152	--	-3.1152	--	-3.1152	--	-3.103	--	-3.1152	--	-3.103	--	-3.0664	--
-3.10298	--	-3.11528	--	-3.07858	--	-3.10298	--	-3.10298	--	-3.10298	--	-3.09078	--	-3.10298	--	-3.09078	--	-3.05418	--
-3.09077	--	-3.10307	--	-3.06637	--	-3.09077	--	-3.09077	--	-3.09077	--	-3.07857	--	-3.09077	--	-3.07857	--	-3.04197	--
-3.07855	--	-3.09085	--	-3.05415	--	-3.07855	--	-3.07855	--	-3.07855	--	-3.06635	--	-3.07855	--	-3.06635	--	-3.02975	--
-3.06633	--	-3.07863	--	-3.04193	--	-3.06633	--	-3.06633	--	-3.06633	--	-3.05413	--	-3.06633	--	-3.05413	--	-3.01753	--
-3.05412	--	-3.06642	--	-3.02972	--	-3.05412	--	-3.05412	--	-3.05412	--	-3.04192	--	-3.05412	--	-3.04192	--	-3.00532	--
-3.0419	--	-3.0542	--	-3.0175	--	-3.0419	--	-3.0419	--	-3.0419	--	-3.0297	--	-3.0419	--	-3.0297	--	-2.9931	--
-3.02968	--	-3.04198	--	-3.00528	--	-3.02968	--	-3.02968	--	-3.02968	--	-3.01748	--	-3.02968	--	-3.01748	--	-2.98088	--
-3.01746	--	-3.02976	--	-2.99306	--	-3.01746	--	-3.01746	--	-3.01746	--	-3.00526	--	-3.01746	--	-3.00526	--	-2.96866	--
-3.00525	--	-3.01755	--	-2.98085	--	-3.00525	--	-3.00525	--	-3.00525	--	-2.99305	--	-3.00525	--	-2.99305	--	-2.95645	--
-2.99303	--	-3.00533	--	-2.96863	--	-2.99303	--	-2.99303	--	-2.99303	--	-2.98083	--	-2.99303	--	-2.98083	--	-2.94423	--
-2.98081	--	-2.99311	--	-2.95641	--	-2.98081	--	-2.98081	--	-2.98081	--	-2.96861	--	-2.98081	--	-2.96861	--	-2.93201	--
-2.9686	--	-2.9809	--	-2.9442	--	-2.9686	--	-2.9686	--	-2.9686	--	-2.9564	--	-2.9686	--	-2.9564	--	-2.9198	--
-2.95638	--	-2.96868	--	-2.93198	--	-2.95638	--	-2.95638	--	-2.95638	--	-2.94418	--	-2.95638	--	-2.94418	--	-2.90758	--
-2.94416	--	-2.95646	--	-2.91976	--	-2.94416	--	-2.94416	--	-2.94416	--	-2.93196	--	-2.94416	--	-2.93196	--	-2.89536	--
-2.93195	--	-2.94425	--	-2.90755	--	-2.93195	--	-2.93195	--	-2.93195	--	-2.91975	--	-2.93195	--	-2.91975	--	-2.88315	--
-2.91973	--	-2.93203	--	-2.89533	--	-2.91973	--	-2.91973	--	-2.91973	--	-2.90753	--	-2.91973	--	-2.90753	--	-2.87093	--
-2.90751	--	-2.91981	--	-2.88311	--	-2.90751	--	-2.90751	--	-2.90751	--	-2.89531	--	-2.90751	--	-2.89531	--	-2.85871	--
-2.8953	--	-2.9076	--	-2.8709	--	-2.8953	--	-2.8953	--	-2.8953	--	-2.8831	--	-2.8953	--	-2.8831	--	-2.8465	--
-2.88308	--	-2.89538	--	-2.85868	--	-2.88308	--	-2.88308	--	-2.88308	--	-2.87088	--	-2.88308	--	-2.87088	--	-2.83428	--
-2.87086	--	-2.88316	--	-2.84646	--	-2.87086	--	-2.87086	--	-2.87086	--	-2.85866	--	-2.87086	--	-2.85866	--	-2.82206	--
-2.85865	--	-2.87095	--	-2.83425	--	-2.85865	--	-2.85865	--	-2.85865	--	-2.84645	--	-2.85865	--	-2.84645	--	-2.80985	--
-2.84643	--	-2.85873	--	-2.82203	--	-2.84643	--	-2.84643	--	-2.84643	--	-2.83423	--	-2.84643	--	-2.83423	--	-2.79763	--
-2.83421	--	-2.84651	--	-2.80981	--	-2.83421	--	-2.83421	--	-2.83421	--	-2.82201	--	-2.83421	--	-2.82201	--	-2.78541	--
-2.822	--	-2.8343	--	-2.7976	--	-2.822	--	-2.822	--	-2.822	--	-2.8098	--	-2.822	--	-2.8098	--	-2.7732	--
-2.80978	--	-2.82208	--	-2.78538	--	-2.80978	--	-2.80978	--	-2.80978	--	-2.79758	--	-2.80978	--	-2.79758	--	-2.76098	--
-2.79756	--	-2.80986	--	-2.77316	--	-2.79756	--	-2.79756	--	-2.79756	--	-2.78536	--	-2.79756	--	-2.78536	--	-2.74876	--
-2.78535	--	-2.79765	--	-2.76095	--	-2.78535	--	-2.78535	--	-2.78535	--	-2.77315	--	-2.78535	--	-2.77315	--	-2.73655	--
-2.77313	--	-2.78543	--	-2.74873	--	-2.77313	--	-2.77313	--	-2.77313	--	-2.76093	--	-2.77313	--	-2.76093	--	-2.72433	--
-2.76091	--	-2.77321	--	-2.73651	--	-2.76091	--	-2.76091	--	-2.76091	--	-2.74871	--	-2.76091	--	-2.74871	--	-2.71211	--
-2.7487	--	-2.761	--	-2.7243	--	-2.7487	--	-2.7487	--	-2.7487	--	-2.7365	--	-2.7487	--	-2.7365	--	-2.6999	--
-2.73648	--	-2.74878	--	-2.71208	--	-2.73648	--	-2.73648	--	-2.73648	--	-2.72428	--	-2.73648	--	-2.72428	--	-2.68768	--
-2.72426	--	-2.73656	--	-2.69986	--	-2.72426	--	-2.72426	--	-2.72426	--	-2.71206	--	-2.72426	--	-2.71206	--	-2.67546	--
-2.71204	--	-2.72434	--	-2.68764	--	-2.71204	--	-2.71204	--	-2.71204	--	-2.69984	--	-2.71204	--	-2.69984	--	-2.66324	--
-2.69983	--	-2.71213	--	-2.67543	--	-2.69983	--	-2.69983	--	-2.69983	--	-2.68763	--	-2.69983	--	-2.68763	--	-2.65103	--
-2.68761	--	-2.69991	--	-2.66321	--	-2.68761	--	-2.68761	--	-2.68761	--	-2.67541	--	-2.68761	--	-2.67541	--	-2.63881	--
-2.67539	--	-2.68769	--	-2.65099	--	-2.67539	--	-2.67539	--	-2.67539	--	-2.66319	--	-2.67539	--	-2.66319	--	-2.62659	--
-2.66318	--	-2.67548	--	-2.63878	--	-2.66318	--	-2.66318	--	-2.66318	--	-2.65098	--	-2.66318	--	-2.65098	--	-2.61438	--
-2.65096	--	-2.66326	--	-2.62656	--	-2.65096	--	-2.65096	--	-2.65096	--	-2.63876	--	-2.65096	--	-2.63876	--	-2.60216	--
-2.63874	--	-2.65104	--	-2.61434	--	-2.63874	--	-2.63874	--	-2.63874	--	-2.62654	--	-2.63874	--	-2.62654	--	-2.58994	--
-2.62653	--	-2.63883	--	-2.60213	--	-2.62653	--	-2.62653	--	-2.62653	--	-2.61433	--	-2.62653	--	-2.61433	--	-2.57773	--
-2.61431	--	-2.62661	--	-2.58991	--	-2.61431	--	-2.61431	--	-2.61431	--	-2.60211	--	-2.61431	--	-2.60211	--	-2.56551	--
-2.60209	--	-2.61439	--	-2.57769	--	-2.60209	--	-2.60209	--	-2.60209	--	-2.58989	--	-2.60209	--	-2.58989	--	-2.55329	--
-2.58988	--	-2.60218	--	-2.56548	--	-2.58988	--	-2.58988	--	-2.58988	--	-2.57768	--	-2.58988	--	-2.57768	--	-2.54108	--
-2.57766	--	-2.58996	--	-2.55326	--	-2.57766	--	-2.57766	--	-2.57766	--	-2.56546	--	-2.57766	--	-2.56546	--	-2.52886	--
-2.56544	--	-2.57774	--	-2.54104	--	-2.56544	--	-2.56544	--	-2.56544	--	-2.55324	--	-2.56544	--	-2.55324	--	-2.51664	--
-2.55323	--	-2.56553	--	-2.52883	--	-2.55323	--	-2.55323	--	-2.55323	--	-2.54103	--	-2.55323	--	-2.54103	--	-2.50443	--
-2.54101	--	-2.55331	--	-2.51661	--	-2.54101	--	-2.54101	--	-2.54101	--	-2.52881	--	-2.54101	--	-2.52881	--	-2.49221	--
-2.52879	--	-2.54109	--	-2.50439	--	-2.52879	--	-2.52879	--	-2.52879	--	-2.51659	--	-2.52879	--	-2.51659	--	-2.47999	--
-2.51658	--	-2.52888	--	-2.49218	--	-2.51658	--	-2.51658	--	-2.51658	--	-2.50438	--	-2.51658	--	-2.50438	--	-2.46778	--
-2.50436	--	-2.51666	--	-2.47996	--	-2.50436	--	-2.50436	--	-2.50436	--	-2.49216	--	-2.50436	--	-2.49216	--	-2.45556	--
-2.49214	--	-2.50444	--	-2.46774	--	-2.49214	--	-2.49214	--	-2.49214	--	-2.47994	--	-2.49214	--	-2.47994	--	-2.44334	--
-2.47993	--	-2.49223	--	-2.45553	--	-2.47993	--	-2.47993	--	-2.47993	--	-2.46773	--	-2.47993	--	-2.46773	--	-2.43113	--
-2.46771	--	-2.48001	--	-2.44331	--	-2.46771	--	-2.46771	--	-2.46771	--	-2.45551	--	-2.46771	--	-2.45551	--	-2.41891	--
-2.45549	--	-2.46779	--	-2.43109	--	-2.45549	--	-2.45549	--	-2.45549	--	-2.44329	--	-2.45549	--	-2.44329	--	-2.40669	--
-2.44328	--	-2.45558	--	-2.41888	--	-2.44328	--	-2.44328	--	-2.44328	--	-2.43108	--	-2.44328	--	-2.43108	--	-2.39448	--
-2.43106	--	-2.44336	--	-2.40666	--	-2.43106	--	-2.43106	--	-2.43106	--	-2.41886	--	-2.43106	--	-2.41886	--	-2.38226	--
-2.41884	--	-2.43114	--	-2.39444	--	-2.41884	--	-2.41884	--	-2.41884	--	-2.40664	--	-2.41884	--	-2.40664	--	-2.37004	--
-2.40663	--	-2.41893	--	-2.38223	--	-2.40663	--	-2.40663	--	-2.40663	--	-2.39443	--	-2.40663	--	-2.39443	--	-2.35783	--
-2.39441	--	-2.40671	--	-2.37001	--	-2.39441	--	-2.39441	--	-2.39441	--	-2.38221	--	-2.39441	--	-2.38221	--	-2.34561	--
-2.38219	--	-2.39449	--	-2.35779	--	-2.38219	--	-2.38219	--	-2.38219	--	-2.36999	--	-2.38219	--	-2.36999	--	-2.33339	--
-2.36997	--	-2.38227	--	-2.34557	--	-2.36997	--	-2.36997	--	-2.36997	--	-2.35777	--	-2.36997	--	-2.35777	--	-2.32117	--
-2.35776	--	-2.37006	--	-2.33336	--	-2.35776	--	-2.35776	--	-2.35776	--	-2.34556	--	-2.35776	--	-2.34556	--	-2.30896	--
-2.34554	--	-2.35784	--	-2.32114	--	-2.34554	--	-2.34554	--	-2.34554	--	-2.33334	--	-2.34554	--	-2.33334	--	-2.29674	--
-2.33332	--	-2.34562	--	-2.30892	--	-2.33332	--	-2.33332	--	-2.33332	--	-2.32112	--	-2.33332	--	-2.32112	--	-2.28452	--
-2.32111	--	-2.33341	--	-2.29671	--	-2.32111	--	-2.32111	--	-2.32111	--	-2.30891	--	-2.32111	--	-2.30891	--	-2.27231	--
-2.30889	--	-2.32119	--	-2.28449	--	-2.30889	--	-2.30889	--	-2.30889	--	-2.29669	--	-2.30889	--	-2.29669	--	-2.26009	--
-2.29667	--	-2.30897	--	-2.27227	--	-2.29667	--	-2.29667	--	-2.29667	--	-2.28447	--	-2.29667	--	-2.28447	--	-2.24787	--
-2.28446	--	-2.29676	--	-2.26006	--	-2.28446	--	-2.28446	--	-2.28446	--	-2.27226	--	-2.28446	--	-2.27226	--	-2.23566	--
-2.27224	--	-2.28454	--	-2.24784	--	-2.27224	--	-2.27224	--	-2.27224	--	-2.26004	--	-2.27224	--	-2.26004	--	-2.22344	--
-2.26002	--	-2.27232	--	-2.23562	--	-2.26002	--	-2.26002	--	-2.26002	--	-2.24782	--	-2.26002	--	-2.24782	--	-2.21122	--
-2.24781	--	-2.26011	--	-2.22341	--	-2.24781	--	-2.24781	--	-2.24781	--	-2.23561	--	-2.24781	--	-2.23561	--	-2.19901	--
-2.23559	--	-2.24789	--	-2.21119	--	-2.23559	--	-2.23559	--	-2.23559	--	-2.22339	--	-2.23559	--	-2.22339	--	-2.18679	--
-2.22337	--	-2.23567	--	-2.19897	--	-2.22337	--	-2.22337	--	-2.22337	--	-2.21117	--	-2.22337	--	-2.21117	--	-2.17457	--
-2.21116	--	-2.22346	--	-2.18676	--	-2.21116	--	-2.21116	--	-2.21116	--	-2.19896	--	-2.21116	--	-2.19896	--	-2.16236	--
-2.19894	--	-2.21124	--	-2.17454	--	-2.19894	--	-2.19894	--	-2.19894	--	-2.18674	--	-2.19894	--	-2.18674	--	-2.15014	--
-2.18672	--	-2.19902	--	-2.16232	--	-2.18672	--	-2.18672	--	-2.18672	--	-2.17452	--	-2.18672	--	-2.17452	--	-2.13792	--
-2.17451	--	-2.18681	--	-2.15011	--	-2.17451	--	-2.17451	--	-2.17451	--	-2.16231	--	-2.17451	--	-2.16231	--	-2.12571	--
-2.16229	--	-2.17459	--	-2.13789	--	-2.16229	--	-2.16229	--	-2.16229	--	-2.15009	--	-2.16229	--	-2.15009	--	-2.11349	--
-2.15007	--	-2.16237	--	-2.12567	--	-2.15007	--	-2.15007	--	-2.15007	--	-2.13787	--	-2.15007	--	-2.13787	--	-2.10127	--
-2.13786	--	-2.15016	--	-2.11346	--	-2.13786	--	-2.13786	--	-2.13786	--	-2.12566	--	-2.13786	--	-2.12566	--	-2.08906	--
-2.12564	--	-2.13794	--	-2.10124	--	-2.12564	--	-2.12564	--	-2.12564	--	-2.11344	--	-2.12564	--	-2.11344	--	-2.07684	--
-2.11342	--	-2.12572	--	-2.08902	--	-2.11342	--	-2.11342	--	-2.11342	--	-2.10122	--	-2.11342	--	-2.10122	--	-2.06462	--
-2.10121	--	-2.11351	--	-2.07681	--	-2.10121	--	-2.10121	--	-2.10121	--	-2.08901	--	-2.10121	--	-2.08901	--	-2.05241	--
-2.08899	--	-2.10129	--	-2.06459	--	-2.08899	--	-2.08899	--	-2.08899	--	-2.07679	--	-2.08899	--	-2.07679	--	-2.04019	--
-2.07677	--	-2.08907	--	-2.05237	--	-2.07677	--	-2.07677	--	-2.07677	--	-2.06457	--	-2.07677	--	-2.06457	--	-2.02797	--
-2.06455	--	-2.07685	--	-2.04015	--	-2.06455	--	-2.06455	--	-2.06455	--	-2.05235	--	-2.06455	--	-2.05235	--	-2.01575	--
-2.05234	--	-2.06464	--	-2.02794	--	-2.05234	--	-2.05234	--	-2.05234	--	-2.04014	--	-2.05234	--	-2.04014	--	-2.00354	--
-2.04012	--	-2.05242	--	-2.01572	--	-2.04012	--	-2.04012	--	-2.04012	--	-2.02792	--	-2.04012	--	-2.02792	--	-1.99132	--
-2.0279	--	-2.0402	--	-2.0035	--	-2.0279	--	-2.0279	--	-2.0279	--	-2.0157	--	-2.0279	--	-2.0157	--	-1.9791	--
-2.01569	--	-2.02799	--	-1.99129	--	-2.01569	--	-2.01569	--	-2.01569	--	-2.00349	--	-2.01569	--	-2.00349	--	-1.96689	--
-2.00347	--	-2.01577	--	-1.97907	--	-2.00347	--	-2.00347	--	-2.00347	--	-1.99127	--	-2.00347	--	-1.99127	--	-1.95467	--
-1.99125	--	-2.00355	--	-1.96685	--	-1.99125	--	-1.99125	--	-1.99125	--	-1.97905	--	-1.99125	--	-1.97905	--	-1.94245	--
-1.97904	--	-1.99134	--	-1.95464	--	-1.97904	--	-1.97904	--	-1.97904	--	-1.96684	--	-1.97904	--	-1.96684	--	-1.93024	--
-1.96682	--	-1.97912	--	-1.94242	--	-1.96682	--	-1.96682	--	-1.96682	--	-1.95462	--	-1.96682	--	-1.95462	--	-1.91802	--
-1.9546	--	-1.9669	--	-1.9302	--	-1.9546	--	-1.9546	--	-1.9546	--	-1.9424	--	-1.9546	--	-1.9424	--	-1.9058	--
-1.94239	--	-1.95469	--	-1.91799	--	-1.94239	--	-1.94239	--	-1.94239	--	-1.93019	--	-1.94239	--	-1.93019	--	-1.89359	--
-1.93017	--	-1.94247	--	-1.90577	--	-1.93017	--	-1.93017	--	-1.93017	--	-1.91797	--	-1.93017	--	-1.91797	--	-1.88137	--
-1.91795	--	-1.93025	--	-1.89355	--	-1.91795	--	-1.91795	--	-1.91795	--	-1.90575	--	-1.91795	--	-1.90575	--	-1.86915	--
-1.90574	--	-1.91804	--	-1.88134	--	-1.90574	--	-1.90574	--	-1.90574	--	-1.89354	--	-1.90574	--	-1.89354	--	-1.85694	--
-1.89352	--	-1.90582	--	-1.86912	--	-1.89352	--	-1.89352	--	-1.89352	--	-1.88132	--	-1.89352	--	-1.88132	--	-1.84472	--
-1.8813	--	-1.8936	--	-1.8569	--	-1.8813	--	-1.8813	--	-1.8813	--	-1.8691	--	-1.8813	--	-1.8691	--	-1.8325	--
-1.86909	--	-1.88139	--	-1.84469	--	-1.86909	--	-1.86909	--	-1.86909	--	-1.85689	--	-1.86909	--	-1.85689	--	-1.82029	--
-1.85687	--	-1.86917	--	-1.83247	--	-1.85687	--	-1.85687	--	-1.85687	--	-1.84467	--	-1.85687	--	-1.84467	--	-1.80807	--
-1.84465	--	-1.85695	--	-1.82025	--	-1.84465	--	-1.84465	--	-1.84465	--	-1.83245	--	-1.84465	--	-1.83245	--	-1.79585	--
-1.83244	--	-1.84474	--	-1.80804	--	-1.83244	--	-1.83244	--	-1.83244	--	-1.82024	--	-1.83244	--	-1.82024	--	-1.78364	--
-1.82022	--	-1.83252	--	-1.79582	--	-1.82022	--	-1.82022	--	-1.82022	--	-1.80802	--	-1.82022	--	-1.80802	--	-1.77142	--
-1.808	--	-1.8203	--	-1.7836	--	-1.808	--	-1.808	--	-1.808	--	-1.7958	--	-1.808	--	-1.7958	--	-1.7592	--
-1.79579	--	-1.80809	--	-1.77139	--	-1.79579	--	-1.79579	--	-1.79579	--	-1.78359	--	-1.79579	--	-1.78359	--	-1.74699	--
-1.78357	--	-1.79587	--	-1.75917	--	-1.78357	--	-1.78357	--	-1.78357	--	-1.77137	--	-1.78357	--	-1.77137	--	-1.73477	--
-1.77135	--	-1.78365	--	-1.74695	--	-1.77135	--	-1.77135	--	-1.77135	--	-1.75915	--	-1.77135	--	-1.75915	--	-1.72255	--
-1.75913	--	-1.77143	--	-1.73473	--	-1.75913	--	-1.75913	--	-1.75913	--	-1.74693	--	-1.75913	--	-1.74693	--	-1.71033	--
-1.74692	--	-1.75922	--	-1.72252	--	-1.74692	--	-1.74692	--	-1.74692	--	-1.73472	--	-1.74692	--	-1.73472	--	-1.69812	--
-1.7347	--	-1.747	--	-1.7103	--	-1.7347	--	-1.7347	--	-1.7347	--	-1.7225	--	-1.7347	--	-1.7225	--	-1.6859	--
-1.72248	--	-1.73478	--	-1.69808	--	-1.72248	--	-1.72248	--	-1.72248	--	-1.71028	--	-1.72248	--	-1.71028	--	-1.67368	--
-1.71027	--	-1.72257	--	-1.68587	--	-1.71027	--	-1.71027	--	-1.71027	--	-1.69807	--	-1.71027	--	-1.69807	--	-1.66147	--
-1.69805	--	-1.71035	--	-1.67365	--	-1.69805	--	-1.69805	--	-1.69805	--	-1.68585	--	-1.69805	--	-1.68585	--	-1.64925	--
-1.68583	--	-1.69813	--	-1.66143	--	-1.68583	--	-1.68583	--	-1.68583	--	-1.67363	--	-1.68583	--	-1.67363	--	-1.63703	--
-1.67362	--	-1.68592	--	-1.64922	--	-1.67362	--	-1.67362	--	-1.67362	--	-1.66142	--	-1.67362	--	-1.66142	--	-1.62482	--
-1.6614	--	-1.6737	--	-1.637	--	-1.6614	--	-1.6614	--	-1.6614	--	-1.6492	--	-1.6614	--	-1.6492	--	-1.6126	--
-1.64918	--	-1.66148	--	-1.62478	--	-1.64918	--	-1.64918	--	-1.64918	--	-1.63698	--	-1.64918	--	-1.63698	--	-1.60038	--
-1.63697	--	-1.64927	--	-1.61257	--	-1.63697	--	-1.63697	--	-1.63697	--	-1.62477	--	-1.63697	--	-1.62477	--	-1.58817	--
-1.62475	--	-1.63705	--	-1.60035	--	-1.62475	--	-1.62475	--	-1.62475	--	-1.61255	--	-1.62475	--	-1.61255	--	-1.57595	--
-1.61253	--	-1.62483	--	-1.58813	--	-1.61253	--	-1.61253	--	-1.61253	--	-1.60033	--	-1.61253	--	-1.60033	--	-1.56373	--
-1.60032	--	-1.61262	--	-1.57592	--	-1.60032	--	-1.60032	--	-1.60032	--	-1.58812	--	-1.60032	--	-1.58812	--	-1.55152	--
-1.5881	--	-1.6004	--	-1.5637	--	-1.5881	--	-1.5881	--	-1.5881	--	-1.5759	--	-1.5881	--	-1.5759	--	-1.5393	--
-1.57588	--	-1.58818	--	-1.55148	--	-1.57588	--	-1.57588	--	-1.57588	--	-1.56368	--	-1.57588	--	-1.56368	--	-1.52708	--
-1.56367	--	-1.57597	--	-1.53927	--	-1.56367	--	-1.56367	--	-1.56367	--	-1.55147	--	-1.56367	--	-1.55147	--	-1.51487	--
-1.55145	--	-1.56375	--	-1.52705	--	-1.55145	--	-1.55145	--	-1.55145	--	-1.53925	--	-1.55145	--	-1.53925	--	-1.50265	--
-1.53923	--	-1.55153	--	-1.51483	--	-1.53923	--	-1.53923	--	-1.53923	--	-1.52703	--	-1.53923	--	-1.52703	--	-1.49043	--
-1.52702	--	-1.53932	--	-1.50262	--	-1.52702	--	-1.52702	--	-1.52702	--	-1.51482	--	-1.52702	--	-1.51482	--	-1.47822	--
-1.5148	--	-1.5271	--	-1.4904	--	-1.5148	--	-1.5148	--	-1.5148	--	-1.5026	--	-1.5148	--	-1.5026	--	-1.466	--
-1.50258	--	-1.51488	--	-1.47818	--	-1.50258	--	-1.50258	--	-1.50258	--	-1.49038	--	-1.50258	--	-1.49038	--	-1.45378	--
-1.49037	--	-1.50267	--	-1.46597	--	-1.49037	--	-1.49037	--	-1.49037	--	-1.47817	--	-1.49037	--	-1.47817	--	-1.44157	--
-1.47815	--	-1.49045	--	-1.45375	--	-1.47815	--	-1.47815	--	-1.47815	--	-1.46595	--	-1.47815	--	-1.46595	--	-1.42935	--
-1.46593	--	-1.47823	--	-1.44153	--	-1.46593	--	-1.46593	--	-1.46593	--	-1.45373	--	-1.46593	--	-1.45373	--	-1.41713	--
-1.45371	--	-1.46601	--	-1.42931	--	-1.45371	--	-1.45371	--	-1.45371	--	-1.44151	--	-1.45371	--	-1.44151	--	-1.40491	--
-1.4415	--	-1.4538	--	-1.4171	--	-1.4415	--	-1.4415	--	-1.4415	--	-1.4293	--	-1.4415	--	-1.4293	--	-1.3927	--
-1.42928	--	-1.44158	--	-1.40488	--	-1.42928	--	-1.42928	--	-1.42928	--	-1.41708	--	-1.42928	--	-1.41708	--	-1.38048	--
-1.41706	--	-1.42936	--	-1.39266	--	-1.41706	--	-1.41706	--	-1.41706	--	-1.40486	--	-1.41706	--	-1.40486	--	-1.36826	--
-1.40485	--	-1.41715	--	-1.38045	--	-1.40485	--	-1.40485	--	-1.40485	--	-1.39265	--	-1.40485	--	-1.39265	--	-1.35605	--
-1.39263	--	-1.40493	--	-1.36823	--	-1.39263	--	-1.39263	--	-1.39263	--	-1.38043	--	-1.39263	--	-1.38043	--	-1.34383	--
-1.38041	--	-1.39271	--	-1.35601	--	-1.38041	--	-1.38041	--	-1.38041	--	-1.36821	--	-1.38041	--	-1.36821	--	-1.33161	--
-1.3682	--	-1.3805	--	-1.3438	--	-1.3682	--	-1.3682	--	-1.3682	--	-1.356	--	-1.3682	--	-1.356	--	-1.3194	--
-1.35598	--	-1.36828	--	-1.33158	--	-1.35598	--	-1.35598	--	-1.35598	--	-1.34378	--	-1.35598	--	-1.34378	--	-1.30718	--
-1.34376	--	-1.35606	--	-1.31936	--	-1.34376	--	-1.34376	--	-1.34376	--	-1.33156	--	-1.34376	--	-1.33156	--	-1.29496	--
-1.33155	--	-1.34385	--	-1.30715	--	-1.33155	--	-1.33155	--	-1.33155	--	-1.31935	--	-1.33155	--	-1.31935	--	-1.28275	--
-1.31933	--	-1.33163	--	-1.29493	--	-1.31933	--	-1.31933	--	-1.31933	--	-1.30713	--	-1.31933	--	-1.30713	--	-1.27053	--
-1.30711	--	-1.31941	--	-1.28271	--	-1.30711	--	-1.30711	--	-1.30711	--	-1.29491	--	-1.30711	--	-1.29491	--	-1.25831	--
-1.2949	--	-1.3072	--	-1.2705	--	-1.2949	--	-1.2949	--	-1.2949	--	-1.2827	--	-1.2949	--	-1.2827	--	-1.2461	--
-1.28268	--	-1.29498	--	-1.25828	--	-1.28268	--	-1.28268	--	-1.28268	--	-1.27048	--	-1.28268	--	-1.27048	--	-1.23388	--
-1.27046	--	-1.28276	--	-1.24606	--	-1.27046	--	-1.27046	--	-1.27046	--	-1.25826	--	-1.27046	--	-1.25826	--	-1.22166	--
-1.25825	--	-1.27055	--	-1.23385	--	-1.25825	--	-1.25825	--	-1.25825	--	-1.24605	--	-1.25825	--	-1.24605	--	-1.20945	--
-1.24603	--	-1.25833	--	-1.22163	--	-1.24603	--	-1.24603	--	-1.24603	--	-1.23383	--	-1.24603	--	-1.23383	--	-1.19723	--
-1.23381	--	-1.24611	--	-1.20941	--	-1.23381	--	-1.23381	--	-1.23381	--	-1.22161	--	-1.23381	--	-1.22161	--	-1.18501	--
-1.2216	--	-1.2339	--	-1.1972	--	-1.2216	--	-1.2216	--	-1.2216	--	-1.2094	--	-1.2216	--	-1.2094	--	-1.1728	--
-1.20938	--	-1.22168	--	-1.18498	--	-1.20938	--	-1.20938	--	-1.20938	--	-1.19718	--	-1.20938	--	-1.19718	--	-1.16058	--
-1.19716	--	-1.20946	--	-1.17276	--	-1.19716	--	-1.19716	--	-1.19716	--	-1.18496	--	-1.19716	--	-1.18496	--	-1.14836	--
-1.18495	--	-1.19725	--	-1.16055	--	-1.18495	--	-1.18495	--	-1.18495	--	-1.17275	--	-1.18495	--	-1.17275	--	-1.13615	--
-1.17273	--	-1.18503	--	-1.14833	--	-1.17273	--	-1.17273	--	-1.17273	--	-1.16053	--	-1.17273	--	-1.16053	--	-1.12393	--
-1.16051	--	-1.17281	--	-1.13611	--	-1.16051	--	-1.16051	--	-1.16051	--	-1.14831	--	-1.16051	--	-1.14831	--	-1.11171	--
-1.14829	--	-1.16059	--	-1.12389	--	-1.14829	--	-1.14829	--	-1.14829	--	-1.13609	--	-1.14829	--	-1.13609	--	-1.09949	--
-1.13608	--	-1.14838	--	-1.11168	--	-1.13608	--	-1.13608	--	-1.13608	--	-1.12388	--	-1.13608	--	-1.12388	--	-1.08728	--
-1.12386	--	-1.13616	--	-1.09946	--	-1.12386	--	-1.12386	--	-1.12386	--	-1.11166	--	-1.12386	--	-1.11166	--	-1.07506	--
-1.11164	--	-1.12394	--	-1.08724	--	-1.11164	--	-1.11164	--	-1.11164	--	-1.09944	--	-1.11164	--	-1.09944	--	-1.06284	--
-1.09943	--	-1.11173	--	-1.07503	--	-1.09943	--	-1.09943	--	-1.09943	--	-1.08723	--	-1.09943	--	-1.08723	--	-1.05063	--
-1.08721	--	-1.09951	--	-1.06281	--	-1.08721	--	-1.08721	--	-1.08721	--	-1.07501	--	-1.08721	--	-1.07501	--	-1.03841	--
-1.07499	--	-1.08729	--	-1.05059	--	-1.07499	--	-1.07499	--	-1.07499	--	-1.06279	--	-1.07499	--	-1.06279	--	-1.02619	--
-1.06278	--	-1.07508	--	-1.03838	--	-1.06278	--	-1.06278	--	-1.06278	--	-1.05058	--	-1.06278	--	-1.05058	--	-1.01398	--
-1.05056	--	-1.06286	--	-1.02616	--	-1.05056	--	-1.05056	--	-1.05056	--	-1.03836	--	-1.05056	--	-1.03836	--	-1.00176	--
-1.03834	--	-1.05064	--	-1.01394	--	-1.03834	--	-1.03834	--	-1.03834	--	-1.02614	--	-1.03834	--	-1.02614	--	-0.98954	--
-1.02613	--	-1.03843	--	-1.00173	--	-1.02613	--	-1.02613	--	-1.02613	--	-1.01393	--	-1.02613	--	-1.01393	--	-0.97733	--
-1.01391	--	-1.02621	--	-0.98951	--	-1.01391	--	-1.01391	--	-1.01391	--	-1.00171	--	-1.01391	--	-1.00171	--	-0.96511	--
-1.00169	--	-1.01399	--	-0.97729	--	-1.00169	--	-1.00169	--	-1.00169	--	-0.98949	--	-1.00169	--	-0.98949	--	-0.95289	--
-0.98948	--	-1.00178	--	-0.96508	--	-0.98948	--	-0.98948	--	-0.98948	--	-0.97728	--	-0.98948	--	-0.97728	--	-0.94068	--
-0.97726	--	-0.98956	--	-0.95286	--	-0.97726	--	-0.97726	--	-0.97726	--	-0.96506	--	-0.97726	--	-0.96506	--	-0.92846	--
-0.96504	--	-0.97734	--	-0.94064	--	-0.96504	--	-0.96504	--	-0.96504	--	-0.95284	--	-0.96504	--	-0.95284	--	-0.91624	--
-0.95283	--	-0.96513	--	-0.92843	--	-0.95283	--	-0.95283	--	-0.95283	--	-0.94063	--	-0.95283	--	-0.94063	--	-0.90403	--
-0.94061	--	-0.95291	--	-0.91621	--	-0.94061	--	-0.94061	--	-0.94061	--	-0.92841	--	-0.94061	--	-0.92841	--	-0.89181	--
-0.92839	--	-0.94069	--	-0.90399	--	-0.92839	--	-0.92839	--	-0.92839	--	-0.91619	--	-0.92839	--	-0.91619	--	-0.87959	--
-0.91618	--	-0.92848	--	-0.89178	--	-0.91618	--	-0.91618	--	-0.91618	--	-0.90398	--	-0.91618	--	-0.90398	--	-0.86738	--
-0.90396	--	-0.91626	--	-0.87956	--	-0.90396	--	-0.90396	--	-0.90396	--	-0.89176	--	-0.90396	--	-0.89176	--	-0.85516	--
-0.89174	--	-0.90404	--	-0.86734	--	-0.89174	--	-0.89174	--	-0.89174	--	-0.87954	--	-0.89174	--	-0.87954	--	-0.84294	--
-0.87953	--	-0.89183	--	-0.85513	--	-0.87953	--	-0.87953	--	-0.87953	--	-0.86733	--	-0.87953	--	-0.86733	--	-0.83073	--
-0.86731	--	-0.87961	--	-0.84291	--	-0.86731	--	-0.86731	--	-0.86731	--	-0.85511	--	-0.86731	--	-0.85511	--	-0.81851	--
-0.85509	--	-0.86739	--	-0.83069	--	-0.85509	--	-0.85509	--	-0.85509	--	-0.84289	--	-0.85509	--	-0.84289	--	-0.80629	--
-0.84287	--	-0.85518	--	-0.81847	--	-0.84287	--	-0.84287	--	-0.84287	--	-0.83067	--	-0.84287	--	-0.83067	--	-0.79407	--
-0.83066	--	-0.84296	--	-0.80626	--	-0.83066	--	-0.83066	--	-0.83066	--	-0.81846	--	-0.83066	--	-0.81846	--	-0.78186	--
-0.81844	--	-0.83074	--	-0.79404	--	-0.81844	--	-0.81844	--	-0.81844	--	-0.80624	--	-0.81844	--	-0.80624	--	-0.76964	--
-0.80622	--	-0.81852	--	-0.78182	--	-0.80622	--	-0.80622	--	-0.80622	--	-0.79402	--	-0.80622	--	-0.79402	--	-0.75742	--
-0.79401	--	-0.80631	--	-0.76961	--	-0.79401	--	-0.79401	--	-0.79401	--	-0.78181	--	-0.79401	--	-0.78181	--	-0.74521	--
-0.78179	--	-0.79409	--	-0.75739	--	-0.78179	--	-0.78179	--	-0.78179	--	-0.76959	--	-0.78179	--	-0.76959	--	-0.73299	--
-0.76957	--	-0.78187	--	-0.74517	--	-0.76957	--	-0.76957	--	-0.76957	--	-0.75737	--	-0.76957	--	-0.75737	--	-0.72077	--
-0.75736	--	-0.76966	--	-0.73296	--	-0.75736	--	-0.75736	--	-0.75736	--	-0.74516	--	-0.75736	--	-0.74516	--	-0.70856	--
-0.74514	--	-0.75744	--	-0.72074	--	-0.74514	--	-0.74514	--	-0.74514	--	-0.73294	--	-0.74514	--	-0.73294	--	-0.69634	--
-0.73292	--	-0.74522	--	-0.70852	--	-0.73292	--	-0.73292	--	-0.73292	--	-0.72072	--	-0.73292	--	-0.72072	--	-0.68412	--
-0.72071	--	-0.73301	--	-0.69631	--	-0.72071	--	-0.72071	--	-0.72071	--	-0.70851	--	-0.72071	--	-0.70851	--	-0.67191	--
-0.70849	--	-0.72079	--	-0.68409	--	-0.70849	--	-0.70849	--	-0.70849	--	-0.69629	--	-0.70849	--	-0.69629	--	-0.65969	--
-0.69627	--	-0.70857	--	-0.67187	--	-0.69627	--	-0.69627	--	-0.69627	--	-0.68407	--	-0.69627	--	-0.68407	--	-0.64747	--
-0.68406	--	-0.69636	--	-0.65966	--	-0.68406	--	-0.68406	--	-0.68406	--	-0.67186	--	-0.68406	--	-0.67186	--	-0.63526	--
-0.67184	--	-0.68414	--	-0.64744	--	-0.67184	--	-0.67184	--	-0.67184	--	-0.65964	--	-0.67184	--	-0.65964	--	-0.62304	--
-0.65962	--	-0.67192	--	-0.63522	--	-0.65962	--	-0.65962	--	-0.65962	--	-0.64742	--	-0.65962	--	-0.64742	--	-0.61082	--
-0.64741	--	-0.65971	--	-0.62301	--	-0.64741	--	-0.64741	--	-0.64741	--	-0.63521	--	-0.64741	--	-0.63521	--	-0.59861	--
-0.63519	--	-0.64749	--	-0.61079	--	-0.63519	--	-0.63519	--	-0.63519	--	-0.62299	--	-0.63519	--	-0.62299	--	-0.58639	--
-0.62297	--	-0.63527	--	-0.59857	--	-0.62297	--	-0.62297	--	-0.62297	--	-0.61077	--	-0.62297	--	-0.61077	--	-0.57417	--
-0.61076	--	-0.62306	--	-0.58636	--	-0.61076	--	-0.61076	--	-0.61076	--	-0.59856	--	-0.61076	--	-0.59856	--	-0.56196	--
-0.59854	--	-0.61084	--	-0.57414	--	-0.59854	--	-0.59854	--	-0.59854	--	-0.58634	--	-0.59854	--	-0.58634	--	-0.54974	--
-0.58632	--	-0.59862	--	-0.56192	--	-0.58632	--	-0.58632	--	-0.58632	--	-0.57412	--	-0.58632	--	-0.57412	--	-0.53752	--
-0.57411	--	-0.58641	--	-0.54971	--	-0.57411	--	-0.57411	--	-0.57411	--	-0.56191	--	-0.57411	--	-0.56191	--	-0.52531	--
-0.56189	--	-0.57419	--	-0.53749	--	-0.56189	--	-0.56189	--	-0.56189	--	-0.54969	--	-0.56189	--	-0.54969	--	-0.51309	--
-0.54967	--	-0.56197	--	-0.52527	--	-0.54967	--	-0.54967	--	-0.54967	--	-0.53747	--	-0.54967	--	-0.53747	--	-0.50087	--
-0.53746	--	-0.54976	--	-0.51306	--	-0.53746	--	-0.53746	--	-0.53746	--	-0.52526	--	-0.53746	--	-0.52526	--	-0.48866	--
-0.52524	--	-0.53754	--	-0.50084	--	-0.52524	--	-0.52524	--	-0.52524	--	-0.51304	--	-0.52524	--	-0.51304	--	-0.47644	--
-0.51302	--	-0.52532	--	-0.48862	--	-0.51302	--	-0.51302	--	-0.51302	--	-0.50082	--	-0.51302	--	-0.50082	--	-0.46422	--
-0.5008	--	-0.5131	--	-0.4764	--	-0.5008	--	-0.5008	--	-0.5008	--	-0.4886	--	-0.5008	--	-0.4886	--	-0.452	--
-0.48859	--	-0.50089	--	-0.46419	--	-0.48859	--	-0.48859	--	-0.48859	--	-0.47639	--	-0.48859	--	-0.47639	--	-0.43979	--
-0.47637	--	-0.48867	--	-0.45197	--	-0.47637	--	-0.47637	--	-0.47637	--	-0.46417	--	-0.47637	--	-0.46417	--	-0.42757	--
-0.46415	--	-0.47645	--	-0.43975	--	-0.46415	--	-0.46415	--	-0.46415	--	-0.45195	--	-0.46415	--	-0.45195	--	-0.41535	--
-0.45194	--	-0.46424	--	-0.42754	--	-0.45194	--	-0.45194	--	-0.45194	--	-0.43974	--	-0.45194	--	-0.43974	--	-0.40314	--
-0.43972	--	-0.45202	--	-0.41532	--	-0.43972	--	-0.43972	--	-0.43972	--	-0.42752	--	-0.43972	--	-0.42752	--	-0.39092	--
-0.4275	--	-0.4398	--	-0.4031	--	-0.4275	--	-0.4275	--	-0.4275	--	-0.4153	--	-0.4275	--	-0.4153	--	-0.3787	--
-0.41529	--	-0.42759	--	-0.39089	--	-0.41529	--	-0.41529	--	-0.41529	--	-0.40309	--	-0.41529	--	-0.40309	--	-0.36649	--
-0.40307	--	-0.41537	--	-0.37867	--	-0.40307	--	-0.40307	--	-0.40307	--	-0.39087	--	-0.40307	--	-0.39087	--	-0.35427	--
-0.39085	--	-0.40315	--	-0.36645	--	-0.39085	--	-0.39085	--	-0.39085	--	-0.37865	--	-0.39085	--	-0.37865	--	-0.34205	--
-0.37864	--	-0.39094	--	-0.35424	--	-0.37864	--	-0.37864	--	-0.37864	--	-0.36644	--	-0.37864	--	-0.36644	--	-0.32984	--
-0.36642	--	-0.37872	--	-0.34202	--	-0.36642	--	-0.36642	--	-0.36642	--	-0.35422	--	-0.36642	--	-0.35422	--	-0.31762	--
-0.3542	--	-0.3665	--	-0.3298	--	-0.3542	--	-0.3542	--	-0.3542	--	-0.342	--	-0.3542	--	-0.342	--	-0.3054	--
-0.34199	--	-0.35429	--	-0.31759	--	-0.34199	--	-0.34199	--	-0.34199	--	-0.32979	--	-0.34199	--	-0.32979	--	-0.29319	--
-0.32977	--	-0.34207	--	-0.30537	--	-0.32977	--	-0.32977	--	-0.32977	--	-0.31757	--	-0.32977	--	-0.31757	--	-0.28097	--
-0.31755	--	-0.32985	--	-0.29315	--	-0.31755	--	-0.31755	--	-0.31755	--	-0.30535	--	-0.31755	--	-0.30535	--	-0.26875	--
-0.30534	--	-0.31764	--	-0.28094	--	-0.30534	--	-0.30534	--	-0.30534	--	-0.29314	--	-0.30534	--	-0.29314	--	-0.25654	--
-0.29312	--	-0.30542	--	-0.26872	--	-0.29312	--	-0.29312	--	-0.29312	--	-0.28092	--	-0.29312	--	-0.28092	--	-0.24432	--
-0.2809	--	-0.2932	--	-0.2565	--	-0.2809	--	-0.2809	--	-0.2809	--	-0.2687	--	-0.2809	--	-0.2687	--	-0.2321	--
-0.26869	--	-0.28099	--	-0.24429	--	-0.26869	--	-0.26869	--	-0.26869	--	-0.25649	--	-0.26869	--	-0.25649	--	-0.21989	--
-0.25647	--	-0.26877	--	-0.23207	--	-0.25647	--	-0.25647	--	-0.25647	--	-0.24427	--	-0.25647	--	-0.24427	--	-0.20767	--
-0.24425	--	-0.25655	--	-0.21985	--	-0.24425	--	-0.24425	--	-0.24425	--	-0.23205	--	-0.24425	--	-0.23205	--	-0.19545	--
-0.23204	--	-0.24434	--	-0.20764	--	-0.23204	--	-0.23204	--	-0.23204	--	-0.21984	--	-0.23204	--	-0.21984	--	-0.18324	--
-0.21982	--	-0.23212	--	-0.19542	--	-0.21982	--	-0.21982	--	-0.21982	--	-0.20762	--	-0.21982	--	-0.20762	--	-0.17102	--
-0.2076	--	-0.2199	--	-0.1832	--	-0.2076	--	-0.2076	--	-0.2076	--	-0.1954	--	-0.2076	--	-0.1954	--	-0.1588	--
-0.19538	--	-0.20768	--	-0.17098	--	-0.19538	--	-0.19538	--	-0.19538	--	-0.18318	--	-0.19538	--	-0.18318	--	-0.14658	--
-0.18317	--	-0.19547	--	-0.15877	--	-0.18317	--	-0.18317	--	-0.18317	--	-0.17097	--	-0.18317	--	-0.17097	--	-0.13437	--
-0.17095	--	-0.18325	--	-0.14655	--	-0.17095	--	-0.17095	--	-0.17095	--	-0.15875	--	-0.17095	--	-0.15875	--	-0.12215	--
-0.15873	--	-0.17103	--	-0.13433	--	-0.15873	--	-0.15873	--	-0.15873	--	-0.14653	--	-0.15873	--	-0.14653	--	-0.10993	--
-0.14652	--	-0.15882	--	-0.12212	--	-0.14652	--	-0.14652	--	-0.14652	--	-0.13432	--	-0.14652	--	-0.13432	--	-0.09772	--
-0.1343	--	-0.1466	--	-0.1099	--	-0.1343	--	-0.1343	--	-0.1343	--	-0.1221	--	-0.1343	--	-0.1221	--	-0.0855	--
-0.12208	--	-0.13438	--	-0.09768	--	-0.12208	--	-0.12208	--	-0.12208	--	-0.10988	--	-0.12208	--	-0.10988	--	-0.07328	--
-0.10987	--	-0.12217	--	-0.08547	--	-0.10987	--	-0.10987	--	-0.10987	--	-0.09767	--	-0.10987	--	-0.09767	--	-0.06107	--
-0.09765	--	-0.10995	--	-0.07325	--	-0.09765	--	-0.09765	--	-0.09765	--	-0.08545	--	-0.09765	--	-0.08545	--	-0.04885	--
-0.08543	--	-0.09773	--	-0.06103	--	-0.08543	--	-0.08543	--	-0.08543	--	-0.07323	--	-0.08543	--	-0.07323	--	-0.03663	--
-0.07322	--	-0.08552	--	-0.04882	--	-0.07322	--	-0.07322	--	-0.07322	--	-0.06102	--	-0.07322	--	-0.06102	--	-0.02442	--
-0.061	--	-0.0733	--	-0.0366	--	-0.061	--	-0.061	--	-0.061	--	-0.0488	--	-0.061	--	-0.0488	--	-0.0122	--
-0.04878	--	-0.06108	--	-0.02438	--	-0.04878	--	-0.04878	--	-0.04878	--	-0.03658	--	-0.04878	--	-0.03658	--	1.67969e-05	--
-0.03657	--	-0.04887	--	-0.01217	--	-0.03657	--	-0.03657	--	-0.03657	--	-0.02437	--	-0.03657	--	-0.02437	--	0.01223	--
-0.02435	--	-0.03665	--	5.03906e-05	--	-0.02435	--	-0.02435	--	-0.02435	--	-0.01215	--	-0.02435	--	-0.01215	--	0.02445	--
-0.01213	--	-0.02443	--	0.01227	--	-0.01213	--	-0.01213	--	-0.01213	--	6.71875e-05	--	-0.01213	--	6.71875e-05	--	0.03667	0.0026
8.39844e-05	--	-0.01222	--	0.02448	--	8.39844e-05	--	8.39844e-05	--	8.39844e-05	--	0.01228	--	8.39844e-05	--	0.01228	--	0.04888	0.00806
0.0123	--	7.8125e-07	--	0.0367	--	0.0123	--	0.0123	--	0.0123	--	0.0245	--	0.0123	--	0.0245	--	0.0611	0.01691
0.02452	--	0.01222	--	0.04892	--	0.02452	--	0.02452	--	0.02452	--	0.03672	0.00185	0.02452	--	0.03672	0.000800407	0.07332	0.04188
0.03673	--	0.02443	0.00869	0.06113	0.01429	0.03673	0.00387	0.03673	0.00343	0.03673	--	0.04893	0.00609	0.03673	0.00338	0.04893	0.00538	0.08553	0.08715
0.04895	--	0.03665	0.0165	0.07335	0.03171	0.04895	0.01285	0.04895	0.0093	0.04895	0.00496	0.06115	0.01677	0.04895	0.00935	0.06115	0.01463	0.09775	0.15531
0.06117	0.02618	0.04887	0.03626	0.08557	0.06051	0.06117	0.02864	0.06117	0.02476	0.06117	0.01413	0.07337	0.0383	0.06117	0.02358	0.07337	0.03347	0.10997	0.26847
0.07338	0.0301	0.06108	0.08122	0.09778	0.1118	0.07338	0.05924	0.07338	0.05055	0.07338	0.03241	0.08558	0.07744	0.07338	0.05119	0.08558	0.07029	0.12218	0.39698
0.0856	0.0589	0.0733	0.14311	0.11	0.19008	0.0856	0.10827	0.0856	0.0935	0.0856	0.06699	0.0978	0.13804	0.0856	0.09799	0.0978	0.14538	0.1344	0.55099
0.09782	0.10733	0.08552	0.24387	0.12222	0.28922	0.09782	0.18229	0.09782	0.16056	0.09782	0.12287	0.11002	0.22962	0.09782	0.17098	0.11002	0.24318	0.14662	0.71202
0.11004	0.15576	0.09774	0.32617	0.13444	0.39375	0.11004	0.28464	0.11004	0.26151	0.11004	0.20689	0.12224	0.3526	0.11004	0.27451	0.12224	0.37656	0.15884	0.83689
0.12225	0.24476	0.10995	0.438	0.14665	0.51983	0.12225	0.41115	0.12225	0.3814	0.12225	0.31807	0.13445	0.49392	0.12225	0.4123	0.13445	0.54239	0.17105	0.93939
0.13447	0.40969	0.12217	0.56982	0.15887	0.64626	0.13447	0.54809	0.13447	0.52124	0.13447	0.45343	0.14667	0.64811	0.13447	0.56398	0.14667	0.71389	0.18327	1
0.14669	0.49607	0.13439	0.6734	0.17109	0.75568	0.14669	0.68346	0.14669	0.66166	0.14669	0.60605	0.15889	0.77724	0.14669	0.71931	0.15889	0.8552	0.19549	0.96904
0.1589	0.65314	0.1466	0.77633	0.1833	0.84535	0.1589	0.80418	0.1589	0.78253	0.1589	0.74842	0.1711	0.89991	0.1589	0.8398	0.1711	0.96034	0.2077	0.92222
0.17112	0.83115	0.15882	0.83583	0.19552	0.89918	0.17112	0.894	0.17112	0.89149	0.17112	0.86601	0.18332	0.96876	0.17112	0.95017	0.18332	1	0.21992	0.88528
0.18334	0.91492	0.17104	0.91075	0.20774	0.97427	0.18334	0.9513	0.18334	0.95245	0.18334	0.95166	0.19554	0.99662	0.18334	0.99119	0.19554	0.99076	0.23214	0.81296
0.19555	0.92147	0.18325	0.97655	0.21995	0.97741	0.19555	0.98788	0.19555	0.9876	0.19555	0.99329	0.20775	1	0.19555	1	0.20775	0.94987	0.24435	0.72607
0.20777	1	0.19547	1	0.23217	1	0.20777	1	0.20777	1	0.20777	1	0.21997	0.96657	0.20777	0.98361	0.21997	0.88139	0.25657	0.64776
0.21999	0.94503	0.20769	0.9481	0.24439	0.98147	0.21999	0.985	0.21999	0.97157	0.21999	0.98058	0.23219	0.91691	0.21999	0.92547	0.23219	0.80914	0.26879	0.58715
0.2322	0.98298	0.2199	0.95223	0.2566	0.96457	0.2322	0.95584	0.2322	0.94753	0.2322	0.95023	0.2444	0.85206	0.2322	0.86056	0.2444	0.73798	0.281	0.53928
0.24442	0.99607	0.23212	0.9253	0.26882	0.94129	0.24442	0.93567	0.24442	0.89719	0.24442	0.8988	0.25662	0.79446	0.24442	0.80352	0.25662	0.66114	0.29322	0.50078
0.25664	0.89267	0.24434	0.88903	0.28104	0.90661	0.25664	0.88962	0.25664	0.85514	0.25664	0.84319	0.26884	0.73309	0.25664	0.73343	0.26884	0.58466	0.30544	0.43028
0.26885	0.94895	0.25655	0.88925	0.29325	0.88716	0.26885	0.8594	0.26885	0.81262	0.26885	0.79502	0.28105	0.68037	0.26885	0.66869	0.28105	0.52674	0.31765	0.42638
0.28107	0.84031	0.26877	0.86145	0.30547	0.85841	0.28107	0.82148	0.28107	0.77589	0.28107	0.73732	0.29327	0.63373	0.28107	0.61681	0.29327	0.48425	0.32987	0.3936
0.29329	0.88743	0.28099	0.83822	0.31769	0.8472	0.29329	0.78733	0.29329	0.73315	0.29329	0.70271	0.30549	0.58676	0.29329	0.56097	0.30549	0.432	0.34209	0.3642
0.3055	0.89136	0.2932	0.81759	0.3299	0.81218	0.3055	0.75166	0.3055	0.69351	0.3055	0.65495	0.3177	0.54999	0.3055	0.52507	0.3177	0.4013	0.3543	0.34209
0.31772	0.81545	0.30542	0.8076	0.34212	0.80231	0.31772	0.72256	0.31772	0.65777	0.31772	0.61998	0.32992	0.51998	0.31772	0.48139	0.32992	0.36491	0.36652	0.31868
0.32994	0.79058	0.31764	0.7759	0.35434	0.77833	0.32994	0.69923	0.32994	0.63215	0.32994	0.58535	0.34214	0.48692	0.32994	0.44741	0.34214	0.34367	0.37874	0.30671
0.34215	0.73953	0.32985	0.74853	0.36655	0.75649	0.34215	0.67236	0.34215	0.60608	0.34215	0.54713	0.35435	0.45254	0.34215	0.41447	0.35435	0.33122	0.39095	0.30203
0.35437	0.78665	0.34207	0.72139	0.37877	0.73094	0.35437	0.64653	0.35437	0.57849	0.35437	0.52391	0.36657	0.43082	0.35437	0.39209	0.36657	0.29244	0.40317	0.28512
0.36659	0.79188	0.35429	0.70684	0.39099	0.7134	0.36659	0.62319	0.36659	0.54868	0.36659	0.49139	0.37879	0.41083	0.36659	0.37497	0.37879	0.29812	0.41539	0.27445
0.3788	0.71073	0.3665	0.69012	0.4032	0.69034	0.3788	0.59554	0.3788	0.53279	0.3788	0.4751	0.391	0.38492	0.3788	0.34808	0.391	0.27716	0.4276	0.24402
0.39102	0.74476	0.37872	0.67036	0.41542	0.67187	0.39102	0.57844	0.39102	0.50346	0.39102	0.45331	0.40322	0.36901	0.39102	0.33345	0.40322	0.25169	0.43982	0.23517
0.40324	0.62827	0.39094	0.66189	0.42764	0.67844	0.40324	0.55807	0.40324	0.48998	0.40324	0.43077	0.41544	0.3529	0.40324	0.31384	0.41544	0.24653	0.45204	0.2206
0.41546	0.67147	0.40316	0.65277	0.43986	0.64708	0.41546	0.54049	0.41546	0.47128	0.41546	0.41762	0.42766	0.33319	0.41546	0.29006	0.42766	0.23583	0.46426	0.22425
0.42767	0.61911	0.41537	0.62258	0.45207	0.62971	0.42767	0.52043	0.42767	0.45459	0.42767	0.39965	0.43987	0.31977	0.42767	0.28125	0.43987	0.22048	0.47647	0.22216
0.43989	0.65969	0.42759	0.60934	0.46429	0.5987	0.43989	0.50474	0.43989	0.43764	0.43989	0.38018	0.45209	0.30448	0.43989	0.27477	0.45209	0.21538	0.48869	0.20994
0.45211	0.62565	0.43981	0.59131	0.47651	0.59806	0.45211	0.4866	0.45211	0.42061	0.45211	0.35949	0.46431	0.29058	0.45211	0.2608	0.46431	0.21182	0.50091	0.19095
0.46432	0.57723	0.45202	0.58697	0.48872	0.58662	0.46432	0.47446	0.46432	0.40366	0.46432	0.35166	0.47652	0.27994	0.46432	0.25018	0.47652	0.19719	0.51312	0.19329
0.47654	0.51571	0.46424	0.56982	0.50094	0.56844	0.47654	0.45896	0.47654	0.38894	0.47654	0.33808	0.48874	0.27075	0.47654	0.23626	0.48874	0.1881	0.52534	0.19485
0.48876	0.57461	0.47646	0.562	0.51316	0.56345	0.48876	0.43983	0.48876	0.37643	0.48876	0.32251	0.50096	0.25762	0.48876	0.22273	0.50096	0.17958	0.53756	0.18965
0.50097	0.50654	0.48867	0.5355	0.52537	0.54196	0.50097	0.43583	0.50097	0.3654	0.50097	0.31511	0.51317	0.24977	0.50097	0.21529	0.51317	0.17543	0.54977	0.18028
0.51319	0.56414	0.50089	0.54159	0.53759	0.53226	0.51319	0.42673	0.51319	0.35619	0.51319	0.2992	0.52539	0.24151	0.51319	0.20728	0.52539	0.1694	0.56199	0.16545
0.52541	0.51832	0.51311	0.54528	0.54981	0.52448	0.52541	0.40645	0.52541	0.34187	0.52541	0.28713	0.53761	0.2334	0.52541	0.20031	0.53761	0.16547	0.57421	0.16857
0.53762	0.53272	0.52532	0.50945	0.56202	0.50758	0.53762	0.3924	0.53762	0.33029	0.53762	0.27983	0.54982	0.22308	0.53762	0.19357	0.54982	0.1595	0.58642	0.15973
0.54984	0.4699	0.53754	0.50163	0.57424	0.50624	0.54984	0.38014	0.54984	0.3219	0.54984	0.27123	0.56204	0.21681	0.54984	0.1887	0.56204	0.1579	0.59864	0.13788
0.56206	0.51309	0.54976	0.49034	0.58646	0.48737	0.56206	0.37061	0.56206	0.3162	0.56206	0.26491	0.57426	0.20599	0.56206	0.18124	0.57426	0.15411	0.61086	0.15557
0.57427	0.50785	0.56197	0.48274	0.59867	0.48383	0.57427	0.36425	0.57427	0.3005	0.57427	0.25722	0.58647	0.20291	0.57427	0.17579	0.58647	0.14255	0.62307	0.13085
0.58649	0.4712	0.57419	0.47188	0.61089	0.47006	0.58649	0.35405	0.58649	0.29576	0.58649	0.24613	0.59869	0.19601	0.58649	0.17098	0.59869	0.14298	0.63529	0.13814
0.59871	0.45419	0.58641	0.47709	0.62311	0.45804	0.59871	0.35091	0.59871	0.28531	0.59871	0.23939	0.61091	0.19016	0.59871	0.16163	0.61091	0.13927	0.64751	0.13814
0.61092	0.43194	0.59862	0.43996	0.63532	0.45113	0.61092	0.33899	0.61092	0.27873	0.61092	0.23544	0.62312	0.18501	0.61092	0.15761	0.62312	0.13294	0.65972	0.12539
0.62314	0.47251	0.61084	0.45212	0.64754	0.44004	0.62314	0.33113	0.62314	0.27784	0.62314	0.2226	0.63534	0.17887	0.62314	0.1547	0.63534	0.12901	0.67194	0.13163
0.63536	0.43455	0.62306	0.45125	0.65976	0.43377	0.63536	0.3245	0.63536	0.2688	0.63536	0.22139	0.64756	0.17318	0.63536	0.14947	0.64756	0.13032	0.68416	0.12383
0.64757	0.43979	0.63527	0.43018	0.67197	0.43365	0.64757	0.32211	0.64757	0.25929	0.64757	0.21449	0.65977	0.17165	0.64757	0.1478	0.65977	0.12224	0.69637	0.1155
0.65979	0.44895	0.64749	0.42237	0.68419	0.41721	0.65979	0.30809	0.65979	0.25077	0.65979	0.21339	0.67199	0.16614	0.65979	0.14099	0.67199	0.1245	0.70859	0.12201
0.67201	0.41754	0.65971	0.41889	0.69641	0.41518	0.67201	0.30373	0.67201	0.2477	0.67201	0.20316	0.68421	0.1624	0.67201	0.13737	0.68421	0.11817	0.72081	0.11446
0.68422	0.40314	0.67192	0.41303	0.70862	0.40357	0.68422	0.29704	0.68422	0.24199	0.68422	0.19939	0.69642	0.15582	0.68422	0.13308	0.69642	0.11846	0.73302	0.12019
0.69644	0.43848	0.68414	0.40195	0.72084	0.40211	0.69644	0.28754	0.69644	0.23474	0.69644	0.19221	0.70864	0.14862	0.69644	0.12897	0.70864	0.113	0.74524	0.11082
0.70866	0.41754	0.69636	0.40955	0.73306	0.40066	0.70866	0.27929	0.70866	0.22991	0.70866	0.19039	0.72086	0.15206	0.70866	0.12678	0.72086	0.10689	0.75746	0.10796
0.72087	0.39005	0.70857	0.37894	0.74527	0.37383	0.72087	0.27315	0.72087	0.2228	0.72087	0.18634	0.73307	0.14751	0.72087	0.12314	0.73307	0.11162	0.76967	0.1051
0.73309	0.36126	0.72079	0.38198	0.75749	0.37958	0.73309	0.27574	0.73309	0.22046	0.73309	0.18364	0.74529	0.14273	0.73309	0.12018	0.74529	0.10835	0.78189	0.09651
0.74531	0.36387	0.73301	0.36938	0.76971	0.3725	0.74531	0.26255	0.74531	0.2138	0.74531	0.1747	0.75751	0.14064	0.74531	0.11976	0.75751	0.10711	0.79411	0.109
0.75753	0.3678	0.74523	0.37307	0.78193	0.36669	0.75753	0.25632	0.75753	0.20944	0.75753	0.17147	0.76973	0.13702	0.75753	0.11478	0.76973	0.10398	0.80633	0.09886
0.76974	0.38613	0.75744	0.37828	0.79414	0.35774	0.76974	0.24917	0.76974	0.20504	0.76974	0.1685	0.78194	0.13012	0.76974	0.11342	0.78194	0.1034	0.81854	0.09964
0.78196	0.38613	0.76966	0.36938	0.80636	0.35345	0.78196	0.25182	0.78196	0.19808	0.78196	0.16338	0.79416	0.12971	0.78196	0.10821	0.79416	0.09787	0.83076	0.09729
0.79418	0.36257	0.78188	0.37025	0.81858	0.35176	0.79418	0.24368	0.79418	0.19475	0.79418	0.16277	0.80638	0.12792	0.79418	0.10682	0.80638	0.09961	0.84298	0.09053
0.80639	0.33901	0.79409	0.34137	0.83079	0.34264	0.80639	0.23437	0.80639	0.19121	0.80639	0.15777	0.81859	0.12577	0.80639	0.10433	0.81859	0.09241	0.85519	0.09235
0.81861	0.35864	0.80631	0.35114	0.84301	0.34125	0.81861	0.22998	0.81861	0.18608	0.81861	0.15617	0.83081	0.12352	0.81861	0.10473	0.83081	0.09685	0.86741	0.09417
0.83083	0.31545	0.81853	0.35136	0.85523	0.33655	0.83083	0.22698	0.83083	0.18502	0.83083	0.14963	0.84303	0.11855	0.83083	0.10039	0.84303	0.09357	0.87963	0.09886
0.84304	0.35209	0.83074	0.33203	0.86744	0.33004	0.84304	0.22456	0.84304	0.18014	0.84304	0.14474	0.85524	0.11672	0.84304	0.09865	0.85524	0.0919	0.89184	0.08065
0.85526	0.3233	0.84296	0.32638	0.87966	0.3272	0.85526	0.2199	0.85526	0.17928	0.85526	0.14546	0.86746	0.11215	0.85526	0.09492	0.86746	0.08899	0.90406	0.08715
0.86748	0.31545	0.85518	0.32356	0.89188	0.31744	0.86748	0.21678	0.86748	0.1761	0.86748	0.13964	0.87968	0.1129	0.86748	0.0929	0.87968	0.08382	0.91628	0.08117
0.87969	0.30105	0.86739	0.30923	0.90409	0.31988	0.87969	0.21376	0.87969	0.17255	0.87969	0.13791	0.89189	0.11063	0.87969	0.09226	0.89189	0.08746	0.92849	0.09157
0.89191	0.34162	0.87961	0.32725	0.91631	0.3204	0.89191	0.21253	0.89191	0.16553	0.89191	0.13756	0.90411	0.10751	0.89191	0.09243	0.90411	0.08557	0.94071	0.08585
0.90413	0.3089	0.89183	0.30206	0.92853	0.30606	0.90413	0.20867	0.90413	0.1622	0.90413	0.13308	0.91633	0.10833	0.90413	0.09203	0.91633	0.08812	0.95293	0.0796
0.91634	0.30759	0.90404	0.30597	0.94074	0.30159	0.91634	0.2059	0.91634	0.15824	0.91634	0.12895	0.92854	0.10572	0.91634	0.08973	0.92854	0.0839	0.96514	0.08429
0.92856	0.32853	0.91626	0.3101	0.95296	0.29427	0.92856	0.19686	0.92856	0.1571	0.92856	0.12841	0.94076	0.1021	0.92856	0.0878	0.94076	0.08295	0.97736	0.08169
0.94078	0.30366	0.92848	0.3101	0.96518	0.29764	0.94078	0.19572	0.94078	0.15556	0.94078	0.12514	0.95298	0.10119	0.94078	0.0886	0.95298	0.07895	0.98958	0.08663
0.95299	0.31806	0.94069	0.29707	0.97739	0.29369	0.95299	0.18926	0.95299	0.15191	0.95299	0.12186	0.96519	0.09586	0.95299	0.08224	0.96519	0.07873	1.00179	0.08091
0.96521	0.33901	0.95291	0.28578	0.98961	0.29206	0.96521	0.18962	0.96521	0.14962	0.96521	0.1215	0.97741	0.09697	0.96521	0.0817	0.97741	0.07684	1.01401	0.07596
0.97743	0.26178	0.96513	0.28013	1.00183	0.28736	0.97743	0.18719	0.97743	0.14804	0.97743	0.11961	0.98963	0.09458	0.97743	0.07925	0.98963	0.07575	1.02623	0.06478
0.98964	0.27225	0.97734	0.28491	1.01404	0.27946	0.98964	0.18472	0.98964	0.14611	0.98964	0.12096	1.00184	0.09534	0.98964	0.08376	1.00184	0.0748	1.03844	0.07518
1.00186	0.29843	0.98956	0.28447	1.02626	0.27336	1.00186	0.17914	1.00186	0.14258	1.00186	0.11389	1.01406	0.09166	1.00186	0.07972	1.01406	0.07364	1.05066	0.07232
1.01408	0.2801	1.00178	0.27926	1.03848	0.27574	1.01408	0.17509	1.01408	0.13841	1.01408	0.11269	1.02628	0.08862	1.01408	0.07543	1.02628	0.07145	1.06288	0.07544
1.02629	0.27094	1.01399	0.27948	1.05069	0.26488	1.02629	0.17347	1.02629	0.13917	1.02629	0.10893	1.03849	0.08758	1.02629	0.07585	1.03849	0.07342	1.07509	0.07726
1.03851	0.31675	1.02621	0.27166	1.06291	0.26517	1.03851	0.16982	1.03851	0.1333	1.03851	0.10946	1.05071	0.08671	1.03851	0.07265	1.05071	0.07	1.08731	0.07518
1.05073	0.23822	1.03843	0.28187	1.07513	0.26854	1.05073	0.16388	1.05073	0.13237	1.05073	0.10641	1.06293	0.08595	1.05073	0.07193	1.06293	0.07262	1.09953	0.06972
1.06295	0.29843	1.05065	0.26167	1.08735	0.25402	1.06295	0.16171	1.06295	0.12667	1.06295	0.10428	1.07515	0.0819	1.06295	0.07115	1.07515	0.07116	1.11175	0.06764
1.07516	0.24738	1.06286	0.26167	1.09956	0.25065	1.07516	0.16135	1.07516	0.12558	1.07516	0.10555	1.08736	0.08114	1.07516	0.06869	1.08736	0.07327	1.12396	0.06946
1.08738	0.24215	1.07508	0.2684	1.11178	0.2409	1.08738	0.15756	1.08738	0.12291	1.08738	0.10084	1.09958	0.08086	1.08738	0.06897	1.09958	0.06527	1.13618	0.05957
1.0996	0.26047	1.0873	0.24995	1.124	0.24125	1.0996	0.15357	1.0996	0.11994	1.0996	0.09624	1.1118	0.07931	1.0996	0.06749	1.1118	0.06491	1.1484	0.05801
1.11181	0.22251	1.09951	0.24213	1.13621	0.23433	1.11181	0.15081	1.11181	0.11851	1.11181	0.0966	1.12401	0.0783	1.11181	0.06573	1.12401	0.06367	1.16061	0.06061
1.12403	0.2212	1.11173	0.25863	1.14843	0.23846	1.12403	0.15059	1.12403	0.11739	1.12403	0.09468	1.13623	0.07523	1.12403	0.06174	1.13623	0.07007	1.17283	0.06322
1.13625	0.29319	1.12395	0.23996	1.16065	0.22992	1.13625	0.1467	1.13625	0.11287	1.13625	0.09334	1.14845	0.07442	1.13625	0.06474	1.14845	0.05887	1.18505	0.05229
1.14846	0.22644	1.13616	0.23996	1.17286	0.22975	1.14846	0.14025	1.14846	0.11127	1.14846	0.09092	1.16066	0.07418	1.14846	0.06392	1.16066	0.06258	1.19726	0.05463
1.16068	0.27749	1.14838	0.23344	1.18508	0.22922	1.16068	0.14045	1.16068	0.11132	1.16068	0.08893	1.17288	0.07394	1.16068	0.06098	1.17288	0.06287	1.20948	0.06009
1.1729	0.26309	1.1606	0.23431	1.1973	0.22603	1.1729	0.14025	1.1729	0.108	1.1729	0.08821	1.1851	0.06975	1.1729	0.06195	1.1851	0.06134	1.2217	0.06061
1.18511	0.23953	1.17281	0.22432	1.20951	0.21418	1.18511	0.13579	1.18511	0.10555	1.18511	0.08582	1.19731	0.07104	1.18511	0.05906	1.19731	0.05872	1.23391	0.05437
1.19733	0.24346	1.18503	0.21107	1.22173	0.21755	1.19733	0.13579	1.19733	0.10433	1.19733	0.08685	1.20953	0.0705	1.19733	0.06035	1.20953	0.06105	1.24613	0.05125
1.20955	0.24476	1.19725	0.2202	1.23395	0.21616	1.20955	0.13026	1.20955	0.10248	1.20955	0.0839	1.22175	0.06551	1.20955	0.05659	1.22175	0.06403	1.25835	0.05281
1.22176	0.24869	1.20946	0.22736	1.24616	0.20948	1.22176	0.1287	1.22176	0.10114	1.22176	0.08253	1.23396	0.06726	1.22176	0.05683	1.23396	0.05661	1.27056	0.05437
1.23398	0.20157	1.22168	0.20087	1.25838	0.20477	1.23398	0.12811	1.23398	0.10058	1.23398	0.08089	1.24618	0.06453	1.23398	0.05591	1.24618	0.05865	1.28278	0.05307
1.2462	0.22775	1.2339	0.22845	1.2706	0.20512	1.2462	0.12493	1.2462	0.09905	1.2462	0.0801	1.2584	0.06231	1.2462	0.05349	1.2584	0.05508	1.295	0.05567
1.25841	0.21335	1.24611	0.20565	1.28281	0.2017	1.25841	0.12428	1.25841	0.09726	1.25841	0.07758	1.27061	0.06424	1.25841	0.05434	1.27061	0.0545	1.30721	0.05385
1.27063	0.24084	1.25833	0.21433	1.29503	0.1902	1.27063	0.12108	1.27063	0.09565	1.27063	0.07777	1.28283	0.06203	1.27063	0.05373	1.28283	0.05734	1.31943	0.05021
1.28285	0.20026	1.27055	0.21737	1.30725	0.20187	1.28285	0.11646	1.28285	0.0926	1.28285	0.07504	1.29505	0.05926	1.28285	0.05114	1.29505	0.05355	1.33165	0.04761
1.29506	0.22382	1.28276	0.2063	1.31946	0.18694	1.29506	0.11644	1.29506	0.09065	1.29506	0.07334	1.30726	0.06169	1.29506	0.05079	1.30726	0.05064	1.34386	0.04683
1.30728	0.18063	1.29498	0.20391	1.33168	0.18584	1.30728	0.11121	1.30728	0.08999	1.30728	0.07186	1.31948	0.05626	1.30728	0.04882	1.31948	0.05399	1.35608	0.05177
1.3195	0.2199	1.3072	0.18545	1.3439	0.17905	1.3195	0.10961	1.3195	0.08551	1.3195	0.06946	1.3317	0.05773	1.3195	0.05011	1.3317	0.05174	1.3683	0.0437
1.33171	0.19895	1.31941	0.19327	1.35611	0.17614	1.33171	0.10762	1.33171	0.08623	1.33171	0.06968	1.34391	0.05618	1.33171	0.04713	1.34391	0.05523	1.38051	0.0411
1.34393	0.21466	1.33163	0.1835	1.36833	0.17852	1.34393	0.10537	1.34393	0.08192	1.34393	0.06974	1.35613	0.05541	1.34393	0.04689	1.35613	0.05006	1.39273	0.04605
1.35615	0.18717	1.34385	0.1848	1.38055	0.16499	1.35615	0.1062	1.35615	0.0821	1.35615	0.06558	1.36835	0.05447	1.35615	0.04772	1.36835	0.04715	1.40495	0.04813
1.36837	0.20942	1.35607	0.18436	1.39277	0.16418	1.36837	0.09812	1.36837	0.07944	1.36837	0.06639	1.38057	0.05276	1.36837	0.04628	1.38057	0.04926	1.41717	0.04553
1.38058	0.17408	1.36828	0.17416	1.40498	0.16668	1.38058	0.09878	1.38058	0.0803	1.38058	0.06599	1.39278	0.0501	1.38058	0.04448	1.39278	0.04992	1.42938	0.03928
1.3928	0.20288	1.3805	0.15809	1.4172	0.16493	1.3928	0.09836	1.3928	0.07631	1.3928	0.06285	1.405	0.05161	1.3928	0.04513	1.405	0.04584	1.4416	0.04448
1.40502	0.18325	1.39272	0.17546	1.42942	0.16447	1.40502	0.09696	1.40502	0.07628	1.40502	0.06113	1.41722	0.05026	1.40502	0.04311	1.41722	0.04657	1.45382	0.04266
1.41723	0.20288	1.40493	0.16851	1.44163	0.16319	1.41723	0.09268	1.41723	0.07479	1.41723	0.06242	1.42943	0.04934	1.41723	0.04342	1.42943	0.04293	1.46603	0.0372
1.42945	0.18325	1.41715	0.15722	1.45385	0.1593	1.42945	0.09289	1.42945	0.07337	1.42945	0.06014	1.44165	0.04727	1.42945	0.04269	1.44165	0.04577	1.47825	0.0372
1.44167	0.1767	1.42937	0.17003	1.46607	0.14995	1.44167	0.09183	1.44167	0.07111	1.44167	0.05815	1.45387	0.04886	1.44167	0.04121	1.45387	0.04475	1.49047	0.04579
1.45388	0.20419	1.44158	0.15548	1.47828	0.1514	1.45388	0.08733	1.45388	0.06983	1.45388	0.0576	1.46608	0.04632	1.45388	0.04062	1.46608	0.04213	1.50268	0.03798
1.4661	0.17408	1.4538	0.16113	1.4905	0.1503	1.4661	0.08642	1.4661	0.06964	1.4661	0.0576	1.4783	0.0467	1.4661	0.03971	1.4783	0.04359	1.5149	0.0437
1.47832	0.16099	1.46602	0.15418	1.50272	0.1431	1.47832	0.08454	1.47832	0.06795	1.47832	0.05646	1.49052	0.04588	1.47832	0.03931	1.49052	0.04213	1.52712	0.03278
1.49053	0.1767	1.47823	0.15005	1.51493	0.14798	1.49053	0.08456	1.49053	0.06686	1.49053	0.05307	1.50273	0.04415	1.49053	0.03938	1.50273	0.0438	1.53933	0.0398
1.50275	0.17539	1.49045	0.16091	1.52715	0.14275	1.50275	0.08597	1.50275	0.06505	1.50275	0.05489	1.51495	0.04401	1.50275	0.03771	1.51495	0.04118	1.55155	0.03876
1.51497	0.16361	1.50267	0.15613	1.53937	0.13729	1.51497	0.08344	1.51497	0.06535	1.51497	0.05317	1.52717	0.04246	1.51497	0.0359	1.52717	0.04089	1.56377	0.03434
1.52718	0.16492	1.51488	0.16091	1.55158	0.14147	1.52718	0.07989	1.52718	0.06463	1.52718	0.05327	1.53938	0.04248	1.52718	0.0368	1.53938	0.04148	1.57598	0.03798
1.5394	0.18063	1.5271	0.14397	1.5638	0.13915	1.5394	0.08198	1.5394	0.06257	1.5394	0.05133	1.5516	0.04218	1.5394	0.03736	1.5516	0.04111	1.5882	0.0307
1.55162	0.15707	1.53932	0.13963	1.57602	0.13055	1.55162	0.0787	1.55162	0.06168	1.55162	0.05066	1.56382	0.04123	1.55162	0.03501	1.56382	0.03784	1.60042	0.03772
1.56383	0.15445	1.55153	0.14289	1.58823	0.1284	1.56383	0.07971	1.56383	0.06127	1.56383	0.05104	1.57603	0.04147	1.56383	0.03609	1.57603	0.03755	1.61263	0.03382
1.57605	0.15576	1.56375	0.13963	1.60045	0.12858	1.57605	0.07651	1.57605	0.06067	1.57605	0.04836	1.58825	0.04103	1.57605	0.03452	1.58825	0.03704	1.62485	0.03798
1.58827	0.13743	1.57597	0.14115	1.61267	0.13061	1.58827	0.07471	1.58827	0.05865	1.58827	0.04925	1.60047	0.0422	1.58827	0.0337	1.60047	0.03645	1.63707	0.03434
1.60048	0.13482	1.58818	0.13746	1.62488	0.12463	1.60048	0.0761	1.60048	0.05938	1.60048	0.049	1.61268	0.03862	1.60048	0.0313	1.61268	0.03915	1.64928	0.03434
1.6127	0.16099	1.6004	0.14267	1.6371	0.12266	1.6127	0.07304	1.6127	0.05705	1.6127	0.04759	1.6249	0.03703	1.6127	0.03219	1.6249	0.0342	1.6615	0.03642
1.62492	0.16623	1.61262	0.12443	1.64932	0.12417	1.62492	0.07169	1.62492	0.05553	1.62492	0.04834	1.63712	0.04027	1.62492	0.03226	1.63712	0.03522	1.67372	0.0359
1.63713	0.15052	1.62483	0.12638	1.66153	0.12852	1.63713	0.07325	1.63713	0.05489	1.63713	0.04618	1.64933	0.03747	1.63713	0.03323	1.64933	0.03573	1.68593	0.0268
1.64935	0.15052	1.63705	0.12964	1.67375	0.11993	1.64935	0.07021	1.64935	0.05482	1.64935	0.04416	1.66155	0.03922	1.64935	0.03219	1.66155	0.03733	1.69815	0.03096
1.66157	0.14529	1.64927	0.13094	1.68597	0.11824	1.66157	0.07017	1.66157	0.05498	1.66157	0.04438	1.67377	0.0358	1.66157	0.03165	1.67377	0.03827	1.71037	0.03382
1.67379	0.12696	1.66149	0.13312	1.69819	0.11499	1.67379	0.06802	1.67379	0.05381	1.67379	0.04393	1.68599	0.03635	1.67379	0.03288	1.68599	0.03267	1.72259	0.03798
1.686	0.13613	1.6737	0.1253	1.7104	0.12022	1.686	0.06607	1.686	0.05354	1.686	0.04242	1.6982	0.03633	1.686	0.03048	1.6982	0.03369	1.7348	0.0307
1.69822	0.12827	1.68592	0.12226	1.72262	0.11348	1.69822	0.06581	1.69822	0.0515	1.69822	0.04239	1.71042	0.03468	1.69822	0.03259	1.71042	0.03231	1.74702	0.03408
1.71044	0.11518	1.69814	0.12182	1.73484	0.11621	1.71044	0.06644	1.71044	0.05111	1.71044	0.04263	1.72264	0.03544	1.71044	0.0301	1.72264	0.0342	1.75924	0.03044
1.72265	0.13351	1.71035	0.12704	1.74705	0.11301	1.72265	0.06453	1.72265	0.05209	1.72265	0.04153	1.73485	0.03546	1.72265	0.02799	1.73485	0.03253	1.77145	0.02784
1.73487	0.14136	1.72257	0.12161	1.75927	0.11301	1.73487	0.06261	1.73487	0.05085	1.73487	0.04122	1.74707	0.03437	1.73487	0.03067	1.74707	0.03624	1.78367	0.03252
1.74709	0.12304	1.73479	0.11488	1.77149	0.1093	1.74709	0.06386	1.74709	0.04741	1.74709	0.04211	1.75929	0.035	1.74709	0.02792	1.75929	0.03122	1.79589	0.03018
1.7593	0.09817	1.747	0.11183	1.7837	0.10808	1.7593	0.06299	1.7593	0.04856	1.7593	0.04112	1.7715	0.03331	1.7593	0.02905	1.7715	0.03282	1.8081	0.02419
1.77152	0.13089	1.75922	0.12617	1.79592	0.10599	1.77152	0.0634	1.77152	0.04709	1.77152	0.03949	1.78372	0.03194	1.77152	0.02949	1.78372	0.03303	1.82032	0.03122
1.78374	0.10995	1.77144	0.11878	1.80814	0.10872	1.78374	0.06212	1.78374	0.04741	1.78374	0.04076	1.79594	0.03399	1.78374	0.02787	1.79594	0.03464	1.83254	0.02966
1.79595	0.13089	1.78365	0.11401	1.82035	0.10628	1.79595	0.05803	1.79595	0.04774	1.79595	0.03878	1.80815	0.03268	1.79595	0.02902	1.80815	0.03122	1.84475	0.0307
1.80817	0.15183	1.79587	0.11183	1.83257	0.10285	1.80817	0.05991	1.80817	0.04601	1.80817	0.03925	1.82037	0.03218	1.80817	0.02898	1.82037	0.03434	1.85697	0.02706
1.82039	0.12173	1.80809	0.11509	1.84479	0.10622	1.82039	0.05762	1.82039	0.04703	1.82039	0.03866	1.83259	0.03206	1.82039	0.02766	1.83259	0.03311	1.86919	0.02706
1.8326	0.09817	1.8203	0.10119	1.857	0.10064	1.8326	0.05776	1.8326	0.04543	1.8326	0.03856	1.8448	0.03154	1.8326	0.02729	1.8448	0.03122	1.8814	0.02653
1.84482	0.12435	1.83252	0.10271	1.86922	0.10355	1.84482	0.05632	1.84482	0.04407	1.84482	0.03751	1.85702	0.03164	1.84482	0.02832	1.85702	0.02758	1.89362	0.02367
1.85704	0.12696	1.84474	0.10901	1.88144	0.09797	1.85704	0.05596	1.85704	0.04462	1.85704	0.03542	1.86924	0.03198	1.85704	0.02635	1.86924	0.02925	1.90584	0.03226
1.86925	0.13482	1.85695	0.11183	1.89365	0.09124	1.86925	0.05349	1.86925	0.0441	1.86925	0.03707	1.88145	0.02896	1.86925	0.02747	1.88145	0.03005	1.91805	0.02185
1.88147	0.13482	1.86917	0.10597	1.90587	0.09426	1.88147	0.05677	1.88147	0.04348	1.88147	0.03595	1.89367	0.02939	1.88147	0.02679	1.89367	0.02954	1.93027	0.02367
1.89369	0.14005	1.88139	0.09229	1.91809	0.09611	1.89369	0.05458	1.89369	0.04156	1.89369	0.03415	1.90589	0.02975	1.89369	0.02665	1.90589	0.0262	1.94249	0.0281
1.9059	0.10602	1.8936	0.10271	1.9303	0.09112	1.9059	0.05389	1.9059	0.04277	1.9059	0.03511	1.9181	0.02764	1.9059	0.02414	1.9181	0.03187	1.9547	0.03174
1.91812	0.10995	1.90582	0.10141	1.94252	0.09443	1.91812	0.05395	1.91812	0.04064	1.91812	0.03554	1.93032	0.03011	1.91812	0.02524	1.93032	0.02801	1.96692	0.02393
1.93034	0.1034	1.91804	0.10054	1.95474	0.09228	1.93034	0.05128	1.93034	0.04027	1.93034	0.03351	1.94254	0.02898	1.93034	0.02595	1.94254	0.02489	1.97914	0.02393
1.94255	0.12173	1.93025	0.09229	1.96695	0.08607	1.94255	0.0499	1.94255	0.03959	1.94255	0.03277	1.95475	0.0277	1.94255	0.02393	1.95475	0.02845	1.99135	0.02497
1.95477	0.10602	1.94247	0.09164	1.97917	0.08752	1.95477	0.05083	1.95477	0.0401	1.95477	0.03473	1.96697	0.02713	1.95477	0.02437	1.96697	0.02852	2.00357	0.02497
1.96699	0.10864	1.95469	0.09815	1.99139	0.08816	1.96699	0.04966	1.96699	0.03937	1.96699	0.03363	1.97919	0.02792	1.96699	0.02423	1.97919	0.02663	2.01579	0.0281
1.97921	0.06937	1.96691	0.10011	2.00361	0.08078	1.97921	0.04799	1.97921	0.03993	1.97921	0.03272	1.99141	0.02709	1.97921	0.02327	1.99141	0.0262	2.02801	0.02575
1.99142	0.10471	1.97912	0.09294	2.01582	0.08816	1.99142	0.04866	1.99142	0.0385	1.99142	0.03236	2.00362	0.02643	1.99142	0.02282	2.00362	0.0278	2.04022	0.02836
2.00364	0.13089	1.99134	0.0962	2.02804	0.08584	2.00364	0.04757	2.00364	0.03823	2.00364	0.03075	2.01584	0.02558	2.00364	0.02264	2.01584	0.02743	2.05244	0.02185
2.01586	0.11126	2.00356	0.09359	2.04026	0.08369	2.01586	0.04564	2.01586	0.03544	2.01586	0.02985	2.02806	0.02655	2.01586	0.02325	2.02806	0.02867	2.06466	0.02081
2.02807	0.1034	2.01577	0.09273	2.05247	0.07921	2.02807	0.04576	2.02807	0.03702	2.02807	0.03104	2.04027	0.02599	2.02807	0.02163	2.04027	0.02605	2.07687	0.01899
2.04029	0.09424	2.02799	0.09294	2.06469	0.0834	2.04029	0.04686	2.04029	0.03574	2.04029	0.02944	2.05249	0.0253	2.04029	0.02264	2.05249	0.02474	2.08909	0.02341
2.05251	0.10471	2.04021	0.08664	2.07691	0.07829	2.05251	0.04428	2.05251	0.03528	2.05251	0.03035	2.06471	0.02438	2.05251	0.02236	2.06471	0.02496	2.10131	0.02237
2.06472	0.12435	2.05242	0.08491	2.08912	0.07997	2.06472	0.04281	2.06472	0.0343	2.06472	0.02876	2.07692	0.02508	2.06472	0.02228	2.07692	0.02481	2.11352	0.02081
2.07694	0.06545	2.06464	0.08751	2.10134	0.07829	2.07694	0.04384	2.07694	0.03531	2.07694	0.02853	2.08914	0.02406	2.07694	0.02149	2.08914	0.02576	2.12574	0.01873
2.08916	0.09948	2.07686	0.07948	2.11356	0.07747	2.08916	0.04268	2.08916	0.0358	2.08916	0.02821	2.10136	0.02369	2.08916	0.02045	2.10136	0.02292	2.13796	0.02315
2.10137	0.07853	2.08907	0.07709	2.12577	0.07329	2.10137	0.04305	2.10137	0.03384	2.10137	0.02831	2.11357	0.02347	2.10137	0.02069	2.11357	0.02183	2.15017	0.02133
2.11359	0.09817	2.10129	0.0734	2.13799	0.07683	2.11359	0.04254	2.11359	0.03487	2.11359	0.0292	2.12579	0.02331	2.11359	0.02212	2.12579	0.02328	2.16239	0.02081
2.12581	0.09293	2.11351	0.07644	2.15021	0.07294	2.12581	0.04236	2.12581	0.03317	2.12581	0.02721	2.13801	0.02329	2.12581	0.02001	2.13801	0.0203	2.17461	0.02003
2.13802	0.1034	2.12572	0.08143	2.16242	0.07062	2.13802	0.04096	2.13802	0.03357	2.13802	0.0275	2.15022	0.02369	2.13802	0.01982	2.15022	0.02598	2.18682	0.02029
2.15024	0.09555	2.13794	0.0823	2.17464	0.07358	2.15024	0.03932	2.15024	0.03095	2.15024	0.02709	2.16244	0.02333	2.15024	0.02118	2.16244	0.02379	2.19904	0.02185
2.16246	0.10079	2.15016	0.08035	2.18686	0.06986	2.16246	0.04005	2.16246	0.03117	2.16246	0.02728	2.17466	0.02317	2.16246	0.02029	2.17466	0.02227	2.21126	0.01977
2.17467	0.11126	2.16237	0.07991	2.19907	0.07108	2.17467	0.03908	2.17467	0.03159	2.17467	0.02616	2.18687	0.02267	2.17467	0.01799	2.18687	0.02459	2.22347	0.02185
2.18689	0.10995	2.17459	0.07448	2.21129	0.06603	2.18689	0.03918	2.18689	0.03098	2.18689	0.02597	2.19909	0.02156	2.18689	0.01982	2.19909	0.0227	2.23569	0.01925
2.19911	0.09948	2.18681	0.0734	2.22351	0.06679	2.19911	0.03804	2.19911	0.03109	2.19911	0.02637	2.21131	0.02227	2.19911	0.01902	2.21131	0.0219	2.24791	0.01717
2.21132	0.08115	2.19902	0.08056	2.23572	0.06824	2.21132	0.03626	2.21132	0.03101	2.21132	0.02577	2.22352	0.0209	2.21132	0.01792	2.22352	0.02481	2.26012	0.01925
2.22354	0.08901	2.21124	0.06884	2.24794	0.06865	2.22354	0.0361	2.22354	0.03057	2.22354	0.02625	2.23574	0.02064	2.22354	0.01904	2.23574	0.02241	2.27234	0.02185
2.23576	0.09948	2.22346	0.07188	2.26016	0.06487	2.23576	0.03662	2.23576	0.02954	2.23576	0.02642	2.24796	0.02094	2.23576	0.01832	2.24796	0.02016	2.28456	0.02003
2.24797	0.0733	2.23567	0.07253	2.27237	0.06017	2.24797	0.03772	2.24797	0.02973	2.24797	0.02412	2.26017	0.01979	2.24797	0.01794	2.26017	0.02183	2.29677	0.01769
2.26019	0.07984	2.24789	0.07687	2.28459	0.0669	2.26019	0.03664	2.26019	0.02894	2.26019	0.02609	2.27239	0.0212	2.26019	0.01759	2.27239	0.02081	2.30899	0.02523
2.27241	0.06021	2.26011	0.07231	2.29681	0.06365	2.27241	0.03672	2.27241	0.029	2.27241	0.02345	2.28461	0.01929	2.27241	0.0182	2.28461	0.02256	2.32121	0.01613
2.28462	0.07984	2.27232	0.0684	2.30902	0.05773	2.28462	0.03429	2.28462	0.02804	2.28462	0.02448	2.29682	0.02003	2.28462	0.01754	2.29682	0.01994	2.33342	0.02211
2.29684	0.06545	2.28454	0.06949	2.32124	0.05959	2.29684	0.03559	2.29684	0.0271	2.29684	0.02271	2.30904	0.01985	2.29684	0.01745	2.30904	0.01979	2.34564	0.01691
2.30906	0.05366	2.29676	0.07557	2.33346	0.06295	2.30906	0.03229	2.30906	0.02677	2.30906	0.02196	2.32126	0.01893	2.30906	0.01764	2.32126	0.02227	2.35786	0.02003
2.32128	0.08377	2.30898	0.06276	2.34568	0.06185	2.32128	0.03235	2.32128	0.02685	2.32128	0.02227	2.33348	0.01834	2.32128	0.01771	2.33348	0.01979	2.37008	0.01821
2.33349	0.06283	2.32119	0.06906	2.35789	0.06139	2.33349	0.0335	2.33349	0.02619	2.33349	0.0217	2.34569	0.0183	2.33349	0.01681	2.34569	0.02081	2.38229	0.01249
2.34571	0.07984	2.33341	0.06775	2.37011	0.05779	2.34571	0.03208	2.34571	0.02587	2.34571	0.02311	2.35791	0.01889	2.34571	0.01651	2.35791	0.02037	2.39451	0.01743
2.35793	0.08508	2.34563	0.06406	2.38233	0.0611	2.35793	0.03255	2.35793	0.02465	2.35793	0.02227	2.37013	0.01834	2.35793	0.01644	2.37013	0.01819	2.40673	0.01223
2.37014	0.08115	2.35784	0.07014	2.39454	0.06098	2.37014	0.033	2.37014	0.02494	2.37014	0.02271	2.38234	0.01915	2.37014	0.01663	2.38234	0.01972	2.41894	0.01613
2.38236	0.05236	2.37006	0.06471	2.40676	0.05639	2.38236	0.03188	2.38236	0.02571	2.38236	0.02034	2.39456	0.01871	2.38236	0.0167	2.39456	0.01848	2.43116	0.01405
2.39458	0.06021	2.38228	0.0595	2.41898	0.05674	2.39458	0.03176	2.39458	0.02381	2.39458	0.02082	2.40678	0.01772	2.39458	0.01656	2.40678	0.01841	2.44338	0.01197
2.40679	0.07592	2.39449	0.06232	2.43119	0.05308	2.40679	0.0316	2.40679	0.02497	2.40679	0.02057	2.41899	0.0177	2.40679	0.01491	2.41899	0.02052	2.45559	0.01405
2.41901	0.07853	2.40671	0.06623	2.44341	0.05616	2.41901	0.03014	2.41901	0.02396	2.41901	0.01921	2.43121	0.01931	2.41901	0.01461	2.43121	0.01695	2.46781	0.01561
2.43123	0.07723	2.41893	0.06015	2.45563	0.05302	2.43123	0.02874	2.43123	0.02389	2.43123	0.01907	2.44343	0.01758	2.43123	0.01533	2.44343	0.01892	2.48003	0.01587
2.44344	0.07068	2.43114	0.05885	2.46784	0.05628	2.44344	0.02994	2.44344	0.02503	2.44344	0.01971	2.45564	0.01742	2.44344	0.01524	2.45564	0.0187	2.49224	0.01405
2.45566	0.06937	2.44336	0.06298	2.48006	0.05587	2.45566	0.02872	2.45566	0.0244	2.45566	0.01991	2.46786	0.01637	2.45566	0.01557	2.46786	0.01725	2.50446	0.01119
2.46788	0.07461	2.45558	0.06145	2.49228	0.05134	2.46788	0.02929	2.46788	0.02332	2.46788	0.02036	2.48008	0.01603	2.46788	0.01477	2.48008	0.0163	2.51668	0.01665
2.48009	0.07984	2.46779	0.05841	2.50449	0.05145	2.48009	0.02892	2.48009	0.02381	2.48009	0.02028	2.49229	0.0173	2.48009	0.01402	2.49229	0.01906	2.52889	0.01509
2.49231	0.06021	2.48001	0.05646	2.51671	0.05186	2.49231	0.02594	2.49231	0.02209	2.49231	0.02021	2.50451	0.01675	2.49231	0.01425	2.50451	0.01659	2.54111	0.01509
2.50453	0.0877	2.49223	0.05863	2.52893	0.05082	2.50453	0.02744	2.50453	0.02268	2.50453	0.01827	2.51673	0.01615	2.50453	0.01482	2.51673	0.01601	2.55333	0.01535
2.51674	0.06545	2.50444	0.05928	2.54114	0.04739	2.51674	0.02716	2.51674	0.02258	2.51674	0.01875	2.52894	0.01649	2.51674	0.01378	2.52894	0.0171	2.56554	0.01275
2.52896	0.07853	2.51666	0.06232	2.55336	0.04733	2.52896	0.02846	2.52896	0.02176	2.52896	0.01825	2.54116	0.01643	2.52896	0.01479	2.54116	0.01674	2.57776	0.01457
2.54118	0.06021	2.52888	0.05711	2.56558	0.04832	2.54118	0.02809	2.54118	0.02214	2.54118	0.01837	2.55338	0.01551	2.54118	0.01421	2.55338	0.01455	2.58998	0.01665
2.55339	0.06283	2.54109	0.05733	2.57779	0.04617	2.55339	0.02698	2.55339	0.0206	2.55339	0.01718	2.56559	0.01517	2.55339	0.01287	2.56559	0.0171	2.60219	0.01457
2.56561	0.06675	2.55331	0.05668	2.59001	0.04733	2.56561	0.02694	2.56561	0.02162	2.56561	0.01799	2.57781	0.01521	2.56561	0.01334	2.57781	0.01768	2.61441	0.01483
2.57783	0.06937	2.56553	0.05689	2.60223	0.04553	2.57783	0.02685	2.57783	0.02059	2.57783	0.01804	2.59003	0.01533	2.57783	0.01226	2.59003	0.0187	2.62663	0.01379
2.59004	0.07853	2.57774	0.05537	2.61444	0.04472	2.59004	0.02475	2.59004	0.02111	2.59004	0.01821	2.60224	0.01482	2.59004	0.01221	2.60224	0.01543	2.63884	0.01665
2.60226	0.07199	2.58996	0.05212	2.62666	0.04646	2.60226	0.02448	2.60226	0.01984	2.60226	0.01858	2.61446	0.01476	2.60226	0.01338	2.61446	0.01594	2.65106	0.01561
2.61448	0.05497	2.60218	0.0506	2.63888	0.04751	2.61448	0.02339	2.61448	0.02051	2.61448	0.01694	2.62668	0.01511	2.61448	0.01369	2.62668	0.01375	2.66328	0.01769
2.6267	0.06545	2.6144	0.05429	2.6511	0.04594	2.6267	0.0243	2.6267	0.01953	2.6267	0.01681	2.6389	0.01426	2.6267	0.01353	2.6389	0.01623	2.6755	0.01327
2.63891	0.04581	2.62661	0.05168	2.66331	0.04263	2.63891	0.0242	2.63891	0.02008	2.63891	0.01686	2.65111	0.01494	2.63891	0.01357	2.65111	0.01717	2.68771	0.01535
2.65113	0.06283	2.63883	0.0532	2.67553	0.04692	2.65113	0.02331	2.65113	0.01961	2.65113	0.01614	2.66333	0.01498	2.65113	0.01275	2.66333	0.01681	2.69993	0.00989
2.66335	0.05366	2.65105	0.04539	2.68775	0.0478	2.66335	0.02272	2.66335	0.02029	2.66335	0.01634	2.67555	0.01313	2.66335	0.01254	2.67555	0.01608	2.71215	0.01301
2.67556	0.05759	2.66326	0.04539	2.69996	0.04303	2.67556	0.02341	2.67556	0.02013	2.67556	0.01792	2.68776	0.01362	2.67556	0.012	2.68776	0.0163	2.72436	0.01223
2.68778	0.03403	2.67548	0.0456	2.71218	0.04483	2.68778	0.02225	2.68778	0.01856	2.68778	0.01607	2.69998	0.01402	2.68778	0.01275	2.69998	0.01506	2.73658	0.01561
2.7	0.06283	2.6877	0.0443	2.7244	0.03879	2.7	0.02274	2.7	0.01806	2.7	0.01667	2.7122	0.01426	2.7	0.01331	2.7122	0.01513	2.7488	0.01171
2.71221	0.06806	2.69991	0.04495	2.73661	0.04141	2.71221	0.02213	2.71221	0.01898	2.71221	0.01514	2.72441	0.01344	2.71221	0.01259	2.72441	0.01528	2.76101	0.01197
2.72443	0.09031	2.71213	0.04495	2.74883	0.04437	2.72443	0.0214	2.72443	0.01879	2.72443	0.01533	2.73663	0.01408	2.72443	0.0109	2.73663	0.01601	2.77323	0.01145
2.73665	0.07984	2.72435	0.05646	2.76105	0.04007	2.73665	0.02294	2.73665	0.01841	2.73665	0.01615	2.74885	0.01342	2.73665	0.01148	2.74885	0.0155	2.78545	0.00806
2.74886	0.05497	2.73656	0.05016	2.77326	0.04193	2.74886	0.02187	2.74886	0.01728	2.74886	0.01626	2.76106	0.0138	2.74886	0.012	2.76106	0.01572	2.79766	0.01613
2.76108	0.04974	2.74878	0.04539	2.78548	0.04112	2.76108	0.02248	2.76108	0.01806	2.76108	0.01561	2.77328	0.01334	2.76108	0.01097	2.77328	0.01448	2.80988	0.01561
2.7733	0.05759	2.761	0.043	2.7977	0.03711	2.7733	0.02207	2.7733	0.01809	2.7733	0.01586	2.7855	0.01503	2.7733	0.01282	2.7855	0.01615	2.8221	0.01119
2.78551	0.04712	2.77321	0.04712	2.80991	0.04001	2.78551	0.02201	2.78551	0.01752	2.78551	0.01598	2.79771	0.01293	2.78551	0.01146	2.79771	0.01463	2.83431	0.00963
2.79773	0.04843	2.78543	0.04517	2.82213	0.0403	2.79773	0.02053	2.79773	0.01747	2.79773	0.01495	2.80993	0.01199	2.79773	0.01167	2.80993	0.01368	2.84653	0.01015
2.80995	0.04843	2.79765	0.04821	2.83435	0.0403	2.80995	0.02213	2.80995	0.01773	2.80995	0.01497	2.82215	0.01169	2.80995	0.0113	2.82215	0.0155	2.85875	0.01249
2.82216	0.06283	2.80986	0.04604	2.84656	0.03955	2.82216	0.02045	2.82216	0.01796	2.82216	0.01519	2.83436	0.01311	2.82216	0.01038	2.83436	0.01361	2.87096	0.01353
2.83438	0.08246	2.82208	0.04256	2.85878	0.03723	2.83438	0.02112	2.83438	0.01689	2.83438	0.01499	2.84658	0.01233	2.83438	0.01158	2.84658	0.01346	2.88318	0.01145
2.8466	0.04581	2.8343	0.04517	2.871	0.03827	2.8466	0.02006	2.8466	0.01765	2.8466	0.01492	2.8588	0.01261	2.8466	0.0112	2.8588	0.01404	2.8954	0.00911
2.85881	0.06806	2.84651	0.0443	2.88321	0.03856	2.85881	0.02104	2.85881	0.01815	2.85881	0.01439	2.87101	0.01279	2.85881	0.0113	2.87101	0.01499	2.90761	0.01249
2.87103	0.04974	2.85873	0.04408	2.89543	0.03479	2.87103	0.02039	2.87103	0.01671	2.87103	0.01471	2.88323	0.01255	2.87103	0.0109	2.88323	0.01361	2.91983	0.00884
2.88325	0.03927	2.87095	0.04039	2.90765	0.03653	2.88325	0.01994	2.88325	0.01725	2.88325	0.01495	2.89545	0.01201	2.88325	0.0113	2.89545	0.01215	2.93205	0.01431
2.89546	0.06675	2.88316	0.03561	2.91986	0.03572	2.89546	0.01976	2.89546	0.01638	2.89546	0.01428	2.90766	0.01157	2.89546	0.00991	2.90766	0.01353	2.94426	0.00963
2.90768	0.04188	2.89538	0.04017	2.93208	0.03328	2.90768	0.01966	2.90768	0.01638	2.90768	0.01435	2.91988	0.01165	2.90768	0.01097	2.91988	0.0139	2.95648	0.01067
2.9199	0.05497	2.9076	0.03735	2.9443	0.03723	2.9199	0.01869	2.9199	0.01564	2.9199	0.01298	2.9321	0.01217	2.9199	0.01064	2.9321	0.01324	2.9687	0.01041
2.93212	0.03665	2.91982	0.04148	2.95652	0.03572	2.93212	0.0197	2.93212	0.01656	2.93212	0.01428	2.94432	0.01209	2.93212	0.01033	2.94432	0.01142	2.98092	0.00884
2.94433	0.0445	2.93203	0.038	2.96873	0.03659	2.94433	0.01848	2.94433	0.01548	2.94433	0.01284	2.95653	0.01237	2.94433	0.01094	2.95653	0.01383	2.99313	0.01041
2.95655	0.05497	2.94425	0.03735	2.98095	0.03601	2.95655	0.01779	2.95655	0.01597	2.95655	0.01329	2.96875	0.01138	2.95655	0.01038	2.96875	0.01368	3.00535	0.00806
2.96877	0.05497	2.95647	0.03974	2.99317	0.03566	2.96877	0.01656	2.96877	0.01531	2.96877	0.01258	2.98097	0.01098	2.96877	0.01038	2.98097	0.0139	3.01757	0.00832
2.98098	0.05759	2.96868	0.03952	3.00538	0.03264	2.98098	0.01879	2.98098	0.01455	2.98098	0.01312	2.99318	0.01114	2.98098	0.00939	2.99318	0.01244	3.02978	0.01223
2.9932	0.05236	2.9809	0.03779	3.0176	0.03246	2.9932	0.01796	2.9932	0.01371	2.9932	0.01253	3.0054	0.01068	2.9932	0.00986	3.0054	0.0131	3.042	0.00858
3.00542	0.04712	2.99312	0.03518	3.02982	0.03212	3.00542	0.01779	3.00542	0.01434	3.00542	0.01161	3.01762	0.01024	3.00542	0.00937	3.01762	0.01346	3.05422	0.00911
3.01763	0.04581	3.00533	0.04169	3.04203	0.0349	3.01763	0.0182	3.01763	0.01485	3.01763	0.01257	3.02983	0.0105	3.01763	0.0093	3.02983	0.01077	3.06643	0.00806
3.02985	0.04843	3.01755	0.04321	3.05425	0.03316	3.02985	0.01755	3.02985	0.01442	3.02985	0.0121	3.04205	0.01058	3.02985	0.00918	3.04205	0.01317	3.07865	0.00676
3.04207	0.0445	3.02977	0.03909	3.06647	0.03258	3.04207	0.01672	3.04207	0.01346	3.04207	0.01154	3.05427	0.01052	3.04207	0.00925	3.05427	0.01361	3.09087	0.01119
3.05428	0.05105	3.04198	0.03344	3.07868	0.03142	3.05428	0.0165	3.05428	0.01333	3.05428	0.01066	3.06648	0.01076	3.05428	0.00867	3.06648	0.01302	3.10308	0.01067
3.0665	0.04843	3.0542	0.03757	3.0909	0.03299	3.0665	0.01595	3.0665	0.01314	3.0665	0.01137	3.0787	0.00992	3.0665	0.00967	3.0787	0.01164	3.1153	0.01015
3.07872	0.04974	3.06642	0.03518	3.10312	0.02956	3.07872	0.01579	3.07872	0.01295	3.07872	0.0113	3.09092	0.01052	3.07872	0.00881	3.09092	0.01259	3.12752	0.00937
3.09093	0.04843	3.07863	0.03561	3.11533	0.03177	3.09093	0.01634	3.09093	0.01388	3.09093	0.01138	3.10313	0.00986	3.09093	0.00869	3.10313	0.01164	3.13973	0.01249
3.10315	0.05759	3.09085	0.03692	3.12755	0.0284	3.10315	0.0148	3.10315	0.01341	3.10315	0.01088	3.11535	0.00933	3.10315	0.00801	3.11535	0.0107	3.15195	0.01223
3.11537	0.04843	3.10307	0.03474	3.13977	0.03084	3.11537	0.01648	3.11537	0.01278	3.11537	0.01097	3.12757	0.00945	3.11537	0.0089	3.12757	0.01077	3.16417	0.00911
3.12758	0.0288	3.11528	0.03344	3.15198	0.02869	3.12758	0.01684	3.12758	0.0129	3.12758	0.01051	3.13978	0.01	3.12758	0.00883	3.13978	0.01011	3.17638	0.00884
3.1398	0.05236	3.1275	0.03062	3.1642	0.02799	3.1398	0.01613	3.1398	0.01267	3.1398	0.01076	3.152	0.00895	3.1398	0.00852	3.152	0.0115	3.1886	0.01249
3.15202	0.04581	3.13972	0.038	3.17642	0.02759	3.15202	0.01467	3.15202	0.01243	3.15202	0.01063	3.16422	0.00887	3.15202	0.00843	3.16422	0.00982	3.20082	0.00754
3.16423	0.03534	3.15193	0.02953	3.18863	0.02892	3.16423	0.01437	3.16423	0.01342	3.16423	0.01083	3.17643	0.01018	3.16423	0.00822	3.17643	0.01106	3.21303	0.00858
3.17645	0.04974	3.16415	0.03409	3.20085	0.02881	3.17645	0.01567	3.17645	0.01219	3.17645	0.01003	3.18865	0.00925	3.17645	0.00784	3.18865	0.0131	3.22525	0.01223
3.18867	0.04319	3.17637	0.02693	3.21307	0.02718	3.18867	0.01457	3.18867	0.01183	3.18867	0.0107	3.20087	0.01006	3.18867	0.00808	3.20087	0.01099	3.23747	0.00832
3.20088	0.05366	3.18858	0.03322	3.22528	0.02822	3.20088	0.01447	3.20088	0.01164	3.20088	0.00924	3.21308	0.00923	3.20088	0.00756	3.21308	0.01135	3.24968	0.01119
3.2131	0.03534	3.2008	0.03388	3.2375	0.02875	3.2131	0.01382	3.2131	0.01208	3.2131	0.00994	3.2253	0.00923	3.2131	0.0081	3.2253	0.01164	3.2619	0.00728
3.22532	0.03927	3.21302	0.03084	3.24972	0.02491	3.22532	0.0133	3.22532	0.01164	3.22532	0.00999	3.23752	0.00801	3.22532	0.00791	3.23752	0.01055	3.27412	0.00702
3.23754	0.03927	3.22524	0.02693	3.26194	0.0295	3.23754	0.01309	3.23754	0.01205	3.23754	0.01058	3.24974	0.00837	3.23754	0.00747	3.24974	0.00975	3.28634	0.00754
3.24975	0.0301	3.23745	0.03062	3.27415	0.02544	3.24975	0.01315	3.24975	0.01167	3.24975	0.00886	3.26195	0.00847	3.24975	0.00761	3.26195	0.00902	3.29855	0.00989
3.26197	0.04319	3.24967	0.02932	3.28637	0.02451	3.26197	0.01417	3.26197	0.01102	3.26197	0.01044	3.27417	0.00885	3.26197	0.00773	3.27417	0.01011	3.31077	0.00702
3.27419	0.04843	3.26189	0.02823	3.29859	0.02457	3.27419	0.0135	3.27419	0.01033	3.27419	0.01013	3.28639	0.00855	3.27419	0.00827	3.28639	0.00924	3.32299	0.01093
3.2864	0.03534	3.2741	0.02606	3.3108	0.02439	3.2864	0.01202	3.2864	0.0101	3.2864	0.00922	3.2986	0.00744	3.2864	0.00763	3.2986	0.01019	3.3352	0.00468
3.29862	0.05236	3.28632	0.03084	3.32302	0.02468	3.29862	0.01224	3.29862	0.01047	3.29862	0.00929	3.31082	0.00788	3.29862	0.00712	3.31082	0.00902	3.34742	0.01041
3.31084	0.03927	3.29854	0.02932	3.33524	0.02277	3.31084	0.01368	3.31084	0.01134	3.31084	0.00994	3.32304	0.00746	3.31084	0.00714	3.32304	0.01106	3.35964	0.01119
3.32305	0.04843	3.31075	0.02628	3.34745	0.02462	3.32305	0.01291	3.32305	0.01034	3.32305	0.00898	3.33525	0.00881	3.32305	0.00733	3.33525	0.00859	3.37185	0.00858
3.33527	0.04188	3.32297	0.02476	3.35967	0.0234	3.33527	0.01214	3.33527	0.01115	3.33527	0.00943	3.34747	0.00784	3.33527	0.00697	3.34747	0.0099	3.38407	0.00702
3.34749	0.03534	3.33519	0.02671	3.37189	0.02358	3.34749	0.01261	3.34749	0.01074	3.34749	0.00946	3.35969	0.00722	3.34749	0.00679	3.35969	0.00888	3.39629	0.01041
3.3597	0.02487	3.3474	0.02997	3.3841	0.02131	3.3597	0.01261	3.3597	0.01067	3.3597	0.00943	3.3719	0.00778	3.3597	0.00702	3.3719	0.00953	3.4085	0.0078
3.37192	0.02618	3.35962	0.02237	3.39632	0.02073	3.37192	0.01301	3.37192	0.01014	3.37192	0.00852	3.38412	0.007	3.37192	0.00728	3.38412	0.00808	3.42072	0.00572
3.38414	0.02487	3.37184	0.02519	3.40854	0.02166	3.38414	0.01186	3.38414	0.01033	3.38414	0.00846	3.39634	0.00744	3.38414	0.00676	3.39634	0.00771	3.43294	0.00676
3.39635	0.03403	3.38405	0.03192	3.42075	0.02294	3.39635	0.01275	3.39635	0.00912	3.39635	0.00867	3.40855	0.00766	3.39635	0.00674	3.40855	0.00895	3.44515	0.00806
3.40857	0.04319	3.39627	0.02888	3.43297	0.0205	3.40857	0.01228	3.40857	0.0099	3.40857	0.00865	3.42077	0.00803	3.40857	0.00733	3.42077	0.01004	3.45737	0.00754
3.42079	0.02749	3.40849	0.02628	3.44519	0.0169	3.42079	0.01228	3.42079	0.00938	3.42079	0.00882	3.43299	0.00756	3.42079	0.00648	3.43299	0.00779	3.46959	0.00989
3.433	0.02225	3.4207	0.02085	3.4574	0.02195	3.433	0.01147	3.433	0.00998	3.433	0.00812	3.4452	0.00732	3.433	0.00672	3.4452	0.00742	3.4818	0.00728
3.44522	0.01963	3.43292	0.02454	3.46962	0.02172	3.44522	0.01186	3.44522	0.00939	3.44522	0.00845	3.45742	0.00672	3.44522	0.00667	3.45742	0.00866	3.49402	0.00416
3.45744	0.03534	3.44514	0.0241	3.48184	0.02253	3.45744	0.01088	3.45744	0.00974	3.45744	0.00867	3.46964	0.0071	3.45744	0.00662	3.46964	0.00793	3.50624	0.0065
3.46965	0.04319	3.45735	0.0241	3.49405	0.02236	3.46965	0.01141	3.46965	0.00966	3.46965	0.00783	3.48185	0.00688	3.46965	0.00629	3.48185	0.00873	3.51845	0.00937
3.48187	0.02356	3.46957	0.0228	3.50627	0.02033	3.48187	0.01066	3.48187	0.00942	3.48187	0.00819	3.49407	0.0072	3.48187	0.00608	3.49407	0.00815	3.53067	0.00754
3.49409	0.02094	3.48179	0.02367	3.51849	0.02067	3.49409	0.01076	3.49409	0.00917	3.49409	0.00797	3.50629	0.00706	3.49409	0.00681	3.50629	0.00793	3.54289	0.00702
3.5063	0.04058	3.494	0.02736	3.5307	0.02189	3.5063	0.01149	3.5063	0.01014	3.5063	0.00738	3.5185	0.00718	3.5063	0.00693	3.5185	0.00713	3.5551	0.00832
3.51852	0.03796	3.50622	0.01998	3.54292	0.02062	3.51852	0.00983	3.51852	0.00944	3.51852	0.00822	3.53072	0.00742	3.51852	0.00594	3.53072	0.00888	3.56732	0.00598
3.53074	0.04188	3.51844	0.01802	3.55514	0.01998	3.53074	0.01072	3.53074	0.00917	3.53074	0.0073	3.54294	0.0072	3.53074	0.00636	3.54294	0.00939	3.57954	0.00728
3.54296	0.02225	3.53066	0.02324	3.56736	0.02137	3.54296	0.01042	3.54296	0.00851	3.54296	0.00785	3.55516	0.00607	3.54296	0.00557	3.55516	0.00757	3.59176	0.0052
3.55517	0.03272	3.54287	0.02389	3.57957	0.01673	3.55517	0.0104	3.55517	0.00862	3.55517	0.00736	3.56737	0.00597	3.55517	0.00639	3.56737	0.00691	3.60397	0.00598
3.56739	0.04058	3.55509	0.0202	3.59179	0.01934	3.56739	0.0106	3.56739	0.00867	3.56739	0.0074	3.57959	0.00688	3.56739	0.00578	3.57959	0.008	3.61619	0.00624
3.57961	0.04974	3.56731	0.02584	3.60401	0.0194	3.57961	0.01082	3.57961	0.00832	3.57961	0.00733	3.59181	0.00704	3.57961	0.00559	3.59181	0.00764	3.62841	0.00598
3.59182	0.03272	3.57952	0.0202	3.61622	0.01789	3.59182	0.00975	3.59182	0.00843	3.59182	0.00774	3.60402	0.00589	3.59182	0.00575	3.60402	0.00939	3.64062	0.00676
3.60404	0.02225	3.59174	0.02258	3.62844	0.01812	3.60404	0.00946	3.60404	0.00794	3.60404	0.00726	3.61624	0.00527	3.60404	0.00566	3.61624	0.00764	3.65284	0.00702
3.61626	0.0288	3.60396	0.01998	3.64066	0.01713	3.61626	0.00961	3.61626	0.00908	3.61626	0.00692	3.62846	0.00656	3.61626	0.00524	3.62846	0.00691	3.66506	0.00676
3.62847	0.02356	3.61617	0.02258	3.65287	0.01702	3.62847	0.00863	3.62847	0.00824	3.62847	0.00735	3.64067	0.00632	3.62847	0.00498	3.64067	0.00669	3.67727	0.00572
3.64069	0.04058	3.62839	0.01802	3.66509	0.0162	3.64069	0.01046	3.64069	0.00814	3.64069	0.00659	3.65289	0.00561	3.64069	0.005	3.65289	0.0064	3.68949	0.00546
3.65291	0.0301	3.64061	0.01911	3.67731	0.01783	3.65291	0.00953	3.65291	0.00776	3.65291	0.0067	3.66511	0.00593	3.65291	0.0047	3.66511	0.0088	3.70171	0.00416
3.66512	0.0288	3.65282	0.01933	3.68952	0.01614	3.66512	0.00938	3.66512	0.00808	3.66512	0.00658	3.67732	0.00581	3.66512	0.0054	3.67732	0.00851	3.71392	0.00494
3.67734	0.04058	3.66504	0.01976	3.70174	0.01864	3.67734	0.00874	3.67734	0.00745	3.67734	0.00637	3.68954	0.00585	3.67734	0.00552	3.68954	0.00706	3.72614	0.00468
3.68956	0.03403	3.67726	0.01868	3.71396	0.0187	3.68956	0.00882	3.68956	0.00718	3.68956	0.00654	3.70176	0.00567	3.68956	0.00526	3.70176	0.00633	3.73836	0.00416
3.70177	0.01963	3.68947	0.0215	3.72617	0.01626	3.70177	0.00841	3.70177	0.00716	3.70177	0.00709	3.71397	0.00589	3.70177	0.00477	3.71397	0.00611	3.75057	0.00728
3.71399	0.03272	3.70169	0.02063	3.73839	0.01713	3.71399	0.00894	3.71399	0.007	3.71399	0.00625	3.72619	0.00547	3.71399	0.00449	3.72619	0.00684	3.76279	0.00494
3.72621	0.02487	3.71391	0.01933	3.75061	0.01824	3.72621	0.00835	3.72621	0.00764	3.72621	0.00623	3.73841	0.00503	3.72621	0.00503	3.73841	0.00808	3.77501	0.00494
3.73842	0.03665	3.72612	0.01954	3.76282	0.01655	3.73842	0.00837	3.73842	0.0075	3.73842	0.00594	3.75062	0.00541	3.73842	0.00531	3.75062	0.00757	3.78722	0.0052
3.75064	0.04058	3.73834	0.01672	3.77504	0.01516	3.75064	0.00827	3.75064	0.00781	3.75064	0.00575	3.76284	0.00543	3.75064	0.00554	3.76284	0.00633	3.79944	0.00286
3.76286	0.03272	3.75056	0.01412	3.78726	0.01463	3.76286	0.00936	3.76286	0.00729	3.76286	0.00603	3.77506	0.00495	3.76286	0.00449	3.77506	0.00531	3.81166	0.00416
3.77507	0.03534	3.76277	0.02085	3.79947	0.01626	3.77507	0.00843	3.77507	0.00737	3.77507	0.00608	3.78727	0.00519	3.77507	0.00437	3.78727	0.00691	3.82387	0.00728
3.78729	0.03141	3.77499	0.02215	3.81169	0.0151	3.78729	0.00794	3.78729	0.00705	3.78729	0.00597	3.79949	0.00545	3.78729	0.0042	3.79949	0.00742	3.83609	0.00416
3.79951	0.02618	3.78721	0.01477	3.82391	0.01411	3.79951	0.0078	3.79951	0.0071	3.79951	0.00652	3.81171	0.00515	3.79951	0.00444	3.81171	0.00626	3.84831	0.00312
3.81172	0.02487	3.79942	0.01933	3.83612	0.01673	3.81172	0.00782	3.81172	0.00705	3.81172	0.00594	3.82392	0.00517	3.81172	0.00512	3.82392	0.00655	3.86052	0.00598
3.82394	0.03665	3.81164	0.01585	3.84834	0.01545	3.82394	0.00695	3.82394	0.00674	3.82394	0.00592	3.83614	0.00511	3.82394	0.00477	3.83614	0.0056	3.87274	0.00494
3.83616	0.03272	3.82386	0.01976	3.86056	0.01632	3.83616	0.00819	3.83616	0.00688	3.83616	0.00565	3.84836	0.00537	3.83616	0.0051	3.84836	0.00677	3.88496	0.00468
3.84838	0.01571	3.83608	0.01889	3.87278	0.014	3.84838	0.00799	3.84838	0.00629	3.84838	0.00599	3.86058	0.00535	3.84838	0.00423	3.86058	0.00597	3.89718	0.00494
3.86059	0.02618	3.84829	0.01151	3.88499	0.0144	3.86059	0.0079	3.86059	0.0067	3.86059	0.00608	3.87279	0.00523	3.86059	0.00486	3.87279	0.00502	3.90939	0.0065
3.87281	0.01571	3.86051	0.01303	3.89721	0.01347	3.87281	0.00742	3.87281	0.00661	3.87281	0.00553	3.88501	0.00503	3.87281	0.00416	3.88501	0.00553	3.92161	0.00546
3.88503	0.0288	3.87273	0.01672	3.90943	0.0133	3.88503	0.00734	3.88503	0.00672	3.88503	0.00539	3.89723	0.00513	3.88503	0.00439	3.89723	0.00531	3.93383	0.00442
3.89724	0.04188	3.88494	0.02367	3.92164	0.01452	3.89724	0.00841	3.89724	0.00568	3.89724	0.00558	3.90944	0.00467	3.89724	0.00521	3.90944	0.00611	3.94604	0.00572
3.90946	0.0445	3.89716	0.01846	3.93386	0.0144	3.90946	0.00774	3.90946	0.00602	3.90946	0.0056	3.92166	0.00467	3.90946	0.00533	3.92166	0.00633	3.95826	0.00806
3.92168	0.03403	3.90938	0.01412	3.94608	0.01394	3.92168	0.00711	3.92168	0.00601	3.92168	0.00565	3.93388	0.00426	3.92168	0.00413	3.93388	0.00669	3.97048	0.00624
3.93389	0.02225	3.92159	0.0165	3.95829	0.01382	3.93389	0.00671	3.93389	0.00631	3.93389	0.00579	3.94609	0.00449	3.93389	0.00481	3.94609	0.00633	3.98269	0.00806
3.94611	0.02094	3.93381	0.01368	3.97051	0.01463	3.94611	0.00736	3.94611	0.00677	3.94611	0.00563	3.95831	0.00513	3.94611	0.00514	3.95831	0.00669	3.99491	0.0052
3.95833	0.03141	3.94603	0.01954	3.98273	0.01313	3.95833	0.00653	3.95833	0.00628	3.95833	0.00536	3.97053	0.0043	3.95833	0.00423	3.97053	0.00669	4.00713	0.00546
3.97054	0.01702	3.95824	0.01477	3.99494	0.01225	3.97054	0.00693	3.97054	0.00625	3.97054	0.00527	3.98274	0.00364	3.97054	0.00437	3.98274	0.00458	4.01934	0.00494
3.98276	0.01047	3.97046	0.01564	4.00716	0.01237	3.98276	0.00657	3.98276	0.00582	3.98276	0.00527	3.99496	0.00414	3.98276	0.00444	3.99496	0.00349	4.03156	0.00416
3.99498	0.02487	3.98268	0.01672	4.01938	0.01446	3.99498	0.00722	3.99498	0.00577	3.99498	0.00491	4.00718	0.00455	3.99498	0.005	4.00718	0.00517	4.04378	0.00728
4.00719	0.01702	3.99489	0.01498	4.03159	0.01365	4.00719	0.00657	4.00719	0.0058	4.00719	0.00555	4.01939	0.00483	4.00719	0.00425	4.01939	0.00451	4.05599	0.0039
4.01941	0.01178	4.00711	0.01824	4.04381	0.01359	4.01941	0.00699	4.01941	0.00614	4.01941	0.00482	4.03161	0.00473	4.01941	0.00402	4.03161	0.00488	4.06821	0.00494
4.03163	0.03272	4.01933	0.01585	4.05603	0.01167	4.03163	0.00679	4.03163	0.00585	4.03163	0.0052	4.04383	0.00414	4.03163	0.0043	4.04383	0.00538	4.08043	0.00468
4.04384	0.01571	4.03154	0.01911	4.06824	0.01359	4.04384	0.00614	4.04384	0.00582	4.04384	0.00505	4.05604	0.004	4.04384	0.00387	4.05604	0.00633	4.09264	0.00416
4.05606	0.01309	4.04376	0.01542	4.08046	0.01283	4.05606	0.00612	4.05606	0.00533	4.05606	0.00453	4.06826	0.00479	4.05606	0.0038	4.06826	0.00611	4.10486	0.00468
4.06828	0.03141	4.05598	0.01151	4.09268	0.01295	4.06828	0.00636	4.06828	0.00525	4.06828	0.00452	4.08048	0.00477	4.06828	0.00406	4.08048	0.00415	4.11708	0.00702
4.08049	0.02094	4.06819	0.0152	4.10489	0.01266	4.08049	0.00653	4.08049	0.00497	4.08049	0.00452	4.09269	0.0043	4.08049	0.00378	4.09269	0.00575	4.12929	0.00494
4.09271	0.01702	4.08041	0.01716	4.11711	0.01115	4.09271	0.00697	4.09271	0.00459	4.09271	0.00419	4.10491	0.0042	4.09271	0.00387	4.10491	0.00793	4.14151	0.0065
4.10493	0.0288	4.09263	0.01433	4.12933	0.01382	4.10493	0.00584	4.10493	0.00571	4.10493	0.00427	4.11713	0.00376	4.10493	0.00456	4.11713	0.00524	4.15373	0.00234
4.11714	0.01702	4.10484	0.01542	4.14154	0.01307	4.11714	0.00647	4.11714	0.00495	4.11714	0.00407	4.12934	0.00404	4.11714	0.00392	4.12934	0.00451	4.16594	0.0039
4.12936	0.0301	4.11706	0.0165	4.15376	0.00999	4.12936	0.00695	4.12936	0.00523	4.12936	0.004	4.14156	0.00445	4.12936	0.00418	4.14156	0.00597	4.17816	0.00442
4.14158	0.0288	4.12928	0.01412	4.16598	0.01011	4.14158	0.00606	4.14158	0.00508	4.14158	0.00455	4.15378	0.00408	4.14158	0.00399	4.15378	0.00531	4.19038	0.00364
4.15379	0.01963	4.14149	0.01216	4.17819	0.01208	4.15379	0.00505	4.15379	0.00534	4.15379	0.00505	4.16599	0.00366	4.15379	0.00373	4.16599	0.00582	4.20259	0.0026
4.16601	0.03796	4.15371	0.01585	4.19041	0.01074	4.16601	0.00547	4.16601	0.0052	4.16601	0.00458	4.17821	0.00384	4.16601	0.00315	4.17821	0.00517	4.21481	0.00234
4.17823	0.02618	4.16593	0.01412	4.20263	0.01214	4.17823	0.00511	4.17823	0.00512	4.17823	0.00434	4.19043	0.00408	4.17823	0.00312	4.19043	0.00458	4.22703	0.0052
4.19045	0.03403	4.17815	0.01346	4.21485	0.01109	4.19045	0.00559	4.19045	0.00563	4.19045	0.00452	4.20265	0.0037	4.19045	0.00409	4.20265	0.00531	4.23925	0.00338
4.20266	0.01963	4.19036	0.01759	4.22706	0.01051	4.20266	0.00567	4.20266	0.00493	4.20266	0.00427	4.21486	0.00432	4.20266	0.00277	4.21486	0.00553	4.25146	0.00832
4.21488	0.02356	4.20258	0.01216	4.23928	0.00964	4.21488	0.00586	4.21488	0.00542	4.21488	0.00403	4.22708	0.0036	4.21488	0.00355	4.22708	0.00415	4.26368	0.00442
4.2271	0.02225	4.2148	0.01542	4.2515	0.01063	4.2271	0.00466	4.2271	0.00481	4.2271	0.00417	4.2393	0.00306	4.2271	0.00357	4.2393	0.00371	4.2759	0.00442
4.23931	0.0301	4.22701	0.01129	4.26371	0.00976	4.23931	0.00535	4.23931	0.00478	4.23931	0.00379	4.25151	0.00362	4.23931	0.00359	4.25151	0.00538	4.28811	0.00546
4.25153	0.01571	4.23923	0.01194	4.27593	0.00947	4.25153	0.00464	4.25153	0.0049	4.25153	0.00324	4.26373	0.00451	4.25153	0.00352	4.26373	0.00429	4.30033	0.00494
4.26375	--	4.25145	0.01129	4.28815	0.00894	4.26375	0.00563	4.26375	0.00465	4.26375	0.00412	4.27595	0.00334	4.26375	0.00343	4.27595	0.00568	4.31255	0.00416
4.27596	0.01702	4.26366	0.01194	4.30036	0.00964	4.27596	0.0049	4.27596	0.00413	4.27596	0.00343	4.28816	0.00338	4.27596	0.00301	4.28816	0.00451	4.32476	0.00572
4.28818	0.02487	4.27588	0.00999	4.31258	0.00952	4.28818	0.00495	4.28818	0.00452	4.28818	0.0041	4.30038	0.00328	4.28818	0.00315	4.30038	0.00407	4.33698	0.00598
4.3004	0.02618	4.2881	0.01281	4.3248	0.00865	4.3004	0.0048	4.3004	0.00446	4.3004	0.00383	4.3126	0.00324	4.3004	0.00279	4.3126	0.0048	4.3492	0.0052
4.31261	0.03534	4.30031	0.01194	4.33701	0.01022	4.31261	0.00482	4.31261	0.00375	4.31261	0.00388	4.32481	0.0032	4.31261	0.00286	4.32481	0.00444	4.36141	0.00442
4.32483	0.01178	4.31253	0.01281	4.34923	0.00796	4.32483	0.00478	4.32483	0.00419	4.32483	0.00391	4.33703	0.00304	4.32483	0.00289	4.33703	0.0032	4.37363	0.0052
4.33705	0.01832	4.32475	0.01368	4.36145	0.01022	4.33705	0.00499	4.33705	0.0038	4.33705	0.00385	4.34925	0.00274	4.33705	0.00366	4.34925	0.00269	4.38585	0.00546
4.34926	0.0301	4.33696	0.01129	4.37366	0.00877	4.34926	0.00478	4.34926	0.00383	4.34926	0.0033	4.36146	0.00314	4.34926	0.00315	4.36146	0.00327	4.39806	0.0026
4.36148	0.01571	4.34918	0.01042	4.38588	0.0104	4.36148	0.00434	4.36148	0.00411	4.36148	0.00306	4.37368	0.00257	4.36148	0.0027	4.37368	0.00357	4.41028	0.0039
4.3737	--	4.3614	0.01151	4.3981	0.0079	4.3737	0.00468	4.3737	0.00387	4.3737	0.00318	4.3859	0.0032	4.3737	0.00296	4.3859	0.00458	4.4225	0.00234
4.38591	0.02618	4.37361	0.01086	4.41031	0.01045	4.38591	0.00478	4.38591	0.00414	4.38591	0.00373	4.39811	0.00336	4.38591	0.00296	4.39811	0.00313	4.43471	0.00364
4.39813	0.01309	4.38583	0.01194	4.42253	0.009	4.39813	0.00389	4.39813	0.00436	4.39813	0.00282	4.41033	0.00322	4.39813	0.00207	4.41033	0.00422	4.44693	0.00416
4.41035	0.01702	4.39805	0.01021	4.43475	0.00987	4.41035	0.00466	4.41035	0.00337	4.41035	0.00367	4.42255	0.00286	4.41035	0.00272	4.42255	0.00466	4.45915	0.0039
4.42256	0.02487	4.41026	0.00912	4.44696	0.00871	4.42256	0.00407	4.42256	0.00362	4.42256	0.00328	4.43476	0.00308	4.42256	0.00289	4.43476	0.00298	4.47136	0.0013
4.43478	0.0288	4.42248	0.01346	4.45918	0.00743	4.43478	0.0045	4.43478	0.0037	4.43478	0.00355	4.44698	0.00221	4.43478	0.00263	4.44698	0.00342	4.48358	0.0039
4.447	--	4.4347	0.00955	4.4714	0.00645	4.447	0.00345	4.447	0.00378	4.447	0.00314	4.4592	0.00272	4.447	0.00209	4.4592	0.00371	4.4958	0.00312
4.45921	0.0288	4.44691	0.01064	4.48361	0.00778	4.45921	0.00466	4.45921	0.00316	4.45921	0.00335	4.47141	0.00241	4.45921	0.00221	4.47141	0.00364	4.50801	0.00234
4.47143	--	4.45913	0.00717	4.49583	0.0079	4.47143	0.00456	4.47143	0.00376	4.47143	0.00316	4.48363	0.0033	4.47143	0.00249	4.48363	0.00466	4.52023	0.00312
4.48365	0.01571	4.47135	0.01238	4.50805	0.00627	4.48365	0.0034	4.48365	0.00365	4.48365	0.00278	4.49585	0.00298	4.48365	0.00286	4.49585	0.00378	4.53245	0.00598
4.49587	0.01702	4.48357	0.00977	4.52027	0.00703	4.49587	0.00385	4.49587	0.00354	4.49587	0.00318	4.50807	0.00253	4.49587	0.00265	4.50807	0.00357	4.54467	0.0039
4.50808	0.01832	4.49578	0.01303	4.53248	0.00784	4.50808	0.00355	4.50808	0.00326	4.50808	0.00326	4.52028	0.00259	4.50808	0.00232	4.52028	0.00444	4.55688	0.00208
4.5203	0.02094	4.508	0.01042	4.5447	0.00871	4.5203	0.00426	4.5203	0.00361	4.5203	0.00302	4.5325	0.00245	4.5203	0.00263	4.5325	0.00284	4.5691	0.00182
4.53252	0.01047	4.52022	0.01216	4.55692	0.00749	4.53252	0.00326	4.53252	0.00383	4.53252	0.00312	4.54472	0.00261	4.53252	0.00268	4.54472	0.00415	4.58132	0.00156
4.54473	0.01963	4.53243	0.01042	4.56913	0.00732	4.54473	0.00365	4.54473	0.00318	4.54473	0.00256	4.55693	0.00308	4.54473	0.00193	4.55693	0.00298	4.59353	0.0039
4.55695	0	4.54465	0.00847	4.58135	0.00738	4.55695	0.00391	4.55695	0.00299	4.55695	0.00294	4.56915	0.00268	4.55695	0.00228	4.56915	0.00167	4.60575	0.00312
4.56917	0.01571	4.55687	0.01107	4.59357	0.00784	4.56917	0.00316	4.56917	0.00285	4.56917	0.00249	4.58137	0.0028	4.56917	0.00228	4.58137	0.00335	4.61797	0.00234
4.58138	0.03141	4.56908	0.01021	4.60578	0.00616	4.58138	0.00347	4.58138	0.00349	4.58138	0.00299	4.59358	0.00298	4.58138	0.00218	4.59358	0.00298	4.63018	0.00312
4.5936	--	4.5813	0.01042	4.618	0.009	4.5936	0.00312	4.5936	0.00289	4.5936	0.00271	4.6058	0.00221	4.5936	0.00256	4.6058	0.00342	4.6424	0.00364
4.60582	--	4.59352	0.00695	4.63022	0.00691	4.60582	0.0029	4.60582	0.00302	4.60582	0.00249	4.61802	0.00203	4.60582	0.00221	4.61802	0.0032	4.65462	0.00338
4.61803	0.0144	4.60573	0.00934	4.64243	0.00563	4.61803	0.00395	4.61803	0.0028	4.61803	0.00306	4.63023	0.00227	4.61803	0.00221	4.63023	0.00284	4.66683	0.00598
4.63025	0.01309	4.61795	0.00782	4.65465	0.0065	4.63025	0.00332	4.63025	0.00272	4.63025	0.00283	4.64245	0.00229	4.63025	0.00195	4.64245	0.00255	4.67905	0.00598
4.64247	0.01963	4.63017	0.00955	4.66687	0.00697	4.64247	0.00357	4.64247	0.0027	4.64247	0.00285	4.65467	0.00227	4.64247	0.00202	4.65467	0.00386	4.69127	0.00338
4.65468	--	4.64238	0.00608	4.67908	0.00668	4.65468	0.0034	4.65468	0.00305	4.65468	0.00273	4.66688	0.00239	4.65468	0.002	4.66688	0.00327	4.70348	0.0039
4.6669	0.01702	4.6546	0.00955	4.6913	0.0079	4.6669	0.00296	4.6669	0.0025	4.6669	0.0022	4.6791	0.00209	4.6669	0.0019	4.6791	0.00342	4.7157	0.00338
4.67912	0.01702	4.66682	0.00673	4.70352	0.00616	4.67912	0.00338	4.67912	0.00281	4.67912	0.00261	4.69132	0.00241	4.67912	0.0023	4.69132	0.00262	4.72792	0.0026
4.69133	0.02094	4.67903	0.01107	4.71573	0.00563	4.69133	0.00261	4.69133	0.00302	4.69133	0.00244	4.70353	0.00241	4.69133	0.00209	4.70353	0.00291	4.74013	0.00234
4.70355	0.04058	4.69125	0.00608	4.72795	0.00656	4.70355	0.0029	4.70355	0.00305	4.70355	0.0029	4.71575	0.00177	4.70355	0.00181	4.71575	0.00175	4.75235	0.0026
4.71577	0.01047	4.70347	0.00803	4.74017	0.00592	4.71577	0.0028	4.71577	0.00264	4.71577	0.0023	4.72797	0.00189	4.71577	0.00211	4.72797	0.00298	4.76457	0.00156
4.72798	0.01702	4.71568	0.00782	4.75238	0.00691	4.72798	0.003	4.72798	0.00285	4.72798	0.00235	4.74018	0.00171	4.72798	0.00193	4.74018	0.00291	4.77678	0.00364
4.7402	--	4.7279	0.00717	4.7646	0.00558	4.7402	0.00338	4.7402	0.00272	4.7402	0.00247	4.7524	0.00179	4.7402	0.00181	4.7524	0.0024	4.789	0.00312
4.75242	--	4.74012	0.0063	4.77682	0.00563	4.75242	0.00249	4.75242	0.0025	4.75242	0.00227	4.76462	0.00197	4.75242	0.00186	4.76462	0.00342	4.80122	0.0013
4.76463	0.01047	4.75233	0.00499	4.78903	0.00558	4.76463	0.00322	4.76463	0.00291	4.76463	0.00201	4.77683	0.00139	4.76463	0.0019	4.77683	0.00386	4.81343	0.00234
4.77685	0.02749	4.76455	0.00825	4.80125	0.00517	4.77685	0.00284	4.77685	0.00296	4.77685	0.00227	4.78905	0.00183	4.77685	0.00207	4.78905	0.00277	4.82565	0.0039
4.78907	--	4.77677	0.0089	4.81347	0.00616	4.78907	0.00308	4.78907	0.00251	4.78907	0.00216	4.80127	0.00161	4.78907	0.00218	4.80127	0.00306	4.83787	0.00338
4.80129	--	4.78899	0.00717	4.82569	0.00633	4.80129	0.00312	4.80129	0.00261	4.80129	0.00203	4.81349	0.00185	4.80129	0.00183	4.81349	0.0032	4.85009	0.00338
4.8135	0.01832	4.8012	0.00695	4.8379	0.00546	4.8135	0.00221	4.8135	0.00247	4.8135	0.00235	4.8257	0.00195	4.8135	0.0016	4.8257	0.00291	4.8623	0.00416
4.82572	0.02749	4.81342	0.00543	4.85012	0.00592	4.82572	0.00255	4.82572	0.00248	4.82572	0.00232	4.83792	0.00169	4.82572	0.0016	4.83792	0.00291	4.87452	0.00104
4.83794	--	4.82564	0.00782	4.86234	0.00558	4.83794	0.00227	4.83794	0.00236	4.83794	0.00206	4.85014	0.00165	4.83794	0.00148	4.85014	0.00269	4.88674	0.0013
4.85015	0.01571	4.83785	0.00543	4.87455	0.00569	4.85015	0.00229	4.85015	0.00262	4.85015	0.00184	4.86235	0.00211	4.85015	0.00157	4.86235	0.00313	4.89895	0.00286
4.86237	0.01309	4.85007	0.00717	4.88677	0.00645	4.86237	0.00225	4.86237	0.00221	4.86237	0.00211	4.87457	0.00183	4.86237	0.00171	4.87457	0.00386	4.91117	0.00182
4.87459	0.01178	4.86229	0.00608	4.89899	0.0047	4.87459	0.00276	4.87459	0.0022	4.87459	0.00201	4.88679	0.00173	4.87459	0.00167	4.88679	0.00378	4.92339	0.0039
4.8868	0.01309	4.8745	0.00847	4.9112	0.00482	4.8868	0.00268	4.8868	0.00264	4.8868	0.00187	4.899	0.00155	4.8868	0.00167	4.899	0.0024	4.9356	0.00286
4.89902	0.0144	4.88672	0.00955	4.92342	0.00488	4.89902	0.00233	4.89902	0.0024	4.89902	0.00206	4.91122	0.00201	4.89902	0.00183	4.91122	0.00291	4.94782	0.00286
4.91124	0.01178	4.89894	0.00608	4.93564	0.00598	4.91124	0.00219	4.91124	0.00229	4.91124	0.00185	4.92344	0.00274	4.91124	0.00162	4.92344	0.00218	4.96004	0.00286
4.92345	0.03534	4.91115	0.00608	4.94785	0.00372	4.92345	0.00266	4.92345	0.00179	4.92345	0.00149	4.93565	0.00165	4.92345	0.00169	4.93565	0.00247	4.97225	0.0026
4.93567	0.02356	4.92337	0.00543	4.96007	0.00453	4.93567	0.00237	4.93567	0.00247	4.93567	0.00173	4.94787	0.00225	4.93567	0.00162	4.94787	0.0024	4.98447	0.00312
4.94789	0.0301	4.93559	0.00738	4.97229	0.00546	4.94789	0.00268	4.94789	0.0019	4.94789	0.00172	4.96009	0.00159	4.94789	0.0015	4.96009	0.00262	4.99669	0.00208
4.9601	0.02618	4.9478	0.0063	4.9845	0.00453	4.9601	0.00191	4.9601	0.00236	4.9601	0.00161	4.9723	0.00169	4.9601	0.00174	4.9723	0.00291	5.0089	0.00234
4.97232	0.01702	4.96002	0.00521	4.99672	0.00517	4.97232	0.0018	4.97232	0.00258	4.97232	0.00155	4.98452	0.00153	4.97232	0.00178	4.98452	0.00146	5.02112	0.00208
4.98454	0.02094	4.97224	0.00717	5.00894	0.00511	4.98454	0.00251	4.98454	0.00201	4.98454	0.0024	4.99674	0.00169	4.98454	0.00157	4.99674	0.00218	5.03334	0.00182
4.99675	0.01832	4.98445	0.00803	5.02115	0.00546	4.99675	0.00235	4.99675	0.00217	4.99675	0.00204	5.00895	0.00155	4.99675	0.00134	5.00895	0.0032	5.04555	0.00156
5.00897	0.01178	4.99667	0.00717	5.03337	0.00354	5.00897	0.00213	5.00897	0.00191	5.00897	0.00204	5.02117	0.00141	5.00897	0.00169	5.02117	0.00247	5.05777	0.00156
5.02119	0.02618	5.00889	0.00499	5.04559	0.00552	5.02119	0.00227	5.02119	0.00194	5.02119	0.0016	5.03339	0.00163	5.02119	0.00153	5.03339	0.00255	5.06999	0.0026
5.0334	0.01571	5.0211	0.00934	5.0578	0.00482	5.0334	0.00201	5.0334	0.00226	5.0334	0.0017	5.0456	0.00143	5.0334	0.00127	5.0456	0.0032	5.0822	0.0026
5.04562	0.0144	5.03332	0.00825	5.07002	0.00505	5.04562	0.00241	5.04562	0.00229	5.04562	0.00194	5.05782	0.00173	5.04562	0.0012	5.05782	0.00284	5.09442	0.00234
5.05784	0.01571	5.04554	0.00456	5.08224	0.00354	5.05784	0.00213	5.05784	0.00228	5.05784	0.00196	5.07004	0.00187	5.05784	0.0015	5.07004	0.00277	5.10664	0.0026
5.07005	0.01178	5.05775	0.00673	5.09445	0.0043	5.07005	0.00221	5.07005	0.00183	5.07005	0.00175	5.08225	0.00137	5.07005	0.00143	5.08225	0.00211	5.11885	0
5.08227	0.02487	5.06997	0.0063	5.10667	0.00401	5.08227	0.00209	5.08227	0.00213	5.08227	0.00192	5.09447	0.00129	5.08227	0.00169	5.09447	0.00277	5.13107	0.00182
5.09449	0.02487	5.08219	0.0076	5.11889	0.00366	5.09449	0.00245	5.09449	0.00215	5.09449	0.00134	5.10669	0.00143	5.09449	0.00122	5.10669	0.00175	5.14329	0.00234
5.10671	0.01571	5.09441	0.00478	5.13111	0.00337	5.10671	0.00178	5.10671	0.00169	5.10671	0.00194	5.11891	0.00187	5.10671	0.00167	5.11891	0.0016	5.15551	0.00104
5.11892	0.01832	5.10662	0.00651	5.14332	0.00366	5.11892	0.00184	5.11892	0.00176	5.11892	0.00149	5.13112	0.00187	5.11892	0.00162	5.13112	0.00196	5.16772	0.00364
5.13114	0.01702	5.11884	0.00347	5.15554	0.00436	5.13114	0.00235	5.13114	0.00172	5.13114	0.0016	5.14334	0.00113	5.13114	0.00167	5.14334	0.00109	5.17994	0.000520291
5.14336	--	5.13106	0.00717	5.16776	0.00331	5.14336	0.00213	5.14336	0.00147	5.14336	0.00151	5.15556	0.00101	5.14336	0.00132	5.15556	0.0024	5.19216	0.00442
5.15557	0.02618	5.14327	0.00738	5.17997	0.00372	5.15557	0.00227	5.15557	0.00213	5.15557	0.00144	5.16777	0.00135	5.15557	0.000821886	5.16777	0.00204	5.20437	0.00312
5.16779	0.0144	5.15549	0.00565	5.19219	0.00412	5.16779	0.00217	5.16779	0.00223	5.16779	0.0016	5.17999	0.00167	5.16779	0.00132	5.17999	0.00204	5.21659	0.00234
5.18001	0.02094	5.16771	0.00695	5.20441	0.00348	5.18001	0.00178	5.18001	0.00168	5.18001	0.00129	5.19221	0.00143	5.18001	0.000986263	5.19221	0.00226	5.22881	0.00312
5.19222	0.02094	5.17992	0.00217	5.21662	0.00401	5.19222	0.0016	5.19222	0.00171	5.19222	0.00161	5.20442	0.00111	5.19222	0.00148	5.20442	0.00393	5.24102	0.000780437
5.20444	0.01178	5.19214	0.00391	5.22884	0.0043	5.20444	0.00213	5.20444	0.00152	5.20444	0.00141	5.21664	0.00161	5.20444	0.00162	5.21664	0.00218	5.25324	0.00104
5.21666	0.01702	5.20436	0.00586	5.24106	0.0036	5.21666	0.00162	5.21666	0.00183	5.21666	0.00161	5.22886	0.00109	5.21666	0.00148	5.22886	0.00167	5.26546	0.00182
5.22887	0.01178	5.21657	0.00543	5.25327	0.00407	5.22887	0.00201	5.22887	0.00161	5.22887	0.00101	5.24107	0.000985578	5.22887	0.00124	5.24107	0.00218	5.27767	0.00104
5.24109	0.01178	5.22879	0.00586	5.26549	0.00366	5.24109	0.00158	5.24109	0.00155	5.24109	0.00129	5.25329	0.00135	5.24109	0.0015	5.25329	0.00226	5.28989	0.00338
5.25331	0.02749	5.24101	0.00478	5.27771	0.00331	5.25331	0.00211	5.25331	0.00138	5.25331	0.0012	5.26551	0.00103	5.25331	0.00141	5.26551	0.00138	5.30211	0.00182
5.26552	0.02094	5.25322	0.00347	5.28992	0.0025	5.26552	0.0017	5.26552	0.0019	5.26552	0.0016	5.27772	0.00115	5.26552	0.000986263	5.27772	0.000945936	5.31432	0.00182
5.27774	0.01571	5.26544	0.00478	5.30214	0.00337	5.27774	0.00209	5.27774	0.00188	5.27774	0.00136	5.28994	0.00109	5.27774	0.00115	5.28994	0.00247	5.32654	0.000260146
5.28996	0.0144	5.27766	0.00651	5.31436	0.0043	5.28996	0.00142	5.28996	0.00153	5.28996	0.00139	5.30216	0.00147	5.28996	0.000915815	5.30216	0.00102	5.33876	0.00208
5.30217	0.01571	5.28987	0.00347	5.32657	0.00366	5.30217	0.00144	5.30217	0.00142	5.30217	0.0013	5.31437	0.000905123	5.30217	0.00132	5.31437	0.00196	5.35097	0.00312
5.31439	0	5.30209	0.00499	5.33879	0.00256	5.31439	0.0013	5.31439	0.0012	5.31439	0.00125	5.32659	0.00115	5.31439	0.00124	5.32659	0.00146	5.36319	0.00234
5.32661	--	5.31431	0.00673	5.35101	0.00407	5.32661	0.0014	5.32661	0.00153	5.32661	0.00144	5.33881	0.00153	5.32661	0.000939298	5.33881	0.00109	5.37541	0.0013
5.33882	0.01309	5.32652	0.00673	5.36322	0.00261	5.33882	0.00132	5.33882	0.00144	5.33882	0.0012	5.35102	0.000965465	5.33882	0.00103	5.35102	0.00102	5.38762	0.0013
5.35104	--	5.33874	0.00391	5.37544	0.00302	5.35104	0.0015	5.35104	0.00188	5.35104	0.00167	5.36324	0.00078444	5.35104	0.00101	5.36324	0.00138	5.39984	0.00182
5.36326	0.01047	5.35096	0.00521	5.38766	0.00226	5.36326	0.000952574	5.36326	0.000838064	5.36326	0.00118	5.37546	0.00117	5.36326	0.0012	5.37546	0.00124	5.41206	0.000520291
5.37547	--	5.36317	0.00717	5.39987	0.00383	5.37547	0.00122	5.37547	0.00134	5.37547	0.00146	5.38767	0.000844781	5.37547	0.00103	5.38767	0.00233	5.42427	0.00104
5.38769	0.02094	5.37539	0.00239	5.41209	0.00314	5.38769	0.00144	5.38769	0.00138	5.38769	0.00132	5.39989	0.000885009	5.38769	0.000751438	5.39989	0.00247	5.43649	0.00208
5.39991	0.02225	5.38761	0.00304	5.42431	0.0029	5.39991	0.0014	5.39991	0.00134	5.39991	0.000892719	5.41211	0.00103	5.39991	--	5.41211	0.00109	5.44871	0.00208
5.41212	0.0144	5.39982	0.00391	5.43652	0.00226	5.41212	0.00122	5.41212	0.00127	5.41212	0.000995725	5.42432	0.00147	5.41212	0.000727956	5.42432	0.00218	5.46092	0.00156
5.42434	--	5.41204	0.00608	5.44874	0.0029	5.42434	0.00138	5.42434	0.00134	5.42434	--	5.43654	0.00113	5.42434	0.000986263	5.43654	0.00175	5.47314	0.00156
5.43656	--	5.42426	0.00521	5.46096	0.00273	5.43656	0.00136	5.43656	0.00166	5.43656	0.00137	5.44876	0.000744212	5.43656	0.00108	5.44876	0.00131	5.48536	0.0026
5.44878	0.01571	5.43648	0.00304	5.47318	0.00337	5.44878	0.00105	5.44878	0.000885501	5.44878	0.00122	5.46098	0.000864895	5.44878	0.00139	5.46098	0.00116	5.49758	0
5.46099	0.01832	5.44869	0.00543	5.48539	0.00244	5.46099	0.00116	5.46099	0.00115	5.46099	--	5.47319	0.000885009	5.46099	0.00103	5.47319	0.00167	5.50979	0.00208
5.47321	0.0144	5.46091	0.00369	5.49761	0.00331	5.47321	0.000993109	5.47321	0.00139	5.47321	0.00124	5.48541	0.000744212	5.47321	0.000704473	5.48541	0.0016	5.52201	0.00208
5.48543	--	5.47313	0.00304	5.50983	0.00168	5.48543	0.00156	5.48543	0.00109	5.48543	0.000944222	5.49763	0.00115	5.48543	0.00136	5.49763	0.00116	5.53423	0.0013
5.49764	0.0144	5.48534	0.00499	5.52204	0.00267	5.49764	0.000932306	5.49764	0.000885501	5.49764	0.00117	5.50984	0.000583301	5.49764	--	5.50984	0.00124	5.54644	0.00234
5.50986	0.02225	5.49756	0.00717	5.53426	--	5.50986	0.00122	5.50986	0.0012	5.50986	0.00096139	5.52206	0.000643643	5.50986	0.000798403	5.52206	0.00204	5.55866	0.00156
5.52208	--	5.50978	0.00478	5.54648	0.00267	5.52208	0.00118	5.52208	0.00108	5.52208	0.00127	5.53428	0.000543074	5.52208	0.000634026	5.53428	--	5.57088	0.00234
5.53429	0.0144	5.52199	0.00391	5.55869	0.00348	5.53429	0.000810701	5.53429	0.00115	5.53429	--	5.54649	0.000824668	5.53429	0.000845368	5.54649	--	5.58309	0.0013
5.54651	0.03141	5.53421	0.00261	5.57091	0.00319	5.54651	0.000830969	5.54651	--	5.54651	0.000944222	5.55871	--	5.54651	0.00106	5.55871	0.000945936	5.59531	0.000520291
5.55873	0.01963	5.54643	0.00586	5.58313	0.00331	5.55873	0.00101	5.55873	0.000869689	5.55873	--	5.57093	0.000643643	5.55873	--	5.57093	--	5.60753	0.00182
5.57094	0.0144	5.55864	0.00282	5.59534	0.00192	5.57094	--	5.57094	0.000774814	5.57094	0.00118	5.58314	0.000623529	5.57094	--	5.58314	0.000945936	5.61974	0.00156
5.58316	0.01309	5.57086	0.00456	5.60756	0.0018	5.58316	0.00124	5.58316	0.000885501	5.58316	--	5.59536	0.000885009	5.58316	0.00113	5.59536	0.000873172	5.63196	0.00364
5.59538	0.0144	5.58308	0.00499	5.61978	0.00192	5.59538	0.000891771	5.59538	0.00125	5.59538	0.000978558	5.60758	0.000824668	5.59538	0.000634026	5.60758	0.000800407	5.64418	0.00104
5.60759	--	5.59529	0.00347	5.63199	0.00168	5.60759	0.00113	5.60759	0.000806439	5.60759	--	5.61979	0.000623529	5.60759	--	5.61979	0.00167	5.65639	0.00182
5.61981	0.02487	5.60751	0.00434	5.64421	0.00285	5.61981	0.000709364	5.61981	0.000948752	5.61981	--	5.63201	0.000724098	5.61981	--	5.63201	0.00131	5.66861	0.00156
5.63203	0.01047	5.61973	0.00326	5.65643	0.00221	5.63203	0.000912039	5.63203	0.000917127	5.63203	--	5.64423	0.000462618	5.63203	0.000939298	5.64423	0.00153	5.68083	0.00286
5.64424	0.01178	5.63194	0.00391	5.66864	0.00203	5.64424	0.000912039	5.64424	0.000759001	5.64424	--	5.65644	0.00101	5.64424	0.000704473	5.65644	0.00138	5.69304	0.00234
5.65646	--	5.64416	0.00434	5.68086	0.00192	5.65646	0.000912039	5.65646	0.000853876	5.65646	0.00106	5.66866	0.000764326	5.65646	0.000915815	5.66866	0.00109	5.70526	0.0013
5.66868	0.01571	5.65638	0.00478	5.69308	0.00209	5.66868	0.00101	5.66868	0.000759001	5.66868	--	5.68088	0.000563188	5.66868	--	5.68088	0.00204	5.71748	0.00104
5.68089	0.01963	5.66859	0.00499	5.70529	--	5.68089	--	5.68089	--	5.68089	--	5.69309	0.000844781	5.68089	0.000868851	5.69309	0.00175	5.72969	0.00104
5.69311	0.01963	5.68081	0.00195	5.71751	--	5.69311	0.000830969	5.69311	0.000885501	5.69311	--	5.70531	0.000502846	5.69311	--	5.70531	0.00153	5.74191	0.0013
5.70533	0.01047	5.69303	0.00347	5.72973	0.00203	5.70533	0.000749899	5.70533	--	5.70533	--	5.71753	0.000563188	5.70533	--	5.71753	0.00182	5.75413	0.00234
5.71754	--	5.70524	0.00413	5.74194	0.00203	5.71754	0.000912039	5.71754	0.00119	5.71754	--	5.72974	0.000663757	5.71754	--	5.72974	0.00116	5.76634	0.00104
5.72976	0.01309	5.71746	--	5.75416	--	5.72976	--	5.72976	--	5.72976	--	5.74196	0.000482732	5.72976	0.000680991	5.74196	0.00167	5.77856	0.000260146
5.74198	0.01309	5.72968	0.00261	5.76638	0.00157	5.74198	--	5.74198	--	5.74198	0.000995725	5.75418	0.000563188	5.74198	--	5.75418	--	5.79078	0.00208
5.7542	0.01702	5.7419	0.00239	5.7786	0.00197	5.7542	--	5.7542	0.000901314	5.7542	--	5.7664	0.000543074	5.7542	0.000868851	5.7664	0.0016	5.803	0.000260146
5.76641	--	5.75411	0.00217	5.79081	0.00215	5.76641	--	5.76641	0.000948752	5.76641	--	5.77861	0.000563188	5.76641	--	5.77861	--	5.81521	0.000780437
5.77863	0.0144	5.76633	0	5.80303	0.00157	5.77863	--	5.77863	--	5.77863	--	5.79083	--	5.77863	--	5.79083	0.000800407	5.82743	0.00156
5.79085	--	5.77855	0.00326	5.81525	0.00157	5.79085	0.000952574	5.79085	--	5.79085	--	5.80305	0.000643643	5.79085	0.000704473	5.80305	0.00131	5.83965	0.00156
5.80306	--	5.79076	0.00239	5.82746	--	5.80306	--	5.80306	--	5.80306	--	5.81526	--	5.80306	0.000680991	5.81526	0.00182	5.85186	0.000780437
5.81528	0.01702	5.80298	--	5.83968	0.0025	5.81528	0.000770166	5.81528	--	5.81528	--	5.82748	0.000482732	5.81528	0.000704473	5.82748	--	5.86408	0
5.8275	0.01702	5.8152	0.00239	5.8519	--	5.8275	--	5.8275	--	5.8275	--	5.8397	0.000724098	5.8275	--	5.8397	0.000727643	5.8763	0.00208
5.83971	0.02094	5.82741	0.00369	5.86411	--	5.83971	--	5.83971	--	5.83971	--	5.85191	--	5.83971	--	5.85191	0.00131	5.88851	0.000780437
5.85193	--	5.83963	0.00282	5.87633	--	5.85193	--	5.85193	--	5.85193	--	5.86413	0.00052296	5.85193	--	5.86413	0.000873172	5.90073	0.00156
5.86415	0.0144	5.85185	0.00282	5.88855	--	5.86415	--	5.86415	0.000727376	5.86415	--	5.87635	--	5.86415	--	5.87635	0.00196	5.91295	0.00104
5.87636	--	5.86406	--	5.90076	0	5.87636	0.000790434	5.87636	--	5.87636	--	5.88856	--	5.87636	--	5.88856	--	5.92516	0.0013
5.88858	0.01832	5.87628	0.00261	5.91298	--	5.88858	--	5.88858	--	5.88858	0	5.90078	--	5.88858	0.000704473	5.90078	--	5.93738	0.00104
5.9008	--	5.8885	--	5.9252	0.00157	5.9008	--	5.9008	0.000838064	5.9008	--	5.913	0.000764326	5.9008	--	5.913	0.00109	5.9496	0.00182
5.91301	0.01047	5.90071	0.00282	5.93741	0.00157	5.91301	--	5.91301	--	5.91301	--	5.92521	--	5.91301	--	5.92521	--	5.96181	0.00104
5.92523	0.01178	5.91293	0.00326	5.94963	0.00209	5.92523	--	5.92523	--	5.92523	--	5.93743	0.000543074	5.92523	0.000680991	5.93743	0	5.97403	0.000260146
5.93745	--	5.92515	0.00282	5.96185	--	5.93745	--	5.93745	--	5.93745	--	5.94965	--	5.93745	--	5.94965	0.000873172	5.98625	0.00156
5.94966	0.01702	5.93736	0.00217	5.97406	0.00168	5.94966	0.000790434	5.94966	0	5.94966	0.000944222	5.96186	--	5.94966	0.000657509	5.96186	0.00153	5.99846	0.00104
5.96188	0.01047	5.94958	0.00239	5.98628	0.00174	5.96188	0	5.96188	--	5.96188	--	5.97408	--	5.96188	--	5.97408	--	6.01068	0.00156
5.9741	0.01571	5.9618	0.00195	5.9985	--	5.9741	--	5.9741	--	5.9741	--	5.9863	--	5.9741	--	5.9863	0.000727643	6.0229	0.000780437
5.98631	0.01047	5.97401	--	6.01071	--	5.98631	--	5.98631	0.000711564	5.98631	--	5.99851	0	5.98631	--	5.99851	0.00109	6.03511	0.0013
5.99853	0.02356	5.98623	--	6.02293	--	5.99853	--	5.99853	--	5.99853	--	6.01073	--	5.99853	--	6.01073	0.000800407	6.04733	--
6.01075	0.02094	5.99845	0.00195	6.03515	0.00163	6.01075	--	6.01075	--	6.01075	--	6.02295	--	6.01075	0.000680991	6.02295	0.00146	6.05955	--
6.02296	--	6.01066	0.00195	6.04736	--	6.02296	--	6.02296	--	6.02296	--	6.03516	0.000482732	6.02296	0	6.03516	0.000800407	6.07176	--
6.03518	0.0144	6.02288	0.00261	6.05958	--	6.03518	--	6.03518	--	6.03518	--	6.04738	--	6.03518	--	6.04738	--	6.08398	--
6.0474	--	6.0351	0.00413	6.0718	--	6.0474	--	6.0474	--	6.0474	--	6.0596	--	6.0474	--	6.0596	--	6.0962	--
6.05962	--	6.04732	--	6.08402	--	6.05962	--	6.05962	--	6.05962	--	6.07182	--	6.05962	--	6.07182	--	6.10842	--
6.07183	--	6.05953	--	6.09623	--	6.07183	--	6.07183	--	6.07183	--	6.08403	--	6.07183	--	6.08403	--	6.12063	--
6.08405	--	6.07175	--	6.10845	--	6.08405	--	6.08405	--	6.08405	--	6.09625	--	6.08405	--	6.09625	--	6.13285	--
6.09627	--	6.08397	--	6.12067	--	6.09627	--	6.09627	--	6.09627	--	6.10847	--	6.09627	--	6.10847	--	6.14507	--
6.10848	--	6.09618	--	6.13288	--	6.10848	--	6.10848	--	6.10848	--	6.12068	--	6.10848	--	6.12068	--	6.15728	--
6.1207	--	6.1084	--	6.1451	--	6.1207	--	6.1207	--	6.1207	--	6.1329	--	6.1207	--	6.1329	--	6.1695	--
6.13292	--	6.12062	--	6.15732	--	6.13292	--	6.13292	--	6.13292	--	6.14512	--	6.13292	--	6.14512	--	6.18172	--
6.14513	--	6.13283	--	6.16953	--	6.14513	--	6.14513	--	6.14513	--	6.15733	--	6.14513	--	6.15733	--	6.19393	--
6.15735	--	6.14505	--	6.18175	--	6.15735	--	6.15735	--	6.15735	--	6.16955	--	6.15735	--	6.16955	--	6.20615	--
6.16957	--	6.15727	--	6.19397	--	6.16957	--	6.16957	--	6.16957	--	6.18177	--	6.16957	--	6.18177	--	6.21837	--
6.18178	--	6.16948	--	6.20618	--	6.18178	--	6.18178	--	6.18178	--	6.19398	--	6.18178	--	6.19398	--	6.23058	--
6.194	--	6.1817	--	6.2184	--	6.194	--	6.194	--	6.194	--	6.2062	--	6.194	--	6.2062	--	6.2428	--
6.20622	--	6.19392	--	6.23062	--	6.20622	--	6.20622	--	6.20622	--	6.21842	--	6.20622	--	6.21842	--	6.25502	--
6.21843	--	6.20613	--	6.24283	--	6.21843	--	6.21843	--	6.21843	--	6.23063	--	6.21843	--	6.23063	--	6.26723	--
6.23065	--	6.21835	--	6.25505	--	6.23065	--	6.23065	--	6.23065	--	6.24285	--	6.23065	--	6.24285	--	6.27945	--
6.24287	--	6.23057	--	6.26727	--	6.24287	--	6.24287	--	6.24287	--	6.25507	--	6.24287	--	6.25507	--	6.29167	--
6.25508	--	6.24278	--	6.27948	--	6.25508	--	6.25508	--	6.25508	--	6.26728	--	6.25508	--	6.26728	--	6.30388	--
6.2673	--	6.255	--	6.2917	--	6.2673	--	6.2673	--	6.2673	--	6.2795	--	6.2673	--	6.2795	--	6.3161	--
6.27952	--	6.26722	--	6.30392	--	6.27952	--	6.27952	--	6.27952	--	6.29172	--	6.27952	--	6.29172	--	6.32832	--
6.29173	--	6.27943	--	6.31613	--	6.29173	--	6.29173	--	6.29173	--	6.30393	--	6.29173	--	6.30393	--	6.34053	--
6.30395	--	6.29165	--	6.32835	--	6.30395	--	6.30395	--	6.30395	--	6.31615	--	6.30395	--	6.31615	--	6.35275	--
6.31617	--	6.30387	--	6.34057	--	6.31617	--	6.31617	--	6.31617	--	6.32837	--	6.31617	--	6.32837	--	6.36497	--
6.32838	--	6.31608	--	6.35278	--	6.32838	--	6.32838	--	6.32838	--	6.34058	--	6.32838	--	6.34058	--	6.37718	--
6.3406	--	6.3283	--	6.365	--	6.3406	--	6.3406	--	6.3406	--	6.3528	--	6.3406	--	6.3528	--	6.3894	--
6.35282	--	6.34052	--	6.37722	--	6.35282	--	6.35282	--	6.35282	--	6.36502	--	6.35282	--	6.36502	--	6.40162	--
6.36504	--	6.35274	--	6.38944	--	6.36504	--	6.36504	--	6.36504	--	6.37724	--	6.36504	--	6.37724	--	6.41384	--
6.37725	--	6.36495	--	6.40165	--	6.37725	--	6.37725	--	6.37725	--	6.38945	--	6.37725	--	6.38945	--	6.42605	--
6.38947	--	6.37717	--	6.41387	--	6.38947	--	6.38947	--	6.38947	--	6.40167	--	6.38947	--	6.40167	--	6.43827	--
6.40169	--	6.38939	--	6.42609	--	6.40169	--	6.40169	--	6.40169	--	6.41389	--	6.40169	--	6.41389	--	6.45049	--
6.4139	--	6.4016	--	6.4383	--	6.4139	--	6.4139	--	6.4139	--	6.4261	--	6.4139	--	6.4261	--	6.4627	--
6.42612	--	6.41382	--	6.45052	--	6.42612	--	6.42612	--	6.42612	--	6.43832	--	6.42612	--	6.43832	--	6.47492	--
6.43834	--	6.42604	--	6.46274	--	6.43834	--	6.43834	--	6.43834	--	6.45054	--	6.43834	--	6.45054	--	6.48714	--
6.45055	--	6.43825	--	6.47495	--	6.45055	--	6.45055	--	6.45055	--	6.46275	--	6.45055	--	6.46275	--	6.49935	--
6.46277	--	6.45047	--	6.48717	--	6.46277	--	6.46277	--	6.46277	--	6.47497	--	6.46277	--	6.47497	--	6.51157	--
6.47499	--	6.46269	--	6.49939	--	6.47499	--	6.47499	--	6.47499	--	6.48719	--	6.47499	--	6.48719	--	6.52379	--
6.4872	--	6.4749	--	6.5116	--	6.4872	--	6.4872	--	6.4872	--	6.4994	--	6.4872	--	6.4994	--	6.536	--
6.49942	--	6.48712	--	6.52382	--	6.49942	--	6.49942	--	6.49942	--	6.51162	--	6.49942	--	6.51162	--	6.54822	--
6.51164	--	6.49934	--	6.53604	--	6.51164	--	6.51164	--	6.51164	--	6.52384	--	6.51164	--	6.52384	--	6.56044	--
6.52385	--	6.51155	--	6.54825	--	6.52385	--	6.52385	--	6.52385	--	6.53605	--	6.52385	--	6.53605	--	6.57265	--
6.53607	--	6.52377	--	6.56047	--	6.53607	--	6.53607	--	6.53607	--	6.54827	--	6.53607	--	6.54827	--	6.58487	--
6.54829	--	6.53599	--	6.57269	--	6.54829	--	6.54829	--	6.54829	--	6.56049	--	6.54829	--	6.56049	--	6.59709	--
6.5605	--	6.5482	--	6.5849	--	6.5605	--	6.5605	--	6.5605	--	6.5727	--	6.5605	--	6.5727	--	6.6093	--
6.57272	--	6.56042	--	6.59712	--	6.57272	--	6.57272	--	6.57272	--	6.58492	--	6.57272	--	6.58492	--	6.62152	--
6.58494	--	6.57264	--	6.60934	--	6.58494	--	6.58494	--	6.58494	--	6.59714	--	6.58494	--	6.59714	--	6.63374	--
6.59715	--	6.58485	--	6.62155	--	6.59715	--	6.59715	--	6.59715	--	6.60935	--	6.59715	--	6.60935	--	6.64595	--
6.60937	--	6.59707	--	6.63377	--	6.60937	--	6.60937	--	6.60937	--	6.62157	--	6.60937	--	6.62157	--	6.65817	--
6.62159	--	6.60929	--	6.64599	--	6.62159	--	6.62159	--	6.62159	--	6.63379	--	6.62159	--	6.63379	--	6.67039	--
6.6338	--	6.6215	--	6.6582	--	6.6338	--	6.6338	--	6.6338	--	6.646	--	6.6338	--	6.646	--	6.6826	--
6.64602	--	6.63372	--	6.67042	--	6.64602	--	6.64602	--	6.64602	--	6.65822	--	6.64602	--	6.65822	--	6.69482	--
6.65824	--	6.64594	--	6.68264	--	6.65824	--	6.65824	--	6.65824	--	6.67044	--	6.65824	--	6.67044	--	6.70704	--
6.67046	--	6.65816	--	6.69486	--	6.67046	--	6.67046	--	6.67046	--	6.68266	--	6.67046	--	6.68266	--	6.71926	--
6.68267	--	6.67037	--	6.70707	--	6.68267	--	6.68267	--	6.68267	--	6.69487	--	6.68267	--	6.69487	--	6.73147	--
6.69489	--	6.68259	--	6.71929	--	6.69489	--	6.69489	--	6.69489	--	6.70709	--	6.69489	--	6.70709	--	6.74369	--
6.70711	--	6.69481	--	6.73151	--	6.70711	--	6.70711	--	6.70711	--	6.71931	--	6.70711	--	6.71931	--	6.75591	--
6.71932	--	6.70702	--	6.74372	--	6.71932	--	6.71932	--	6.71932	--	6.73152	--	6.71932	--	6.73152	--	6.76812	--
6.73154	--	6.71924	--	6.75594	--	6.73154	--	6.73154	--	6.73154	--	6.74374	--	6.73154	--	6.74374	--	6.78034	--
6.74376	--	6.73146	--	6.76816	--	6.74376	--	6.74376	--	6.74376	--	6.75596	--	6.74376	--	6.75596	--	6.79256	--
6.75597	--	6.74367	--	6.78037	--	6.75597	--	6.75597	--	6.75597	--	6.76817	--	6.75597	--	6.76817	--	6.80477	--
6.76819	--	6.75589	--	6.79259	--	6.76819	--	6.76819	--	6.76819	--	6.78039	--	6.76819	--	6.78039	--	6.81699	--
6.78041	--	6.76811	--	6.80481	--	6.78041	--	6.78041	--	6.78041	--	6.79261	--	6.78041	--	6.79261	--	6.82921	--
6.79262	--	6.78032	--	6.81702	--	6.79262	--	6.79262	--	6.79262	--	6.80482	--	6.79262	--	6.80482	--	6.84142	--
6.80484	--	6.79254	--	6.82924	--	6.80484	--	6.80484	--	6.80484	--	6.81704	--	6.80484	--	6.81704	--	6.85364	--
6.81706	--	6.80476	--	6.84146	--	6.81706	--	6.81706	--	6.81706	--	6.82926	--	6.81706	--	6.82926	--	6.86586	--
6.82927	--	6.81697	--	6.85367	--	6.82927	--	6.82927	--	6.82927	--	6.84147	--	6.82927	--	6.84147	--	6.87807	--
6.84149	--	6.82919	--	6.86589	--	6.84149	--	6.84149	--	6.84149	--	6.85369	--	6.84149	--	6.85369	--	6.89029	--
6.85371	--	6.84141	--	6.87811	--	6.85371	--	6.85371	--	6.85371	--	6.86591	--	6.85371	--	6.86591	--	6.90251	--
6.86592	--	6.85362	--	6.89032	--	6.86592	--	6.86592	--	6.86592	--	6.87812	--	6.86592	--	6.87812	--	6.91472	--
6.87814	--	6.86584	--	6.90254	--	6.87814	--	6.87814	--	6.87814	--	6.89034	--	6.87814	--	6.89034	--	6.92694	--
6.89036	--	6.87806	--	6.91476	--	6.89036	--	6.89036	--	6.89036	--	6.90256	--	6.89036	--	6.90256	--	6.93916	--
6.90257	--	6.89027	--	6.92697	--	6.90257	--	6.90257	--	6.90257	--	6.91477	--	6.90257	--	6.91477	--	6.95137	--
6.91479	--	6.90249	--	6.93919	--	6.91479	--	6.91479	--	6.91479	--	6.92699	--	6.91479	--	6.92699	--	6.96359	--
6.92701	--	6.91471	--	6.95141	--	6.92701	--	6.92701	--	6.92701	--	6.93921	--	6.92701	--	6.93921	--	6.97581	--
6.93922	--	6.92692	--	6.96362	--	6.93922	--	6.93922	--	6.93922	--	6.95142	--	6.93922	--	6.95142	--	6.98802	--
6.95144	--	6.93914	--	6.97584	--	6.95144	--	6.95144	--	6.95144	--	6.96364	--	6.95144	--	6.96364	--	7.00024	--
6.96366	--	6.95136	--	6.98806	--	6.96366	--	6.96366	--	6.96366	--	6.97586	--	6.96366	--	6.97586	--	7.01246	--
6.97588	--	6.96357	--	7.00028	--	6.97588	--	6.97588	--	6.97588	--	6.98808	--	6.97588	--	6.98808	--	7.02468	--
6.98809	--	6.97579	--	7.01249	--	6.98809	--	6.98809	--	6.98809	--	7.00029	--	6.98809	--	7.00029	--	7.03689	--
7.00031	--	6.98801	--	7.02471	--	7.00031	--	7.00031	--	7.00031	--	7.01251	--	7.00031	--	7.01251	--	7.04911	--
7.01253	--	7.00023	--	7.03693	--	7.01253	--	7.01253	--	7.01253	--	7.02473	--	7.01253	--	7.02473	--	7.06133	--
7.02474	--	7.01244	--	7.04914	--	7.02474	--	7.02474	--	7.02474	--	7.03694	--	7.02474	--	7.03694	--	7.07354	--
7.03696	--	7.02466	--	7.06136	--	7.03696	--	7.03696	--	7.03696	--	7.04916	--	7.03696	--	7.04916	--	7.08576	--
7.04918	--	7.03688	--	7.07358	--	7.04918	--	7.04918	--	7.04918	--	7.06138	--	7.04918	--	7.06138	--	7.09798	--
7.06139	--	7.04909	--	7.08579	--	7.06139	--	7.06139	--	7.06139	--	7.07359	--	7.06139	--	7.07359	--	7.11019	--
7.07361	--	7.06131	--	7.09801	--	7.07361	--	7.07361	--	7.07361	--	7.08581	--	7.07361	--	7.08581	--	7.12241	--
7.08583	--	7.07353	--	7.11023	--	7.08583	--	7.08583	--	7.08583	--	7.09803	--	7.08583	--	7.09803	--	7.13463	--
7.09804	--	7.08574	--	7.12244	--	7.09804	--	7.09804	--	7.09804	--	7.11024	--	7.09804	--	7.11024	--	7.14684	--
7.11026	--	7.09796	--	7.13466	--	7.11026	--	7.11026	--	7.11026	--	7.12246	--	7.11026	--	7.12246	--	7.15906	--
7.12248	--	7.11018	--	7.14688	--	7.12248	--	7.12248	--	7.12248	--	7.13468	--	7.12248	--	7.13468	--	7.17128	--
7.13469	--	7.12239	--	7.15909	--	7.13469	--	7.13469	--	7.13469	--	7.14689	--	7.13469	--	7.14689	--	7.18349	--
7.14691	--	7.13461	--	7.17131	--	7.14691	--	7.14691	--	7.14691	--	7.15911	--	7.14691	--	7.15911	--	7.19571	--
7.15913	--	7.14683	--	7.18353	--	7.15913	--	7.15913	--	7.15913	--	7.17133	--	7.15913	--	7.17133	--	7.20793	--
7.17134	--	7.15904	--	7.19574	--	7.17134	--	7.17134	--	7.17134	--	7.18354	--	7.17134	--	7.18354	--	7.22014	--
7.18356	--	7.17126	--	7.20796	--	7.18356	--	7.18356	--	7.18356	--	7.19576	--	7.18356	--	7.19576	--	7.23236	--
7.19578	--	7.18348	--	7.22018	--	7.19578	--	7.19578	--	7.19578	--	7.20798	--	7.19578	--	7.20798	--	7.24458	--
7.20799	--	7.19569	--	7.23239	--	7.20799	--	7.20799	--	7.20799	--	7.22019	--	7.20799	--	7.22019	--	7.25679	--
7.22021	--	7.20791	--	7.24461	--	7.22021	--	7.22021	--	7.22021	--	7.23241	--	7.22021	--	7.23241	--	7.26901	--
7.23243	--	7.22013	--	7.25683	--	7.23243	--	7.23243	--	7.23243	--	7.24463	--	7.23243	--	7.24463	--	7.28123	--
7.24464	--	7.23234	--	7.26904	--	7.24464	--	7.24464	--	7.24464	--	7.25684	--	7.24464	--	7.25684	--	7.29344	--
7.25686	--	7.24456	--	7.28126	--	7.25686	--	7.25686	--	7.25686	--	7.26906	--	7.25686	--	7.26906	--	7.30566	--
7.26908	--	7.25678	--	7.29348	--	7.26908	--	7.26908	--	7.26908	--	7.28128	--	7.26908	--	7.28128	--	7.31788	--
7.28129	--	7.26899	--	7.30569	--	7.28129	--	7.28129	--	7.28129	--	7.29349	--	7.28129	--	7.29349	--	7.33009	--
7.29351	--	7.28121	--	7.31791	--	7.29351	--	7.29351	--	7.29351	--	7.30571	--	7.29351	--	7.30571	--	7.34231	--
7.30573	--	7.29343	--	7.33013	--	7.30573	--	7.30573	--	7.30573	--	7.31793	--	7.30573	--	7.31793	--	7.35453	--
7.31795	--	7.30565	--	7.34235	--	7.31795	--	7.31795	--	7.31795	--	7.33015	--	7.31795	--	7.33015	--	7.36675	--
7.33016	--	7.31786	--	7.35456	--	7.33016	--	7.33016	--	7.33016	--	7.34236	--	7.33016	--	7.34236	--	7.37896	--
7.34238	--	7.33008	--	7.36678	--	7.34238	--	7.34238	--	7.34238	--	7.35458	--	7.34238	--	7.35458	--	7.39118	--
7.3546	--	7.3423	--	7.379	--	7.3546	--	7.3546	--	7.3546	--	7.3668	--	7.3546	--	7.3668	--	7.4034	--
7.36681	--	7.35451	--	7.39121	--	7.36681	--	7.36681	--	7.36681	--	7.37901	--	7.36681	--	7.37901	--	7.41561	--
7.37903	--	7.36673	--	7.40343	--	7.37903	--	7.37903	--	7.37903	--	7.39123	--	7.37903	--	7.39123	--	7.42783	--
7.39125	--	7.37895	--	7.41565	--	7.39125	--	7.39125	--	7.39125	--	7.40345	--	7.39125	--	7.40345	--	7.44005	--
7.40346	--	7.39116	--	7.42786	--	7.40346	--	7.40346	--	7.40346	--	7.41566	--	7.40346	--	7.41566	--	7.45226	--
7.41568	--	7.40338	--	7.44008	--	7.41568	--	7.41568	--	7.41568	--	7.42788	--	7.41568	--	7.42788	--	7.46448	--
7.4279	--	7.4156	--	7.4523	--	7.4279	--	7.4279	--	7.4279	--	7.4401	--	7.4279	--	7.4401	--	7.4767	--
7.44011	--	7.42781	--	7.46451	--	7.44011	--	7.44011	--	7.44011	--	7.45231	--	7.44011	--	7.45231	--	7.48891	--
7.45233	--	7.44003	--	7.47673	--	7.45233	--	7.45233	--	7.45233	--	7.46453	--	7.45233	--	7.46453	--	7.50113	--
7.46455	--	7.45225	--	7.48895	--	7.46455	--	7.46455	--	7.46455	--	7.47675	--	7.46455	--	7.47675	--	7.51335	--
7.47676	--	7.46446	--	7.50116	--	7.47676	--	7.47676	--	7.47676	--	7.48896	--	7.47676	--	7.48896	--	7.52556	--
7.48898	--	7.47668	--	7.51338	--	7.48898	--	7.48898	--	7.48898	--	7.50118	--	7.48898	--	7.50118	--	7.53778	--
7.5012	--	7.4889	--	7.5256	--	7.5012	--	7.5012	--	7.5012	--	7.5134	--	7.5012	--	7.5134	--	7.55	--
7.51341	--	7.50111	--	7.53781	--	7.51341	--	7.51341	--	7.51341	--	7.52561	--	7.51341	--	7.52561	--	7.56221	--
7.52563	--	7.51333	--	7.55003	--	7.52563	--	7.52563	--	7.52563	--	7.53783	--	7.52563	--	7.53783	--	7.57443	--
7.53785	--	7.52555	--	7.56225	--	7.53785	--	7.53785	--	7.53785	--	7.55005	--	7.53785	--	7.55005	--	7.58665	--
7.55006	--	7.53776	--	7.57446	--	7.55006	--	7.55006	--	7.55006	--	7.56226	--	7.55006	--	7.56226	--	7.59886	--
7.56228	--	7.54998	--	7.58668	--	7.56228	--	7.56228	--	7.56228	--	7.57448	--	7.56228	--	7.57448	--	7.61108	--
7.5745	--	7.5622	--	7.5989	--	7.5745	--	7.5745	--	7.5745	--	7.5867	--	7.5745	--	7.5867	--	7.6233	--
7.58671	--	7.57441	--	7.61111	--	7.58671	--	7.58671	--	7.58671	--	7.59891	--	7.58671	--	7.59891	--	7.63551	--
7.59893	--	7.58663	--	7.62333	--	7.59893	--	7.59893	--	7.59893	--	7.61113	--	7.59893	--	7.61113	--	7.64773	--
7.61115	--	7.59885	--	7.63555	--	7.61115	--	7.61115	--	7.61115	--	7.62335	--	7.61115	--	7.62335	--	7.65995	--
7.62337	--	7.61107	--	7.64777	--	7.62337	--	7.62337	--	7.62337	--	7.63557	--	7.62337	--	7.63557	--	7.67217	--
7.63558	--	7.62328	--	7.65998	--	7.63558	--	7.63558	--	7.63558	--	7.64778	--	7.63558	--	7.64778	--	7.68438	--
7.6478	--	7.6355	--	7.6722	--	7.6478	--	7.6478	--	7.6478	--	7.66	--	7.6478	--	7.66	--	7.6966	--
7.66002	--	7.64772	--	7.68442	--	7.66002	--	7.66002	--	7.66002	--	7.67222	--	7.66002	--	7.67222	--	7.70882	--
7.67223	--	7.65993	--	7.69663	--	7.67223	--	7.67223	--	7.67223	--	7.68443	--	7.67223	--	7.68443	--	7.72103	--
7.68445	--	7.67215	--	7.70885	--	7.68445	--	7.68445	--	7.68445	--	7.69665	--	7.68445	--	7.69665	--	7.73325	--
7.69667	--	7.68437	--	7.72107	--	7.69667	--	7.69667	--	7.69667	--	7.70887	--	7.69667	--	7.70887	--	7.74547	--
7.70888	--	7.69658	--	7.73328	--	7.70888	--	7.70888	--	7.70888	--	7.72108	--	7.70888	--	7.72108	--	7.75768	--
7.7211	--	7.7088	--	7.7455	--	7.7211	--	7.7211	--	7.7211	--	7.7333	--	7.7211	--	7.7333	--	7.7699	--
7.73332	--	7.72102	--	7.75772	--	7.73332	--	7.73332	--	7.73332	--	7.74552	--	7.73332	--	7.74552	--	7.78212	--
7.74553	--	7.73323	--	7.76993	--	7.74553	--	7.74553	--	7.74553	--	7.75773	--	7.74553	--	7.75773	--	7.79433	--
7.75775	--	7.74545	--	7.78215	--	7.75775	--	7.75775	--	7.75775	--	7.76995	--	7.75775	--	7.76995	--	7.80655	--
7.76997	--	7.75767	--	7.79437	--	7.76997	--	7.76997	--	7.76997	--	7.78217	--	7.76997	--	7.78217	--	7.81877	--
7.78218	--	7.76988	--	7.80658	--	7.78218	--	7.78218	--	7.78218	--	7.79438	--	7.78218	--	7.79438	--	7.83098	--
7.7944	--	7.7821	--	7.8188	--	7.7944	--	7.7944	--	7.7944	--	7.8066	--	7.7944	--	7.8066	--	7.8432	--
7.80662	--	7.79432	--	7.83102	--	7.80662	--	7.80662	--	7.80662	--	7.81882	--	7.80662	--	7.81882	--	7.85542	--
7.81883	--	7.80653	--	7.84323	--	7.81883	--	7.81883	--	7.81883	--	7.83103	--	7.81883	--	7.83103	--	7.86763	--
7.83105	--	7.81875	--	7.85545	--	7.83105	--	7.83105	--	7.83105	--	7.84325	--	7.83105	--	7.84325	--	7.87985	--
7.84327	--	7.83097	--	7.86767	--	7.84327	--	7.84327	--	7.84327	--	7.85547	--	7.84327	--	7.85547	--	7.89207	--
7.85548	--	7.84318	--	7.87988	--	7.85548	--	7.85548	--	7.85548	--	7.86768	--	7.85548	--	7.86768	--	7.90428	--
7.8677	--	7.8554	--	7.8921	--	7.8677	--	7.8677	--	7.8677	--	7.8799	--	7.8677	--	7.8799	--	7.9165	--
7.87992	--	7.86762	--	7.90432	--	7.87992	--	7.87992	--	7.87992	--	7.89212	--	7.87992	--	7.89212	--	7.92872	--
7.89213	--	7.87983	--	7.91653	--	7.89213	--	7.89213	--	7.89213	--	7.90433	--	7.89213	--	7.90433	--	7.94093	--
7.90435	--	7.89205	--	7.92875	--	7.90435	--	7.90435	--	7.90435	--	7.91655	--	7.90435	--	7.91655	--	7.95315	--
7.91657	--	7.90427	--	7.94097	--	7.91657	--	7.91657	--	7.91657	--	7.92877	--	7.91657	--	7.92877	--	7.96537	--
7.92879	--	7.91649	--	7.95319	--	7.92879	--	7.92879	--	7.92879	--	7.94099	--	7.92879	--	7.94099	--	7.97759	--
7.941	--	7.9287	--	7.9654	--	7.941	--	7.941	--	7.941	--	7.9532	--	7.941	--	7.9532	--	7.9898	--
7.95322	--	7.94092	--	7.97762	--	7.95322	--	7.95322	--	7.95322	--	7.96542	--	7.95322	--	7.96542	--	8.00202	--
7.96544	--	7.95314	--	7.98984	--	7.96544	--	7.96544	--	7.96544	--	7.97764	--	7.96544	--	7.97764	--	8.01424	--
7.97765	--	7.96535	--	8.00205	--	7.97765	--	7.97765	--	7.97765	--	7.98985	--	7.97765	--	7.98985	--	8.02645	--
7.98987	--	7.97757	--	8.01427	--	7.98987	--	7.98987	--	7.98987	--	8.00207	--	7.98987	--	8.00207	--	8.03867	--
8.00209	--	7.98979	--	8.02649	--	8.00209	--	8.00209	--	8.00209	--	8.01429	--	8.00209	--	8.01429	--	8.05089	--
8.0143	--	8.002	--	8.0387	--	8.0143	--	8.0143	--	8.0143	--	8.0265	--	8.0143	--	8.0265	--	8.0631	--
8.02652	--	8.01422	--	8.05092	--	8.02652	--	8.02652	--	8.02652	--	8.03872	--	8.02652	--	8.03872	--	8.07532	--
8.03874	--	8.02644	--	8.06314	--	8.03874	--	8.03874	--	8.03874	--	8.05094	--	8.03874	--	8.05094	--	8.08754	--
8.05095	--	8.03865	--	8.07535	--	8.05095	--	8.05095	--	8.05095	--	8.06315	--	8.05095	--	8.06315	--	8.09975	--
8.06317	--	8.05087	--	8.08757	--	8.06317	--	8.06317	--	8.06317	--	8.07537	--	8.06317	--	8.07537	--	8.11197	--
8.07539	--	8.06309	--	8.09979	--	8.07539	--	8.07539	--	8.07539	--	8.08759	--	8.07539	--	8.08759	--	8.12419	--
8.0876	--	8.0753	--	8.112	--	8.0876	--	8.0876	--	8.0876	--	8.0998	--	8.0876	--	8.0998	--	8.1364	--
8.09982	--	8.08752	--	8.12422	--	8.09982	--	8.09982	--	8.09982	--	8.11202	--	8.09982	--	8.11202	--	8.14862	--
8.11204	--	8.09974	--	8.13644	--	8.11204	--	8.11204	--	8.11204	--	8.12424	--	8.11204	--	8.12424	--	8.16084	--
8.12425	--	8.11195	--	8.14865	--	8.12425	--	8.12425	--	8.12425	--	8.13645	--	8.12425	--	8.13645	--	8.17305	--
8.13647	--	8.12417	--	8.16087	--	8.13647	--	8.13647	--	8.13647	--	8.14867	--	8.13647	--	8.14867	--	8.18527	--
8.14869	--	8.13639	--	8.17309	--	8.14869	--	8.14869	--	8.14869	--	8.16089	--	8.14869	--	8.16089	--	8.19749	--
8.1609	--	8.1486	--	8.1853	--	8.1609	--	8.1609	--	8.1609	--	8.1731	--	8.1609	--	8.1731	--	8.2097	--
8.17312	--	8.16082	--	8.19752	--	8.17312	--	8.17312	--	8.17312	--	8.18532	--	8.17312	--	8.18532	--	8.22192	--
8.18534	--	8.17304	--	8.20974	--	8.18534	--	8.18534	--	8.18534	--	8.19754	--	8.18534	--	8.19754	--	8.23414	--
8.19755	--	8.18525	--	8.22195	--	8.19755	--	8.19755	--	8.19755	--	8.20975	--	8.19755	--	8.20975	--	8.24635	--
8.20977	--	8.19747	--	8.23417	--	8.20977	--	8.20977	--	8.20977	--	8.22197	--	8.20977	--	8.22197	--	8.25857	--
8.22199	--	8.20969	--	8.24639	--	8.22199	--	8.22199	--	8.22199	--	8.23419	--	8.22199	--	8.23419	--	8.27079	--
8.23421	--	8.22191	--	8.25861	--	8.23421	--	8.23421	--	8.23421	--	8.24641	--	8.23421	--	8.24641	--	8.28301	--
8.24642	--	8.23412	--	8.27082	--	8.24642	--	8.24642	--	8.24642	--	8.25862	--	8.24642	--	8.25862	--	8.29522	--
8.25864	--	8.24634	--	8.28304	--	8.25864	--	8.25864	--	8.25864	--	8.27084	--	8.25864	--	8.27084	--	8.30744	--
8.27086	--	8.25856	--	8.29526	--	8.27086	--	8.27086	--	8.27086	--	8.28306	--	8.27086	--	8.28306	--	8.31966	--
8.28307	--	8.27077	--	8.30747	--	8.28307	--	8.28307	--	8.28307	--	8.29527	--	8.28307	--	8.29527	--	8.33187	--
8.29529	--	8.28299	--	8.31969	--	8.29529	--	8.29529	--	8.29529	--	8.30749	--	8.29529	--	8.30749	--	8.34409	--
8.30751	--	8.29521	--	8.33191	--	8.30751	--	8.30751	--	8.30751	--	8.31971	--	8.30751	--	8.31971	--	8.35631	--
8.31972	--	8.30742	--	8.34412	--	8.31972	--	8.31972	--	8.31972	--	8.33192	--	8.31972	--	8.33192	--	8.36852	--
8.33194	--	8.31964	--	8.35634	--	8.33194	--	8.33194	--	8.33194	--	8.34414	--	8.33194	--	8.34414	--	8.38074	--
8.34416	--	8.33186	--	8.36856	--	8.34416	--	8.34416	--	8.34416	--	8.35636	--	8.34416	--	8.35636	--	8.39296	--
8.35637	--	8.34407	--	8.38077	--	8.35637	--	8.35637	--	8.35637	--	8.36857	--	8.35637	--	8.36857	--	8.40517	--
8.36859	--	8.35629	--	8.39299	--	8.36859	--	8.36859	--	8.36859	--	8.38079	--	8.36859	--	8.38079	--	8.41739	--
8.38081	--	8.36851	--	8.40521	--	8.38081	--	8.38081	--	8.38081	--	8.39301	--	8.38081	--	8.39301	--	8.42961	--
8.39302	--	8.38072	--	8.41742	--	8.39302	--	8.39302	--	8.39302	--	8.40522	--	8.39302	--	8.40522	--	8.44182	--
8.40524	--	8.39294	--	8.42964	--	8.40524	--	8.40524	--	8.40524	--	8.41744	--	8.40524	--	8.41744	--	8.45404	--
8.41746	--	8.40516	--	8.44186	--	8.41746	--	8.41746	--	8.41746	--	8.42966	--	8.41746	--	8.42966	--	8.46626	--
8.42967	--	8.41737	--	8.45407	--	8.42967	--	8.42967	--	8.42967	--	8.44187	--	8.42967	--	8.44187	--	8.47847	--
8.44189	--	8.42959	--	8.46629	--	8.44189	--	8.44189	--	8.44189	--	8.45409	--	8.44189	--	8.45409	--	8.49069	--
8.45411	--	8.44181	--	8.47851	--	8.45411	--	8.45411	--	8.45411	--	8.46631	--	8.45411	--	8.46631	--	8.50291	--
8.46632	--	8.45402	--	8.49072	--	8.46632	--	8.46632	--	8.46632	--	8.47852	--	8.46632	--	8.47852	--	8.51512	--
8.47854	--	8.46624	--	8.50294	--	8.47854	--	8.47854	--	8.47854	--	8.49074	--	8.47854	--	8.49074	--	8.52734	--
8.49076	--	8.47846	--	8.51516	--	8.49076	--	8.49076	--	8.49076	--	8.50296	--	8.49076	--	8.50296	--	8.53956	--
8.50297	--	8.49067	--	8.52737	--	8.50297	--	8.50297	--	8.50297	--	8.51517	--	8.50297	--	8.51517	--	8.55177	--
8.51519	--	8.50289	--	8.53959	--	8.51519	--	8.51519	--	8.51519	--	8.52739	--	8.51519	--	8.52739	--	8.56399	--
8.52741	--	8.51511	--	8.55181	--	8.52741	--	8.52741	--	8.52741	--	8.53961	--	8.52741	--	8.53961	--	8.57621	--
8.53963	--	8.52733	--	8.56403	--	8.53963	--	8.53963	--	8.53963	--	8.55183	--	8.53963	--	8.55183	--	8.58843	--
8.55184	--	8.53954	--	8.57624	--	8.55184	--	8.55184	--	8.55184	--	8.56404	--	8.55184	--	8.56404	--	8.60064	--
8.56406	--	8.55176	--	8.58846	--	8.56406	--	8.56406	--	8.56406	--	8.57626	--	8.56406	--	8.57626	--	8.61286	--
8.57628	--	8.56398	--	8.60068	--	8.57628	--	8.57628	--	8.57628	--	8.58848	--	8.57628	--	8.58848	--	8.62508	--
8.58849	--	8.57619	--	8.61289	--	8.58849	--	8.58849	--	8.58849	--	8.60069	--	8.58849	--	8.60069	--	8.63729	--
8.60071	--	8.58841	--	8.62511	--	8.60071	--	8.60071	--	8.60071	--	8.61291	--	8.60071	--	8.61291	--	8.64951	--
8.61293	--	8.60063	--	8.63733	--	8.61293	--	8.61293	--	8.61293	--	8.62513	--	8.61293	--	8.62513	--	8.66173	--
8.62514	--	8.61284	--	8.64954	--	8.62514	--	8.62514	--	8.62514	--	8.63734	--	8.62514	--	8.63734	--	8.67394	--
8.63736	--	8.62506	--	8.66176	--	8.63736	--	8.63736	--	8.63736	--	8.64956	--	8.63736	--	8.64956	--	8.68616	--
8.64958	--	8.63728	--	8.67398	--	8.64958	--	8.64958	--	8.64958	--	8.66178	--	8.64958	--	8.66178	--	8.69838	--
8.66179	--	8.64949	--	8.68619	--	8.66179	--	8.66179	--	8.66179	--	8.67399	--	8.66179	--	8.67399	--	8.71059	--
8.67401	--	8.66171	--	8.69841	--	8.67401	--	8.67401	--	8.67401	--	8.68621	--	8.67401	--	8.68621	--	8.72281	--
8.68623	--	8.67393	--	8.71063	--	8.68623	--	8.68623	--	8.68623	--	8.69843	--	8.68623	--	8.69843	--	8.73503	--
8.69844	--	8.68614	--	8.72284	--	8.69844	--	8.69844	--	8.69844	--	8.71064	--	8.69844	--	8.71064	--	8.74724	--
8.71066	--	8.69836	--	8.73506	--	8.71066	--	8.71066	--	8.71066	--	8.72286	--	8.71066	--	8.72286	--	8.75946	--
8.72288	--	8.71058	--	8.74728	--	8.72288	--	8.72288	--	8.72288	--	8.73508	--	8.72288	--	8.73508	--	8.77168	--
8.73509	--	8.72279	--	8.75949	--	8.73509	--	8.73509	--	8.73509	--	8.74729	--	8.73509	--	8.74729	--	8.78389	--
8.74731	--	8.73501	--	8.77171	--	8.74731	--	8.74731	--	8.74731	--	8.75951	--	8.74731	--	8.75951	--	8.79611	--
8.75953	--	8.74723	--	8.78393	--	8.75953	--	8.75953	--	8.75953	--	8.77173	--	8.75953	--	8.77173	--	8.80833	--
8.77174	--	8.75944	--	8.79614	--	8.77174	--	8.77174	--	8.77174	--	8.78394	--	8.77174	--	8.78394	--	8.82054	--
8.78396	--	8.77166	--	8.80836	--	8.78396	--	8.78396	--	8.78396	--	8.79616	--	8.78396	--	8.79616	--	8.83276	--
8.79618	--	8.78388	--	8.82058	--	8.79618	--	8.79618	--	8.79618	--	8.80838	--	8.79618	--	8.80838	--	8.84498	--
8.80839	--	8.79609	--	8.83279	--	8.80839	--	8.80839	--	8.80839	--	8.82059	--	8.80839	--	8.82059	--	8.85719	--
8.82061	--	8.80831	--	8.84501	--	8.82061	--	8.82061	--	8.82061	--	8.83281	--	8.82061	--	8.83281	--	8.86941	--
8.83283	--	8.82053	--	8.85723	--	8.83283	--	8.83283	--	8.83283	--	8.84503	--	8.83283	--	8.84503	--	8.88163	--
8.84504	--	8.83274	--	8.86944	--	8.84504	--	8.84504	--	8.84504	--	8.85724	--	8.84504	--	8.85724	--	8.89384	--
8.85726	--	8.84496	--	8.88166	--	8.85726	--	8.85726	--	8.85726	--	8.86946	--	8.85726	--	8.86946	--	8.90606	--
8.86948	--	8.85718	--	8.89388	--	8.86948	--	8.86948	--	8.86948	--	8.88168	--	8.86948	--	8.88168	--	8.91828	--
8.8817	--	8.8694	--	8.9061	--	8.8817	--	8.8817	--	8.8817	--	8.8939	--	8.8817	--	8.8939	--	8.9305	--
8.89391	--	8.88161	--	8.91831	--	8.89391	--	8.89391	--	8.89391	--	8.90611	--	8.89391	--	8.90611	--	8.94271	--
8.90613	--	8.89383	--	8.93053	--	8.90613	--	8.90613	--	8.90613	--	8.91833	--	8.90613	--	8.91833	--	8.95493	--
8.91835	--	8.90605	--	8.94275	--	8.91835	--	8.91835	--	8.91835	--	8.93055	--	8.91835	--	8.93055	--	8.96715	--
8.93056	--	8.91826	--	8.95496	--	8.93056	--	8.93056	--	8.93056	--	8.94276	--	8.93056	--	8.94276	--	8.97936	--
8.94278	--	8.93048	--	8.96718	--	8.94278	--	8.94278	--	8.94278	--	8.95498	--	8.94278	--	8.95498	--	8.99158	--
8.955	--	8.9427	--	8.9794	--	8.955	--	8.955	--	8.955	--	8.9672	--	8.955	--	8.9672	--	9.0038	--
8.96721	--	8.95491	--	8.99161	--	8.96721	--	8.96721	--	8.96721	--	8.97941	--	8.96721	--	8.97941	--	9.01601	--
8.97943	--	8.96713	--	9.00383	--	8.97943	--	8.97943	--	8.97943	--	8.99163	--	8.97943	--	8.99163	--	9.02823	--
8.99165	--	8.97935	--	9.01605	--	8.99165	--	8.99165	--	8.99165	--	9.00385	--	8.99165	--	9.00385	--	9.04045	--
9.00386	--	8.99156	--	9.02826	--	9.00386	--	9.00386	--	9.00386	--	9.01606	--	9.00386	--	9.01606	--	9.05266	--
9.01608	--	9.00378	--	9.04048	--	9.01608	--	9.01608	--	9.01608	--	9.02828	--	9.01608	--	9.02828	--	9.06488	--
9.0283	--	9.016	--	9.0527	--	9.0283	--	9.0283	--	9.0283	--	9.0405	--	9.0283	--	9.0405	--	9.0771	--
9.04051	--	9.02821	--	9.06491	--	9.04051	--	9.04051	--	9.04051	--	9.05271	--	9.04051	--	9.05271	--	9.08931	--
9.05273	--	9.04043	--	9.07713	--	9.05273	--	9.05273	--	9.05273	--	9.06493	--	9.05273	--	9.06493	--	9.10153	--
9.06495	--	9.05265	--	9.08935	--	9.06495	--	9.06495	--	9.06495	--	9.07715	--	9.06495	--	9.07715	--	9.11375	--
9.07716	--	9.06486	--	9.10156	--	9.07716	--	9.07716	--	9.07716	--	9.08936	--	9.07716	--	9.08936	--	9.12596	--
9.08938	--	9.07708	--	9.11378	--	9.08938	--	9.08938	--	9.08938	--	9.10158	--	9.08938	--	9.10158	--	9.13818	--
9.1016	--	9.0893	--	9.126	--	9.1016	--	9.1016	--	9.1016	--	9.1138	--	9.1016	--	9.1138	--	9.1504	--
9.11381	--	9.10151	--	9.13821	--	9.11381	--	9.11381	--	9.11381	--	9.12601	--	9.11381	--	9.12601	--	9.16261	--
9.12603	--	9.11373	--	9.15043	--	9.12603	--	9.12603	--	9.12603	--	9.13823	--	9.12603	--	9.13823	--	9.17483	--
9.13825	--	9.12595	--	9.16265	--	9.13825	--	9.13825	--	9.13825	--	9.15045	--	9.13825	--	9.15045	--	9.18705	--
9.15046	--	9.13816	--	9.17486	--	9.15046	--	9.15046	--	9.15046	--	9.16266	--	9.15046	--	9.16266	--	9.19926	--
9.16268	--	9.15038	--	9.18708	--	9.16268	--	9.16268	--	9.16268	--	9.17488	--	9.16268	--	9.17488	--	9.21148	--
9.1749	--	9.1626	--	9.1993	--	9.1749	--	9.1749	--	9.1749	--	9.1871	--	9.1749	--	9.1871	--	9.2237	--
9.18712	--	9.17482	--	9.21152	--	9.18712	--	9.18712	--	9.18712	--	9.19932	--	9.18712	--	9.19932	--	9.23592	--
9.19933	--	9.18703	--	9.22373	--	9.19933	--	9.19933	--	9.19933	--	9.21153	--	9.19933	--	9.21153	--	9.24813	--
9.21155	--	9.19925	--	9.23595	--	9.21155	--	9.21155	--	9.21155	--	9.22375	--	9.21155	--	9.22375	--	9.26035	--
9.22377	--	9.21147	--	9.24817	--	9.22377	--	9.22377	--	9.22377	--	9.23597	--	9.22377	--	9.23597	--	9.27257	--
9.23598	--	9.22368	--	9.26038	--	9.23598	--	9.23598	--	9.23598	--	9.24818	--	9.23598	--	9.24818	--	9.28478	--
9.2482	--	9.2359	--	9.2726	--	9.2482	--	9.2482	--	9.2482	--	9.2604	--	9.2482	--	9.2604	--	9.297	--
9.26042	--	9.24812	--	9.28482	--	9.26042	--	9.26042	--	9.26042	--	9.27262	--	9.26042	--	9.27262	--	9.30922	--
9.27263	--	9.26033	--	9.29703	--	9.27263	--	9.27263	--	9.27263	--	9.28483	--	9.27263	--	9.28483	--	9.32143	--
9.28485	--	9.27255	--	9.30925	--	9.28485	--	9.28485	--	9.28485	--	9.29705	--	9.28485	--	9.29705	--	9.33365	--
9.29707	--	9.28477	--	9.32147	--	9.29707	--	9.29707	--	9.29707	--	9.30927	--	9.29707	--	9.30927	--	9.34587	--
9.30928	--	9.29698	--	9.33368	--	9.30928	--	9.30928	--	9.30928	--	9.32148	--	9.30928	--	9.32148	--	9.35808	--
9.3215	--	9.3092	--	9.3459	--	9.3215	--	9.3215	--	9.3215	--	9.3337	--	9.3215	--	9.3337	--	9.3703	--
