# Supplementary material for: Fluorescence-based monitoring of the pressure-induced aggregation microenvironment evolution for an AIEgen under multiple excitation channels
Source: Nat Commun. 2022 Sep 6;13:5234. doi: 10.1038/s41467-022-32968-9 (PMC9448794; doi:10.1038/s41467-022-32968-9)
Supplement: Supplementary file 2 — Source Data [file 41467_2022_32968_MOESM2_ESM.zip › Source Data/Supplementary Information/Supplementary Figure 11/Supplementary Figure 11b.xls]

## Sheet: Sheet1
pressure	time
0.58	0.78141
0.89	0.74533
1.33	0.78516
1.92	0.72244
2.53	0.7153
3.6	0.71369
4.02	0.61118
4.83	0.54055
6.05	0.46398
7.59	0.40433
9.14	0.34592
10.06	0.31873
11.95	0.29534
13.2	0.30585
13.99	0.27048
14.79	0.27291
15.2	0.30353
16.39	0.29114
18.95	0.29873
	--
