# Supplementary material for: Fluorescence-based monitoring of the pressure-induced aggregation microenvironment evolution for an AIEgen under multiple excitation channels
Source: Nat Commun. 2022 Sep 6;13:5234. doi: 10.1038/s41467-022-32968-9 (PMC9448794; doi:10.1038/s41467-022-32968-9)
Supplement: Supplementary file 2 — Source Data [file 41467_2022_32968_MOESM2_ESM.zip › Source Data/Supplementary Information/Supplementary Figure 12/Supplementary Figure 12a.xls]

## Sheet: Sheet1
Wavelength	0.5 GPa	3.77 GPa	4.88 GPa	9.12 GPa	11.53 GPa	12.54 GPa	14.2 GPa	16.98 GPa	18.23 GPa	20.18 GPa
650.03	9	7	7	11	17	19	23	71	75	99
650.082	5	5	7	9	15	19	25	65	77	93
650.134	3	5	9	13	19	21	23	61	79	91
650.186	7	5	9	11	19	19	27	59	73	111
650.238	7	5	7	11	19	23	23	69	73	101
650.289	5	9	7	11	13	21	31	69	71	101
650.341	5	5	5	11	15	23	29	63	77	91
650.393	9	7	5	9	17	19	25	71	73	99
650.445	5	5	5	15	13	19	29	69	77	93
650.497	5	9	3	15	17	19	31	65	73	103
650.549	7	5	7	13	17	19	27	65	75	105
650.601	5	5	7	13	11	19	19	55	81	99
650.653	7	7	7	13	17	17	27	71	75	93
650.704	3	7	7	11	15	17	27	67	79	101
650.756	5	3	11	13	13	15	33	65	77	99
650.808	7	5	5	11	17	23	25	69	77	97
650.86	7	5	7	11	21	19	27	67	71	97
650.912	7	5	7	11	21	19	25	59	75	93
650.964	5	5	7	9	21	19	25	63	71	93
651.016	5	9	5	15	21	21	23	67	73	99
651.067	5	5	7	11	19	21	31	63	73	105
651.119	5	7	7	11	15	19	29	65	77	97
651.171	3	9	7	13	17	17	27	71	69	105
651.223	9	5	7	9	15	23	31	63	75	97
651.275	5	9	3	11	15	21	25	67	75	95
651.327	7	3	5	11	15	19	27	71	83	99
651.379	5	7	7	13	15	21	33	73	81	97
651.43	3	9	5	11	19	19	27	63	75	103
651.482	5	9	9	11	19	19	29	69	77	107
651.534	5	9	5	11	17	25	33	67	77	99
651.586	9	7	9	11	13	21	29	69	75	97
651.638	7	9	7	13	15	21	31	61	79	107
651.69	7	9	7	11	15	23	33	71	71	103
651.742	5	7	5	9	17	17	31	69	77	97
651.794	5	7	5	9	13	19	31	65	69	103
651.845	7	9	7	11	15	19	29	67	77	109
651.897	9	7	9	13	17	19	29	67	75	109
651.949	9	7	5	13	21	17	27	69	73	99
652.001	9	5	7	9	17	19	25	63	77	95
652.053	7	7	3	9	19	19	29	65	81	97
652.105	7	9	5	9	19	21	27	65	75	97
652.156	7	5	9	11	17	19	29	71	81	97
652.208	5	7	7	13	19	19	31	71	85	109
652.26	9	7	5	9	15	19	29	69	71	101
652.312	5	5	3	11	13	17	33	65	75	101
652.364	5	5	9	11	15	23	29	65	75	105
652.416	9	7	3	13	13	19	27	65	81	101
652.468	5	7	7	11	13	23	29	73	77	93
652.519	5	7	7	9	13	17	27	71	77	97
652.571	5	7	9	13	15	19	35	75	81	101
652.623	5	7	7	13	17	19	29	65	75	97
652.675	7	9	9	11	17	23	25	73	81	105
652.727	9	5	3	11	17	17	27	69	85	101
652.779	9	3	11	17	17	17	29	65	83	109
652.831	5	5	9	7	13	21	27	67	83	105
652.882	7	7	7	13	15	23	29	63	75	107
652.934	7	7	5	13	19	17	35	65	79	101
652.986	11	7	11	11	13	19	29	71	83	103
653.038	7	7	7	13	19	21	23	63	75	113
653.09	7	5	7	9	19	21	33	67	77	99
653.142	11	5	5	9	15	19	29	59	83	103
653.193	7	9	5	9	13	19	27	69	79	101
653.245	7	7	9	13	19	23	29	61	73	111
653.297	9	9	7	11	17	19	31	59	79	101
653.349	5	5	9	9	19	21	25	67	79	99
653.401	7	5	7	11	15	21	27	65	85	103
653.453	9	5	7	9	23	21	27	61	83	103
653.504	7	7	5	11	19	21	29	67	83	97
653.556	7	5	5	11	19	21	23	71	77	105
653.608	7	5	5	11	19	23	23	71	83	105
653.66	5	7	7	7	15	23	29	65	81	109
653.712	7	5	3	11	17	21	27	69	75	105
653.764	5	3	9	13	17	19	27	65	79	109
653.815	7	5	9	11	17	17	29	67	73	101
653.867	5	7	11	11	15	17	29	63	75	111
653.919	3	7	9	9	21	21	27	67	83	105
653.971	9	9	9	15	13	19	25	71	81	107
654.023	3	3	7	13	19	23	29	59	83	107
654.075	5	7	7	13	17	21	25	61	71	103
654.127	9	7	5	13	19	19	27	63	73	105
654.178	7	9	5	15	15	21	29	75	75	105
654.23	3	7	7	7	17	19	31	69	73	105
654.282	5	9	11	13	13	21	31	67	83	97
654.334	7	7	7	11	15	21	31	61	79	111
654.386	7	5	7	15	17	25	27	71	75	103
654.438	11	7	7	13	17	23	29	69	87	103
654.489	5	9	3	13	17	21	27	71	85	113
654.541	7	11	9	7	19	23	31	75	73	105
654.593	7	5	7	9	15	23	27	75	75	107
654.645	5	7	7	13	15	25	27	69	83	93
654.697	7	5	7	11	17	19	27	71	81	113
654.748	9	7	7	11	17	19	31	73	77	109
654.8	5	5	5	9	15	17	29	65	81	111
654.852	7	7	7	11	19	21	29	67	75	101
654.904	7	5	5	11	19	21	27	73	83	99
654.956	5	9	9	7	17	19	29	63	77	101
655.008	7	5	9	11	15	21	31	69	79	105
655.059	7	5	5	15	11	23	29	75	77	109
655.111	7	9	7	13	17	17	29	79	87	109
655.163	5	7	7	11	19	17	29	65	81	105
655.215	7	7	9	15	23	25	29	71	77	107
655.267	7	7	5	13	17	17	29	71	77	101
655.319	5	5	9	13	19	19	27	61	85	107
655.37	7	7	9	13	15	17	25	71	79	105
655.422	5	9	7	13	21	17	29	71	77	103
655.474	7	5	7	13	15	17	25	63	83	107
655.526	7	3	7	11	17	21	29	71	75	107
655.578	7	5	9	11	17	25	31	69	77	99
655.63	5	7	9	13	21	25	33	73	79	105
655.681	9	5	5	7	17	21	27	65	79	103
655.733	7	7	3	11	19	23	33	65	75	105
655.785	5	7	7	9	19	23	33	63	71	107
655.837	7	5	7	11	17	23	31	67	79	97
655.889	9	9	5	13	17	19	27	65	89	103
655.94	5	9	7	13	19	21	29	65	83	101
655.992	5	5	7	13	17	19	31	73	79	103
656.044	7	9	5	11	17	21	31	65	73	109
656.096	7	7	5	11	19	19	29	69	85	107
656.148	9	7	5	9	15	19	27	69	81	103
656.199	7	9	9	9	15	17	33	69	69	107
656.251	7	7	5	7	15	21	31	69	81	105
656.303	3	9	7	15	15	23	31	73	77	107
656.355	9	7	3	13	19	19	27	71	73	103
656.407	9	7	5	13	15	27	27	73	81	111
656.459	5	9	7	11	17	21	31	73	87	99
656.51	7	7	5	9	19	17	31	65	83	107
656.562	5	5	9	15	15	17	31	77	79	97
656.614	9	5	5	11	17	17	31	65	79	103
656.666	9	5	5	13	17	17	31	65	83	99
656.718	3	9	9	11	13	21	25	69	79	105
656.769	9	7	9	13	19	23	29	69	79	111
656.821	5	7	7	11	21	19	27	63	75	105
656.873	5	7	7	9	17	23	27	63	77	105
656.925	7	9	9	9	19	21	33	67	79	107
656.977	7	7	7	11	21	17	35	69	77	107
657.028	7	5	9	13	19	19	27	67	79	95
657.08	7	11	7	13	15	25	27	73	77	115
657.132	9	5	7	13	19	19	27	69	77	111
657.184	11	3	7	15	23	21	29	77	79	107
657.236	5	9	7	15	19	19	31	67	79	103
657.287	9	3	7	9	17	17	33	67	79	109
657.339	9	9	7	11	17	23	27	75	79	109
657.391	5	7	7	13	19	21	25	69	75	103
657.443	9	9	11	11	19	19	31	69	81	97
657.495	3	5	5	13	17	23	27	63	79	103
657.546	9	5	7	13	17	23	29	65	81	107
657.598	5	9	7	9	19	21	27	73	81	105
657.65	7	5	7	17	17	21	31	69	77	107
657.702	7	7	7	15	15	21	29	71	83	103
657.754	9	5	7	13	13	23	31	73	79	107
657.805	7	5	9	13	17	21	29	61	75	107
657.857	5	5	7	13	17	23	29	69	77	103
657.909	7	5	5	11	17	17	29	71	85	113
657.961	9	7	7	13	19	21	31	67	75	117
658.013	9	5	5	11	21	19	33	75	83	111
658.064	9	9	3	15	15	21	33	73	85	103
658.116	7	7	3	11	17	23	29	59	83	107
658.168	9	7	7	11	17	21	31	69	79	113
658.22	7	5	11	11	21	23	29	67	83	113
658.272	5	5	13	15	19	23	25	65	81	113
658.323	5	9	7	13	17	19	29	71	83	111
658.375	7	11	5	11	21	21	25	75	81	107
658.427	7	7	7	11	17	19	25	67	81	113
658.479	5	7	9	13	19	23	29	63	77	111
658.531	7	9	7	15	17	23	31	67	83	109
658.582	7	7	9	15	15	15	27	71	85	103
658.634	7	7	7	11	15	19	31	67	85	107
658.686	9	5	7	11	19	19	27	69	81	111
658.738	5	9	9	13	17	21	33	65	89	111
658.79	7	7	5	13	17	19	25	71	81	113
658.841	5	5	7	11	19	21	31	69	79	105
658.893	9	5	7	13	15	23	27	67	81	111
658.945	5	9	5	11	15	23	29	71	85	103
658.997	5	7	9	13	19	23	33	61	81	99
659.048	13	7	7	13	19	19	31	69	83	107
659.1	3	7	11	11	19	23	31	73	83	109
659.152	5	3	7	15	17	25	29	69	85	109
659.204	7	7	11	11	19	21	25	67	83	109
659.256	11	7	9	15	15	25	33	69	79	107
659.307	5	9	3	13	19	23	29	71	85	109
659.359	7	7	7	13	13	23	33	67	79	95
659.411	7	9	7	15	17	23	29	69	77	111
659.463	7	5	5	13	15	19	35	71	79	101
659.515	7	7	9	13	17	23	29	71	81	113
659.566	9	7	7	13	15	25	33	67	89	109
659.618	5	7	11	13	17	19	37	69	83	117
659.67	7	7	9	13	21	23	29	75	75	103
659.722	7	9	5	11	21	17	31	67	87	103
659.773	9	7	7	15	15	19	29	69	85	111
659.825	7	7	7	13	21	21	31	67	77	107
659.877	5	5	7	15	19	23	29	69	89	107
659.929	9	7	7	13	17	19	29	65	79	109
659.981	7	7	7	13	13	21	29	67	83	103
660.032	5	5	5	7	19	23	31	71	77	107
660.084	3	7	9	13	15	21	27	73	83	111
660.136	7	7	7	11	17	21	29	67	87	105
660.188	7	7	7	11	15	21	25	63	77	105
660.239	5	5	9	11	19	17	31	73	77	107
660.291	7	5	7	9	21	21	27	67	83	115
660.343	7	11	5	13	17	21	29	73	83	109
660.395	7	5	7	13	19	23	31	69	79	107
660.446	7	9	5	13	19	19	29	73	89	107
660.498	3	5	7	11	15	23	29	65	79	111
660.55	7	9	7	9	17	21	29	73	87	105
660.602	7	7	7	11	21	21	29	71	87	115
660.654	5	5	7	11	19	21	39	71	85	101
660.705	9	7	5	15	17	17	31	71	85	105
660.757	7	7	5	17	15	25	31	71	75	109
660.809	7	5	5	13	21	23	27	67	81	111
660.861	5	5	7	13	19	19	29	77	81	111
660.912	7	9	7	15	21	21	31	63	79	115
660.964	11	5	5	17	15	19	31	67	83	113
661.016	5	7	5	13	21	23	31	69	79	111
661.068	7	7	7	11	19	19	27	69	85	111
661.119	7	9	7	11	19	19	31	69	87	109
661.171	5	7	7	11	17	25	31	65	75	113
661.223	3	9	5	7	21	19	29	67	79	115
661.275	7	9	9	13	17	21	37	69	87	115
661.327	7	7	7	11	19	19	29	75	83	109
661.378	5	7	9	11	19	25	35	67	85	109
661.43	9	9	9	13	19	23	33	75	79	111
661.482	7	7	9	11	17	19	29	71	81	109
661.534	5	11	7	13	15	23	33	71	81	109
661.585	7	7	5	13	17	19	35	73	85	107
661.637	5	5	7	11	21	21	33	67	81	109
661.689	9	7	9	13	21	23	31	67	89	111
661.741	7	9	5	11	15	21	25	69	81	107
661.792	3	5	7	11	19	19	35	75	81	105
661.844	7	5	7	11	17	23	27	71	81	113
661.896	7	7	3	13	19	21	27	75	79	119
661.948	9	5	7	15	17	21	27	69	85	115
661.999	7	5	7	11	15	19	33	65	77	113
662.051	7	7	9	11	19	21	33	73	73	107
662.103	9	7	5	7	17	21	33	71	85	109
662.155	7	7	9	13	19	23	25	69	73	111
662.206	7	5	7	11	15	25	35	67	83	103
662.258	7	5	9	13	15	21	31	65	79	111
662.31	9	11	9	13	17	23	29	65	83	111
662.362	9	5	5	9	19	21	33	65	77	109
662.413	7	7	7	11	21	25	31	67	81	113
662.465	5	7	7	11	17	23	31	73	81	111
662.517	9	5	7	13	19	23	29	69	81	105
662.569	9	7	5	11	17	23	31	75	77	107
662.62	7	7	5	13	13	21	33	69	83	109
662.672	3	7	7	11	17	25	33	65	85	109
662.724	5	7	5	9	15	23	31	73	87	101
662.776	9	7	7	13	19	23	29	67	85	113
662.827	7	9	9	11	17	21	33	69	77	113
662.879	5	5	7	13	21	23	35	75	85	107
662.931	5	5	3	15	15	23	33	67	83	117
662.983	7	5	9	11	17	23	35	75	79	107
663.034	5	5	5	13	19	17	29	71	83	111
663.086	5	9	7	11	17	17	31	71	71	107
663.138	7	3	7	11	13	21	33	73	87	103
663.19	5	9	7	13	21	19	31	69	81	113
663.241	7	7	9	15	19	21	29	63	79	113
663.293	5	7	9	11	13	25	27	69	81	113
663.345	7	3	7	13	13	17	31	67	81	109
663.397	5	9	7	15	17	23	33	71	81	109
663.448	7	7	5	11	21	17	31	67	81	107
663.5	7	5	5	13	19	23	31	65	85	99
663.552	7	7	7	13	17	19	35	67	79	105
663.604	9	5	9	11	15	23	33	73	85	109
663.655	7	7	9	13	17	23	27	69	85	107
663.707	3	9	7	11	21	19	31	69	81	111
663.759	7	7	7	11	17	23	31	69	79	109
663.811	5	7	11	17	17	21	31	73	83	101
663.862	7	7	9	15	25	21	29	71	79	105
663.914	5	5	7	15	21	19	33	69	87	107
663.966	5	7	7	13	17	21	33	71	81	113
664.018	9	7	7	9	19	25	33	69	87	105
664.069	7	5	3	13	21	21	33	69	69	109
664.121	7	7	7	13	25	27	33	77	81	113
664.173	5	5	5	13	15	21	31	71	85	117
664.224	9	7	9	11	19	19	31	65	79	113
664.276	5	5	5	9	15	27	33	71	79	113
664.328	7	7	5	9	19	27	37	63	77	107
664.38	9	7	7	17	15	25	31	67	81	113
664.431	7	9	5	11	21	21	31	69	85	107
664.483	7	5	9	11	15	21	31	65	79	113
664.535	1	5	7	11	21	19	33	63	83	115
664.587	5	3	7	13	15	21	29	69	81	109
664.638	9	5	5	11	21	23	29	65	79	113
664.69	7	5	9	15	19	23	31	73	77	109
664.742	9	7	7	11	21	23	33	71	95	115
664.793	9	5	5	13	21	21	31	67	79	105
664.845	5	5	7	15	17	25	27	69	73	109
664.897	9	7	5	15	21	21	31	67	79	115
664.949	5	5	5	9	17	27	35	69	81	109
665	5	5	9	15	21	23	27	65	81	111
665.052	9	7	5	11	19	21	31	69	81	109
665.104	5	7	7	11	21	19	33	77	89	109
665.156	5	7	7	11	17	23	33	63	79	103
665.207	3	9	7	13	21	23	33	73	81	103
665.259	7	3	11	15	17	21	27	71	87	107
665.311	7	7	5	13	17	21	33	75	79	109
665.362	5	7	9	11	19	21	27	69	85	113
665.414	7	7	5	15	17	23	29	73	77	109
665.466	7	7	7	9	21	25	29	67	83	113
665.518	5	7	5	13	15	25	31	73	81	109
665.569	9	5	7	15	19	17	29	73	85	111
665.621	11	5	5	9	17	25	37	71	81	115
665.673	5	5	7	15	19	21	29	71	89	111
665.724	5	7	7	13	21	23	31	77	83	107
665.776	9	5	7	11	17	19	37	71	87	115
665.828	9	7	5	13	21	21	31	67	85	111
665.88	7	7	3	9	15	21	31	75	77	101
665.931	9	5	1	15	17	23	29	63	85	111
665.983	9	5	3	13	21	23	29	69	85	111
666.035	7	7	11	13	19	23	31	67	81	115
666.086	13	9	3	11	17	23	33	61	87	101
666.138	5	11	5	9	17	19	33	71	83	111
666.19	7	5	9	11	25	23	33	67	83	125
666.242	5	7	9	9	23	21	33	63	93	113
666.293	7	9	7	9	17	21	31	75	73	103
666.345	5	5	7	13	19	23	29	75	77	103
666.397	5	9	5	17	19	19	35	77	83	117
666.448	9	5	7	15	17	23	33	73	83	109
666.5	7	7	5	11	17	21	35	69	81	107
666.552	5	7	7	13	17	23	33	71	83	117
666.604	7	3	5	15	17	21	29	73	81	107
666.655	5	5	5	11	19	23	35	73	85	101
666.707	7	7	7	11	21	25	39	63	89	109
666.759	7	5	7	9	15	25	31	71	75	111
666.81	7	9	7	13	21	25	33	69	83	115
666.862	7	7	5	13	17	27	35	73	87	105
666.914	9	7	5	15	17	19	27	69	83	109
666.966	5	5	9	13	23	21	31	65	83	115
667.017	7	5	9	19	19	25	31	75	83	115
667.069	5	7	7	7	15	21	31	69	81	105
667.121	9	5	5	11	19	21	29	65	87	113
667.172	5	9	7	11	13	21	29	73	83	113
667.224	9	7	7	9	15	27	31	63	87	111
667.276	9	7	5	9	21	19	33	75	79	109
667.328	7	7	7	15	17	27	31	67	85	111
667.379	5	5	7	13	17	21	39	71	77	109
667.431	5	9	7	13	15	27	29	71	85	113
667.483	7	5	7	13	19	23	27	71	79	111
667.534	7	7	9	15	17	27	27	69	75	109
667.586	7	7	9	11	19	17	35	71	83	111
667.638	7	7	7	13	19	23	41	71	87	115
667.689	7	7	9	13	19	23	31	69	91	109
667.741	5	9	9	11	17	23	33	65	83	101
667.793	7	7	7	9	21	27	33	71	87	109
667.844	11	7	7	13	23	21	31	71	79	121
667.896	9	5	11	11	19	25	31	71	81	117
667.948	7	9	9	15	23	27	35	75	89	107
668	5	9	7	11	19	21	31	69	81	107
668.051	5	3	3	13	17	27	35	71	85	109
668.103	7	7	7	9	15	29	31	69	87	109
668.155	5	7	7	11	19	21	29	63	81	113
668.206	7	5	11	11	17	25	29	69	85	113
668.258	7	5	9	11	17	21	33	67	87	111
668.31	7	7	5	13	21	25	27	73	83	109
668.361	7	7	9	15	15	23	37	71	89	117
668.413	7	7	11	3	19	25	37	73	89	107
668.465	5	5	9	17	17	21	29	73	85	109
668.516	7	7	3	9	17	25	33	67	77	115
668.568	5	7	7	13	19	23	35	63	91	113
668.62	7	3	11	11	19	27	33	67	79	113
668.672	5	3	9	11	21	23	33	67	83	115
668.723	7	7	7	13	17	21	29	69	81	105
668.775	7	7	7	13	19	25	27	69	93	107
668.827	9	9	7	13	17	23	29	61	75	113
668.878	7	5	7	13	19	21	35	69	79	109
668.93	7	9	5	15	21	25	33	71	85	109
668.982	9	5	5	15	17	21	33	67	81	117
669.033	9	7	7	15	19	25	29	73	87	115
669.085	7	7	7	9	21	25	33	67	85	105
669.137	7	5	7	13	21	27	39	67	93	113
669.188	7	7	5	15	21	17	33	69	79	111
669.24	7	5	7	13	21	25	33	67	81	117
669.292	5	9	9	13	23	25	35	71	75	103
669.343	5	5	7	15	19	27	33	65	81	113
669.395	5	9	7	11	17	25	35	65	79	115
669.447	7	5	9	13	23	23	31	69	89	107
669.498	7	1	7	11	19	25	33	67	83	113
669.55	7	7	7	11	17	25	33	69	81	109
669.602	7	7	7	13	21	23	27	73	89	115
669.654	3	7	7	11	21	19	33	69	73	117
669.705	5	5	7	13	21	21	31	67	79	113
669.757	7	5	7	13	17	25	33	65	75	111
669.809	7	7	7	9	17	23	27	67	75	105
669.86	3	7	13	13	17	23	33	71	85	109
669.912	5	7	3	13	17	23	29	65	83	107
669.964	9	7	9	13	19	23	33	71	81	115
670.015	7	7	5	13	19	23	27	69	83	117
670.067	7	7	3	13	21	29	31	67	79	115
670.119	7	11	9	17	17	25	33	63	85	111
670.17	7	9	9	13	21	25	33	67	79	107
670.222	7	5	5	13	21	19	33	69	85	115
670.274	7	7	5	13	17	23	33	67	79	111
670.325	7	5	5	11	17	25	29	63	83	113
670.377	7	7	5	13	17	19	31	81	79	111
670.429	5	5	9	11	19	27	31	75	83	107
670.48	7	9	7	15	21	23	35	71	89	107
670.532	7	7	9	13	19	23	31	67	77	103
670.584	7	7	7	9	21	25	33	69	79	113
670.635	9	5	7	11	19	23	31	69	77	111
670.687	5	7	7	9	21	29	35	71	85	111
670.739	5	5	5	11	15	25	33	67	85	109
670.79	5	13	7	15	19	29	31	65	83	107
670.842	5	5	5	13	21	23	35	63	83	107
670.894	7	7	7	15	19	23	29	65	79	115
670.945	7	5	5	9	23	23	33	67	75	105
670.997	9	5	5	11	17	23	31	65	83	99
671.049	7	5	7	9	15	23	31	71	79	113
671.1	7	5	5	11	15	27	29	65	83	111
671.152	5	5	5	11	23	31	31	61	85	111
671.204	11	7	7	9	19	27	29	69	83	107
671.255	1	5	7	13	19	21	29	75	81	113
671.307	5	5	7	13	19	25	39	69	79	111
671.359	7	7	7	13	17	23	33	73	79	105
671.41	5	7	9	11	27	23	27	69	83	105
671.462	7	5	9	11	21	27	33	59	91	109
671.514	7	3	7	11	17	27	33	61	81	107
671.565	9	5	5	13	19	21	33	65	79	109
671.617	5	3	7	11	19	23	31	65	85	115
671.669	5	7	7	15	23	23	35	71	75	119
671.72	7	3	7	13	17	25	31	73	81	107
671.772	5	7	5	9	19	21	33	75	83	107
671.823	5	7	5	11	21	27	33	65	89	117
671.875	7	7	5	11	17	25	29	65	83	107
671.927	7	9	7	13	17	25	35	71	83	107
671.978	11	9	7	13	17	25	31	73	83	109
672.03	5	7	7	13	21	23	31	71	83	105
672.082	5	11	7	15	15	23	31	67	79	109
672.133	5	5	9	15	17	23	27	67	83	111
672.185	5	7	5	13	19	23	35	73	81	115
672.237	5	1	5	9	17	25	31	57	79	111
672.288	5	7	7	13	19	23	29	67	79	117
672.34	5	7	5	15	19	29	31	65	89	109
672.392	5	7	5	11	19	25	35	67	85	107
672.443	5	1	7	13	19	23	35	65	81	109
672.495	7	5	3	11	19	27	33	61	87	111
672.547	7	7	9	11	21	23	33	69	83	101
672.598	5	9	7	9	15	25	35	71	75	109
672.65	5	9	7	11	21	23	31	63	81	107
672.702	7	7	7	11	17	21	35	73	89	107
672.753	7	9	7	17	19	21	29	69	77	111
672.805	7	5	9	13	23	25	35	71	79	105
672.856	7	7	7	11	21	25	35	69	81	111
672.908	5	3	9	13	19	23	35	69	85	121
672.96	5	5	5	15	19	27	35	61	81	109
673.011	5	7	7	15	17	25	33	69	87	113
673.063	7	5	5	13	19	27	31	67	77	107
673.115	7	9	7	13	19	25	35	71	83	117
673.166	5	7	3	9	21	25	35	69	87	111
673.218	5	9	5	13	21	23	27	61	81	113
673.27	7	3	5	13	17	27	39	67	89	113
673.321	5	5	5	11	21	23	31	69	81	113
673.373	5	7	5	15	19	23	35	69	83	107
673.424	5	5	5	15	23	23	33	65	85	111
673.476	5	7	9	15	21	21	35	65	87	113
673.528	7	7	3	11	23	19	33	61	85	109
673.579	7	9	11	13	23	27	37	67	81	111
673.631	7	5	5	15	19	23	31	67	81	113
673.683	7	3	7	15	19	23	35	73	87	113
673.734	5	7	7	15	21	21	35	67	91	111
673.786	5	5	5	15	23	21	29	69	81	107
673.838	9	9	9	13	19	21	29	67	83	109
673.889	5	5	5	13	21	27	37	75	79	113
673.941	5	3	7	11	23	23	29	69	89	113
673.992	5	3	7	17	19	27	33	71	79	115
674.044	7	5	7	11	21	29	33	67	83	111
674.096	5	7	5	9	17	21	35	63	83	111
674.147	7	5	5	15	19	25	31	61	79	101
674.199	7	5	5	13	17	25	31	59	87	115
674.251	7	7	5	15	21	29	35	71	89	101
674.302	7	7	7	15	17	23	35	67	85	107
674.354	5	7	5	9	19	25	33	73	79	109
674.405	7	7	3	17	17	23	29	65	85	107
674.457	7	3	3	11	21	23	33	71	85	109
674.509	9	5	7	15	23	23	33	69	83	115
674.56	5	9	5	11	21	25	31	65	89	109
674.612	7	7	7	13	21	21	35	67	83	107
674.664	9	7	5	13	19	23	27	65	85	115
674.715	9	7	7	11	21	25	39	69	83	105
674.767	3	5	5	11	19	25	35	65	77	107
674.818	7	5	7	11	19	25	35	67	83	115
674.87	9	7	7	11	19	23	33	67	75	107
674.922	7	7	7	13	21	27	37	69	79	119
674.973	5	3	7	9	17	23	33	61	89	109
675.025	3	7	5	13	19	19	35	65	81	105
675.077	7	9	5	13	17	21	27	75	83	107
675.128	7	7	7	9	21	27	31	65	85	123
675.18	5	9	7	13	17	23	27	65	83	109
675.231	5	7	5	13	19	29	33	65	85	123
675.283	3	5	5	13	19	27	31	61	87	109
675.335	7	7	5	13	23	23	37	67	81	105
675.386	5	7	5	17	23	25	29	67	79	109
675.438	5	5	5	13	17	29	31	63	89	105
675.49	9	5	9	9	17	23	35	67	81	111
675.541	5	9	7	15	21	25	37	63	79	113
675.593	3	5	5	13	19	25	31	69	79	117
675.644	11	11	7	13	19	27	33	65	85	113
675.696	7	9	5	13	21	25	37	71	87	111
675.748	5	5	7	13	17	31	37	63	79	103
675.799	5	9	9	15	15	25	31	71	83	109
675.851	9	3	5	15	17	23	39	59	79	111
675.902	3	7	5	11	19	29	25	65	91	109
675.954	5	3	7	15	21	29	29	65	85	111
676.006	7	7	7	11	23	23	35	71	83	107
676.057	5	5	5	11	19	21	33	63	77	103
676.109	5	11	5	11	17	23	35	69	87	113
676.16	5	9	7	11	21	27	37	67	75	109
676.212	5	9	5	11	21	23	35	61	83	117
676.264	7	5	5	11	19	27	33	69	83	111
676.315	5	3	3	9	23	25	39	73	85	105
676.367	9	9	7	13	17	25	37	73	77	115
676.418	9	7	7	11	17	25	35	69	85	107
676.47	5	7	7	15	17	23	41	73	79	115
676.522	5	3	5	13	15	25	33	69	85	109
676.573	5	5	5	11	25	27	33	69	81	109
676.625	7	5	7	9	23	25	33	73	81	107
676.677	5	5	7	13	19	21	35	71	83	105
676.728	7	7	9	15	19	25	35	65	85	109
676.78	5	7	9	11	19	27	33	67	77	105
676.831	7	9	13	17	19	27	33	69	81	107
676.883	7	9	-1	11	23	27	35	67	89	109
676.935	5	9	7	15	23	25	31	69	89	111
676.986	7	5	7	13	21	25	35	67	79	113
677.038	5	7	7	13	17	25	31	67	83	113
677.089	9	7	7	15	19	27	33	71	79	113
677.141	7	7	5	13	21	27	33	71	83	117
677.192	7	7	7	13	17	27	31	69	89	123
677.244	5	3	9	15	21	27	35	67	81	107
677.296	7	7	5	15	15	25	25	69	79	117
677.347	5	7	7	13	17	23	39	73	85	109
677.399	5	7	9	15	17	25	35	69	79	109
677.45	7	7	7	13	17	29	31	67	91	117
677.502	5	5	7	13	23	29	31	71	83	117
677.554	5	7	5	13	19	33	27	67	77	111
677.605	7	5	5	11	17	27	33	67	83	105
677.657	7	5	5	11	23	23	35	67	83	109
677.708	5	7	5	13	19	29	35	69	79	103
677.76	9	5	7	9	25	27	35	63	81	113
677.812	5	9	7	15	19	25	39	69	89	107
677.863	9	9	7	13	21	21	33	71	81	113
677.915	9	9	7	15	15	31	33	65	89	119
677.966	5	9	9	11	17	21	37	67	89	109
678.018	5	9	9	11	17	27	37	73	87	109
678.07	7	5	7	15	21	27	37	75	87	105
678.121	7	7	7	9	21	25	31	75	85	111
678.173	9	7	7	13	25	27	33	65	83	117
678.224	3	7	5	11	21	27	37	69	91	107
678.276	5	5	7	13	23	23	35	65	81	109
678.327	5	7	9	13	21	25	33	63	77	109
678.379	9	5	5	11	21	25	39	71	83	105
678.431	7	5	7	11	15	25	33	67	77	113
678.482	7	5	9	15	19	27	37	73	79	109
678.534	5	7	5	15	25	27	35	69	81	111
678.585	5	9	5	13	19	21	29	61	75	109
678.637	9	5	9	13	21	23	35	75	85	107
678.688	5	7	9	13	21	23	35	67	75	103
678.74	5	5	9	13	19	27	37	69	79	115
678.792	9	7	5	13	23	25	29	69	75	105
678.843	5	7	5	13	19	23	37	69	79	119
678.895	7	7	7	15	13	29	35	65	85	105
678.946	7	3	3	11	19	23	33	71	75	111
678.998	5	5	3	13	21	23	29	59	85	105
679.05	5	3	9	13	19	25	37	63	79	111
679.101	7	5	3	15	25	23	37	71	81	117
679.153	5	5	7	9	21	21	37	69	79	115
679.204	9	5	7	15	19	21	35	63	89	109
679.256	7	5	9	15	23	27	33	69	87	109
679.307	7	9	5	13	23	23	33	67	87	111
679.359	7	5	5	15	21	25	37	71	81	109
679.411	5	7	9	13	21	23	31	65	81	99
679.462	9	5	7	15	21	31	33	69	81	105
679.514	7	9	7	17	23	23	35	63	81	101
679.565	3	9	9	15	17	27	33	65	79	111
679.617	5	5	5	15	19	23	33	65	83	111
679.668	7	5	9	13	19	27	37	69	81	113
679.72	7	9	5	15	19	25	35	69	85	117
679.772	7	7	5	11	21	25	33	67	87	105
679.823	9	5	9	13	17	23	33	67	79	119
679.875	7	5	7	13	21	27	37	69	77	107
679.926	5	3	7	13	21	25	31	63	83	107
679.978	7	7	5	9	19	27	29	63	83	109
680.029	7	9	5	13	19	27	35	69	83	113
680.081	7	7	7	11	17	27	45	65	87	107
680.133	7	7	7	15	21	23	35	67	83	109
680.184	7	11	9	15	21	31	35	67	77	115
680.236	5	3	7	11	17	27	31	63	83	115
680.287	7	7	9	13	23	25	35	61	85	105
680.339	7	5	7	11	17	29	33	73	85	103
680.39	5	5	7	15	21	27	31	71	81	111
680.442	7	7	5	11	19	27	33	65	83	105
680.493	5	7	5	13	19	25	35	59	91	107
680.545	9	5	11	15	27	23	33	71	81	115
680.597	11	1	7	11	19	29	33	73	73	119
680.648	7	7	9	15	25	29	37	69	85	109
680.7	5	7	7	13	19	21	33	67	83	111
680.751	7	5.0098	7.0098	12.9902	21	29	29.0294	62.9804	84.951	109
680.803	8.94724	8.99394	5.03547	11.0233	21.0233	26.9827	36.9939	70.9169	80.9351	114.842
680.854	10.8529	5.05931	3.09804	12.9613	17.1083	26.8735	32.9818	66.9225	84.9976	100.972
680.906	6.98529	8.87746	8.93137	11.0539	21	28.7794	35.0784	66.9167	84.799	108.765
680.957	6.9312	5.2064	7.0688	9.03887	18.9506	25.0494	37.0194	66.7742	86.7652	110.785
681.009	5.08368	5.15617	5.13201	14.6765	20.9517	26.9163	32.9646	66.8438	88.4254	110.533
681.061	6.90167	5.02912	6.90167	9.19666	19.0291	26.8725	36.5193	63.3241	83.011	117.558
681.112	5.11259	6.85294	6.96553	13	22.5933	24.8874	32.7059	66.9219	82.5841	108.871
681.164	7	8.9206	6.87303	15.0873	17.2539	26.9206	37.0951	65.6348	84.9285	113.905
681.215	7.14086	6.90456	5.42257	9.46338	17.5134	23.2317	36.95	65.0862	77.3679	110.446
681.267	7.05098	6.94902	7.10197	14.4843	20.8961	25	38.4333	66.7431	82.4333	109.969
681.318	5.22549	7	8.77451	14.6608	19.1687	26.4372	38.6608	68.549	83.1668	105.929
681.37	5.2451	6.81791	6.81791	13.1821	18.6988	25.2382	37	61.4902	81.189	106.983
681.421	5.26471	5.19549	7.51725	11.3339	16.9308	27.0692	40.4706	65.5865	86.2059	105.664
681.473	7.2083	5.28431	8.73544	14.5074	20.848	26.7917	37	66.7354	80.7917	111.01
681.524	7.08243	6.77851	8.61365	11.443	21.2215	26.9176	40.3922	69.5628	79	106.227
681.576	6.76602	8.35294	6.76602	11.4131	22.766	27.468	31.7366	63.8464	87.1484	113.059
681.628	8.06689	5	6.65686	13	20.7532	30.0127	36.6569	65.7826	77.2468	109.134
681.679	6.79321	8.27451	8.79321	14.8966	20.6373	28.1711	33.3627	68.222	82.2745	107.786
681.731	8.88908	8.23529	8.45713	13.1109	17.3824	25	32.8395	66.2353	86.8168	103.681
681.782	8.4328	6.59804	7.16523	14.598	19	23.9692	36.0777	68.6449	79.9125	105.794
681.834	6.57843	8.45216	6.83098	13.8859	19	30.2831	36.0549	69.7945	81.609	112.446
681.885	8.42476	7.94461	6.25171	15.2681	20.8659	24.1895	37.4022	63.8885	82.9282	104.81
681.937	3.60315	6.71527	5.17605	15	19.1424	27.1424	35.4608	66.9808	80.8384	112.078
681.988	8.36853	5.48039	4.82176	11.6315	19.6586	27	34.4924	65.4077	72.139	104.644
682.04	4.8184	7	8.1816	14.1592	18.9776	27.6816	35.8408	67	81.8408	110
682.091	9.625	8.12868	7	14.6642	22.1446	27.3358	33.3517	65.4412	84.2181	108.05
682.143	7	4.26452	4.07843	13.5392	19.5392	27.7253	36.4608	67.9311	77.5589	112.5
682.195	5.55882	7.18584	6.62701	14.627	22.8142	25.9305	34.627	68.8142	77.3743	108.203
682.246	5.19485	7	6.80515	12.6164	20.4277	25.8493	34.1507	68.3456	81.6544	107.064
682.298	6.40196	6.60648	7	15.5994	21.5994	27.0014	33.22	69.409	83.3949	104.213
682.349	5.40303	5.97932	8.78539	13	20.7854	23.8061	37.3355	68.7702	80.1939	106.126
682.401	7.94943	6.55212	5.8612	15.7255	21.9494	29.1894	36.8989	64.6749	80.2616	102.139
682.452	5.42293	6.15413	7	13.9202	20.3431	31.0743	34.5321	65.6413	81.8304	109.059
682.504	6.13469	4.75618	7	13.1888	19	26.7817	35.8653	66.7562	86.0797	110.697
682.555	5.18715	3.69608	6.55838	12.8128	19.4416	25.3743	36.8128	67	78.8592	107.332
682.607	5.71569	6.73446	6.28431	12.2843	21.4501	28.5499	33.2655	68.7345	74.2034	105.872
682.658	6.54044	6.19485	5	11.4596	20.8162	28.2647	35.5294	69.3456	82.5882	104.794
682.71	6.2451	4.79645	4.53175	11.7549	19.4683	28.2451	35.9585	64.2232	75.9365	111.269
682.761	6.70169	7.74929	5.17789	11.7745	19.7745	26.5238	32.8221	64.3459	87.1022	103.127
682.813	8.20588	5.48509	5.30903	11.7941	21.7208	28.3819	33.8969	67.5145	77.4851	109.308
682.865	5.81373	6.50677	6.18627	13.693	19	23.7617	35.1727	66.359	76.334	104.879
682.916	7	7.16784	6.16667	12.1667	22.3345	27.6661	33.831	67.5006	83.6696	110.834
682.968	7	5.55882	5	12.656	21.8529	29.4591	31.9322	70.656	80.9642	105.932
683.019	5.35602	6.83948	5.51653	13.5165	19.1955	25.1955	35.2199	67.1011	78.8989	108.281
683.071	6.63116	5.52331	7	12.261	21.9547	25.1545	35.9534	67.4301	81.4314	105.8
683.122	6.46993	8.08823	6.46993	11.9118	19.5301	28.6745	34.0882	65.7065	80.2366	103.763
683.174	6.6068	6.46182	4.46955	12.4618	19.9391	23.6832	37.2822	71.9577	82.0455	101.419
683.225	5.95098	3.95098	7.54438	14.1471	22.3178	28.049	35.9112	69.3669	77.0067	107.432
683.277	4.86952	6.57995	7.42005	12.1011	18.9283	25.0128	34.0294	65	82.9283	106.424
683.328	5.57659	7	6.44301	12.8762	17.1238	28.3192	35.0196	66.0098	84.049	103.759
683.38	7.97059	5.44655	7.1167	10.4367	21.5436	26.4171	34.5534	65.4269	80.8441	104.651
683.431	5.40071	5.56987	7.45954	12.0809	21	26.2501	35	63.5699	79.2831	110.824
683.483	5.10144	7.37575	6.42477	12.6242	21.951	27.9476	34.4248	65.3757	82.7093	106.526
683.534	7	7.44369	5.58094	14.4191	21.9314	27.5809	33.2305	62.2991	83.0493	105.608
683.586	4.59	4.59	6.6747	13	20.4135	27.1765	35.1765	66.4135	82.0677	102.322
683.637	6.18222	6.18222	6.03346	13.8922	20.4942	26.0335	36.7099	65.5911	79.4498	101.011
683.689	7.53182	8.12745	5.59563	14.7869	18.2133	24.4044	35.022	64.0636	78.3405	104.086
683.74	6.64907	8.14706	7.25101	13.5314	19.3078	25.5588	33.6587	67.0137	82.2744	102.994
683.792	4.66667	6.11989	4.77339	13.5599	19.6067	25.2734	33.8933	67.2734	75.1462	100.64
683.844	5.23877	6.42505	7	11.575	21.6113	25.8137	37.0364	65.7774	81.0076	105.105
683.895	5.79412	6.38499	6.20588	11.615	18.9517	24.385	34.1576	62.5641	81.9974	103.896
683.947	7.01156	7.01156	7.61853	11.607	19.1791	26.7166	34.2486	61.1675	79.7629	101.982
683.998	4.86765	7.62255	6.37745	12.2451	19.7549	24.2451	35.6225	63.8873	77.3971	103.887
684.05	5.83227	6.26471	4.25277	13.7472	18.3617	24.8911	33.6264	69.182	77.3998	103.977
684.101	4.19867	6.36996	7	11.63	19	28.3457	33.5686	65.5314	80.8417	102.958
684.153	5.67041	5.69608	7	11.6704	19.6961	25.0112	35.7586	65.6961	85.199	102.495
684.204	5.63604	5.63604	6.32353	13.0294	19.0404	25.0294	32.9596	67.0294	75.0919	107.088
684.256	8.27661	7	6.34314	12.2952	17	24.2766	34.3431	63.7419	75.5795	106.893
684.307	8.4431	4.43915	6.36275	12.3588	19.5608	27.0039	35	60.9157	79.3883	101.714
684.359	8.26318	4.78954	7	12.2911	21.1192	26.39	35	64.7617	80.9163	103.316
684.41	6.45773	7	7	13.1058	18.5078	22.7383	33.7539	61.7596	75.498	109.242
684.462	5.38573	8.30087	7.072	11	19.5297	24.928	34.0849	61.0003	76.4939	106.638
684.513	6.21143	7.45949	7.13596	12.9578	23.0938	25.5166	32.864	62.2114	76.2958	106.943
684.565	7.6546	6.3454	6.19381	13.9578	22.497	25.3032	36.0784	66.3507	76.7021	103.502
684.616	7.96078	5.51961	6.86572	12.0392	20.0392	24.9058	36.1735	62.7873	83.8666	101.197
684.668	7.19104	5.5	6.15448	12.1545	21.809	23.3455	38.1545	64.3455	81.2276	103.118
684.719	5.65587	4.16865	5.68826	13.9608	20.3765	25.9284	38.3441	67.1617	79.0647	102.889
684.771	7	3.89278	5.23571	11.6859	18.3536	27.6859	37	67.9109	79.7146	98.8538
684.822	5.90073	6.34191	7.44118	11.1985	20.5588	26.1066	36.5662	66.0809	77.3971	102.331
684.874	5	5.65892	5.26059	12.3411	21.6589	23.6589	32.7626	67.1842	80.2879	101.085
684.925	5.40196	6.59804	5.52502	12.3191	20.6193	27.7826	33.7826	65.6907	76.2059	103.289
684.977	6.42474	6.61765	7.38235	14.34	19.4671	27.5952	34.8106	61.173	77.5718	102.059
685.028	6.70244	7.66031	6.63725	12.3397	21.7255	24.6834	34.2745	61.2705	77.7255	100.088
685.08	5.6604	6.33252	7.31726	12.3467	20.6827	25.9965	35.6345	60.3796	76.6827	105.338
685.131	7	5.30445	7.35585	12.3397	19.6603	26.9677	38.6897	61	76.9677	108.715
685.183	7.66003	8.39216	7.94404	12.2679	20.9478	29.0522	37.8042	62.0161	78.5395	103.127
685.234	8.05814	7.77383	10.832	12.6268	18.3425	29.0274	36.7948	64.9111	73.2843	103.079
685.286	7.26471	7	7.81371	11	18.8432	25.9216	35.951	63.6667	75.5098	103.667
685.337	6.58908	6.7549	7.41092	11.4109	20.7549	25.1978	34.312	62.3913	78.9288	100.344
685.389	5.88047	6.11953	8.77451	11.69	20.345	24.3314	37.655	65.4159	81.451	100.578
685.44	5.93448	5.65375	8.14037	10.2714	19	25.4479	37.4866	67.2446	78.8329	101.543
685.492	5.65234	6.81373	6.53393	12.3047	19.1863	26.7202	35.0928	65.1433	74.7202	103.838
685.543	4.88758	5.3695	5.33333	12.239	19.8153	25	34.1486	67.2209	75.3153	102.482
685.595	3.52858	4.73474	6.44062	9.02886	21	25.6468	34.2062	63.4997	74.1476	104.088
685.646	7.64479	6.22776	8.22776	11	20.8725	26.6101	34.8069	62.1584	74.3439	103.575
685.698	8.24878	6.61029	6.78431	11	21.4277	25.7512	37.6054	58.3284	78.3566	101.257
685.749	6.91176	7.71948	7	11.905	23	27.7285	35.1765	63	75.3439	106.29
685.801	6.29365	5.77497	7.06863	12.4995	22.3623	27.5873	36.9132	63.0686	71.9122	109.88
685.852	5.04902	6.95098	6.31599	11.684	21.684	25.586	38.264	63.1471	74.4661	103.831
685.904	5.60266	6.97059	5.66149	13.0294	22.3091	24.4423	33.7497	63.6909	77.1471	104.368
685.955	6.36357	7.62663	7	13.6266	19.7369	20.2925	35.6364	63.7369	75.7761	104.292
685.991	5	9	7	15	17	23	37	61	73	107
686.043	5	5	7	13	17	23	37	61	81	101
686.094	5	5	11	11	21	25	33	63	75	103
686.146	7	5	5	9	17	27	35	61	73	95
686.198	7	3	7	11	17	19	35	61	81	107
686.25	7	5	5	15	19	23	39	67	77	103
686.301	7	5	7	11	21	29	35	63	75	103
686.353	7	7	5	15	19	27	39	65	73	97
686.405	5	3	9	13	17	25	31	65	71	107
686.457	7	5	7	13	19	29	33	61	77	99
686.508	7	11	7	13	19	29	35	65	77	105
686.56	5	7	11	15	17	27	37	63	69	97
686.612	5	9	9	11	19	25	37	57	75	105
686.664	5	5	5	13	23	29	37	65	79	97
686.715	5	3	7	9	25	29	39	61	73	103
686.767	7	9	5	11	21	27	37	57	73	101
686.819	3	7	11	13	19	23	39	65	79	103
686.87	5	9	5	9	19	27	35	69	77	103
686.922	5	7	9	11	21	31	39	63	77	99
686.974	9	7	3	13	23	27	37	67	75	95
687.026	9	7	7	11	23	23	33	57	75	101
687.077	7	7	9	11	17	27	39	57	75	95
687.129	5	7	7	11	19	27	37	63	83	93
687.181	7	3	5	15	17	29	37	61	81	99
687.233	5	7	3	13	23	27	39	69	81	93
687.284	7	7	7	15	21	25	35	59	77	103
687.336	7	7	11	15	21	29	35	63	77	105
687.388	7	7	3	15	21	27	33	63	81	103
687.44	9	7	5	11	23	31	37	61	81	103
687.491	7	5	3	9	19	25	37	69	79	105
687.543	7	7	5	11	21	29	35	63	75	101
687.595	7	5	5	11	17	27	35	61	85	99
687.647	7	7	3	13	19	21	37	59	81	101
687.698	5	7	7	9	27	29	33	59	73	99
687.75	5	7	7	7	21	21	37	65	83	97
687.802	7	7	9	13	21	25	35	59	77	95
687.854	11	5	5	9	19	25	35	65	77	93
687.905	7	3	9	13	17	27	33	63	71	109
687.957	9	7	5	15	17	31	35	65	81	101
688.009	7	5	3	11	17	27	33	59	81	97
688.06	5	7	5	13	19	31	35	61	77	97
688.112	7	5	5	13	15	27	35	61.6667	79	91
688.164	3	9	9	9	17	27	33	62.6667	73	97
688.216	3	7	7	13	21	25	33	63.4667	75	101
688.267	7	5	3	11	19	29	39	69	79	101
688.319	5	3	5	15	19	25	31	63	83	95
688.371	5	3	9	11	21	25	37	61	77	99
688.423	5	9	9	11	19	27	31	63	71	101
688.474	7	3	5	15	19	29	41	55	73	91
688.526	3	7	9	13	21	21	37	69	79	103
688.578	5	5	7	11	23	19	37	67	77	99
688.629	7	7	3	9	21	27	31	67	87	101
688.681	7	7	3	15	19	29	35	63	77	101
688.733	9	5	3	9	21	25	35	67	83	99
688.785	5	7	3	11	21	29	35	61	81	99
688.836	5	7	9	13	21	21	33	67	75	97
688.888	5	5	5	11	17	29	33	65	77	101
688.94	9	5	9	15	21	27	33	65	83	95
688.992	7	7	5	13	21	25	35	59	83	107
689.043	5	7	5	13	17	31	35	59	77	97
689.095	7	5	5	11	17	29	37	67	79	105
689.147	5	7	7	13	19	27	29	67	73	99
689.198	7	5	7	9	21	27	39	63	81	99
689.25	5	7	5	11	23	27	35	67	73	97
689.302	7	5	7	9	17	27	35	67	79	109
689.354	7	7	7	13	19	31	35	61	75	91
689.405	9	7	5	13	21	25	39	67	79	101
689.457	9	7	7	15	17	25	33	61	77	93
689.509	7	5	5	13	19	25	39	69	77	103
689.56	7	7	9	11	19	23	37	63	71	97
689.612	7	7	9	13	21	27	35	63	83	99
689.664	5	7	3	11	15	25	37	63	77	89
689.716	7	5	7	15	21	29	37	61	81	101
689.767	5	7	3	15	25	31	31	63	83	91
689.819	7	7	7	13	15	25	35	63	79	103
689.871	7	5	7	13	19	29	35	57	81	97
689.922	5	7	9	15	25	23	37	67	75	101
689.974	7	5	3	11	19	25	31	67	81	93
690.026	7	5	7	15	21	25	35	65	79	101
690.078	5	7	9	11	21	29	33	61	81	97
690.129	9	3	7	17	21	27	37	67	75	107
690.181	7	3	7	11	21	29	39	59	73	97
690.233	5	7	7	13	21	23	31	59	77	99
690.284	5	5	1	13	19	25	29	67	71	101
690.336	7	5	9	13	21	25	31	61	81	99
690.388	9	7	7	11	23	25	41	61	81	99
690.44	7	11	7	11	17	31	31	63	91	99
690.491	11	7	5	11	19	29	41	67	77	95
690.543	15	7	7	13	21	27	39	63	77	101
690.595	19	5	7	11	21	29	37	59	67	99
690.646	17	5	7	13	25	25	35	63	79	95
690.698	11	7	7	15	25	23	41	57	75	95
690.75	7	5	9	13	17	25	35	67	79	99
690.802	7	9	7	11	19	31	39	63	77	95
690.853	7	7	1	13	19	33	35	67	75	107
690.905	5	9	7	13	21	29	35	67	81	93
690.957	9	11	11	15	21	29	37	63	81	113
691.008	5	17	13	17	19	27	39	65	73	103
691.06	5	15	15	13	17	25	39	61	79	97
691.112	9	13	15	17	21	27	39	57	85	103
691.163	5	9	11	17	19	25	35	65	73	101
691.215	5	5	15	15	21	29	41	55	73	95
691.267	5	7	11	15	23	25	33	69	81	91
691.319	5	7	7	21	23	31	35	61	85	99
691.37	9	5	7	25	15	31	39	57	73	99
691.422	7	7	5	29	21	25	33	61	77	99
691.474	11	9	7	31	19.6667	29	41	65	77	103
691.525	7	7	5	39	18.5556	27	39	57	79	103
691.577	7	9	7	29	19.7407	33	39	63	81	97
691.629	9	7	7	19	19.321	29	37	73	77	107
691.68	5	5	3	17	19.2058	29.6667	43	67	75	103
691.732	7	9	11	13	19.4225	30.5556	37	65	85	101
691.784	9	7	5	11	19.7373	29.7407	41	61	73	97
691.836	3	7	9	13	19.6731	29.9877	41	63	79	91
691.887	7	7	5	15	21	30.821	39	61	79	99
691.939	7	7	5	11	19	30.5099	40.3333	63	83	101
691.991	5	9	7	11	19	33	40.1111	61	83	101
692.042	9	9	7	9	17	29	39.6111	69	79	105
692.094	3	5	9	13	15	25	39.2111	65	75	103
692.146	7	5	9	13	23	25	39	69	75	99
692.197	7	3	5	15	19	29	37	63	83	105
692.249	11	5	9	11	19	27	39	71	83	105
692.301	5	7	7	13	19	29	39	75	93	99
692.352	7	9	5	15	21	29	41	75	83	111
692.404	5	1	5	13	19	27	37	71	79	99
692.456	7	7	5	13	21	23	37	73	91	109
692.508	7	7	5	13	17	29	35	71	85	103
692.559	5	7	7	15	19	27	35	71	79	105
692.611	7	7	7	13	21	31	41	65	85	101
692.663	5	7	7	15	19	29	43	65	73	105
692.714	7	9	5	21	17	25	37	57	75	105
692.766	9	7	7	9	19	27	41	61	85	99
692.818	7	3	3	13	19	25	37	63	81	101
692.869	5	9	7	11	19	27	41	59	79	103
692.921	5	9	7	11	19	25	39	65	75	93
692.973	7	9	9	11	25	31	33	63	79	93
693.024	7	7	7	11	19	29	41	67	83	105
693.076	5	7	5	15	21	25	39	63	77	93
693.128	9	3	7	15	17	29	41	55	71	95
693.179	5	7	7	13	23	27	35	57	77	93
693.231	9	7	5	15	23	27	41	63	67	97
693.283	7	5	9	13	21	25	39	55	77	97
693.335	5	7	9	13	21	31	33	61	75	95
693.386	5	9	5	13	23	25	39	59	75	101
693.438	7	3	5	11	21	25	37	63	77	99
693.49	3	5	7	13	19	27	35	55	73	95
693.541	7	5	7	13	21	29	37	61	75	103
693.593	3	5	7	13	19	27	37	65	71	99
693.645	5	3	5	11	21	23	41	67	71	99
693.696	5	5	7	13	21	25	37	65	81	99
693.748	5	9	5	13	23	31	41	63	81	103
693.8	7	9	9	15	21	29	33	63	81	101
693.851	7	7	3	13	21	29	43	65	75	93
693.903	5	5	9	15	23	25	35	67	77	99
693.955	5	7	9	11	17	29	39	65	75	103
694.006	7	5	7	15	19	29	37	63	77	101
694.058	5	3	7	13	17	27	33	69	73	99
694.11	7	7	7	11	25	29	33	65	73	93
694.161	7	7	7	15	19	29	41	69	73	103
694.213	5	5	5	11	23	27	33	65	81	93
694.265	5	7	5	13	17	29	33	65	75	93
694.316	7	3	7	13	19	29	39	55	75	103
694.368	7	5	5	11	19	31	33	67	79	99
694.42	5	9	7	13	21	27	37	67	81	97
694.471	5	7	5	11	23	27	37	69	71	97
694.523	5	5	9	17	19	25	43	65	79	93
694.575	7	9	7	17	19	27	35	59	71	99
694.626	5	7	7	15	19	25	37	65	87	95
694.678	7	7	5	15	19	25	33	57	85	109
694.73	5	7	7	15	19	25	31	65	79	95
694.781	7	7	9	13	19	23	35	65	77	91
694.833	7	5	7	13	21	25	37	63	81	93
694.885	7	7	7	13	21	25	35	59	77	97
694.936	9	7	5	13	23	25	35	65	79	99
694.988	7	3	7	11	23	25	37	67	73	95
695.04	5	7	7	15	19	25	33	59	77	95
695.091	9	7	7	11	21	27	37	55	79	99
695.143	5	7	9	13	21	27	39	63	77	97
695.195	9	7	7	13	17	25	35	59	75	89
695.246	5	5	5	13	19	25	35	61	75	103
695.298	5	7	5	13	21	31	39	57	75	95
695.35	7	7	7	13	19	27	31	63	71	93
695.401	5	7	7	11	21	29	37	63	73	97
695.453	9	7	3	13	21	21	37	71	73	99
695.505	7	5	5	13	21	25	37	61	81	101
695.556	7	9	7	15	15	29	33	65	75	95
695.608	7	5	7	13	19	29	37	65	79	97
695.66	7	5	7	13	15	27	33	59	75	97
695.711	7	3	7	15	23	25	33	59	77	99
695.763	5	9	5	13	19	27	35	61	87	101
695.815	9	7	7	15	19	27	37	63	79	103
695.866	5	7	5	17	17	29	35	63	77	91
695.918	9	3	9	11	17	25	39	57	89	89
695.97	5	5	7	11	21	25	31	63	83	103
696.021	5	9	7	11	21	25	37	61	73	99
696.073	7	7	7	13	19	29	39	59	79	101
696.125	7	3	7	11	17	29	35	61	83	103
696.176	5	7	9	11	15	23	35	63	85	101
696.228	5	5	7	13	21	33	33	59	69	103
696.28	7	7	5	11	23	21	33	63	75	97
696.331	7	5	9	13	23	31	39	61	73	101
696.383	5	9	7	11	21	25	37	59	71	101
696.435	9	7	7	11	23	33	39	61	81	101
696.486	7	7	5	11	21	25	37	67	81	95
696.538	7	7	9	15	23	25	39	59	77	95
696.589	7	5	3	13	23	25	39	61	69	95
696.641	5	7	5	13	19	29	37	57	77	101
696.693	7	5	11	15	19	27	39	63	69	95
696.744	7	7	9	15	19	27	35	65	71	101
696.796	9	9	7	11	23	35	37	65	71	101
696.848	7	7	9	13	23	23	37	61	79	95
696.899	7	7	9	13	19	27	35	67	73	101
696.951	3	7	9	15	19	31	37	61	73	97
697.003	5	7	5	15	21	25	39	63	75	97
697.054	5	9	3	15	21	27	35	59	77	105
697.106	5	5	7	9	21	29	35	59	75	101
697.158	9	5	9	13	21	31	39	69	75	101
697.209	5	5	11	15	23	29	35	63	77	97
697.261	3	9	7	11	19	29	39	67	75	105
697.313	7	5	11	13	19	27	37	57	83	95
697.364	9	7	7	15	21	27	39	61	73	107
697.416	9	7	7	13	21	27	43	63	79	97
697.467	7	7	13	17	23	27	35	61	79	101
697.519	7	5	5	11	23	33	41	55	83	91
697.571	7	7	5	13	19	29	35	59	75	97
697.622	7	7	9	11	21	27	37	55	73	91
697.674	5	7	11	15	21	31	39	63	87	93
697.726	7	7	5	11	23	27	43	63	75	95
697.777	5	7	5	15	23	27	41	63	75	95
697.829	5	9	7	11	23	29	39	63	79	101
697.881	9	5	7	11	21	27	37	65	75	99
697.932	7	5	7	9	21	33	41	71	71	99
697.984	5	7	7	15	21	25	33	65	75	89
698.035	7	5	9	13	21	29	37	63	81	99
698.087	9	9	5	11	25	29	41	67	75	95
698.139	9	9	7	11	17	31	35	55	69	97
698.19	5	9	5	11	19	27	39	63	73	107
698.242	7	5	7	9	23	25	39	57	77	99
698.294	5	7	7	13	17	31	35	63	77	95
698.345	7	7	7	11	21	25	39	67	67	101
698.397	5	7	7	11	21	27	39	67	79	87
698.449	11	9	7	15	19	25	35	63	79	95
698.5	5	5	9	11	21	31	41	57	77	89
698.552	9	5	7	13	23	29	33	61	71	97
698.603	7	5	5	17	23	29	35	65	69	101
698.655	5	9	5	13	19	27	37	57	77	97
698.707	7	7	9	17	17	31	35	63	75	97
698.758	9	7	9	11	19	25	41	59	81	99
698.81	7	7	9	15	19	27	37	65	73	91
698.862	11	5	7	13	19	27	37	57	75	99
698.913	7	7	7	15	25	27	35	65	81	91
698.965	5	5	7	13	25	29	35	65	77	93
699.016	9	7	5	13	17	25	35	67	83	95
699.068	7	7	7	15	17	25	41	59	77	99
699.12	9	9	7	13	21	27	33	63	71	95
699.171	5	3	7	13	19	29	37	63	79	93
699.223	9	5	9	13	21	25	35	73	79	97
699.275	7	5	9	11	25	31	35	67	79	99
699.326	9	7	3	13	21	29	43	65	73	95
699.378	3	7	11	11	21	27	35	65	65	97
699.429	5	7	5	11	21	31	35	61	87	95
699.481	9	7	7	11	21	29	37	69	75	95
699.533	7	5	5	15	19	23	43	65	75	99
699.584	5	5	7	17	19	29	45	63	79	97
699.636	5	7	7	13	17	21	33	59	79	99
699.688	11	11	7	15	21	29	37	67	77	95
699.739	7	5	7	11	21	29	37	63	71	105
699.791	7	3	7	11	19	27	37	63	77	109
699.842	5	5	5	13	23	27	35	63	77	99
699.894	7	5	9	9	17	29	37	59	83	99
699.946	3	9	7	11	19	29	39	63	77	95
699.997	5	7	5	15	17	25	39	59	77	89
700.049	7	7	7	9	21	27	41	61	75	91
700.101	7	9	7	17	19	25	37	65	73	103
700.152	7	3	7	13	17	25	35	63	73	95
700.204	5	7	7	11	21	33	35	65	77	101
700.255	7	5	5	13	23	23	37	57	79	95
700.307	7	7	5	13	19	27	41	59	73	101
700.359	7	5	7	15	21	31	41	61	77	97
700.41	7	7	5	15	19	35	39	67	79	95
700.462	9	5	5	15	19	27	33	59	77	89
700.513	7	5	5	13	19	29	37	67	79	97
700.565	5	7	9	11	21	29	39	59	81	95
700.617	5	9	7	13	21	33	37	65	81	91
700.668	9	7	5	13	21	25	41	57	71	97
700.72	7	7	9	11	23	31	37	69	83	97
700.771	5	5	9	13	23	29	39	67	79	87
700.823	7	5	7	13	21	25	41	59	75	95
700.875	7	7	7	13	17	31	37	61	73	91
700.926	7	3	7	13	19	33	45	59	81	105
700.978	5	7	7	11	17	27	45	57	77	97
701.029	7	5	9	13	23	27	41	59	77	103
701.081	7	7	7	13	21	25	39	65	75	107
701.133	5	5	7	13	19	29	41	61	79	93
701.184	7	7	7	9	21	25	39	63	81	97
701.236	7	7	9	13	23	25	37	63	75	103
701.288	5	7	7	11	19	27	39	61	81	91
701.339	7	7	11	13	23	29	39	65	77	93
701.391	7	5	7	9	21	25	33	65	75	95
701.442	3	7	7	13	21	31	41	59	79	99
701.494	7	7	7	13	21	21	41	63	79	95
701.546	3	7	5	13	21	29	33	61	75	105
701.597	9	7	11	11	21	25	33	59	79	99
701.649	9	7	7	17	17	23	37	59	75	97
701.7	7	9	7	15	23	27	43	59	75	99
701.752	9	3	9	11	25	25	37	67	75	93
701.804	5	7	7	11	21	23	39	61	75	97
701.855	7	7	11	11	19	31	33	59	77	97
701.907	9	3	7	13	21	27	41	65	81	99
701.958	9	7	9	11	21	25	39	61	73	91
702.01	7	7	7	9	19	27	37	63	75	97
702.062	7	3	9	17	23	27	41	65	77	109
702.113	7	3	5	13	23	21	43	57	77	95
702.165	9	5	7	13	19	23	39	67	73	95
702.216	9	5	7	13	23	29	43	71	73	97
702.268	7	9	7	11	19	27	35	59	85	97
702.32	9	9	5	13	19	31	43	63	81	97
702.371	7	7	3	15	21	29	33	67	77	99
702.423	5	7	7	13	21	29	35	59	79	97
702.474	9	7	7	13	23	27	39	67	77	103
702.526	7	5	7	9	17	27	43	61	77	103
702.577	9	7	7	15	23	31	37	59	75	107
702.629	7	9	5	13	25	29	33	69	77	95
702.681	7	9	9	11	21	31	33	65	77	89
702.732	5	7	9	15	19	27	41	59	73	87
702.784	7	9	7	13	25	29	41	63	73	97
702.835	9	3	5	13	19	27	35	57	77	103
702.887	9	7	7	13	19	23	39	63	75	99
702.939	7	7	7	13	23	27	41	63	67	95
702.99	7	5	5	15	19	29	41	61	81	105
703.042	7	7	7	11	23	27	35	69	81	99
703.093	7	7	7	15	21	27	41	61	81	99
703.145	7	5	9	15	23	23	45	61	83	99
703.196	9	7	7	11	19	31	37	59	77	103
703.248	7	5	9	15	19	31	39	59	71	99
703.3	7	5	7	15	23	27	37	55	79	93
703.351	7	7	9	11	25	27	37	65	75	89
703.403	11	9	5	13	21	27	37	63	71	93
703.454	3	5	5	13	23	27	37	65	81	89
703.506	9	7	5	11	23	25	39	59	75	95
703.558	7	5	7	15	19	25	39	67	71	91
703.609	7	3	9	15	23	33	37	59	73	99
703.661	7	7	9	17	23	27	35	65	73	103
703.712	9	5	9	15	21	27	43	55	73	97
703.764	9	7	9	15	19	27	37	63	85	91
703.815	9	5	7	15	21	27	41	59	77	91
703.867	5	7	7	15	23	25	37	59	79	97
703.919	7	5	7	11	23	27	37	61	73	97
703.97	5	7	7	11	21	27	35	59	75	93
704.022	9	7	9	9	15	27	39	59	75	99
704.073	9	7	5	13	25	25	41	63	75	97
704.125	7	9	7	13	21	27	35	63	77	97
704.177	5	9	7	17	17	31	41	57	71	91
704.228	9	5	9	11	19	29	39	55	79	105
704.28	9	5	7	11	21	25	47	57	73	99
704.331	7	7	11	13	19	35	37	65	69	99
704.383	9	7	7	11	23	33	39	65	77	91
704.434	7	7	11	15	21	27	41	61	77	91
704.486	7	5	7	15	21	27	41	63	85	95
704.538	7	9	7	15	19	29	41	69	83	101
704.589	7	3	5	17	23	33	39	57	77	95
704.641	7	11	5	15	19	23	39	67	77	93
704.692	7	9	5	15	23	25	39	61	77	91
704.744	5	5	7	15	19	33	35	63	77	99
704.795	7	5	7	17	21	33	37	71	73	93
704.847	9	9	5	17	19	29	41	61	75	97
704.898	9	9	7	19	21	29	37	65	77	95
704.95	9	3	7	13	21	29	37	59	75	101
705.002	11	7	7	13	21	33	41	63	73	107
705.053	7	5	9	15	27	25	45	69	75	99
705.105	7	9	7	19	17	29	43	63	73	93
705.156	7	7	9	15	23	31	41	57	77	91
705.208	7	9	7	13	25	27	41	57	81	95
705.259	9	7	11	13	23	25	39	65	71	101
705.311	9	3	9	17	21	33	37	61	75	95
705.363	5	7	7	11	25	29	43	65	71	91
705.414	7	9	9	15	25	31	43	61	79	107
705.466	5	9	7	15	21	27	45	61	71	95
705.517	9	7	9	17	27	31	45	61	69	105
705.569	7	7	9	13	23	35	41	59	79	97
705.62	9	5	7	15	27	29	41	63	75	95
705.672	5	5	7	15	23	29	41	61	69	89
705.724	7	7	7	13	23	29	39	65	71	93
705.775	7	7	7	11	19	31	41	65	79	97
705.827	5	7	7	17	23	29	39	63	79	95
705.878	5	7	7	13	21	31	47	67	81	93
705.93	9	7	5	17	25	33	39	61	79	99
705.981	7	5	7	17	23	29	43	67	71	89
706.033	9	9	9	15	27	29	45	67	79	99
706.084	9	7	7	13	21	29	43	63	79	97
706.136	7	7	7	19	23	27	41	63	83	103
706.188	7	7	7	13	23	27	43	67	83	97
706.239	9	9	9	15	27	29	43	67	83	95
706.291	5	9	7	15	23	25	41	65	81	93
706.342	7	9	7	13	27	29	41	65	77	97
706.394	9	7	7	19	19	29	39	67	75	99
706.445	7	5	5	21	25	25	37	67	77	101
706.497	5	5	9	15	21	27	39	59	75	97
706.548	7	9	7	23	27	27	41	71	85	97
706.6	9	9	5	23	19	27	37	61	75	99
706.651	7	7	9	17	19	33	37	65	81	97
706.703	5	7	7	13	19	31	41	65	71	99
706.755	5	9	7	13	21	27	37	55	75	105
706.806	7	5	9	13	23	33	41	67	69	93
706.858	5	3	5	17	25	25	37	63	85	101
706.909	7	5	9	11	21	29	43	59	75	99
706.961	7	7	9	13	29	27	39	63	73	89
707.012	5	3	5	15	23	27	41	61	77	91
707.064	5	5	9	15	27	31	43	61	75	97
707.115	7	7	7	15	27	29	33	61	75	97
707.167	7	7	7	15	23	31	41	65	79	95
707.218	9	7	7	13	27	33	41	51	83	95
707.27	5	5	7	15	29	33	39	61	71	95
707.322	7	7	7	15	25	31	41	67	79	93
707.373	5	7	7	17	25	33	39	69	77	91
707.425	9	5	7	11	23	33	39	59	75	95
707.476	5	5	5	15	25	31	43	61	71	93
707.528	7	5	5	15	21	31	39	57	73	99
707.579	9	9	5	11	21	31	41	65	77	95
707.631	7	7	7	11	23	29	39	61	77	95
707.682	7	7	5	11	25	31	39	57	73	91
707.734	9	7	7	15	23	25	39	61	81	97
707.785	11	5	7	15	21	27	39	61	75	95
707.837	5	7	9	13	21	29	39	57	73	87
707.888	5	7	7	13	23	23	39	65	79	97
707.94	5	5	5	13	17	31	37	65	75	89
707.992	5	5	5	11	23	25	41	57	73	91
708.043	7	5	7	11	23	31	35	61	81	95
708.095	7	7	5	9	25	29	39	65	75	95
708.146	5	7	5	13	21	21	37	71	75	91
708.198	3	3	9	11	19	31	39	63	83	95
708.249	11	11	5	13	21	29	39	59	73	93
708.301	5	9	9	13	23	33	43	57	83	93
708.352	7	9	5	11	19	29	37	63	81	91
708.404	9	3	5	13	21	25	41	63	69	93
708.455	9	7	9	9	21	25	39	61	77	89
708.507	5	7	5	11	21	27	45	67	77	87
708.558	7	7	7	13	23	31	37	61	79	89
708.61	7	5	9	15	17	25	41	67	77	97
708.661	5	5	7	13	21	25	35	61	75	93
708.713	3	7	9	15	17	33	35	65	75	97
708.764	7	9	5	13	21	31	37	65	77	93
708.816	7	7	5	11	15	27	37	61	77	93
708.868	7	5	5	13	19	31	39	65	67	89
708.919	3	7	5	11	17	23	37	65	69	103
708.971	5	7	5	13	19	29	37	59	61	95
709.022	5	5	5	9	17	31	43	57	77	95
709.074	5	3	9	11	21	27	33	65	75	89
709.125	5	5	7	15	23	27	39	65	81	91
709.177	7	9	5	13	19	23	35	61	77	93
709.228	7	5	9	13	21	23	37	63	77	97
709.28	5	9	5	11	21	29	29	63	75	91
709.331	7	9	5	15	23	25	33	59	73	93
709.383	7	7	5	17	21	23	37	65	69	93
709.434	7	5	7	15	17	31	39	59	77	103
709.486	9	7	5	13	19	29	37	61	73	101
709.537	5	7	9	15	25	23	39	63	69	87
709.589	9	7	7	15	23	29	39	63	79	93
709.64	3	9	5	13	21	27	37	67	75	91
709.692	7	9	5	13	27	27	39	59	79	93
709.743	3	7	7	11	25	27	33	55	69	103
709.795	7	9	5	11	19	27	37	59	73	95
709.846	7	7	7	11	19	25	43	59	73	91
709.898	5	3	7	13	21	29	31	59	75	95
709.949	5	9	5	11	17	25	29	57	71	93
710.001	5	7	7	11	19	27	39	57	71	95
710.052	7	9	9	15	19	27	41	55	71	97
710.104	7	9	7	13	21	27	41	53	79	95
710.156	9	5	9	15	25	27	43	55	75	87
710.207	7	5	9	15	17	27	35	65	77	99
710.259	9	7	7	11	19	27	37	53	71	83
710.31	5	7	7	15	21	29	39	61	73	87
710.362	9	7	7	11	21	29	35	67	61	95
710.413	7	7	5	11	21	27	41	55	67	89
710.465	5	7	9	15	19	31	41	57	77	89
710.516	7	7	5	13	19	27	37	63	75	87
710.568	7	5	5	11	21	29	33	65	75	93
710.619	9	5	7	13	17	27	33	57	67	89
710.671	7	7	9	11	19	31	41	61	69	89
710.722	9	7	7	11	19	31	37	53	75	97
710.774	9	9	7	11	19	25	35	61	73	97
710.825	5	7	7	13	17	31	41	55	73	89
710.877	7	5	9	11	21	29	33	59	73	89
710.928	7	7	7	13	19	27	39	55	75	95
710.98	3	7	7	13	21	29	39	57	71	95
711.031	7	7	7	15	19	25	33	55	71	89
711.083	5	7	9	11	21	29	41	63	73	101
711.134	5	7	11	13	21	27	35	57	73	87
711.186	7	5	7	15	21	27	39	63	83	87
711.237	7	9	9	11	17	29	43	57	71	97
711.289	7	7	9	13	23	25	37	61	73	87
711.34	11	7	9	11	23	25	41	57	73	105
711.392	3	5	5	15	21	27	35	55	75	95
711.443	9	7	5	11	21	29	39	53	71	79
711.495	11	9	9	13	21	23	37	55	81	89
711.546	3	7	5	15	21	29	41	65	73	99
711.598	7	7	7	11	19	23	39	57	67	89
711.649	7	5	9	11	19	29	41	53	77	95
711.701	7	7	11	11	21	27	37	55	69	89
711.752	7	5	7	13	21	23	41	55	73	93
711.804	9	5	7	15	21	27	41	55	75	95
711.855	7	7	9	11	21	25	37	57	79	97
711.907	9	7	7	15	21	23	35	59	71	95
711.958	5	5	9	11	21	25	41	61	67	91
712.01	7	7	5	13	19	25	39	59	79	91
712.061	7	3	5	11	19	27	39	63	71	93
712.113	9	7	9	13	23	29	35	55	73	95
712.164	9	5	7	15	19	27	37	57	67	95
712.216	3	5	7	13	25	27	41	59	71	89
712.267	5	5	5	13	19	27	47	55	81	89
712.318	3	5	9	7	23	23	39	55	73	91
712.37	7	9	7	13	21	27	43	59	75	95
712.421	7	5	7	11	23	27	39	55	75	87
712.473	9	7	7	13	19	27	39	59	77	95
712.524	5	7	7	9	25	29	37	59	77	97
712.576	5	7	5	13	19	31	45	59	73	91
712.627	7	7	9	17	15	27	39	55	67	89
712.679	9	5	5	15	23	23	41	61	71	85
712.73	5	9	7	11	19	25	43	59	69	85
712.782	7	9	7	11	17	29	41	65	69	101
712.833	9	9	7	9	19	27	35	65	69	87
712.885	11	9	9	15	23	29	43	57	71	89
712.936	1	5	5	15	21	27	41	55	75	93
712.988	5	7	11	13	23	29	37	63	73	89
713.039	9	5	7	13	19	29	39	63	71	97
713.091	7	5	5	11	19	29	37	61	71	87
713.142	7	9	7	13	21	25	39	59	69	97
713.194	5	7	7	11	19	25	37	63	71	89
713.245	7	7	5	13	21	31	39	61	73	95
713.297	9	5	7	13	19	25	39	57	67	95
713.348	5	7	7	11	19	27	39	59	71	93
713.4	7	7	9	15	21	31	39	61	75	95
713.451	7	5	9	13	17	29	39	49	75	93
713.503	7	7	7	11	21	21	37	55	71	81
713.554	7	5	9	15	15	27	37	59	75	91
713.606	3	5	5	13	19	35	43	59	71	89
713.657	7	5	7	13	25	29	35	61	71	89
713.708	9	3	5	15	19	25	37	61	65	91
713.76	5	7	5	15	21	23	35	65	73	87
713.811	5	3	5	13	19	31	37	59	79	89
713.863	11	7	7	13	21	27	31	65	81	97
713.914	9	7	9	13	17	27	39	59	73	89
713.966	7	5	5	11	21	31	39	57	77	93
714.017	7	7	7	13	25	33	37	61	71	91
714.069	9	5	7	13	23	29	39	53	83	89
714.12	7	9	7	15	23	25	39	61	71	93
714.172	7	5	5	11	19	25	37	55	71	85
714.223	7	7	9	13	19	27	43	61	75	83
714.275	7	7	7	15	15	29	37	63	71	89
714.326	5	5	5	15	23	25	39	55	67	77
714.378	5	5	7	11	17	29	43	55	71	91
714.429	9	9	5	13	21	27	39	57	75	91
714.481	5	7	7	17	19	25	35	63	69	87
714.532	5	5	7	13	21	25	43	49	75	91
714.583	5	5	3	11	17	25	41	57	75	95
714.635	9	5	7	15	19	29	37	59	69	91
714.686	7	5	5	13	21	23	43	61	71	97
714.738	5	7	7	11	17	29	37	49	73	91
714.789	5	9	7	13	21	29	43	61	73	89
714.841	5	5	7	13	19	29	39	61	79	87
714.892	5	9	7	13	17	27	41	57	75	89
714.944	7	7	7	11	21	25	37	51	71	85
714.995	7	5	7	13	21	27	41	59	67	83
715.047	7	11	5	15	21	27	37	53	71	93
715.098	5	5	9	11	23	29	39	57	73	91
715.15	5	9	9	11	19	31	37	59	79	95
715.201	7	3	7	11	23	25	37	57	75	91
715.252	9	7	7	15	19	29	35	55	79	83
715.304	7	7	5	11	21	25	37	57	73	87
715.355	7	7	7	11	19	29	39	61	73	89
715.407	5	7	7	13	21	23	37	61	69	85
715.458	7	9	7	13	17	25	37	49	71	93
715.51	5	7	7	15	17	25	35	57	73	87
715.561	5	5	7	9	19	29	35	57	71	87
715.613	7	9	7	11	23	25	39	55	67	93
715.664	3	3	7	15	19	27	37	59	79	91
715.716	7	7	7	17	15	29	31	57	69	89
715.767	5	5	9	11	19	25	37	57	67	87
715.818	9	7	9	13	19	33	37	51	69	93
715.87	7	11	7	11	19	23	41	63	75	87
715.921	7	7	11	9	19	25	37	47	65	89
715.973	7	7	5	11	17	27	31	57	69	87
716.024	7	7	7	11	21	27	37	53	77	95
716.076	11	7	7	13	17	21	37	61	75	87
716.127	5	3	9	13	19	29	33	59	77	83
716.179	7	5	7	11	17	23	37	57	67	85
716.23	5	9	7	9	19	23	37	59	69	85
716.281	5	7	5	13	23	25	37	55	71	91
716.333	7	5	7	15	21	27	39	53	69	83
716.384	5	9	5	11	21	27	43	61	69	83
716.436	7	3	5	15	21	25	39	51	67	89
716.487	7	9	11	11	19	27	37	53	69	93
716.539	7	5	7	13	25	25	37	57	69	85
716.59	7	5	7	15	19	27	37	63	71	85
716.642	3	7	5	9	21	27	41	51	75	87
716.693	7	7	5	11	17	27	31	61	71	83
716.744	9	9	7	11	23	25	35	57	75	87
716.796	9	7	5	13	21	25	41	57	69	87
716.847	9	3	5	17	21	27	37	55	71	87
716.899	7	5	7	13	21	33	41	53	73	91
716.95	7	9	7	11	23	25	37	59	63	89
717.002	7	5	9	15	17	25	37	53	65	79
717.053	9	5	7	11	23	31	37	51	69	83
717.104	7	3	9	15	19	27	35	57	79	89
717.156	7	7	7	15	17	23	39	57	75	87
717.207	7	5	7	13	23	25	39	63	69	89
717.259	9	7	3	15	17	23	35	53	71	91
717.31	7	7	3	17	19	19	33	63	69	87
717.362	5	9	7	11	21	29	41	57	65	83
717.413	5	9	3	13	19	27	33	49	73	83
717.465	7	7	5	9	19	27	41	55	71	79
717.516	5	9	5	15	19	25	37	53	71	77
717.567	3	9	9	11	21	25	33	53	77	85
717.619	5	7	7	13	21	23	33	57	77	83
717.67	7	7	7	15	19	25	33	61	71	87
717.722	3	5	9	13	19	27	37	57	67	83
717.773	9	5	5	13	21	25	39	55	69	81
717.825	5	11	5	15	19	27	41	51	75	87
717.876	7	7	7	11	19	29	39	57	69	89
717.927	7	5	9	9	17	27	41	47	69	91
717.979	7	7	7	13	21	25	39	59	61	85
718.03	7	7	7	13	23	23	35	49	73	81
718.082	7	5	9	13	23	29	41	55	81	93
718.133	7	5	7	13	19	23	41	61	69	85
718.185	7	7	7	15	21	27	33	61	79	89
718.236	7	5	5	11	17	25	37	57	67	87
718.287	5	9	9	13	21	29	39	51	73	89
718.339	5	3	5	17	21	29	41	57	65	81
718.39	3	7	5	13	19	27	37	53	73	87
718.442	9	7	11	15	23	27	37	53	69	95
718.493	7	7	7	13	21	27	35	57	79	89
718.544	7	7	5	13	21	25	39	55	83	83
718.596	5	7	7	13	19	25	35	53	67	85
718.647	7	7	5	9	17	21	41	53	75	85
718.699	7	7	9	13	19	31	33	55	71	87
718.75	11	7	3	13	17	25	37	59	67	85
718.802	7	7	7	11	19	31	39	59	69	85
718.853	5	7	5	13	25	27	37	53	63	83
718.904	5	7	5	11	21	23	35	55	57	89
718.956	5	5	7	11	17	25	35	53	69	79
719.007	9	7	9	11	19	27	37	55	67	87
719.059	5	7	9	13	23	25	37	59	71	93
719.11	9	5	7	9	19	25	39	57	69	87
719.161	5	9	7	15	21	27	39	51	73	83
719.213	7	7	7	13	23	31	37	55	67	85
719.264	9	7	5	13	21	31	35	55	71	85
719.316	7	9	7	11	19	25	37	53	69	83
719.367	9	9	7	7	19	25	41	53	67	79
719.419	5	11	9	11	19	23	37	55	67	83
719.47	7	7	5	9	15	25	39	59	71	85
719.521	7	5	5	13	21	25	39	53	69	81
719.573	7	7	7	11	17	25	41	55	69	85
719.624	7	7	7	13	19	21	43	53	65	87
719.676	5	5	9	11	17	27	41	51	71	79
719.727	7	5	7	15	21	27	39	51	69	87
719.778	5	5	7	9	23	23	41	53	75	79
719.83	5	7	9	11	19	27	35	53	69	85
719.881	3	5	7	15	19	23	33	55	71	83
719.933	7	7	9	13	19	27	37	53	71	81
719.984	7	7	5	11	21	21	33	51	63	87
720.035	7	9	5	13	19	25	35	55	63	81
720.087	5	9	7	13	19	23	39	51	65	91
720.138	9	5	5	13	17	27	35	53	73	89
720.19	5	7	9	13	15	31	37	61	67	81
720.241	9	5	7	11	19	25	37	55	69	89
720.292	7	7	5	15	17	29	35	59	71	75
720.344	7	7	7	13	19	23	35	51	71	91
720.395	9	3	3	11	21	25	37	53	77	89
720.447	5	7	7	9	23	23	37	51	75	89
720.498	5	5	7	15	17	25	37	53	71	81
720.549	7	9	5	11	23	27	33	53	73	95
720.601	5	7	5	11	21	25	37	59	61	87
720.652	5	7	3	13	23	27	39	61	71	83
720.704	3	5	7	13	17	25	39	51	73	89
720.755	7	5	7	13	19	23	33	61	73	87
720.806	5	9	9	15	21	27	37	57	65	85
720.858	11	9	5	11	19	23	45	51	71	87
720.909	7	7	7	13	21	23	33	53	65	77
720.961	7	11	7	13	17	31	33	55	69	85
721.012	9	5	9	13	23	27	37	51	71	85
721.063	3	5	5	9	23	29	39	49	69	83
721.115	7	3	9	11	15	27	37	53	71	81
721.166	11	3	7	15	19	27	43	51	73	81
721.218	9	7	9	13	17	27	37	61	71	89
721.269	9	5	7	9	19	25	37	53	71	91
721.32	5	9	7	11	23	25	39	53	65	83
721.372	7	5	7	15	19	25	39	55	63	85
721.423	7	5	5	13	21	25	33	53	69	81
721.474	7	9	7	11	23	25	37	57	67	79
721.526	5	5	5	11	17	25	37	55	69	79
721.577	7	7	5	9	19	23	35	55	63	97
721.629	7	5	5	13	21	25	39	47	65	79
721.68	3	5	7	7	17	27	39	57	71	81
721.731	7	9	5	9	23	31	37	55	67	91
721.783	5	5	9	11	17	23	37	51	69	85
721.834	9	7	7	11	19	23	37	55	71	87
721.886	9	7	7	13	21	25	31	53	67	83
721.937	5	7	7	15	19	27	39	43	65	87
721.988	7	5	7	13	21	25	37	51	65	89
722.04	9	7	7	13	19	23	37	61	59	81
722.091	9	5	3	11	17	25	39	51	69	91
722.142	9	7	5	11	19	25	35	57	75	75
722.194	5	5	5	9	17	27	35	47	67	85
722.245	9	7	7	15	21	23	37	51	65	83
722.297	7	7	5	13	23	25	39	55	73	83
722.348	7	7	5	15	21	25	37	53	63	93
722.399	7	7	9	11	21	21	35	51	61	77
722.451	7	5	7	13	19	23	33	53	71	81
722.502	9	3	5	11	19	27	39	51	67	85
722.553	5	7	7	9	19	27	39	49	79	79
722.605	5	7	5	13	21	25	41	53	65	83
722.656	5	5	7	11	19	23	37	55	69	81
722.708	7	7	5	9	17	21	35	53	71	79
722.759	7	7	5	13	17	27	37	49	69	79
722.81	5	1	7	13	21	25	35	53	63	91
722.862	3	7	7	13	19	27	35	51	69	89
722.913	7	7	7	13	17	23	33	47	63	79
722.964	7	7	5	13	17	27	37	53	63	75
723.016	7	9	5	11	19	25	35	55	67	87
723.067	9	7	7	13	21	27	37	49	63	77
723.119	5	5	3	15	19	25	41	51	65	75
723.17	7	7	9	9	19	25	33	51	69	91
723.221	7	7	7	9	15	29	39	51	67	81
723.273	3	5	5	11	19	27	39	49	63	83
723.324	9	9	7	11	21	19	39	51	69	83
723.375	5	7	7	13	19	25	37	55	65	81
723.427	7	7	7	11	19	27	35	53	69	85
723.478	5	7	7	13	19	25	37	49	65	83
723.529	5	9	5	9	19	21	35	55	65	83
723.581	7	7	9	11	23	27	35	45	67	79
723.632	7	7	7	11	23	21	41	53	65	85
723.684	7	7	9	13	19	25	37	49	67	85
723.735	5	5	5	9	21	23	37	49	61	75
723.786	9	5	7	13	21	29	35	53	69	79
723.838	7	3	11	11	21	27	33	55	63	81
723.889	9	5	5	13	23	23	37	49	67	79
723.94	5	5	5	11	17	27	37	51	71	83
723.992	5	7	7	13	17	21	33	51	71	75
724.043	5	7	7	9	21	27	33	51	61	75
724.094	7	5	9	9	17	25	35	51	61	81
724.146	3	5	7	15	19	25	35	51	63	77
724.197	5	7	7	11	21	27	39	53	65	89
724.249	7	7	7	13	23	25	31	49	65	81
724.3	9	1	7	13	21	21	39	51	69	81
724.351	5	3	5	13	19	27	37	61	69	79
724.403	5	5	7	11	21	23	35	51	63	83
724.454	7	9	9	11	23	25	43	51	69	75
724.505	9	5	7	11	19	29	33	47	63	79
724.557	5	3	7	9	17	21	37	53	71	83
724.608	5	9	5	15	21	23	37	49	65	81
724.659	5	5	5	11	21	27	39	53	63	81
724.711	9	7	9	9	17	27	37	49	69	87
724.762	7	11	5	9	19	23	35	51	65	79
724.813	7	5	7	7	19	25	37	47	69	85
724.865	5	3	5	13	15	23	41	59	65	79
724.916	3	7	5	13	21	23	33	45	69	83
724.967	5	9	9	9	19	27	33	55	65	83
725.019	9	9	9	15	17	25	39	47	67	85
725.07	5	5	7	11	19	27	35	53	69	79
725.121	7	7	7	13	19	23	35	53	63	93
725.173	9	5	3	11	17	25	35	53	67	81
725.224	7	5	5	11	21	23	35	49	67	81
725.276	9	7	5	11	19	27	35	51	65	85
725.327	5	5	3	11	19	25	37	45	67	79
725.378	7	9	7	13	15	27	35	51	59	77
725.43	7	5	7	13	21	23	37	49	67	81
725.481	5	7	7	11	21	29	37	51	65	87
725.532	9	5	9	15	21	23	37	55	71	81
725.584	7	5	7	13	17	23	31	53	73	73
725.635	7	11	7	11	23	25	29	51	67	83
725.686	3	9	7	13	19	31	37	49	67	83
725.738	7	7	5	13	17	25	33	51	67	81
725.789	7	5	7	15	21	27	37	55	65	79
725.84	5	5	5	11	15	23	37	51	67	81
725.892	5	7	9	13	19	27	35	43	69	79
725.943	5	5	5	9	19	23	33	43	61	75
725.994	7	7	5	15	21	23	37	49	63	85
726.046	5	7	7	11	19	25	37	47	65	75
726.097	7	7	7	13	19	23	33	51	65	81
726.148	7	5	7	11	17	25	35	51	65	79
726.2	7	5	5	11	19	23	37	51	67	79
726.251	7	13	5	9	21	29	35	51	63	79
726.302	5	9	9	11	19	27	39	53	69	85
726.354	7	3	7	11	17	27	39	53	59	77
726.405	9	7	5	13	21	23	33	53	73	77
726.456	5	5	9	11	17	25	35	51	67	89
726.508	7	9	7	11	19	27	31	47	63	83
726.559	7	5	7	11	17	23	41	45	61	79
726.61	7	5	7	13	19	21	37	47	65	79
726.662	5	5	7	11	17	25	37	55	63	79
726.713	7	7	5	11	21	25	39	47	63	85
726.764	7	9	7	11	19	27	35	49	65	79
726.815	7	7	5	11	17	21	33	47	61	79
726.867	7	7	9	13	19	21	37	43	69	83
726.918	7	5	5	11	15	29	35	55	67	71
726.969	9	5	9	11	19	23	39	53	65	81
727.021	7	7	5	11	15	23	35	55	65	73
727.072	5	9	7	11	17	25	33	53	63	79
727.123	5	9	5	13	23	27	39	47	67	79
727.175	7	5	7	11	23	23	37	47	65	81
727.226	9	5	9	13	15	25	31	49	61	81
727.277	9	9	7	11	17	27	35	47	63	85
727.329	7	7	7	9	23	27	33	49	63	81
727.38	7	7	7	13	15	25	35	55	63	79
727.431	9	5	7	13	23	23	35	55	67	79
727.483	5	7	7	9	17	25	35	45	65	83
727.534	5	3	7	13	17	27	31	49	61	75
727.585	5	5	9	11	17	25	39	47	71	77
727.637	5	5	5	13	21	25	37	51	69	83
727.688	11	5	7	7	21	23	31	53	63	79
727.739	7	7	7	13	19	21	33	51	67	77
727.791	7	5	5	11	17	23	29	49	65	75
727.842	9	7	5	9	23	19	35	49	59	83
727.893	9	7	7	13	17	23	35	47	63	77
727.945	9	7	5	11	15	21	35	51	63	77
727.996	5	7	7	13	17	25	33	49	59	83
728.047	5	7	5	11	17	29	33	49	69	69
728.098	5	9	9	11	21	27	39	51	65	81
728.15	7	5	9	13	17	23	39	47	61	71
728.201	5	3	9	13	19	29	35	51	65	77
728.252	8.99911	8.98147	6.99118	10.9841	20.9726	25.0097	34.9921	50.9973	66.9365	71.0203
728.304	3.06077	7	5.02661	13.0266	20.9734	26.9975	36.9975	50.9151	72.8544	75.0165
728.355	8.99604	8.94749	3.04854	11.0485	13.1862	30.8583	27.1942	48.9594	62.9921	80.6642
728.406	7.00523	3.07319	6.93727	11.0575	17	28.9216	33.0523	45.1882	64.7961	76.7386
728.458	7.08738	6.99369	5.09369	12.8379	20.8316	21.0874	30.9189	50.7442	66.6568	80.6757
728.509	7.09971	3.11388	5.20651	11.0997	17.0997	21.1281	36.7009	48.8932	66.6867	80.9787
728.56	6.99208	6.99208	7	11	16.9921	21.4811	33.2445	45.1262	61.0945	78.7555
728.612	6.85437	5.00827	8.85437	9.1539	18.7087	28.5797	38.7253	46.9835	64.2967	76.9752
728.663	5.00859	5.17364	8.82636	14.8178	20.5134	23.3301	33.4608	41.1908	61.0172	82.0355
728.714	6.99148	5.36041	6.83258	12.6311	17.0085	26.9915	32.8155	50.8326	59.4937	78.7985
728.765	6.8048	8.79612	5.39908	9.01737	18.9826	23.2039	34.6096	51.1778	65.4037	73
728.817	5.2233	5.21484	7	12.9915	18.5619	23.2148	31.4381	47	64.3386	76.5619
728.868	8.75728	5	7	11.0078	20.5223	26.5146	34.7728	43.4777	59.2117	73.2427
728.919	6.98511	6.74531	3.51683	9.51683	17.2547	23.0149	38.7155	44.9926	63.4644	73.2324
728.971	6.44955	5.27522	6.72478	11.0063	15.2879	25.2689	36.1617	42.9937	61.2562	75.6302
729.022	5.30097	5.0107	7	11.301	18.9893	24.699	34.7044	51.2049	61.7854	75.6073
729.073	7.00417	5.63661	6.99166	13.0042	16.6838	22.9958	36.6796	48.3676	54.3842	77.6324
729.125	5.67398	6.99719	4.66301	11.6768	18.6658	21	31.6768	45.6824	61.3314	83.6323
729.176	6.64078	5	6.64163	13	22.6357	22.6408	36.2816	47.7167	58.6425	74.2816
729.227	5	3.37864	5.37774	13	17.1122	22.6214	33	51.8659	65.8623	79.1068
729.278	6.60194	8.20388	5.79329	11.0028	16.5724	28.5935	33.7905	47	63.4134	77.782
729.33	5.82408	6.99457	8.58796	11.412	15.4338	27.7584	32.5988	50.165	59.341	76.9452
729.381	8.57035	7	7	11.8665	20.5559	23	28.5776	44.3034	60.1117	75.6821
729.432	6.55395	6.55395	5.90236	13.4563	18.5539	26.0874	33.8613	45.2261	61.6311	76.5232
729.484	5	5.46333	7.0124	11.0248	15.0124	20.5491	33.4881	45.8895	59.5852	82.158
729.535	4.52068	6.52068	5.01582	12.5049	15.9586	25.4319	33.9745	48.0414	60.4732	77.0352
729.586	6.46595	5	6.98051	9.51456	20.4854	22.5439	36.5049	46.4852	64.9415	71.9902
729.638	7.48969	7.48969	6.48816	11	20.466	20.5577	36.466	48.4408	58.0428	73.534
729.689	6.1068	4.52519	6.4466	12.4466	18.4728	23.5534	32.499	51.2612	60.5292	76.4466
729.74	5.05972	6.05604	6.97014	10.1158	17	24.1158	34.3973	49.1097	59.7721	77.6527
729.791	6.40777	5.06728	5.03364	14.6984	19.8155	26.4414	35.5249	48.2732	65.6137	75.4577
729.843	6.96232	6.96232	6.96232	10.9623	18.3883	20.835	38.6288	47	59.4089	76.6665
729.894	7.78043	5.823	8.95743	11.7804	22.4757	23.6311	32.2196	49.1494	61.0851	74.531
729.945	5.60424	5.558	4.48824	10.3495	21.6528	23.6505	36.3495	49.6528	61	72.4859
729.997	7.71173	5.6699	6.89694	11.6602	20.3301	23.0515	32.4332	46.3816	62.2367	75.525
730.048	5	5.05635	5.68932	11.5766	20.3107	24.3107	34.2991	46.9436	63.7341	72.5477
730.099	7.58628	5.64375	3.76997	12.3562	20.2913	24.9388	39.3376	48.2875	60.3525	77.5825
730.15	5.79459	4.93357	4.33828	12.4047	20.2718	23.7282	34.3531	45.5953	68.0061	76.2718
730.202	5.74757	5.67503	6.17988	12.1548	19	23.7476	33.4323	52.6847	58.6152	74.4226
730.253	7.68884	5.07815	4.45583	12.7655	19.6888	26.3777	34.0102	49.1447	60.8437	73.4456
730.304	5.16752	5.70265	6.29735	10.3811	16.9758	23.0596	31.6189	43.4188	60.1056	70.7161
730.356	6.91025	4.85177	5.71608	11.1482	16.8205	24.0147	31.0897	45.3883	61.2089	79.2695
730.407	6.27144	5.25283	7.72856	12.6505	17	26.5243	35.9814	44.4571	56.6505	75.5352
730.458	6.89692	4.89692	5.94774	8.89548	18.8969	23.7416	36.8969	47	57.1031	73.2062
730.509	5.86408	6.88956	6.24636	10.2464	17.1104	23.4927	33.2209	48.5073	56.6177	77.1505
730.561	5.8835	7	5.7673	10.8838	18.1165	22.8838	35.6511	44.5813	58.6508	76.3962
730.612	7	4.02594	6.22011	11	15.4402	23.7799	30.7347	44.4143	59.7574	71.1942
730.663	4.62596	6.07767	6.5827	12.869	17.5294	22.8447	33.131	46.102	58.4517	77.6214
730.714	5.52666	4.74513	5.27672	11.1384	18.1966	26.3131	33.8034	43	62.0583	74.5849
730.766	6.18557	8.03883	5.81443	11.8144	16.7756	21.9612	34.7756	43.8144	59.9612	72.5567
730.817	5.19336	5.34788	7	13.8261	17.1545	23.8261	39.0388	42.7678	57.309	74.9231
730.868	6.51659	6.83886	7	13.3223	18	24.1611	33.1611	43	61	73.6777
730.92	8.86873	8.65979	7	11.8493	18.8299	26.5285	34.8687	44.9076	63.339	73.1701
730.971	5.53542	7.17847	5.17847	11.1785	18.8992	25.2561	33.2561	41.9155	58.5743	74.062
731.022	4.92865	5.18786	5	12.8121	18.2461	24.2461	35.9417	47.0025	63.566	70.2723
731.073	7	5.88103	5.88103	11.1966	16.3156	21.3933	33.1966	44.3156	60.2743	75.0217
731.125	7	7	7	11	17.6863	21.8917	36.5892	46.6004	54.7356	72.7834
731.176	5.21537	6.98236	6.09887	11.8835	19	23	34.2966	42.3319	59.0396	77.6858
731.227	7.6864	7.6864	5.91116	10.9529	18.0888	23.9112	31.9112	46.4563	56.5854	74.4913
731.279	4.6235	4.6235	6.15534	12.5318	20.5318	24.0787	31.3107	48.9892	61.2233	75.9914
731.33	5.82524	6.75532	7.93007	13	18.4194	22.0699	32.1748	45.1048	57.9301	74.1611
731.381	6.74532	6.06051	4.83721	9.50936	19.1337	21.9395	32.1942	46.8663	58.8663	69.242
731.432	7	6.73543	7	9.78641	19.4272	23.949	32.8374	41.3665	60.3082	70.5315
731.484	6.04164	7	7	11.4923	19.2747	23.466	32.7253	49.9277	58.4244	71.9336
731.535	5.96637	7	7.74757	12.4951	19	25.5288	33.9664	48.7812	58.8485	70.4279
731.586	7.97498	7.24683	7.24683	11	19.2468	23.2468	31.5937	46.7532	58.8876	71
731.637	6.32377	6.59878	5.61503	10.2913	15.2138	23.3075	33.4012	44.725	60.8187	70.725
731.689	7.67163	5.01769	6.68047	11.6893	16.6805	22.0088	36.3609	46.7484	56.932	70.7661
731.74	6.66105	6.66735	6.3301	11.6699	17	22.6691	34.3318	43.3309	57.3309	71.3487
731.791	7	6.33484	8.00734	12.0073	15.6358	24.9515	35.0147	46.6093	58.6578	71.3083
731.842	5.35359	7.27748	6.33824	11.7379	15.6618	23.6311	33.4604	46.3996	60.2621	73.5243
731.894	4.58848	5.97683	6.02317	11.9768	17	23	34.3883	44.7072	59.6117	70.5885
731.945	5.05917	7.6514	5.37818	9.97041	15.9704	25.6514	34.5626	44.7767	58.5626	72.0888
731.996	6.89094	6.35405	6.03657	10.6094	16.6094	24.9269	31.8544	48.401	63.4375	76.2547
732.048	7.8932	4.4466	7	11	18.0438	24.5972	34.1068	46.359	60.8247	70.359
732.099	5.83028	5	7	11	17.4151	20.2454	34.5849	46.068	56.9829	67.4322
732.15	5	7.11552	5.97087	9.97087	20.1733	23.1738	35.5146	43.399	60.0578	71.2607
732.201	5.49515	6.45137	6.00971	10.432	19.9562	21.9368	32.9465	44.6118	58.3785	70.0097
732.253	4.52427	4.98119	6.52427	11.6104	16.8465	24.0862	34.4272	44.8841	56.4084	77.1723
732.304	6.52994	6.98625	8.07363	11.9264	19.1335	23.309	32.3827	42.839	56.9863	76.5574
732.355	5.48338	5.92027	6.60959	12.7476	19.4834	21.4369	34.0332	44.4701	62.6296	73.7608
732.406	6.50312	5	8.08564	12.0856	17.9144	24.0062	32.6619	46.0856	59.2382	72.3363
732.458	7	5.79612	6.71446	11.5106	17	23.5106	35.478	46.3067	56.8173	76.0914
732.509	6.62136	5.75728	7	12.0969	17.7573	23.039	36.7672	44.2817	52.4275	78.4365
732.56	6.64078	6.09903	6.28155	10.8019	18.4583	21	35.901	46.6563	56.4738	73.7087
732.611	5.21687	7	8.44332	11.8866	17.8965	23.8866	33.8965	46.8771	59.3398	74.6504
732.663	6.74924	5.89154	7.25076	12.6796	19.2169	24.3592	33.3204	44.9304	60.1085	70.4965
732.714	6.18774	6.11323	6.69903	12.0971	17.9613	23.5858	34.9255	45.301	64.3397	71.7539
732.765	5.28155	5.05002	5.88423	12.4369	20.3077	21.6131	35.3211	42.7685	61.6923	73.05
732.816	6.38228	4.64441	6.12014	9.37745	19.9733	20.6444	33.8799	45.409	58.142	72.9065
732.868	7	6.36705	6.75728	10.8584	19.8816	21.4854	33.8816	47.8816	62.6216	73.2427
732.919	4.74334	7	6.09497	9.39171	21.6817	23.0334	34.7767	46.0734	62.4867	75.48
732.97	6.39006	8.13002	3.86998	9.46393	19.2022	23.4622	35.9261	46.5378	59.6117	73.0916
733.021	7.6819	7.6819	6.58537	9.86637	19.0828	25.4517	32.281	45.6819	59.1845	73.1388
733.073	5.86294	4.56083	6.56083	9.3301	19.5328	23.0937	31.9343	46.779	59	75.972
733.124	7.13058	8.9818	7.42185	10.2837	15.8769	22.2837	31.7163	43.865	59	73.1488
733.175	7.60643	8.05678	7.60643	12.1411	16.6759	21.9851	30.8738	43.7871	56.7177	74.8021
733.226	5.856	6.25079	7.1068	10.4984	19	23.3948	32.0372	46.144	59.3624	73.6748
733.278	5	8.31916	6.91262	10.2318	20.057	22.5364	31.8556	48.2318	60.7986	72.4065
733.329	7.29372	6.57035	5.85314	12.1469	19.8531	22.2828	33.4976	46.4344	59	71.8531
733.38	6.60463	5	5.04854	10.7017	19	23	36.0521	44.9029	60.2462	69.9965
733.431	6.17802	6.17802	5.05825	11.356	20.1489	21.8802	32.2879	46.1198	56.4044	70.1489
733.483	5.84922	5.83951	5.00971	11.8589	18.679	22.1411	31.2919	48.1411	56.4815	73.3016
733.504	5	5	5	11	17	23	33	49	59	75
733.556	9	7	7	15	19	27	31	43	59	75
733.607	7	3	5	11	19	19	31	41	59	77
733.659	7	3	5	11	19	25	33	49	57	65
733.71	5	5	5	9	17	27	35	47	57	77
733.762	7	5	7	9	15	25	31	47	65	67
733.813	5	5	3	13	17	27	33	45	57	79
733.865	5	5	5	11	17	25	37	47	57	71
733.917	9	7	9	9	19	19	33	45	63	69
733.968	5	5	3	9	15	23	35	43	59	81
734.02	7	7	7	13	13	25	37	45	63	67
734.071	5	5	5	11	17	21	33	45	53	67
734.122	9	7	5	11	19	23	29	43	49	65
734.174	7	7	5	13	17	21	31	45	61	69
734.226	9	5	5	11	19	25	35	43	55	67
734.277	5	5	5	11	15	25	35	45	61	77
734.329	3	7	5	11	17	27	31	49	61	71
734.38	5	5	7	13	21	23	31	41	61	67
734.432	7	5	9	11	17	23	37	43	55	73
734.483	7	1	9	15	15	25	39	41	59	69
734.535	7	11	7	15	17	19	35	47	53	67
734.586	7	5	7	11	21	19	33	41	55	73
734.638	9	7	7	13	19	29	27	45	53	73
734.689	5	9	5	15	15	25	33	49	53	77
734.741	5	3	7	15	19	29	33	45	59	65
734.792	7	7	9	13	19	27	33	47	59	69
734.844	7	5	9	15	19	25	33	47	59	67
734.895	5	3	5	11	19	27	37	45	57	71
734.947	3	7	7	11	17	23	37	41	57	77
734.998	7	7	7	13	19	21	31	47	55	71
735.05	9	5	9	11	17	23	31	49	57	67
735.101	3	7	5	15	21	31	35	47	59	77
735.153	7	3	9	11	21	27	31	47	63	69
735.204	7	3	9	9	19	27	33	47	67	69
735.255	9	5	7	15	15	27	37	43	57	67
735.307	9	3	7	11	15	25	33	45	59	69
735.359	7	7	7	15	11	21	35	41	57	71
735.41	5	7	5	13	17	25	33	45	57	71
735.461	7	7	9	13	17	23	33	45	57	71
735.513	3	5	3	13	19	25	37	43	59	73
735.564	9	5	5	13	17	23	35	43	57	77
735.616	7	5	5	11	17	23	31	35	57	69
735.667	7	5	9	13	21	23	35	47	57	67
735.719	9	5	7	13	17	25	35	47	61	71
735.77	9	7	9	11	19	25	31	43	59	77
735.822	7	5	7	13	21	29	29	47	57	79
735.873	7	3	3	13	17	27	31	45	57	73
735.925	7	7	7	13	21	23	39	43	53	63
735.976	5	5	7	11	21	21	31	45	59	61
736.028	5	7	9	13	17	25	31	43	55	63
736.079	7	7	9	9	19	25	37	39	59	73
736.131	7	9	9	11	19	31	29	49	57	73
736.182	5	5	7	11	17	23	37	45	53	63
736.234	7	5	9	13	19	23	35	45	57	69
736.285	7	5	7	9	19	25	31	45	59	71
736.337	5	5	7	11	21	21	33	45	57	71
736.388	9	5	7	11	15	29	39	47	61	73
736.44	9	5	7	9	21	19	29	39	51	67
736.491	5	3	5	11	19	27	35	51	57	73
736.543	7	3	7	13	17	27	37	41	53	77
736.594	7	3	7	7	19	23	35	49	59	75
736.646	7	5	7	11	17	25	33	43	61	69
736.697	7	7	5	9	15	23	33	45	53	71
736.749	5	7	7	11	19	19	35	45	57	65
736.8	7	5	9	11	21	23	35	47	55	67
736.852	7	5	5	9	17	27	33	47	53	71
736.903	7	7	9	13	15	23	31	43	57	67
736.955	5	7	7	13	17	25	31	49	53	71
737.006	5	5	7	15	17	21	29	47	59	69
737.058	7	9	5	9	21	27	31	39	57	69
737.109	7	9	5	13	17	27	29	47	57	73
737.16	7	7	5	11	15	23	33	39	59	67
737.212	7	7	5	13	19	21	31	39	57	71
737.263	7	7	3	9	19	25	31	35	57	69
737.315	7	5	3	11	17	25	33	43	57	65
737.366	3	5	7	11	21	23	25	37	63	61
737.418	7	7	7	11	19	27	31	41	53	69
737.469	5	5	7	15	17	25	33	47	55	65
737.521	7	7	7	11	19	25	31	39	53	77
737.572	9	7	7	11	21	25	31	39	57	65
737.624	5	3	7	13	15	25	31	45	57	75
737.675	7	7	5	11	19	25	35	47	59	73
737.727	7	7	7	9	17	23	37	45	55	69
737.778	9	5	5	11	19	27	35	45	53	67
737.83	7	7	9	11	19	19	33	43	53	73
737.881	5	7	5	13	23	25	31	39	65	69
737.933	5	7	7	13	19	21	31	41	55	69
737.984	7	5	9	11	17	27	33	49	63	61
738.036	7	7	7	11	19	25	29	47	55	69
738.087	5	5	9	11	19	17	33	45	57	71
738.138	7	7	5	11	21	27	29	39	51	63
738.19	5	5	7	13	19	27	37	41	53	67
738.241	9	7	7	11	19	23	33	45	57	71
738.293	9	5	7	9	19	23	29	45	51	65
738.344	9	3	5	7	11	25	33	41	57	71
738.396	5	5	5	13	17	23	33	49	53	75
738.447	7	7	3	13	19	29	37	39	61	65
738.499	3	5	7	13	15	19	29	41	53	67
738.55	5	9	7	9	17	25	31	47	67	69
738.602	9	5	7	11	19	23	31	41	59	67
738.653	7	1	5	13	15	21	33	43	51	77
738.705	5	11	7	13	15	27	33	45	57	67
738.756	9	5	7	11	17	23	37	41	57	67
738.807	7	7	7	11	17	23	37	41	55	75
738.859	11	9	7	13	17	25	33	39	57	65
738.91	3	7	5	13	17	21	31	45	51	71
738.962	9	7	7	9	17	27	37	39	57	69
739.013	3	7	7	11	17	19	33	43	63	73
739.065	5	7	7	17	17	27	33	45	53	73
739.116	5	7	7	7	19	27	31	43	55	69
739.168	11	5	5	15	19	19	31	41	57	71
739.219	7	7	9	11	17	19	35	39	55	69
739.271	7	3	7	11	17	21	35	47	57	61
739.322	5	7	5	11	15	25	29	39	55	67
739.373	3	7	7	9	17	25	29	47	55	69
739.425	5	5	5	13	23	21	33	41	53	73
739.476	7	3	7	11	21	23	33	49	61	61
739.528	5	7	5	11	23	27	33	47	57	75
739.579	7	7	5	11	19	25	33	43	55	65
739.631	9	5	5	11	21	25	31	39	55	71
739.682	7	3	7	13	17	23	35	41	51	65
739.734	7	9	9	15	15	21	31	43	55	69
739.785	9	5	9	11	17	25	33	47	57	71
739.837	9	7	5	11	19	23	33	37	61	69
739.888	7	7	7	13	19	27	37	43	53	71
739.939	13	9	5	15	15	23	33	45	57	71
739.991	3	9	7	11	15	19	31	43	53	71
740.042	5	7	7	13	15	23	29	41	59	69
740.094	5	1	9	11	17	21	35	41	57	67
740.145	7	9	7	9	19	25	29	43	59	73
740.197	5	7	9	11	15	23	31	43	55	63
740.248	7	5	5	13	19	23	27	43	51	71
740.3	5	7	5	15	19	25	31	43	55	71
740.351	5	7	5	9	15	21	29	47	53	67
740.402	9	7	9	15	15	25	31	47	59	67
740.454	7	9	7	13	17	21	27	39	51	69
740.505	5	7	7	17	21	21	31	41	49	65
740.557	5	5	3	13	17	21	33	37	59	71
740.608	7	9	7	9	15	19	33	45	59	73
740.66	7	7	7	11	17	23	35	41	61	67
740.711	7	9	5	13	13	25	31	43	61	65
740.763	7	5	5	9	17	27	33	41	53	69
740.814	5	5	5	11	19	21	29	41	55	73
740.865	7	5	5	9	13	23	33	41	55	63
740.917	9	5	5	11	17	27	31	43	57	67
740.968	5	7	7	13	19	23	31	37	53	65
741.02	5	7	7	11	19	25	33	41	51	63
741.071	7	5	9	15	21	27	33	37	55	63
741.123	7	7	5	11	19	23	31	41	55	69
741.174	7	9	5	11	17	21	31	41	51	63
741.225	5	5	5	13	19	23	33	39	57	75
741.277	7	5	9	11	19	25	33	41	57	67
741.328	3	7	5	11	15	21	31	39	53	71
741.38	7	7	5	11	17	23	31	41	57	73
741.431	3	7	7	13	23	27	31	43	55	71
741.483	5	9	7	11	19	21	31	41	51	65
741.534	5	5	7	15	13	25	33	41	55	73
741.586	7	3	5	11	15	21	37	49	61	67
741.637	5	5	9	11	17	23	33	37	47	63
741.688	7	7	5	15	15	23	27	39	49	67
741.74	3	7	7	15	19	17	35	41	59	65
741.791	5	3	5	13	17	25	31	41	57	65
741.843	9	5	9	11	23	21	31	43	49	65
741.894	5	7	13	11	21	19	31	37	57	71
741.945	7	7	5	11	15	27	35	41	51	69
741.997	7	5	11	13	17	23	29	43	49	67
742.048	5	5	7	13	15	25	35	39	53	71
742.1	7	5	5	9	17	23	37	41	57	71
742.151	7	3	7	13	17	21	29	37	55	71
742.203	7	5	7	13	17	27	31	35	53	61
742.254	7	5	5	9	19	17	29	41	55	65
742.305	7	7	5	13	21	21	35	45	49	63
742.357	9	7	7	11	17	23	37	43	51	71
742.408	7	7	11	13	15	21	23	41	55	65
742.46	5	5	7	15	15	23	25	43	51	67
742.511	11	5	5	11	19	23	31	41	47	65
742.563	5	7	7	9	15	23	29	39	51	63
742.614	5	5	5	11	19	29	35	39	53	69
742.665	7	5	9	9	17	23	35	39	59	67
742.717	5	3	7	13	17	23	31	43	53	69
742.768	9	3	9	13	21	23	29	47	51	69
742.82	7	11	3	11	19	17	35	39	45	67
742.871	7	7	9	15	13	23	37	43	57	69
742.923	9	7	9	13	13	23	33	37	51	69
742.974	5	5	5	13	15	23	33	41	57	69
743.025	5	7	9	13	17	29	29	39	55	67
743.077	5	5	5	13	19	21	27	41	51	67
743.128	7	9	5	9	19	19	33	43	47	65
743.18	3	5	9	11	15	23	33	45	55	65
743.231	7	5	5	11	19	25	33	39	49	65
743.282	7	9	7	13	19	25	35	43	57	65
743.334	3	9	3	15	19	23	31	35	55	63
743.385	7	9	9	13	13	25	31	43	57	65
743.437	5	3	7	11	19	23	35	37	59	69
743.488	5	3	5	9	15	27	35	41	47	69
743.54	5	7	7	9	19	25	31	37	55	65
743.591	7	7	5	13	21	19	35	39	49	59
743.642	11	5	5	9	17	23	29	39	51	73
743.694	9	5	5	13	19	25	33	43	51	63
743.745	7	7	7	13	17	27	31	37	61	71
743.797	7	7	5	13	15	25	35	43	59	69
743.848	7	5	7	7	19	19	29	41	61	65
743.899	7	5	7	11	15	21	35	45	59	71
743.951	5	5	7	15	21	21	35	39	49	63
744.002	5	7	7	9	17	23	31	35	57	67
744.054	7	5	5	13	23	23	35	41	51	69
744.105	9	7	3	13	17	31	31	39	55	63
744.156	7	5	11	13	15	21	33	39	59	69
744.208	5	5	9	11	19	23	33	43	51	69
744.259	7	7	5	11	19	25	33	41	51	61
744.311	7	7	11	9	21	23	33	39	55	59
744.362	7	5	9	7	15	23	31	41	51	57
744.413	7	7	5	11	19	21	31	37	49	71
744.465	5	9	1	9	17	29	33	41	53	65
744.516	5	7	9	13	19	25	27	39	51	63
744.568	3	7	11	13	17	27	31	37	49	65
744.619	3	7	7	9	17	23	33	39	51	65
744.67	5	5	7	9	15	19	33	41	51	67
744.722	7	9	5	13	19	23	31	37	51	63
744.773	3	7	11	11	15	31	29	35	53	69
744.825	9	9	7	11	15	23	27	39	53	67
744.876	7	7	7	9	17	25	31	43	53	67
744.927	5	5	7	13	21	21	29	43	49	67
744.979	9	5	5	11	17	25	29	39	51	63
745.03	7	9	7	15	17	21	29	31	55	59
745.082	7	7	5	11	19	21	33	41	49	61
745.133	7	9	7	11	15	23	35	39	51	63
745.184	7	5	5	11	19	21	33	39	53	65
745.236	7	5	7	13	21	21	29	37	49	61
745.287	3	7	7	15	19	19	29	41	47	69
745.339	5	5	5	11	19	23	27	39	49	71
745.39	5	3	5	13	15	25	25	39	47	67
745.441	11	5	5	13	15	23	29	39	49	65
745.493	5	7	9	7	17	19	29	39	55	69
745.544	5	7	9	11	15	23	33	37	51	69
745.596	7	7	7	13	21	21	33	41	53	65
745.647	5	9	11	11	21	23	33	39	49	61
745.698	9	7	7	11	19	21	41	43	53	67
745.75	7	7	7	9	13	25	27	41	51	61
745.801	5	7	5	13	17	25	27	47	51	59
745.853	7	9	7	11	17	17	33	37	45	63
745.904	9	9	5	9	19	25	27	39	53	65
745.955	9	5	11	11	17	27	29	35	53	63
746.007	9	7	3	11	17	23	31	39	49	65
746.058	5	9	7	13	17	25	29	39	53	71
746.109	5	7	7	15	13	19	31	39	57	65
746.161	3	9	3	11	17	19	31	41	57	61
746.212	5	7	5	15	15	19	29	39	55	69
746.264	5	7	7	13	21	25	31	33	45	61
746.315	5	5	7	13	19	27	33	33	47	63
746.366	7	7	5	11	19	17	35	37	45	67
746.418	7	5	5	9	17	23	27	39	49	65
746.469	9	5	5	9	19	29	31	41	49	57
746.521	7	3	5	13	17	23	31	37	51	71
746.572	5	5	9	15	15	23	29	45	53	67
746.623	7	7	7	13	23	19	27	41	49	61
746.675	5	7	5	9	19	23	29	39	53	65
746.726	7	7	9	13	13	25	27	35	47	63
746.777	7	7	5	9	19	25	35	41	47	69
746.829	7	3	7	11	17	21	31	37	53	63
746.88	7	11	7	11	17	25	31	41	45	73
746.932	7	7	7	11	19	23	29	39	51	69
746.983	5	5	5	13	17	19	33	41	45	57
747.034	11	7	9	13	13	29	31	35	47	65
747.086	7	5	9	11	19	21	29	41	53	65
747.137	7	7	7	11	15	23	29	37	49	65
747.188	7	3	5	9	17	25	35	47	53	63
747.24	7	9	7	11	15	21	27	37	55	61
747.291	7	5	7	9	17	23	27	41	47	63
747.343	7	7	5	9	21	25	31	39	49	67
747.394	9	7	5	13	19	25	33	43	45	65
747.445	5	7	5	11	15	25	31	41	49	61
747.497	7	1	7	11	17	25	29	41	53	63
747.548	3	7	3	9	19	21	25	39	51	61
747.599	7	5	5	13	17	19	31	39	49	63
747.651	7	7	5	11	19	23	29	41	51	63
747.702	5	7	9	15	19	25	31	47	47	69
747.753	9	9	9	13	21	21	27	41	53	57
747.805	5	5	5	9	13	23	33	39	49	61
747.856	5	7	9	9	19	21	31	35	51	65
747.908	3	7	7	11	15	21	27	41	47	59
747.959	7	5	7	9	13	23	37	41	49	63
748.01	7	7	7	13	21	23	31	39	51	61
748.062	7	9	7	11	17	21	29	31	53	63
748.113	7	5	5	15	15	23	29	39	53	65
748.164	3	7	5	9	17	23	33	35	53	59
748.216	7	7	7	11	17	23	29	41	53	61
748.267	5	7	7	11	17	25	29	41	55	61
748.318	9	7	9	15	17	27	33	35	53	59
748.37	5	9	7	13	17	25	27	37	51	61
748.421	7	7	5	13	17	23	31	39	51	61
748.473	5	7	7	11	21	25	31	33	49	59
748.524	7	7	9	11	13	23	29	39	47	63
748.575	9	7	7	11	17	23	35	37	47	61
748.627	3	5	5	11	19	21	33	39	53	61
748.678	7	9	7	11	17	19	29	37	53	57
748.729	7	5	9	11	19	21	35	39	49	57
748.781	7	7	7	15	15	27	35	37	51	59
748.832	5	5	5	13	19	23	27	39	53	67
748.883	7	7	3	11	19	21	29	37	49	63
748.935	7	5	7	9	17	21	29	31	49	61
748.986	9	5	7	9	21	21	29	43	51	55
749.038	9	7	7	11	19	23	31	41	51	59
749.089	11	7	7	9	17	23	31	35	49	59
749.14	7	9	5	9	19	27	29	41	49	61
749.192	5	11	5	15	17	21	31	39	47	61
749.243	7	7	7	15	17	21	31	37	53	61
749.294	3	9	7	11	13	27	33	43	55	65
749.346	7	7	7	9	17	21	29	37	51	59
749.397	7	7	7	11	17	23	29	41	49	59
749.448	5	7	5	11	19	25	33	39	51	61
749.5	7	7	7	11	21	23	27	39	45	57
749.551	7	5	7	11	17	25	29	37	47	59
749.602	7	7	5	15	17	23	35	41	51	63
749.654	9	7	7	11	17	21	29	41	51	65
749.705	9	9	9	11	21	23	31	37	49	63
749.756	9	3	5	9	17	21	25	39	47	63
749.808	7	5	7	9	19	27	31	37	47	63
749.859	5	5	5	13	19	23	25	39	47	63
749.91	9	5	5	11	17	21	25	33	51	57
749.962	7	7	7	9	19	23	29	37	49	61
750.013	5	7	7	11	17	23	29	43	51	57
750.065	11	5	7	11	17	25	29	39	43	65
750.116	7	9	5	9	19	23	31	37	47	63
750.167	9	3	5	9	19	21	27	37	59	61
750.219	7	5	3	7	17	21	35	39	47	59
750.27	7	7	7	13	17	21	35	37	51	67
750.321	5	5	7	15	15	19	29	39	49	59
750.373	9	7	9	11	17	23	35	37	49	65
750.424	7	5	7	11	21	23	31	35	49	65
750.475	7	7	5	9	17	27	31	33	45	63
750.527	5	7	9	9	13	25	31	35	53	55
750.578	3	5	5	11	19	19	31	39	49	65
750.629	5	7	7	11	15	23	29	35	49	61
750.681	7	3	7	9	15	23	33	35	45	61
750.732	5	7	7	15	19	21	29	37	51	61
750.783	7	5	7	13	15	21	29	39	49	65
750.835	7	5	9	11	17	25	31	33	45	61
750.886	7	7	9	13	17	23	29	31	47	59
750.937	9	9	5	13	15	23	31	33	49	65
750.989	5	7	7	11	17	21	31	39	47	59
751.04	3	5	5	13	17	29	33	37	49	59
751.091	9	9	5	11	15	27	27	29	49	63
751.143	5	7	3	11	17	21	33	33	47	65
751.194	5	5	7	13	15	23	31	35	45	67
751.245	7	7	3	11	19	21	27	41	47	55
751.297	9	11	7	11	17	23	31	39	45	57
751.348	7	7	5	9	15	17	31	35	43	67
751.399	5	3	5	7	17	23	31	41	47	55
751.451	5	7	9	11	15	25	31	35	51	49
751.502	7	7	9	11	17	21	33	45	47	59
751.553	7	9	3	13	17	21	37	41	43	57
751.605	7	7	7	9	15	21	29	35	43	61
751.656	7	5	9	11	13	21	31	37	51	61
751.707	9	5	1	11	23	21	29	37	49	57
751.759	5	5	7	11	13	23	29	37	45	63
751.81	9	5	5	9	17	21	27	37	49	61
751.861	7	5	7	9	17	27	27	31	49	57
751.912	3	7	7	15	17	21	31	41	45	59
751.964	7	7	9	11	21	23	27	35	47	55
752.015	7	3	5	11	19	23	27	37	47	59
752.066	5	7	7	7	17	21	29	37	49	61
752.118	7	5	7	13	23	21	25	37	43	59
752.169	7	7	7	15	15	23	25	41	43	63
752.22	9	5	7	13	21	23	27	37	41	59
752.272	3	5	3	15	15	23	31	33	55	57
752.323	7	7	9	11	19	25	33	39	47	55
752.374	9	7	7	9	17	21	25	33	51	63
752.426	9	7	9	9	13	23	33	41	45	61
752.477	5	5	5	11	17	19	33	41	45	59
752.528	7	9	9	13	17	17	29	41	45	55
752.58	7	7	7	9	21	19	29	39	47	59
752.631	7	9	5	15	17	23	31	37	47	63
752.682	7	7	3	13	15	19	33	39	49	61
752.734	7	5	7	11	19	23	29	37	49	57
752.785	5	7	7	13	17	21	27	37	51	59
752.836	7	7	7	13	17	29	31	33	45	63
752.888	11	5	11	13	13	25	27	37	49	61
752.939	7	7	7	9	15	25	31	35	53	53
752.99	7	7	11	11	19	23	31	37	51	53
[truncated: 1,902 more rows]
