# Supplementary material for: Fluorescence-based monitoring of the pressure-induced aggregation microenvironment evolution for an AIEgen under multiple excitation channels
Source: Nat Commun. 2022 Sep 6;13:5234. doi: 10.1038/s41467-022-32968-9 (PMC9448794; doi:10.1038/s41467-022-32968-9)
Supplement: Supplementary file 2 — Source Data [file 41467_2022_32968_MOESM2_ESM.zip › Source Data/Supplementary Information/Supplementary Figure 12/Supplementary Figure 12b.xls]

## Sheet: Sheet1
pressure	intensity
0.5	0
3.77	0
4.88	0
9.12	16
11.53	24
12.54	32
14.2	44
16.98	70
18.23	83
20.18	109
