# Supplementary material for: Fluorescence-based monitoring of the pressure-induced aggregation microenvironment evolution for an AIEgen under multiple excitation channels
Source: Nat Commun. 2022 Sep 6;13:5234. doi: 10.1038/s41467-022-32968-9 (PMC9448794; doi:10.1038/s41467-022-32968-9)
Supplement: Supplementary file 2 — Source Data [file 41467_2022_32968_MOESM2_ESM.zip › Source Data/Supplementary Information/Supplementary Figure 12/Supplementary Figure 12c.xls]

## Sheet: Sheet1
wavelength	0 GPa	1.79 GPa	2.48 GPa	3.72 GPa	5.4 GPa	7.39 GPa	9.4 GPa	11.36 GPa	13 GPa	14.94 GPa	15.7 GPa	17 GPa	19.3 GPa
650.03	7	13	11	11	19	17	25	31	27	37	39	53	65
650.082	9	13	13	13	13	17	27	23	33	33	41	51	63
650.134	13	13	11	11	13	21	17	23	27	31	41	59	59
650.186	11	11	11	13	17	17	21	23	33	33	45	53	67
650.238	9	11	13	11	17	17	21	23	33	33	39	51	59
650.289	9	13	13	13	17	21	19	25	31	37	45	53	65
650.341	11	11	11	13	19	21	25	23	33	37	41	55	63
650.393	9	11	13	17	17	19	17	29	31	37	47	47	69
650.445	11	13	11	13	15	15	21	25	31	33	45	57	67
650.497	9	11	15	11	15	21	21	31	27	39	43	51	65
650.549	7	15	13	17	15	19	21	29	31	37	43	53	65
650.601	9	15	11	13	15	23	19	27	35	37	41	51	61
650.653	7	11	15	13	17	19	19	27	37	37	45	53	61
650.704	13	9	13	11	19	21	19	31	33	31	43	55	65
650.756	9	15	13	9	17	21	21	25	33	35	39	53	61
650.808	9	11	11	11	17	21	21	23	29	37	49	55	59
650.86	7	15	11	7	17	15	21	25	33	35	37	55	61
650.912	9	11	11	13	19	19	21	27	33	29	45	51	63
650.964	9	7	9	15	13	17	23	23	31	37	45	49	67
651.016	9	13	11	13	15	19	23	29	35	39	41	55	61
651.067	7	11	15	17	13	19	21	23	35	39	47	55	65
651.119	9	13	13	11	15	19	25	29	35	41	41	53	69
651.171	9	11	15	15	15	21	27	27	29	35	47	51	65
651.223	11	15	9	13	17	19	23	27	31	37	41	57	73
651.275	11	9	13	13	15	19	19	31	33	35	41	49	65
651.327	9	9	9	13	13	21	27	23	35	39	47	57	59
651.379	7	11	9	13	15	21	21	27	31	41	41	53	65
651.43	13	11	13	15	17	17	19	31	29	39	45	53	75
651.482	11	11	11	15	17	17	23	27	31	39	41	57	61
651.534	7	11	13	11	17	17	23	27	33	39	43	61	67
651.586	9	13	11	15	13	15	25	27	39	37	45	51	65
651.638	11	11	11	13	15	21	21	27	35	33	47	59	61
651.69	9	13	13	13	17	21	23	25	35	35	47	53	65
651.742	7	11	13	11	15	19	27	29	33	41	45	55	69
651.794	11	13	15	15	17	19	21	25	33	39	47	47	65
651.845	9	15	15	15	17	19	23	29	29	33	43	51	69
651.897	9	11	15	13	15	19	21	27	33	37	37	57	71
651.949	9	15	15	17	11	19	19	35	33	35	45	55	67
652.001	7	13	9	13	17	19	23	27	39	37	43	53	65
652.053	5	11	11	15	13	23	25	35	33	37	45	49	67
652.105	9	13	15	13	19	21	25	25	35	37	39	55	67
652.156	7	11	11	15	19	21	23	31	35	41	45	55	65
652.208	7	13	13	15	17	21	21	25	39	37	41	55	67
652.26	11	7	13	11	17	17	21	29	31	33	41	59	71
652.312	7	13	13	13	13	21	19	27	35	35	47	53	71
652.364	11	15	13	11	19	21	19	29	35	43	47	57	71
652.416	9	15	15	13	15	17	23	27	33	37	45	63	67
652.468	7	13	11	13	17	21	25	27	37	39	39	55	59
652.519	9	13	13	15	11	23	23	27	31	35	37	57	67
652.571	9	11	11	13	17	17	23	29	29	47	43	57	77
652.623	11	11	13	13	15	23	25	31	37	35	45	55	67
652.675	11	15	11	13	15	21	23	29	37	39	45	59	61
652.727	9	9	15	13	15	19	25	27	33	37	43	51	67
652.779	7	11	9	11	17	21	29	27	37	43	43	55	63
652.831	11	15	13	13	17	21	21	27	33	41	47	51	67
652.882	9	13	11	11	17	23	21	33	35	35	51	57	63
652.934	11	11	11	11	15	19	25	25	39	35	47	59	67
652.986	9	11	13	15	21	19	23	21	33	39	41	55	69
653.038	5	15	13	11	17	19	23	27	33	33	43	51	61
653.09	9	15	13	11	17	21	27	29	31	37	41	57	67
653.142	9	13	13	13	13	23	21	23	33	35	43	51	71
653.193	7	11	15	13	19	19	23	29	33	37	45	57	69
653.245	9	13	11	15	13	19	27	31	31	39	49	53	73
653.297	9	9	13	11	13	23	23	29	31	35	41	55	67
653.349	13	11	13	11	19	23	21	31	33	35	51	51	69
653.401	7	11	13	13	13	19	27	31	39	45	43	51	67
653.453	11	11	11	13	17	23	21	29	37	37	39	53	67
653.504	7	9	11	13	17	17	21	25	35	39	49	59	65
653.556	9	9	9	15	11	19	21	31	41	39	49	53	69
653.608	9	15	13	17	17	17	25	27	35	39	45	59	65
653.66	9	13	11	15	19	19	23	31	33	33	41	57	65
653.712	9	13	13	13	13	19	25	29	33	41	47	57	61
653.764	9	13	11	11	19	17	23	29	29	41	43	55	67
653.815	7	19	11	15	17	25	21	23	35	35	49	59	63
653.867	13	13	13	15	15	17	25	27	33	43	45	59	71
653.919	7	13	9	13	19	21	27	29	35	41	47	63	69
653.971	9	11	13	13	15	21	23	29	33	33	41	55	69
654.023	7	15	9	13	15	23	23	31	37	41	45	55	65
654.075	11	11	15	13	15	19	23	31	39	39	41	57	65
654.127	9	11	9	13	15	19	23	29	39	43	45	55	69
654.178	11	13	9	15	11	21	25	29	39	45	47	57	61
654.23	9	11	11	11	23	25	25	27	35	37	47	53	73
654.282	9	15	15	13	19	23	23	29	29	37	43	55	69
654.334	11	13	9	13	19	19	27	29	31	37	49	53	69
654.386	11	11	13	13	15	21	23	29	37	39	49	55	69
654.438	9	13	13	13	15	21	21	33	37	37	47	51	63
654.489	11	15	11	13	17	17	25	21	33	35	45	53	69
654.541	7	11	11	13	17	17	29	29	31	37	45	53	69
654.593	13	19	13	13	15	19	25	29	31	39	45	57	73
654.645	11	11	15	13	17	21	21	25	29	41	43	51	73
654.697	9	11	13	13	17	21	21	33	35	41	41	55	73
654.748	11	13	13	13	17	21	23	29	33	43	49	55	71
654.8	11	13	13	13	17	25	27	25	37	37	43	51	63
654.852	5	9	13	11	15	19	25	27	43	41	41	57	65
654.904	3	17	13	17	21	19	23	31	39	43	43	55	67
654.956	11	11	15	15	19	23	25	27	35	37	45	57	69
655.008	11	13	15	13	17	23	23	29	39	41	41	59	69
655.059	11	11	15	13	17	21	21	31	35	39	43	51	63
655.111	11	13	13	19	17	23	23	31	33	37	47	61	69
655.163	11	15	15	15	19	19	23	27	35	35	41	55	63
655.215	9	11	13	15	17	21	27	25	39	37	41	55	73
655.267	11	9	17	13	15	19	19	31	33	39	37	57	67
655.319	7	11	11	15	17	19	21	33	35	41	49	63	63
655.37	11	13	15	17	15	23	21	29	33	39	49	55	71
655.422	11	13	17	19	19	23	25	29	37	43	55	57	71
655.474	11	11	15	15	17	23	27	27	31	37	41	59	71
655.526	9	15	13	11	15	21	27	31	33	39	43	51	69
655.578	9	9	9	13	15	23	25	31	41	37	45	61	71
655.63	9	13	13	15	17	19	21	33	41	47	43	57	73
655.681	11	11	17	17	15	21	23	23	33	45	43	55	71
655.733	9	13	15	17	15	19	25	29	37	43	51	53	75
655.785	11	9	11	15	15	19	23	31	33	37	47	51	67
655.837	9	9	13	11	13	19	21	29	33	41	51	61	73
655.889	9	11	13	17	17	19	25	31	29	39	41	57	71
655.94	11	11	15	15	17	25	27	31	29	43	49	53	73
655.992	11	13	17	15	15	23	25	33	39	39	45	55	71
656.044	7	11	17	13	15	21	25	27	37	37	43	57	73
656.096	7	13	11	15	15	23	25	37	33	39	49	59	69
656.148	13	11	15	13	15	23	23	27	35	41	41	55	63
656.199	9	15	11	17	21	17	23	31	33	35	43	55	65
656.251	7	9	13	15	19	25	25	29	35	41	49	59	75
656.303	11	13	13	13	17	21	27	29	37	43	47	57	71
656.355	9	11	13	17	17	19	25	31	31	39	39	57	67
656.407	13	11	13	15	19	27	29	27	39	35	41	55	69
656.459	9	13	13	15	17	19	21	25	35	41	49	51	71
656.51	9	15	13	17	17	23	25	33	31	41	47	59	73
656.562	9	11	13	13	17	19	23	31	37	41	47	57	79
656.614	13	13	11	15	17	21	21	33	37	41	43	61	71
656.666	13	13	9	15	15	19	23	33	33	43	43	59	75
656.718	11	13	9	13	15	23	25	29	35	37	47	55	81
656.769	7	17	15	15	15	19	25	31	35	47	47	65	67
656.821	9	15	15	15	21	19	21	23	33	41	51	49	67
656.873	13	15	15	13	17	21	25	29	31	35	45	57	71
656.925	9	11	11	13	19	19	23	29	33	35	49	53	71
656.977	15	13	11	13	19	21	27	31	41	35	45	53	77
657.028	9	13	11	15	15	21	21	29	37	41	51	63	65
657.08	11	13	13	17	15	23	23	29	43	39	51	57	67
657.132	9	13	11	13	17	21	25	29	35	39	47	59	71
657.184	11	13	13	15	17	21	21	27	31	47	49	57	67
657.236	11	11	9	13	19	23	29	29	37	41	51	59	73
657.287	9	17	11	13	17	17	23	29	31	43	43	57	67
657.339	11	13	15	13	15	19	23	25	33	43	43	67	73
657.391	11	15	11	11	17	19	23	31	37	43	49	61	77
657.443	11	13	11	17	15	21	29	25	39	41	43	55	69
657.495	11	13	13	13	17	17	21	31	39	35	43	57	67
657.546	11	13	11	13	17	21	25	35	39	35	47	59	73
657.598	9	13	13	17	15	19	23	29	37	43	47	55	67
657.65	11	11	13	13	19	19	25	31	33	39	51	55	75
657.702	9	13	11	15	19	13	27	29	33	35	43	53	75
657.754	9	9	19	13	15	21	27	27	37	39	45	53	67
657.805	11	13	11	15	17	21	25	35	39	39	41	59	77
657.857	11	11	13	13	19	21	23	29	37	37	43	51	73
657.909	9	13	13	13	15	21	25	33	45	39	49	63	79
657.961	11	11	15	11	17	21	29	35	39	41	53	55	71
658.013	7	13	13	15	21	23	23	29	39	41	51	59	69
658.064	13	13	15	13	17	23	27	31	37	37	51	59	75
658.116	7	13	13	15	15	19	25	29	39	37	41	57	71
658.168	7	15	13	13	17	19	23	29	39	43	45	61	63
658.22	7	13	9	15	15	23	21	27	39	43	41	53	71
658.272	9	15	13	17	15	23	27	33	37	39	51	53	73
658.323	11	15	9	15	19	21	27	31	35	43	41	59	67
658.375	7	13	15	15	17	21	23	33	37	41	45	67	77
658.427	11	13	9	13	21	19	21	27	35	43	45	53	73
658.479	11	15	13	13	17	19	25	31	39	45	45	53	73
658.531	9	15	11	17	19	19	29	33	37	39	47	63	73
658.582	9	17	15	15	19	19	25	31	39	45	43	55	75
658.634	9	13	15	17	19	21	21	33	41	35	49	51	73
658.686	13	13	13	15	17	21	27	35	35	39	45	57	69
658.738	9	9	15	13	15	21	27	29	35	39	45	59	71
658.79	11	15	11	13	19	23	27	31	39	41	47	63	81
658.841	7	13	15	17	15	19	27	31	39	43	53	57	77
658.893	9	11	7	13	17	19	25	27	35	43	45	55	71
658.945	7	11	11	13	15	21	27	29	33	37	49	59	69
658.997	9	13	13	13	19	19	25	33	33	41	49	55	75
659.048	9	13	15	15	17	21	27	31	37	41	49	57	73
659.1	13	13	15	15	19	23	25	29	39	41	45	57	71
659.152	9	13	11	13	17	23	29	35	33	39	43	57	71
659.204	11	13	13	17	19	19	23	35	37	41	49	49	63
659.256	9	9	17	15	17	21	25	31	33	43	47	55	75
659.307	9	11	11	13	15	23	25	29	37	43	47	59	71
659.359	9	13	13	11	17	19	27	29	37	45	45	59	77
659.411	11	13	15	13	15	21	27	31	37	37	49	59	71
659.463	11	9	15	15	21	21	23	33	39	43	51	51	67
659.515	9	13	17	15	17	23	23	33	41	39	43	63	77
659.566	11	15	13	15	15	21	23	29	37	43	43	59	71
659.618	11	11	11	9	21	21	25	29	35	41	45	63	75
659.67	11	11	9	13	19	21	27	29	33	43	51	59	73
659.722	9	13	13	15	19	21	27	29	35	37	45	61	73
659.773	13	13	11	11	15	23	27	29	35	47	49	61	75
659.825	15	15	13	11	23	23	27	27	35	37	53	57	73
659.877	11	9	15	13	19	23	25	31	37	45	49	59	69
659.929	9	11	9	9	19	25	27	31	31	45	51	61	67
659.981	11	13	15	13	17	21	29	25	35	37	45	59	75
660.032	7	15	13	17	15	25	27	27	35	45	51	59	71
660.084	11	15	13	15	19	19	23	33	37	51	51	61	67
660.136	7	13	7	13	19	23	25	33	29	43	47	57	71
660.188	11	13	11	11	15	25	25	33	37	43	45	57	73
660.239	7	13	17	13	15	25	27	29	37	39	53	59	67
660.291	13	15	13	15	21	25	27	31	31	43	57	57	69
660.343	13	11	13	15	17	25	27	35	43	45	49	59	67
660.395	9	13	15	19	19	21	23	29	37	37	51	59	71
660.446	9	11	11	17	19	21	23	27	35	47	41	63	69
660.498	9	15	11	11	17	19	25	29	33	43	49	59	75
660.55	9	11	15	15	21	19	23	27	37	45	53	59	73
660.602	7	13	13	15	17	23	23	35	35	45	47	59	75
660.654	11	13	11	17	15	17	23	31	37	41	45	61	73
660.705	9	15	15	13	21	21	27	27	39	39	55	59	75
660.757	13	17	13	15	21	19	27	27	39	43	51	57	73
660.809	7	19	13	15	17	23	31	33	35	43	45	57	73
660.861	9	15	13	11	19	21	23	31	39	41	49	59	73
660.912	9	13	13	15	19	23	25	33	39	41	47	59	77
660.964	7	13	13	11	19	21	27	33	33	39	43	67	77
661.016	9	15	11	15	19	23	25	31	39	39	47	61	71
661.068	11	13	13	11	19	27	21	31	43	35	43	57	73
661.119	7	9	13	17	15	23	25	41	33	41	45	61	71
661.171	7	13	11	13	17	25	27	29	39	41	55	59	71
661.223	11	15	15	15	19	21	25	35	37	45	51	57	79
661.275	7	15	13	13	19	21	23	29	39	39	49	61	71
661.327	9	13	11	15	19	23	27	31	39	51	49	59	77
661.378	11	11	17	15	19	19	25	31	41	51	53	61	77
661.43	11	13	11	15	17	21	23	31	33	41	47	57	73
661.482	15	9	13	15	17	21	27	33	39	45	53	65	69
661.534	11	15	13	13	17	23	29	35	39	43	49	61	71
661.585	11	15	13	15	17	23	27	35	35	43	49	59	67
661.637	13	13	19	13	19	25	23	35	41	41	51	59	79
661.689	7	15	11	15	19	21	27	33	41	43	47	55	71
661.741	11	17	15	15	21	23	31	31	39	47	49	59	77
661.792	9	13	9	13	19	19	29	31	39	43	45	55	75
661.844	13	11	11	15	17	21	25	29	35	41	49	59	75
661.896	13	13	11	13	19	25	29	29	39	43	51	57	73
661.948	11	11	13	13	17	21	23	31	37	45	45	55	73
661.999	9	15	13	11	19	19	29	39	37	39	53	55	69
662.051	11	11	13	13	15	25	21	29	37	45	51	57	71
662.103	11	11	11	13	13	25	29	29	33	39	49	53	73
662.155	9	13	13	11	19	21	27	33	39	41	49	61	77
662.206	11	9	9	13	17	23	29	31	37	41	45	59	77
662.258	9	13	13	15	15	25	27	33	37	39	45	57	69
662.31	11	15	9	13	17	21	25	31	39	41	47	59	79
662.362	11	11	11	13	19	25	27	33	35	47	43	55	65
662.413	13	11	11	15	19	25	25	31	37	45	51	61	67
662.465	7	11	13	19	17	21	33	33	35	41	51	55	71
662.517	13	15	13	15	17	21	25	29	33	41	47	51	67
662.569	11	15	15	11	21	19	25	33	37	45	47	63	75
662.62	11	13	15	17	15	21	25	29	41	39	47	63	73
662.672	9	9	15	17	17	21	25	33	39	41	51	53	71
662.724	13	13	11	19	19	25	29	33	35	35	47	59	67
662.776	13	13	11	15	19	19	25	29	41	41	55	55	71
662.827	11	15	11	13	15	25	27	37	37	39	49	61	75
662.879	7	15	11	15	17	23	27	33	39	47	51	55	71
662.931	7	13	15	19	15	25	25	27	41	39	55	53	65
662.983	13	17	13	11	17	19	27	31	37	43	45	67	73
663.034	9	15	15	17	15	25	27	35	39	39	43	55	77
663.086	11	11	11	9	19	23	25	29	35	41	55	55	77
663.138	7	13	15	15	19	23	31	37	35	43	47	53	75
663.19	9	15	13	17	15	23	25	29	37	43	47	59	71
663.241	13	13	17	13	17	19	29	37	39	37	55	61	73
663.293	11	13	11	17	15	21	25	33	39	43	49	57	81
663.345	9	13	11	13	17	25	27	31	31	43	47	57	71
663.397	11	15	13	17	17	19	31	29	37	53	53	57	71
663.448	9	11	9	15	15	25	27	35	41	39	49	59	65
663.5	13	13	15	13	21	19	27	35	43	41	53	71	77
663.552	9	15	13	15	19	25	27	29	43	43	51	57	67
663.604	9	15	13	15	19	19	21	23	33	39	51	67	71
663.655	7	15	13	13	17	23	27	31	33	45	51	61	73
663.707	9	13	13	15	17	21	29	29	37	35	47	53	73
663.759	11	15	13	13	19	23	27	29	35	47	49	57	71
663.811	7	15	13	11	19	25	29	29	39	41	47	59	79
663.862	9	15	15	15	15	27	27	27	41	45	51	53	67
663.914	11	13	11	15	17	19	27	31	41	41	45	57	75
663.966	11	11	9	13	21	25	27	31	35	41	49	61	79
664.018	13	13	11	17	21	25	25	33	39	37	51	59	73
664.069	9	15	13	13	17	21	23	31	45	41	51	55	71
664.121	9	13	9	17	19	21	25	33	43	47	49	61	81
664.173	9	13	13	13	15	19	21	31	41	41	49	59	75
664.224	11	15	13	11	23	21	25	29	39	37	49	61	75
664.276	7	11	15	13	17	25	25	29	39	43	47	59	75
664.328	9	9	13	19	17	19	25	33	37	37	47	55	77
664.38	11	17	15	15	21	23	29	39	39	45	49	53	69
664.431	9	13	13	11	21	19	27	31	35	39	49	61	77
664.483	11	13	11	11	19	23	21	31	41	43	43	59	71
664.535	11	13	13	11	19	23	27	35	43	43	51	63	71
664.587	9	13	13	15	13	23	23	35	39	41	53	53	71
664.638	7	15	15	15	19	19	27	37	37	43	49	57	69
664.69	9	15	15	15	13	21	21	29	37	41	51	55	77
664.742	7	17	13	15	19	19	25	25	43	43	53	63	75
664.793	11	13	13	13	17	23	27	39	39	45	47	59	75
664.845	9	9	15	15	19	19	27	29	35	43	51	63	71
664.897	9	13	19	15	17	21	25	31	39	45	47	61	77
664.949	9	11	13	13	21	23	25	35	39	43	53	59	71
665	9	15	15	11	17	21	23	35	37	43	49	63	71
665.052	13	11	13	15	17	21	25	31	39	41	45	57	79
665.104	5	13	13	11	19	21	23	25	39	43	51	55	69
665.156	13	13	15	17	15	19	29	35	35	45	49	63	73
665.207	7	19	15	17	19	25	27	27	35	41	53	57	73
665.259	9	13	11	13	21	23	25	31	37	37	51	59	79
665.311	13	15	17	17	17	23	25	29	35	49	51	55	71
665.362	13	11	13	15	17	25	21	37	39	47	45	53	77
665.414	11	13	13	15	19	25	23	35	39	43	61	55	67
665.466	9	11	9	15	15	31	23	33	39	47	51	53	73
665.518	13	13	11	15	19	23	25	35	35	45	47	59	79
665.569	11	11	11	13	17	23	29	33	43	51	47	61	75
665.621	11	13	13	19	19	21	31	29	45	43	47	53	73
665.673	9	15	13	17	17	21	29	33	39	39	41	59	75
665.724	11	15	13	13	19	21	23	35	39	43	49	57	73
665.776	11	13	13	17	19	25	31	29	37	45	47	61	77
665.828	11	17	15	15	19	21	25	33	39	43	49	65	77
665.88	9	11	13	15	17	27	27	33	41	41	49	57	75
665.931	9	15	11	13	19	25	25	33	37	39	49	57	73
665.983	9	13	13	15	17	23	23	33	43	45	53	65	71
666.035	7	15	11	15	17	23	27	31	33	43	49	63	69
666.086	7	13	11	15	19	21	27	37	39	49	53	55	71
666.138	13	13	15	13	21	17	23	33	39	41	51	59	79
666.19	9	15	19	13	19	21	21	35	39	47	49	69	81
666.242	9	15	17	15	17	23	23	33	41	45	57	61	75
666.293	7	15	13	17	19	19	29	33	35	37	51	65	75
666.345	11	15	13	15	15	25	27	35	41	47	51	61	75
666.397	13	15	13	15	19	23	29	39	35	39	47	61	71
666.448	11	11	15	13	17	23	31	29	41	45	47	63	75
666.5	13	15	11	19	19	19	27	35	37	41	51	65	75
666.552	9	17	15	15	17	25	25	29	39	37	51	59	79
666.604	9	13	15	15	17	23	27	35	35	47	49	63	69
666.655	11	17	11	17	19	19	23	35	45	39	51	59	71
666.707	13	11	13	13	17	27	27	27	41	47	53	61	73
666.759	13	13	13	15	19	21	27	35	47	41	47	53	75
666.81	7	13	13	17	19	23	25	31	45	45	49	59	71
666.862	11	11	15	13	23	25	29	35	37	43	45	59	69
666.914	9	15	17	15	15	25	27	33	37	45	49	59	79
666.966	7	13	15	13	17	23	21	31	39	41	55	63	79
667.017	9	11	13	15	15	25	25	29	39	45	49	59	79
667.069	13	13	17	17	21	25	27	39	45	45	49	59	71
667.121	11	13	15	13	15	21	27	39	41	47	51	61	71
667.172	9	13	15	13	19	23	31	33	37	45	51	59	73
667.224	9	11	11	13	15	23	27	33	39	41	55	59	75
667.276	11	11	15	13	17	25	25	35	39	47	51	55	87
667.328	9	13	11	13	15	25	33	35	41	45	49	57	77
667.379	9	11	13	17	23	27	27	35	41	45	51	59	73
667.431	9	15	13	13	21	21	29	35	43	45	55	61	75
667.483	15	11	11	15	17	21	25	31	33	49	53	63	75
667.534	11	13	13	13	23	21	27	31	39	45	51	61	77
667.586	11	15	9	15	19	25	29	39	41	41	53	63	77
667.638	7	11	13	17	21	21	23	35	35	45	55	61	71
667.689	11	11	17	11	17	25	29	27	43	39	53	65	75
667.741	7	15	13	13	25	23	29	35	41	41	53	59	73
667.793	9	11	13	13	19	27	27	37	35	47	57	63	75
667.844	9	13	13	15	17	17	27	35	41	43	49	61	75
667.896	11	13	9	17	17	21	27	31	37	43	47	67	73
667.948	11	13	11	15	21	23	25	33	39	47	49	53	71
668	13	17	13	17	19	25	31	33	41	37	51	63	77
668.051	11	13	13	13	19	23	21	37	37	43	53	51	69
668.103	9	17	13	13	17	23	31	33	39	43	51	59	81
668.155	9	15	15	13	23	27	27	35	39	45	51	59	75
668.206	9	13	15	17	21	19	29	33	41	45	53	59	77
668.258	7	11	13	13	19	23	31	29	37	43	53	57	71
668.31	11	11	15	13	21	25	27	35	41	43	57	59	75
668.361	13	15	15	19	19	19	31	31	39	47	53	65	79
668.413	5	17	13	15	17	21	29	33	41	47	53	65	75
668.465	13	15	15	11	17	25	35	37	43	45	51	61	77
668.516	9	15	13	13	17	21	31	33	41	39	47	63	75
668.568	13	13	11	15	17	23	25	33	43	43	51	51	81
668.62	9	11	11	17	17	25	27	33	47	43	51	67	63
668.672	9	15	11	15	19	19	23	37	33	37	51	59	75
668.723	9	13	15	15	19	23	29	33	41	43	57	63	81
668.775	11	13	15	17	17	23	29	33	41	51	49	53	79
668.827	11	11	19	13	15	21	23	35	37	39	53	61	81
668.878	11	13	15	13	21	21	25	37	39	43	53	59	73
668.93	13	11	11	15	19	27	27	37	39	43	53	61	81
668.982	7	17	11	15	13	21	25	35	41	45	53	63	83
669.033	11	13	11	17	21	25	29	33	39	41	55	65	77
669.085	9	15	15	15	17	25	31	33	37	39	55	63	75
669.137	11	13	17	11	17	23	31	31	37	45	57	61	77
669.188	11	19	17	13	17	29	27	33	43	39	45	65	79
669.24	9	13	13	13	19	21	23	29	43	47	59	65	73
669.292	9	17	13	15	19	23	31	35	43	49	45	59	77
669.343	11	15	13	13	19	25	33	37	41	49	59	59	71
669.395	9	15	11	17	19	23	29	33	39	43	53	59	69
669.447	9	15	13	13	19	27	27	35	41	43	49	57	81
669.498	7	17	11	15	17	21	21	35	39	45	51	57	79
669.55	11	13	11	15	19	21	29	35	41	45	53	55	69
669.602	5	15	9	13	19	25	29	33	41	47	47	63	79
669.654	9	15	11	15	19	23	27	35	41	43	55	59	77
669.705	9	13	15	15	21	19	23	33	41	45	55	59	79
669.757	9	17	17	17	13	21	23	31	37	39	51	55	69
669.809	11	11	13	13	13	19	27	27	43	43	45	59	71
669.86	11	15	13	15	19	23	27	33	47	53	45	67	75
669.912	9	11	17	13	17	23	25	33	41	45	45	59	77
669.964	13	15	13	15	19	23	25	35	43	43	57	57	89
670.015	9	11	13	17	17	23	27	35	39	43	55	57	81
670.067	7	15	13	15	15	25	29	31	39	45	51	57	79
670.119	13	13	13	17	17	21	29	35	39	51	51	59	77
670.17	11	9	11	15	17	25	25	29	39	43	53	61	71
670.222	9	17	15	15	17	21	27	35	39	41	49	65	65
670.274	9	11	17	11	19	25	25	33	39	45	53	57	69
670.325	11	13	17	15	15	27	27	33	39	41	47	59	73
670.377	9	15	13	17	19	25	27	33	35	45	45	67	79
670.429	7	13	15	11	15	25	29	33	47	41	51	59	69
670.48	9	15	15	11	19	21	21	31	37	43	51	63	73
670.532	9	15	13	15	21	21	27	35	41	47	53	61	71
670.584	11	17	13	15	17	23	27	29	41	45	51	63	77
670.635	13	13	15	17	17	25	23	33	41	41	55	63	83
670.687	9	15	11	17	19	23	29	33	41	39	55	53	77
670.739	9	15	15	15	17	21	27	33	41	49	53	61	75
670.79	11	13	15	17	23	23	29	33	45	49	43	59	81
670.842	11	13	15	9	17	23	25	29	37	45	51	61	65
670.894	13	13	11	15	17	23	27	31	41	45	57	59	75
670.945	11	15	7	17	15	25	23	27	41	45	55	61	75
670.997	7	13	9	11	17	23	23	29	35	37	51	59	77
671.049	9	11	17	15	19	25	21	29	35	43	53	61	69
671.1	9	13	17	15	19	25	27	33	37	41	51	67	73
671.152	11	15	15	15	15	23	33	31	39	41	51	63	69
671.204	9	15	11	13	19	25	27	33	39	43	47	69	67
671.255	7	13	9	15	19	27	25	33	41	49	51	61	69
671.307	13	11	11	15	21	23	25	31	35	43	45	61	75
671.359	11	15	15	17	19	27	25	37	39	47	45	59	75
671.41	7	15	13	15	19	25	27	31	43	45	47	65	75
671.462	9	13	9	15	21	23	25	37	41	41	51	55	71
671.514	11	15	13	17	21	21	27	29	39	45	47	63	75
671.565	7	17	11	17	17	21	27	31	39	45	55	63	71
671.617	13	13	11	17	15	23	27	33	37	45	55	61	79
671.669	9	15	13	13	19	21	31	41	39	43	47	65	75
671.72	9	15	13	15	21	27	27	31	39	41	55	67	71
671.772	11	11	13	15	17	23	27	31	39	41	55	65	77
671.823	7	11	15	15	19	23	29	29	43	51	49	57	77
671.875	13	13	19	9	23	21	25	33	43	45	47	65	73
671.927	7	15	11	13	19	23	27	33	43	43	47	65	71
671.978	9	13	13	17	17	23	31	33	43	49	51	59	77
672.03	13	13	15	15	19	27	31	35	41	47	57	61	71
672.082	13	9	15	15	21	27	29	29	39	51	49	61	75
672.133	9	15	15	15	17	25	27	35	43	49	49	63	69
672.185	11	15	13	15	21	17	23	33	37	43	49	59	81
672.237	9	15	15	19	21	25	27	33	45	47	51	61	73
672.288	9	13	15	15	15	25	27	31	41	47	51	59	77
672.34	9	13	11	15	15	19	27	33	41	45	55	59	71
672.392	9	13	15	13	19	25	31	33	45	51	45	61	81
672.443	11	13	15	17	19	25	31	31	41	45	53	61	75
672.495	15	13	13	9	15	21	27	37	43	45	53	65	75
672.547	11	13	15	19	13	25	27	37	39	43	53	67	81
672.598	11	15	15	15	19	25	29	37	39	51	53	67	75
672.65	9	15	15	15	19	23	29	43	41	49	53	63	73
672.702	9	11	15	15	21	29	25	29	39	41	51	59	83
672.753	11	15	11	15	21	17	25	35	41	45	55	61	77
672.805	11	11	17	17	19	23	27	37	35	47	49	59	83
672.856	9	15	13	11	15	25	27	37	41	43	53	67	75
672.908	11	9	11	13	17	23	27	35	43	47	53	65	79
672.96	9	13	13	19	19	19	27	37	41	41	53	63	73
673.011	9	11	11	13	15	23	29	33	41	43	51	59	73
673.063	9	17	17	17	21	21	33	39	43	47	57	63	73
673.115	13	13	13	15	19	17	27	31	43	47	51	59	79
673.166	15	17	17	17	17	21	27	37	45	43	59	63	77
673.218	9	15	13	13	19	27	29	35	37	45	47	59	77
673.27	15	13	11	17	17	19	23	35	37	47	57	63	79
673.321	9	15	15	13	21	27	25	29	41	45	49	63	69
673.373	13	11	15	15	17	23	27	35	41	49	51	57	87
673.424	13	11	11	17	15	23	27	37	41	39	45	61	79
673.476	7	15	13	11	19	23	29	37	41	49	51	61	77
673.528	11	13	15	17	21	25	29	25	45	49	57	65	81
673.579	11	17	7	13	17	23	29	33	39	51	55	57	69
673.631	9	13	15	17	23	27	31	29	35	49	53	63	79
673.683	11	13	15	15	19	29	25	33	41	45	49	71	73
673.734	9	13	13	13	19	25	25	35	41	45	57	67	69
673.786	13	17	13	15	17	25	31	37	39	47	57	65	79
673.838	9	13	15	19	17	25	29	33	39	49	55	67	77
673.889	11	15	17	19	25	27	27	33	41	45	51	61	77
673.941	9	15	13	13	19	29	27	39	37	47	57	63	75
673.992	7	17	13	15	17	21	31	37	41	43	47	67	81
674.044	11	13	17	13	17	19	25	35	41	41	61	63	77
674.096	9	13	11	13	21	23	31	33	41	41	55	65	71
674.147	7	13	15	15	19	27	29	35	41	43	53	57	77
674.199	7	17	13	13	17	21	29	27	39	45	51	67	79
674.251	11	17	13	15	23	23	25	27	45	41	49	63	75
674.302	9	17	17	13	11	23	31	33	39	47	57	61	81
674.354	11	13	13	15	15	21	29	33	39	43	55	61	83
674.405	7	15	15	15	17	21	29	33	35	51	47	67	73
674.457	11	13	13	15	21	23	23	35	41	39	55	61	71
674.509	9	11	15	17	21	25	29	29	37	41	63	55	69
674.56	13	17	13	19	19	21	29	31	45	47	55	67	85
674.612	7	13	15	13	19	21	29	35	45	47	61	63	81
674.664	11	17	17	17	17	21	29	35	41	45	51	63	79
674.715	15	17	21	15	15	21	29	37	45	51	49	65	77
674.767	9	17	15	13	15	27	29	31	41	45	57	65	75
674.818	9	13	13	15	21	29	33	39	41	47	51	61	79
674.87	11	15	9	17	15	21	27	37	43	45	51	61	79
674.922	9	15	13	15	17	21	35	37	39	51	49	57	83
674.973	11	13	15	15	15	21	35	35	41	49	55	65	75
675.025	11	17	13	15	21	27	21	33	43	45	57	65	81
675.077	15	11	15	13	19	21	27	31	41	43	53	63	79
675.128	9	15	13	13	17	23	25	33	47	45	47	61	85
675.18	11	13	15	15	15	21	29	39	45	43	63	67	81
675.231	5	13	11	19	17	25	27	35	45	45	57	61	75
675.283	11	13	11	17	17	25	27	35	45	51	53	65	73
675.335	11	13	15	13	17	25	27	35	43	45	57	59	81
675.386	9	13	13	13	15	29	27	31	43	51	49	61	87
675.438	9	13	15	17	19	21	21	33	45	45	55	61	73
675.49	11	11	13	15	17	23	29	33	47	51	51	67	79
675.541	9	17	11	17	17	31	31	33	43	43	51	63	81
675.593	11	15	11	17	21	19	23	41	43	45	51	61	79
675.644	15	13	15	13	19	21	31	29	45	41	49	59	75
675.696	11	15	11	17	17	23	27	37	43	47	57	63	75
675.748	9	11	13	15	23	23	31	37	43	43	53	65	79
675.799	11	15	13	17	17	25	27	35	49	49	49	65	83
675.851	9	13	11	15	21	29	27	37	43	45	51	59	83
675.902	9	13	15	15	21	21	27	33	43	47	55	63	71
675.954	9	19	15	13	21	25	29	35	41	45	53	57	65
676.006	9	15	13	17	21	25	23	27	39	47	47	61	79
676.057	13	15	13	13	19	27	29	37	39	47	65	63	75
676.109	11	15	15	17	19	21	27	33	45	41	53	67	73
676.16	9	7	13	15	19	25	27	37	47	47	55	73	77
676.212	11	15	13	19	21	27	27	33	43	51	51	59	77
676.264	9	15	13	13	15	25	25	37	45	41	47	61	75
676.315	9	11	17	17	21	25	27	37	39	47	55	61	81
676.367	11	15	13	11	17	23	23	33	39	43	53	61	71
676.418	13	13	13	11	25	25	31	37	41	47	51	63	79
676.47	13	17	15	15	19	31	25	37	45	45	49	59	81
676.522	9	13	13	13	19	23	27	35	41	51	53	63	73
676.573	13	13	15	17	19	23	29	35	47	43	57	61	75
676.625	11	11	17	17	17	23	33	33	41	51	57	65	77
676.677	13	13	9	13	19	23	33	35	45	55	47	67	67
676.728	9	13	13	17	19	23	29	39	43	45	57	65	79
676.78	7	13	15	13	19	25	27	33	43	45	53	59	73
676.831	9	13	15	17	23	21	29	33	45	45	57	73	77
676.883	7	13	15	15	21	25	27	37	45	47	59	57	77
676.935	7	13	11	19	21	25	27	35	43	49	55	65	73
676.986	11	15	13	19	19	27	29	37	43	47	53	69	77
677.038	7	17	11	15	17	23	27	35	47	41	49	65	79
677.089	9	15	17	17	15	21	31	39	43	49	61	63	71
677.141	11	13	11	13	19	23	27	39	45	45	55	59	73
677.192	9	17	13	15	19	23	29	33	41	53	53	69	75
677.244	11	17	11	15	19	21	29	33	41	47	53	63	79
677.296	11	15	11	17	17	19	29	37	45	45	59	63	79
677.347	9	13	11	17	19	21	31	35	45	51	47	65	85
677.399	9	15	19	17	19	23	25	37	43	51	49	67	73
677.45	15	13	17	17	21	21	27	31	45	45	57	67	81
677.502	9	15	13	15	21	25	27	35	41	45	59	63	83
677.554	9	17	11	13	19	21	23	41	49	47	55	67	77
677.605	13	13	17	17	21	27	31	33	39	45	57	65	81
677.657	9	15	15	19	19	21	25	35	41	45	53	71	77
677.708	9	15	13	13	15	23	33	37	45	47	51	61	73
677.76	11	15	13	15	19	21	33	37	47	49	53	65	75
677.812	11	11	9	13	19	29	25	37	51	49	61	63	79
677.863	9	17	17	11	21	25	31	33	47	45	57	65	85
677.915	13	13	13	15	21	25	29	33	43	53	51	65	85
677.966	9	13	11	15	21	23	25	39	43	51	53	73	81
678.018	11	11	15	19	13	23	27	39	39	51	51	61	75
678.07	11	17	13	21	17	19	25	37	45	47	53	61	81
678.121	11	15	15	15	13	23	27	41	41	51	55	71	73
678.173	15	13	13	15	17	23	25	37	45	47	55	65	71
678.224	9	11	17	19	15	19	31	35	41	49	55	65	81
678.276	13	15	13	11	17	27	25	31	47	43	57	67	79
678.327	11	17	13	17	23	31	29	35	41	47	53	57	79
678.379	13	11	11	17	19	25	31	37	39	45	59	63	79
678.431	11	15	17	13	21	23	29	41	45	47	53	67	77
678.482	7	17	15	19	21	27	29	37	45	47	51	69	75
678.534	9	13	19	17	17	25	31	35	47	49	57	65	71
678.585	9	13	19	11	21	27	29	31	41	55	55	67	83
678.637	11	13	15	13	21	25	33	37	45	41	59	65	77
678.688	11	17	17	15	21	21	29	31	45	45	55	61	75
678.74	11	15	17	17	17	27	31	37	41	49	49	61	81
678.792	11	15	15	17	23	29	33	35	43	51	55	69	73
678.843	7	15	13	17	19	23	31	37	47	53	53	71	79
678.895	11	15	17	15	19	25	29	33	41	45	55	59	79
678.946	11	9	13	15	21	21	31	35	41	51	55	69	77
678.998	9	17	13	17	17	23	29	39	43	43	49	59	81
679.05	11	13	15	15	17	23	27	39	49	47	51	63	79
679.101	11	15	19	17	19	27	27	39	43	41	47	65	73
679.153	9	17	13	17	17	23	33	35	43	43	55	63	73
679.204	13	15	9	11	19	25	23	39	43	49	47	65	79
679.256	11	13	21	17	21	25	25	39	45	47	55	65	79
679.307	13	13	13	15	25	21	25	33	41	47	47	71	75
679.359	7	17	17	19	15	21	31	31	47	49	59	63	79
679.411	9	13	13	17	19	23	25	43	43	49	57	65	75
679.462	11	11	15	15	21	23	31	37	45	47	57	61	81
679.514	13	13	15	17	17	25	35	37	49	49	53	67	69
679.565	9	17	15	17	17	23	31	41	41	45	59	59	67
679.617	11	15	15	17	19	25	31	37	39	49	55	65	81
679.668	11	11	15	15	15	27	27	39	37	47	57	61	75
679.72	11	15	15	11	19	27	25	33	43	39	51	61	73
679.772	11	13	15	13	21	21	33	33	39	51	47	61	73
679.823	13	17	19	15	19	25	27	39	41	49	57	57	79
679.875	9	19	15	17	21	29	27	37	45	45	53	67	75
679.926	13	13	11	17	23	23	29	41	41	49	57	57	81
679.978	13	17	11	13	19	19	27	39	45	43	51	61	71
680.029	11	13	11	13	19	25	33	35	41	51	59	65	73
680.081	11	13	13	17	17	23	31	41	39	49	55	63	79
680.133	13	19	15	15	19	25	31	39	43	43	51	65	75
680.184	7	17	15	13	19	25	29	37	45	49	53	65	81
680.236	11	17	13	15	21	23	31	29	43	47	55	63	77
680.287	11	17	15	17	21	27	33	35	43	51	49	63	75
680.339	11	15	11	15	23	25	25	37	43	49	57	61	83
680.39	9	11	15	15	15	27	29	39	43	43	57	71	77
680.442	9	15	15	17	17	21	29	37	41	47	55	61	77
680.493	11	13	13	17	21	23	27	31	45	49	53	63	83
680.545	15	13	13	17	19	21	27	37	47	43	55	63	77
680.597	9	13	7	17	21	27	27	39	45	47	61	63	71
680.648	11	13	17	13	21	25	29	35	47	47	51	65	71
680.7	13	15	9	17	17	27	31	33	43	47	57	61	75
680.751	8.9902	13.0196	16.9902	15.0098	18.9902	28.9804	30.9902	37	42.9902	50.9706	52.951	64.9706	82.9902
680.803	10.9645	17	14.9767	18.9706	18.9706	28.9645	30.9939	34.9827	46.9351	46.9472	51.0224	64.9118	78.9827
680.854	12.902	18.8735	15.0284	15.0103	22.8529	23.0593	29.049	38.9691	46.8632	50.8427	53.0877	66.7652	84.8039
680.906	9.05392	16.8627	12.9755	16.9853	17.1617	27.0392	34.8627	33.2059	50.6569	54.6029	58.7696	60.9706	80.701
680.957	9.08823	16.8923	16.8041	16.8624	23	24.9701	29.0194	39	41	46.7547	54.8235	60.9312	75.0299
681.009	10.9163	14.9163	14.8922	16.9517	17.2398	28.6765	28.9163	42.7843	44.7843	50.8792	53.1432	58.8326	76.8326
681.061	12.6468	13.0983	16.9418	17	20.8033	26.8434	31.0401	38.8033	42.8725	45.0874	52.9599	66.3336	86.2062
681.112	9.07812	13.2596	11.3286	13.2941	20.8185	23.0345	30.8093	38.9311	43.3033	46.8529	58.6369	64.6369	72.6967
681.164	12.7064	13.2064	13.1667	15.1667	18.873	23.127	29.2142	35.2064	41.1588	50.2461	55	62.7064	82.4285
681.215	11.2363	9.55882	14.7183	15.3271	18.8137	26.6729	27.418	34.9046	46.582	44.7683	53.1863	62.9092	82.3457
681.267	9.15296	13.051	11.4647	11.2039	22.5373	23	29.2059	35.1039	42.8451	46.7431	51.5667	62.5353	78.5882
681.318	9.16865	16.549	11.3392	15.2236	20.9432	26.7177	27.1137	37.1687	42.7745	45.6746	56.6627	62.3235	78.549
681.37	9.06301	14.937	11.2451	17.063	21	23.2451	25.4272	36.8809	42.937	52.6358	54.2086	65.7745	76.3907
681.421	12.4706	16.9308	13	18.7353	20.8045	26.3443	29	35.1955	39.7249	51.8841	61.8598	60.6661	81.6073
681.473	11.1323	15.4926	13.8332	13.5686	17.9092	24.6397	32.6397	40.2231	43.076	48.7719	53.152	64.1471	80.071
681.524	10.8609	15.3864	18.418	18.4746	17.3297	26.3922	27.1649	40.7527	44.0316	47.8926	56.1707	61.3605	79.6453
681.576	11.1444	18.4425	13.468	13.0896	18.9104	28.2634	30.8209	40.766	47.5268	48.0843	56.4974	64.0641	74.5869
681.628	12.7532	18.3137	11.5357	17.5479	17.3431	26.1632	25.5357	38.7532	42.6569	45	59.4769	64.7906	78.2174
681.679	9.36275	13.3627	11.8814	17.8289	19.5187	27.8084	30.2745	35.6221	42.3779	48.5339	56.1711	57.5713	78.0152
681.731	12.8891	13.3824	15.1109	16.679	21.1109	23.5429	28.6176	35.2218	44.6672	45.1109	59.4706	61.3824	79.4706
681.782	10.8348	13.402	13.402	13.5672	22.3144	22.9531	27.2836	38.1961	48.1961	43.6856	56.1961	65.1652	81.2738
681.834	7.71687	15.2953	14.7047	18.5784	16.4337	28.1996	31.169	35.8859	45	53.609	51.1263	61.9694	78.4522
681.885	9.74829	13.2681	14.8659	18.8659	17.7093	24.827	28.0164	30.7257	46.2517	49.6375	53.8105	60.3468	78.2517
681.937	9.60315	14.5392	15	16.5055	20.5392	23	31	38.0784	45.1761	48.5729	55.7937	65.8274	81.1569
681.988	12.5196	14.8489	16.5196	17.0272	22.0392	25.7099	27.9608	36.1903	46.0121	43.7825	59.7371	63.4804	78.3685
682.04	11.3408	13.1592	13.1592	15.3184	20.5	28.3632	30.3184	38.1816	41.6816	51.3408	56.6592	63.9776	78.6368
682.091	12.6483	14.8321	13.3517	15	18.223	26.8162	26.9265	36.6483	47.1838	47.7034	53.5196	60.8321	79.2892
682.143	11	17.5589	13.1766	13.1766	21.912	26.4608	35.7355	37.9216	48.2747	49.1766	55.7355	63.1861	75.5392
682.195	12.4412	15.5601	14.8142	16.6283	18.0682	25	36.4425	40.0695	45.3222	47.1858	57.8329	62.4399	79.1364
682.246	11.3836	15.3897	14.6164	13.1189	18.6103	26.4216	30.5466	31.5086	47.2586	51.2647	57.5294	61.8431	74.038
682.298	11.8194	13.598	14.402	13.6136	21.189	27.4104	31.9916	36.6065	45	48.402	52.1974	61.0169	74.9845
682.349	8.78539	15.1732	13.403	16.1677	21.7909	24.3824	28.2615	35.9793	45.5763	54.3148	53.7647	60.9324	77.9793
682.401	12.1388	13.5015	15.5361	15	18.7761	22.0506	31.3122	33.5361	43.7255	44.4985	53.1894	64.227	79.0882
682.452	11.8459	11.8459	15.8753	16.3431	19.9202	23.6569	31.4523	37.4074	43.6119	53.6413	56.3431	63.0294	77.835
682.504	8.40792	15	14.1347	15	20.0797	21.4876	30.7562	38.7562	43.4876	48.5712	51.8947	63.4032	75.7515
682.555	9	14.5584	14.0495	17.1872	20.7455	24.0495	27.9505	34.6466	43.8832	51.3218	54.205	64.9118	75.1662
682.607	12.4689	17.7532	11.7157	13.7966	25.7532	25.5686	32.0188	37.8342	41.3465	52.4028	52.8154	64.4028	77.8717
682.658	11.2757	15.2757	15.5294	15.1838	22.011	24.2647	29.7353	32.9301	42.9081	48.7243	52.2647	64.5184	79.7831
682.71	9.28665	15.7768	12.2232	17.7768	18.6368	23.4683	30.5317	39.4902	40.6368	48.0635	53.1816	58.8184	76.8623
682.761	11.9272	18.3782	13.2983	17.9272	17.451	26.7717	29	37.2731	45.0323	50.3782	56.7017	62.6512	77.2801
682.813	11	15	14.9267	15.0733	21.9996	23.2788	30.4416	37.8235	44.0298	45.7941	56.5149	61.0431	75.9996
682.865	8.62745	14.5068	15.5453	15.4412	19.4932	23.4932	25.4932	37.7451	45.3454	46.5068	56.6795	64.2134	72.5068
682.916	10.4994	14.6673	16.6673	17.8333	19.9988	26.0012	25.9988	35.8339	45.5	48.5	51.3322	58.8327	77.1684
682.968	12.312	14.4911	12.9207	15.0499	20.312	26.3261	25.6739	35	44.032	47.2941	55.9322	61.7532	79.8031
683.019	10.8395	14.0331	15.712	14.7451	19.356	25.7714	27.356	39.4154	46.3824	46.644	54.8045	57.8725	83.0877
683.071	11.1545	16.4767	13.9534	14.8455	20.6312	25.5845	28.1078	33.5832	44.6924	46.4767	55.9534	58.4767	78.478
683.122	11.3817	15	12.6183	17.3248	19.3817	26.7948	28.0601	38.5896	46.385	50.4412	52.4418	60.2647	78.6464
683.174	12.6068	15	14.0686	15.3932	20.0686	25.5382	29.9314	33.9314	47.9159	49.2822	49.6491	61.2745	79.2745
683.225	10.3973	14.4556	13.5444	13.951	20.0888	25.3669	28.3178	33.4066	42.6331	46.8622	55.7405	65.9365	79.7802
683.277	12.319	16.1599	18.0882	15.5505	20.3906	24.6388	29.1893	38.2904	44.3906	45.4789	55.6094	63.6682	75.638
683.328	9.45282	15.4332	14.443	19.1238	21.4528	23	29	37.2053	42.8762	47.1434	50.2996	64.9351	81.9871
683.38	9.67995	16.5534	14.5534	16.3397	21.5436	25.1167	26.8833	33.1167	45.2334	49.9706	54.6505	59.9706	78.7666
683.431	12.4301	15.8603	15	16.5405	20.0294	25.2904	28.6508	37.5111	46.8897	46.5993	55.2316	62.9927	76.9412
683.483	11.3758	14.5262	14.4248	14.5228	21	23.4772	30.4248	37.5752	49.0034	48.2253	52.4282	62.902	72.5228
683.534	9.93137	14.4191	14.8627	15	21	22.6496	30.5123	36.2059	45.1639	45.3238	54.3751	64.6056	77.6569
683.586	9	14.4982	14.4982	15.9118	19.1765	22.59	29.7629	39.3253	42.3218	50.0882	53.2612	67.6506	80.4912
683.637	11.3754	15	15.301	13.8178	18.9256	23	28.5502	37.8922	42.7843	48.9256	57.011	65.6765	78.8512
683.689	11.5956	14.4462	13.8725	12.4682	19.9364	23.5956	29.3407	39.3407	44.2133	47.8725	53.3407	63.5538	76.1495
683.74	10.6922	14.8864	15.3078	14.7059	18.0902	24.6491	29	37.5451	43.8529	47.3509	54.4549	59.251	75.5588
683.792	10.3933	14.4868	15	16.1067	19.8801	24.2602	29.2266	37.2266	46.1067	49.6331	54.6199	63.8202	75.5
683.844	8.18627	14.3523	14.7976	14.3887	21.8137	24.9273	30.0525	36.425	45.8137	48.9349	54.2549	63.4048	78.0848
683.895	10.4091	14.4333	15.5909	15.0241	19.5909	25.2274	28.2059	36.5641	43.2327	45.9974	51.9732	62.9706	73.3824
683.947	10.3815	15.1444	13.607	14.8325	17.607	28.393	29.9305	38.5721	44.3699	47.9421	53.3351	64.1096	80.1327
683.998	10.2451	13.1324	13.7549	15.1324	20.5098	26.3775	27	36.8676	43.8873	47.8873	54.3775	63.7549	80.8676
684.05	12.3736	13.7353	14.4706	13.6264	21.7353	24.4706	28.4706	36.3617	43.8442	49.8203	53.6383	62.3736	78.4945
684.101	8.2229	13.63	12.37	14.37	19.7399	25.0614	29.1471	36.37	43.0614	47.1341	53.7157	62.517	78.0098
684.153	9.06257	14.9374	12.9005	15.0257	17.6335	26.267	27.7586	34.3039	44.9005	51.0032	51.6704	58.3665	73.1877
684.204	9.62503	15.7279	13.6985	15.6765	19.0404	24.386	28.3015	38.3015	45.1837	51.1029	55.0588	58.2721	71.5736
684.256	9.70483	15.6089	14.2952	16.9335	19.6089	23	29.6383	39.0186	38.2952	48.9335	54.1915	59.7419	76.9335
684.307	10.9157	15.6412	13.7215	17.0804	17.7215	23	28.4352	36.9961	42.1902	49.0843	57.794	59.4687	77.7176
684.359	10.3824	15.1192	14.2632	15	18.8808	23.6176	28.0806	38.7617	43.4985	48.3824	54.1161	60.7693	73.681
684.41	9.75388	14.402	13.7038	16.3462	20.1961	24.8442	31.7539	38.3519	44.1961	49.598	53.548	58.4824	70.7941
684.462	10.2289	13.1927	12.8073	17.2414	18.2776	25.072	28.6143	36.928	41.7711	47.1927	54.1802	61.193	70.3009
684.513	10.3474	12.2536	13.0938	14.7703	17.3291	23.2719	29	33.8824	44.1693	48.9578	58.2536	60.3474	79.4284
684.565	9.6546	11.9268	14.3454	15.5392	20.0422	22.5814	28.3454	37.2722	45.3032	48.1094	53.1516	62.5814	79.4238
684.616	9.82651	14.1735	13.6539	16.0392	20.653	24.3461	28.1735	37.5196	43.2127	44.6931	50.4804	64.2118	76.3461
684.668	10.6545	15.3455	14.3455	15.6545	20.1545	24.6545	29.6545	36.191	44.6545	45	52.1545	59.5366	76.3455
684.719	9.86374	13	12.8245	16.649	18.903	25.4804	30.8245	35.9284	45	45	52.5196	58.7137	71.6883
684.771	11.2357	13.9216	13.2357	15.2357	19.1963	24.8037	29.4608	39.4608	42.3035	45.9216	54.9712	60.8431	72.6181
684.822	11.2426	13.8824	14.3419	16.3419	20.3419	23.6581	28.3419	36.8015	43.6397	46.9816	59.2243	58.3419	77.614
684.874	10.0805	13.8431	13.6589	15.4216	19.8963	25.4216	30.2415	35.8431	46.7394	49.5825	54.839	61.322	76.8855
684.925	10.0828	13.402	16.3191	15.2576	21.6809	26.0615	30.8769	38.5865	46.8769	47.9598	54.3191	65.402	72.1633
684.977	8.42474	14.4247	17.1929	17.3824	19	27.66	29	41.3824	44.34	46.5095	55.9576	62.2552	76.9152
685.028	10.3858	16.0231	15.0191	15.6142	20.3206	27.0191	29.3627	37.2705	41.0843	47.9769	55.3627	60.7485	77.7064
685.08	11.0259	16.9741	12.6898	16.6639	20.3584	24.9812	29.3431	35.0329	38.0624	47.0259	55.369	61.3949	77.3031
685.131	9.99709	14.0676	13.6603	17.6926	18.9354	26.7088	30.6441	37.2912	38.9544	46.2941	52.0029	56.9735	75.9838
685.183	12.036	11.4637	15	16.6439	23.0522	24.6961	31.0721	37.6799	42.1958	46.2157	53.5158	57.4637	76.34
685.234	10.6268	14.6268	15.2843	15.9419	22.4587	25.3732	29.5686	35.9419	46.0308	46.9726	55.5169	61	75.8529
685.286	10.8432	13.2647	15	16.6078	19.2647	27.6569	27.1568	36.7353	46.6274	47.4509	52.9804	63.902	74.8725
685.337	11.9331	14.5571	14.7549	15	20.5571	27.6087	26.8022	35.688	43.4429	43.7034	53.4902	64.344	73.9804
685.389	10.106	15.0351	14.7745	15.4295	19.4781	26.345	29.8805	33.247	42.5354	49.4159	55.2119	62.9785	74.5569
685.44	11.4479	11.2059	15.6538	16.1404	15	24.1404	32.1016	33.131	44.5882	51.2807	55.9706	64.5521	76.2353
685.492	11.3228	12.6772	15.509	15.8386	16.0249	22.3477	32.2979	35.4661	43.2292	47.6953	56.6275	63.5588	73.043
685.543	8.68475	15.3333	12.8514	17.4819	17.8153	23.2791	28.6847	37.1667	41.761	46.9638	55.7028	62.8514	71.7972
685.595	9.0874	15	11.7938	17.4123	19	26.2062	28.4406	37.6468	45.5594	49.7938	56.0283	61.2056	73.5882
685.646	10.9382	15.3824	12.3552	14.6101	19.6448	23.583	30.3552	37.7104	44.1546	48.9382	58.8107	61.583	72.6101
685.698	7.85906	14.8922	12.2868	14.3946	20.3566	23.1458	29.5355	37.2537	45.7512	45.1078	53.7132	59.5392	71.5392
685.749	9.7285	15	14.3597	16.448	17.8077	25.6312	29.8077	37.7105	45.1675	45.2647	50.5362	59.0882	72.6335
685.801	11.6377	14.8627	13.0686	14.4309	18.3258	23.1373	27	32.5499	42.2754	46.5499	50.6186	60.5499	71.9487
685.852	12.316	14.951	12.365	14.368	23.5339	23.635	30.224	35.586	42.997	48.365	54.4661	60.997	67.9321
685.904	10.3973	14.3973	12.323	15.7358	20.9706	25.0294	34.9861	37.0588	40.3818	47.6615	55.7358	58.9551	73.7497
685.955	9.62663	13.6266	14.3636	13.6364	21	25	31.0196	36.3832	44.8603	48.3636	53.0294	62.3538	74.3636
685.991	11	15	13	15	21	25	31	35	49	47	53	61	73
686.043	9	9	15	15	21	23	29	43	37	49	53	57	67
686.094	9	13	13	19	19	27	33	37	43	49	47	69	73
686.146	13	13	13	21	21	31	31	37	41	51	53	55	69
686.198	11	17	13	19	15	27	25	33	43	47	57	55	75
686.25	15	15	11	15	15	23	25	39	47	47	57	55	67
686.301	11	15	13	15	21	25	33	37	47	49	57	63	75
686.353	11	9	13	15	17	23	29	37	39	47	59	59	69
686.405	11	15	15	15	21	21	27	45	49	47	51	63	71
686.457	13	15	17	17	21	27	29	41	49	51	53	55	75
686.508	9	13	13	15	17	23	29	39	41	47	59	61	67
686.56	15	21	13	17	23	19	33	31	45	51	51	61	71
686.612	11	15	15	15	23	29	31	37	49	47	53	59	71
686.664	9	19	11	17	19	21	27	37	43	45	51	53	69
686.715	7	13	9	13	21	29	31	39	41	51	55	57	77
686.767	13	13	15	17	19	23	27	39	43	49	57	61	69
686.819	9	17	15	19	19	27	29	39	41	47	51	59	69
686.87	11	15	15	15	19	23	33	35	45	47	53	59	71
686.922	15	15	13	15	21	29	29	39	43	39	55	51	75
686.974	13	17	11	13	17	21	33	41	41	41	55	61	79
687.026	13	15	17	15	21	23	29	37	41	45	55	59	69
687.077	9	15	15	13	21	23	27	39	47	51	53	65	75
687.129	9	15	13	15	19	29	25	35	37	45	55	55	67
687.181	9	13	15	17	23	25	25	41	41	41	53	61	75
687.233	11	15	15	17	21	25	27	39	45	47	47	65	71
687.284	11	17	13	13	17	23	29	37	39	45	57	57	81
687.336	11	11	17	13	23	23	31	31	49	43	51	57	75
687.388	11	15	13	19	17	27	27	37	45	45	47	63	81
687.44	9	17	13	13	19	21	29	37	43	51	47	57	75
687.491	13	17	13	19	21	23	31	39	39	49	57	59	75
687.543	11	17	11	19	21	27	27	37	49	47	59	57	69
687.595	9	19	13	13	17	27	27	39	49	41	55	55	77
687.647	9	15	17	17	17	25	29	41	41	51	51	63	75
687.698	9	15	15	13	19	23	31	37	47	45	51	55	69
687.75	11	15	17	15	19	25	31	37	41	49	53	63	73
687.802	11	17	13	15	19	25	33	45	35	47	51	63	71
687.854	13	13	19	17	17	21	29	43	43	49	49	61	77
687.905	11	13	15	15	17	23	29	39	45	51	51	67	75
687.957	11	13	15	11	19	23	31	31	43	45	51	61	77
688.009	11	15	15	15	17	23	27	35	45	47	57	59	69
688.06	15	13	15	17	19	21	25	39	41	51	53	63	71
688.112	11	15	13	15	19	25	31	41	41	47	55	63	71
688.164	13	15	17	15	23	23	29	39	41	47	61	59	77
688.216	9	15	13	15	19	23	25	33	45	45	53	65	73
688.267	9	15	15	13	21	25	29	35	35	43	51	63	77
688.319	11	15	13	13	19	25	27	37	41	47	57	63	69
688.371	11	13	15	15	19	25	33	37	45	51	51	59	67
688.423	17	15	13	13	21	25	29	39	45	47	57	63	73
688.474	9	15	17	15	19	25	29	37	47	43	59	61	75
688.526	13	11	13	17	17	23	29	33	49	49	57	61	67
688.578	11	13	13	15	17	21	27	35	39	51	55	55	77
688.629	11	13	11	19	25	27	25	39	49	47	55	59	73
688.681	9	15	15	17	17	25	31	39	43	41	51	63	65
688.733	9	17	17	9	17	27	33	39	41	45	53	59	73
688.785	9	15	15	17	19	29	31	41	41	47	63	57	67
688.836	9	13	11	13	17	25	27	33	47	47	55	69	71
688.888	9	15	19	15	19	29	27	35	39	43	47	57	63
688.94	11	15	17	13	17	25	33	35	49	47	57	63	77
688.992	11	19	13	19	13	25	27	35	41	45	55	63	83
689.043	9	15	15	13	19	25	25	41	41	47	51	61	71
689.095	11	15	13	15	21	23	29	41	45	51	53	53	65
689.147	9	15	15	11	19	27	29	43	41	47	53	63	75
689.198	11	15	11	13	25	25	29	39	45	51	55	59	73
689.25	11	13	13	19	25	25	29	35	51	45	57	61	69
689.302	5	13	15	13	25	27	31	35	39	51	53	63	71
689.354	11	15	15	13	23	25	33	39	45	55	53	61	73
689.405	7	13	15	19	23	25	29	41	41	49	57	59	77
689.457	15	17	13	17	17	27	33	35	39	49	57	55	71
689.509	9	13	13	15	17	23	27	39	47	47	57	61	67
689.56	11	13	11	15	19	21	25	41	47	49	57	61	77
689.612	9	15	17	19	23	27	29	37	51	53	61	63	75
689.664	9	17	15	21	21	27	29	39	45	51	57	65	77
689.716	11	19	19	13	23	21	29	37	41	47	55	57	75
689.767	13	19	17	19	19	25	31	41	41	45	51	63	71
689.819	9	17	13	13	23	23	33	39	43	53	53	59	79
689.871	9	15	9	15	23	27	25	39	49	47	57	65	69
689.922	9	15	11	15	19	27	27	37	47	45	55	65	73
689.974	9	15	11	17	23	27	27	39	41	45	55	57	77
690.026	11	15	17	19	23	23	33	37	39	45	51	59	73
690.078	9	13	15	19	21	29	29	39	47	51	51	63	73
690.129	13	15	15	11	19	19	31	37	43	49	53	63	71
690.181	9	15	15	19	19	23	31	41	47	49	55	53	81
690.233	17	15	17	15	19	27	25	43	43	41	51	57	79
690.284	15	17	13	15	21	29	29	41	41	45	53	61	75
690.336	17	17	13	15	23	29	29	37	43	49	59	63	75
690.388	15	11	15	17	21	23	29	31	43	49	55	59	69
690.44	15.6667	13	15	17	17	25	33	39	45	45	53	59	69
690.491	15.8889	17	19	19	27	23	33	41	45	47	53	61	73
690.543	15.8889	17	15	15	19	23	33	37	39	53	51	63	67
690.595	16.2889	19	15	15	23	23	33	37	41	45	59	71	75
690.646	17	15	19	17	21	29	31	39	45	47	57	67	71
690.698	17	21	13	19	23	27	27	41	51	47	53	59	71
690.75	9	18.3333	17	17	23	29	29	37	45	49	59	59	73
690.802	9	18.1111	19	19	21	29	27	35	49	53	53	63	67
690.853	13	19.1481	16.3333	18.3333	17	27	29	39	43	45	51	63	71
690.905	13	18.5309	17.4444	18.1111	23	29	35	43	41	51	51	59	67
690.957	15	18.6975	17.5926	18.4815	21	27	29	39	45	53	59	59	71
691.008	11	18.4753	18.0926	18.3086	27	27	33	39	41	49	57	65	75
691.06	11	19	18.2259	18.9753	23.6667	31	33	35	43	47	49	65	71
691.112	11	17	21	19.1531	23.8889	27	31	47	47	47	49	63	69
691.163	15	19	17	21	24.8519	29	29	39	45	51	57	61	73
691.215	11	15	17	19	24.8519	33	33	39	51	49	55	63	75
691.267	13	13	17	21	24.7185	35	35	41	45	47	51	63	81
691.319	5	15	15	15	27	37	35	35	47	61	57	55	77
691.37	13	17	19	17	23	39	33	43	45	47	57	65	79
691.422	7	15	11	21	23	43	34.3333	43	49	51	59	61	83
691.474	13	17	17	19	25	33	34.1111	37	53	47	57	57	71
691.525	9	11	13	15	19	31	33.8148	43	47	51	57	57	83
691.577	11	13	15	17	25	29	34.3148	47	49	53	57	61	73
691.629	11	13	17	13	21	29	33.6481	43	41	53	57	63	75
691.68	9	17	11	15	21	25	35	44.3333	47	53	65	63	77
691.732	13	15	15	17	27	21	31	44.7778	55	45	55	63	73
691.784	9	15	13	17	17	25	29	44.7778	57	51	61	61	75
691.836	13	17	13	17	23	25	33	44.3778	55	57	59	59	69
691.887	7	17	17	15	19	27	35	47	57	59	59	61	73
691.939	9	13	11	19	21	27	27	41	57	59	59	59	75
691.991	9	15	13	15	19	23	29	35	53	59	67	67	73
692.042	9	15	15	19	17	25	27	43	53	57	57	67	75
692.094	13	15	13	13	21	31	31	37	49	63	69	65	81
692.146	5	17	13	15	23	25	35	37	43	61	73	69	81
692.197	13	13	17	17	19	25	25	37	45	51	69	69	79
692.249	9	15	13	19	17	25	29	37	45	53	65	63	79
692.301	9	17	13	17	19	23	33	39	49	49	65	77	89
692.352	9	15	17	19	21	25	31	39	45	55	55	73	89
692.404	13	15	13	17	23	27	25	37	45	53	59	67	83
692.456	11	11	15	15	21	29	29	35	45	55	65	63	79
692.508	9	15	11	15	23	25	27	41	43	51	53	59	79
692.559	11	13	19	17	21	29	29	31	43	45	53	61	81
692.611	11	15	11	13	19	25	29	37	41	51	55	63	77
692.663	13	17	17	15	23	27	25	37	39	45	47	55	85
692.714	7	17	13	15	19	31	31	35	43	55	59	63	71
692.766	7	15	13	15	21	25	27	45	41	49	49	57	69
692.818	13	13	13	15	23	29	27	39	43	47	57	61	71
692.869	13	17	15	21	21	27	31	39	45	49	55	67	63
692.921	7	15	13	11	19	25	31	43	47	53	55	57	75
692.973	11	11	11	17	17	25	33	37	39	49	55	59	71
693.024	11	15	15	17	21	21	31	39	43	53	55	61	67
693.076	11	13	15	19	15	29	33	39	47	49	55	61	73
693.128	7	15	15	15	21	21	31	37	39	43	53	63	73
693.179	9	17	15	15	21	25	31	39	45	51	57	59	75
693.231	13	13	13	15	17	25	27	39	39	49	55	61	69
693.283	11	15	15	19	21	23	31	37	45	55	57	65	75
693.335	7	17	13	17	21	23	29	41	49	45	53	67	77
693.386	15	13	13	19	21	23	33	37	49	55	59	63	77
693.438	11	15	17	15	21	25	33	37	41	51	53	55	71
693.49	11	15	15	17	17	23	33	39	43	49	53	61	77
693.541	9	17	13	15	25	27	35	37	47	47	59	57	71
693.593	9	17	15	13	23	25	27	35	47	47	51	61	69
693.645	13	13	13	13	25	23	33	37	45	47	55	65	71
693.696	11	15	13	13	21	25	29	41	41	51	49	61	71
693.748	11	13	17	19	21	25	27	43	53	47	57	53	75
693.8	13	17	15	17	23	23	33	37	47	51	57	61	73
693.851	7	15	13	15	19	27	33	39	37	45	55	63	73
693.903	11	15	15	15	17	23	33	35	41	53	55	57	73
693.955	11	11	15	19	23	25	33	39	47	47	55	61	77
694.006	15	13	15	15	19	21	31	35	49	49	47	67	69
694.058	13	15	13	15	19	25	31	43	51	49	55	69	71
694.11	11	21	13	17	19	25	29	39	45	53	59	65	81
694.161	13	9	15	17	17	27	33	39	47	53	57	59	71
694.213	11	17	13	17	21	25	31	39	51	45	49	59	75
694.265	9	15	13	15	19	31	35	43	49	53	55	63	85
694.316	7	13	13	15	23	25	27	41	45	47	49	67	71
694.368	11	13	15	19	21	27	33	39	39	51	57	61	73
694.42	13	19	17	13	23	23	31	37	47	49	57	63	75
694.471	7	15	13	15	17	25	29	41	47	47	55	59	75
694.523	9	17	13	17	19	25	27	41	51	47	59	59	71
694.575	9	17	13	17	23	29	33	45	37	47	55	61	71
694.626	11	15	13	19	17	23	31	39	39	55	55	65	73
694.678	9	15	17	15	23	25	31	37	53	53	51	63	81
694.73	11	13	13	15	21	23	33	37	47	53	55	67	71
694.781	9	13	13	21	23	23	31	41	51	45	55	61	81
694.833	11	13	11	15	17	27	23	39	47	47	51	67	77
694.885	9	15	15	17	17	31	31	41	47	45	55	61	67
694.936	7	13	17	13	23	27	37	33	47	49	57	61	75
694.988	11	17	17	17	17	27	25	37	45	47	61	57	79
695.04	13	15	17	15	21	19	25	39	47	47	51	57	79
695.091	9	13	19	17	19	27	29	33	45	49	59	61	77
695.143	9	11	15	15	19	23	33	39	49	49	59	61	67
695.195	9	15	13	17	21	25	29	37	47	47	53	67	71
695.246	13	15	17	17	23	27	21	39	47	51	51	63	75
695.298	5	15	11	17	23	23	27	37	43	51	59	53	65
695.35	7	11	19	17	23	27	35	41	41	47	55	59	79
695.401	11	13	17	17	21	31	29	45	45	49	55	59	73
695.453	11	13	13	11	19	23	31	45	45	49	57	63	77
695.505	11	17	15	17	23	23	35	45	43	51	57	55	75
695.556	9	15	15	15	23	27	29	37	43	49	55	59	77
695.608	11	13	15	15	17	27	29	41	43	45	55	59	73
695.66	9	11	13	19	21	27	27	39	45	51	51	63	73
695.711	13	17	17	13	25	27	25	33	47	53	57	57	73
695.763	11	19	19	19	21	23	29	41	49	51	57	65	71
695.815	7	13	15	17	23	23	31	39	43	47	49	63	81
695.866	13	15	15	15	23	25	25	41	47	45	53	61	81
695.918	13	17	15	19	19	23	27	35	45	47	55	69	73
695.97	9	19	19	19	23	27	31	35	47	49	51	63	71
696.021	7	15	15	17	21	27	33	39	43	53	63	59	65
696.073	15	19	17	15	17	23	29	39	39	45	59	61	69
696.125	11	11	17	17	25	29	31	35	45	53	51	71	67
696.176	11	15	11	17	21	25	37	43	45	47	61	65	73
696.228	9	15	13	13	19	21	33	41	43	47	51	65	69
696.28	9	13	11	17	19	27	31	37	47	45	59	65	77
696.331	11	15	17	17	23	29	29	37	43	47	55	57	73
696.383	11	13	19	17	19	27	29	37	47	47	53	57	77
696.435	11	17	17	15	23	25	29	39	47	51	57	57	77
696.486	13	15	17	17	21	29	25	35	41	47	59	59	73
696.538	9	17	11	17	19	25	33	43	47	49	57	61	69
696.589	13	15	15	17	21	25	31	37	49	51	55	63	77
696.641	9	13	19	17	19	25	35	41	49	45	53	67	81
696.693	15	19	15	13	21	25	29	41	45	51	59	63	75
696.744	11	17	15	23	19	23	29	41	51	45	53	61	65
696.796	9	17	17	17	19	23	33	39	43	49	51	71	71
696.848	13	17	13	11	21	25	31	39	45	51	57	59	79
696.899	11	15	17	19	19	25	37	41	45	55	49	57	61
696.951	11	15	17	15	23	23	31	37	47	47	59	63	75
697.003	11	17	17	19	21	27	35	43	49	51	57	63	75
697.054	11	17	13	19	23	25	29	41	41	49	53	67	73
697.106	13	17	17	15	21	21	31	41	45	49	55	61	73
697.158	11	15	15	15	19	29	31	41	47	53	55	55	83
697.209	11	15	13	15	21	23	29	41	45	49	57	65	71
697.261	11	17	17	15	23	33	27	43	43	49	47	63	73
697.313	9	15	13	19	19	27	31	39	43	49	57	63	79
697.364	11	17	13	13	25	25	31	35	53	49	57	61	77
697.416	11	13	13	19	19	27	29	41	47	45	51	65	63
697.467	13	15	15	19	23	25	31	37	49	49	51	61	75
697.519	13	15	19	13	23	25	27	43	43	47	57	63	75
697.571	15	15	19	13	23	21	29	37	47	49	53	59	69
697.622	13	21	17	15	17	29	33	41	45	49	55	61	77
697.674	7	21	15	15	19	27	37	33	39	47	49	59	75
697.726	15	17	15	15	21	27	29	35	47	45	65	61	75
697.777	17	15	17	15	19	25	27	41	45	51	59	63	71
697.829	13	15	15	15	21	23	31	33	43	53	57	61	75
697.881	13	19	13	17	19	27	29	37	53	47	57	57	65
697.932	9	19	15	19	21	25	33	41	43	45	51	61	73
697.984	9	11	17	15	21	27	33	39	45	51	51	59	71
698.035	13	11	17	17	23	25	31	37	41	51	61	53	81
698.087	11	15	15	17	21	25	31	41	47	55	53	61	73
698.139	11	17	11	19	21	27	31	45	49	51	53	65	75
698.19	13	19	13	19	23	31	31	39	47	53	53	63	77
698.242	11	17	15	15	19	23	27	33	45	49	51	59	75
698.294	9	13	17	17	23	25	29	41	45	43	61	61	79
698.345	13	17	15	13	21	25	31	39	43	51	57	59	73
698.397	15	13	15	21	23	27	27	37	49	47	53	57	77
698.449	9	15	17	17	15	27	29	41	45	51	59	63	71
698.5	13	11	13	15	23	31	27	33	45	51	59	67	75
698.552	13	17	19	13	17	27	27	33	49	51	57	59	77
698.603	11	17	17	15	19	27	33	41	45	53	59	59	73
698.655	11	17	13	15	19	23	29	35	43	41	57	57	73
698.707	9	17	13	15	21	29	33	43	47	45	53	61	77
698.758	11	13	17	17	17	27	29	39	43	51	47	63	83
698.81	9	15	15	17	21	23	31	37	51	55	55	61	75
698.862	13	13	15	17	17	33	33	35	45	55	55	61	69
698.913	11	19	15	19	17	25	33	41	53	51	51	63	75
698.965	13	15	15	13	21	23	29	47	45	57	57	53	73
699.016	11	19	13	15	17	27	33	41	45	49	57	63	65
699.068	11	15	11	15	23	19	27	43	49	51	57	61	71
699.12	13	15	17	17	23	29	33	39	53	47	57	61	75
699.171	11	17	13	19	21	29	33	37	47	41	51	59	71
699.223	13	15	17	17	25	31	29	39	45	51	61	61	71
699.275	11	15	17	19	23	25	27	41	49	53	53	63	75
699.326	9	13	13	19	19	27	33	41	51	55	57	53	79
699.378	17	19	13	15	23	25	33	35	43	47	59	65	67
699.429	9	17	13	15	21	27	35	39	45	45	53	63	81
699.481	13	17	13	19	17	25	33	41	49	51	55	61	73
699.533	13	13	15	19	21	31	33	37	49	47	57	55	73
699.584	11	23	13	19	23	21	35	35	43	49	55	59	69
699.636	11	19	17	15	19	29	27	37	45	55	61	69	73
699.688	11	15	13	13	17	25	31	37	47	49	53	65	73
699.739	13	15	17	17	23	27	29	39	49	49	57	65	71
699.791	13	15	17	15	17	29	29	37	45	49	59	59	79
699.842	13	13	15	17	25	23	35	39	45	53	61	65	71
699.894	13	17	11	17	19	27	33	37	45	47	61	59	75
699.946	9	17	13	17	23	27	29	47	37	57	57	59	71
699.997	13	15	15	19	29	21	29	43	45	51	59	57	73
700.049	11	15	17	15	21	29	29	33	47	49	55	57	67
700.101	11	19	13	15	19	23	31	41	41	57	53	59	75
700.152	13	13	15	13	21	27	31	41	51	53	53	63	75
700.204	15	13	17	19	21	29	31	37	47	51	59	61	77
700.255	15	15	13	15	25	29	31	45	49	47	55	69	73
700.307	11	13	15	21	23	25	35	37	43	51	63	63	75
700.359	13	19	17	17	19	25	33	37	41	47	55	57	67
700.41	11	15	17	13	23	29	29	41	45	51	59	71	73
700.462	9	17	15	17	25	21	29	37	43	57	53	61	75
700.513	11	17	13	17	21	29	27	41	49	55	53	61	71
700.565	11	13	15	19	21	21	31	41	45	45	55	67	69
700.617	11	17	13	13	23	25	31	39	47	51	57	61	77
700.668	11	17	15	17	17	29	31	35	45	47	53	65	71
700.72	13	17	15	13	19	29	35	39	43	47	55	61	67
700.771	13	15	17	21	23	25	31	41	51	55	63	57	75
700.823	9	13	13	23	21	31	33	41	45	57	51	63	83
700.875	13	17	19	15	21	21	33	41	49	57	57	63	73
700.926	11	15	15	17	23	31	31	41	43	55	53	55	75
700.978	15	17	13	19	17	23	31	35	47	51	59	55	75
701.029	9	17	15	17	21	29	27	43	43	49	61	63	79
701.081	11	15	15	19	17	25	33	41	47	47	59	59	71
701.133	15	17	15	19	19	27	29	43	45	55	55	69	75
701.184	15	15	15	15	19	29	29	39	55	57	51	63	75
701.236	13	15	13	19	23	27	29	45	45	51	53	61	77
701.288	9	17	17	17	19	25	31	39	49	53	53	63	73
701.339	11	13	17	19	21	27	35	41	45	51	59	61	65
701.391	13	15	15	15	21	29	35	35	41	53	61	59	81
701.442	9	15	13	15	17	23	27	41	45	49	49	63	69
701.494	13	13	13	17	17	25	27	33	47	45	53	63	75
701.546	11	17	17	19	17	27	35	41	47	55	53	57	73
701.597	13	17	15	21	21	33	29	37	53	51	55	65	71
701.649	11	11	15	15	21	25	29	41	47	49	49	65	71
701.7	11	13	19	17	21	29	31	37	43	49	59	61	81
701.752	9	17	13	13	19	25	31	41	43	47	61	61	69
701.804	13	15	15	15	21	25	33	39	45	49	59	61	77
701.855	9	15	17	11	21	27	31	43	39	45	53	57	71
701.907	15	15	13	15	21	27	31	41	51	53	53	55	75
701.958	11	15	15	17	21	25	33	37	47	45	57	57	71
702.01	11	17	15	15	21	21	29	43	43	47	61	65	79
702.062	13	13	17	15	29	27	33	43	45	55	65	59	77
702.113	11	15	17	21	21	29	33	35	49	49	55	65	73
702.165	9	17	15	17	23	21	27	35	43	49	55	61	77
702.216	11	17	15	19	19	29	29	39	43	53	57	59	77
702.268	13	19	15	17	19	27	29	39	47	57	55	69	85
702.32	11	13	13	17	21	25	33	37	49	51	61	65	71
702.371	11	19	15	17	21	31	33	43	49	53	59	63	77
702.423	11	15	15	15	23	29	27	37	47	45	61	59	79
702.474	11	17	15	19	25	29	27	41	49	57	57	65	73
702.526	11	19	15	13	17	25	35	41	43	53	55	59	69
702.577	11	15	15	15	23	27	29	37	43	59	57	61	79
702.629	13	15	15	15	23	19	33	45	49	49	59	61	75
702.681	13	13	15	19	19	29	31	39	47	51	53	63	67
702.732	9	17	17	19	23	31	31	37	47	47	53	61	77
702.784	13	17	15	15	19	21	31	43	49	53	59	63	71
702.835	11	13	15	19	25	29	31	39	43	53	57	65	81
702.887	11	15	13	15	23	29	27	39	47	59	57	61	71
702.939	13	17	19	11	21	25	29	43	47	51	53	63	73
702.99	13	17	17	25	19	27	33	41	45	55	67	57	71
703.042	13	13	13	17	23	23	27	39	51	53	59	65	71
703.093	11	19	15	19	21	31	33	33	49	47	53	59	75
703.145	11	17	15	15	23	25	33	37	45	53	59	59	73
703.196	11	17	17	21	19	25	35	35	47	53	61	59	73
703.248	13	17	13	19	23	27	31	33	47	51	55	65	61
703.3	11	19	13	13	25	29	33	37	45	47	65	65	75
703.351	13	15	13	19	15	25	27	37	49	49	53	63	75
703.403	11	17	17	21	21	27	33	33	43	45	57	63	77
703.454	13	17	13	17	19	25	31	41	49	51	63	61	73
703.506	13	17	21	17	17	25	29	37	51	53	55	63	81
703.558	15	23	11	17	21	27	29	45	51	49	57	61	77
703.609	11	21	15	21	23	27	31	41	47	47	59	63	77
703.661	13	19	17	15	17	27	29	37	47	47	57	61	77
703.712	15	17	17	21	21	25	35	41	47	51	59	57	79
703.764	13	15	19	15	19	25	29	41	47	55	55	65	77
703.815	15	17	15	19	25	27	31	39	47	51	57	61	69
703.867	13	17	13	17	21	27	29	35	45	47	65	63	69
703.919	13	17	15	23	19	21	31	37	49	45	57	63	75
703.97	11	19	17	15	23	25	29	45	47	51	57	61	67
704.022	13	13	17	19	23	29	35	39	49	57	61	61	77
704.073	13	19	17	19	19	27	33	37	45	59	57	59	73
704.125	11	15	19	21	27	29	31	45	53	55	57	59	69
704.177	13	17	15	21	21	27	29	39	45	57	55	63	71
704.228	11	17	21	19	27	27	33	41	41	55	59	59	79
704.28	11	19	13	21	27	25	29	39	49	57	57	65	77
704.331	9	19	17	17	29	27	25	43	43	47	59	59	75
704.383	11	17	17	15	25	25	33	41	39	49	61	57	77
704.434	11	15	17	15	25	33	31	35	51	51	55	65	75
704.486	17	17	13	15	25	25	31	45	51	53	59	63	71
704.538	9	11	17	15	23	25	25	39	43	47	59	63	77
704.589	13	15	19	19	21	29	31	37	49	51	55	61	75
704.641	7	17	17	13	23	29	33	41	49	55	55	65	75
704.692	11	17	15	17	19	27	35	41	49	47	55	65	75
704.744	13	15	19	17	23	29	29	39	53	47	57	55	69
704.795	11	15	17	17	23	31	33	43	49	53	53	59	81
704.847	13	19	19	17	19	25	31	45	45	47	55	61	71
704.898	9	15	15	15	23	29	33	41	47	49	63	59	75
704.95	9	15	19	19	23	29	33	37	49	53	55	65	75
705.002	7	21	17	15	23	35	33	41	49	57	55	61	77
705.053	9	13	17	15	21	25	31	37	45	53	59	63	73
705.105	9	17	13	19	19	29	39	41	45	55	57	57	79
705.156	13	15	17	15	23	29	35	43	51	49	55	61	81
705.208	9	15	19	13	23	25	33	39	51	45	65	59	77
705.259	13	17	17	17	23	25	33	41	45	53	51	57	75
705.311	15	15	13	19	23	27	31	39	49	53	59	61	71
705.363	7	17	13	17	25	25	31	41	53	55	57	65	85
705.414	11	13	15	17	21	27	33	39	45	51	59	71	79
705.466	9	17	17	19	25	27	29	39	53	59	55	59	71
705.517	13	17	11	15	25	29	33	37	53	57	57	61	77
705.569	11	17	13	19	25	25	33	39	49	51	61	65	69
705.62	11	13	11	21	19	25	31	43	49	55	55	63	77
705.672	11	17	13	21	25	25	27	37	47	61	55	69	75
705.724	13	15	15	15	27	23	35	39	49	53	65	69	73
705.775	13	17	15	17	19	25	31	43	43	55	63	73	77
705.827	13	17	19	17	21	27	29	43	49	55	61	67	83
705.878	11	17	19	13	25	31	37	39	51	49	57	69	81
705.93	11	11	17	17	21	29	33	45	47	47	63	65	75
705.981	11	17	15	15	25	25	35	41	51	51	57	59	71
706.033	13	17	15	19	21	27	33	39	55	55	55	69	81
706.084	11	15	15	15	21	31	31	45	43	53	61	71	73
706.136	11	17	15	17	21	31	35	41	55	49	49	65	77
706.188	13	17	17	17	21	31	27	39	43	53	59	69	81
706.239	11	15	17	19	19	27	29	39	49	45	57	61	69
706.291	9	17	19	15	19	27	33	41	45	53	59	55	77
706.342	11	15	15	19	23	29	33	43	47	49	53	57	79
706.394	9	19	15	19	21	31	33	37	47	49	61	65	81
706.445	13	17	13	13	19	25	37	45	51	53	53	61	77
706.497	15	15	15	17	21	31	35	37	49	43	59	65	75
706.548	11	13	13	19	19	29	41	41	49	57	55	61	77
706.6	9	19	13	15	21	27	31	39	47	49	63	61	71
706.651	9	17	15	15	23	21	37	41	47	55	61	63	77
706.703	11	19	17	17	17	23	31	41	43	57	59	65	77
706.755	9	17	13	17	21	27	31	37	47	47	57	65	73
706.806	11	17	19	17	23	23	29	43	45	55	61	61	75
706.858	13	17	13	17	15	27	27	37	47	51	51	67	75
706.909	11	13	13	21	25	25	33	39	55	51	57	59	71
706.961	11	15	17	17	21	23	29	43	47	41	57	55	75
707.012	9	15	13	17	21	27	31	43	53	47	57	57	79
707.064	13	17	17	15	23	25	31	39	47	47	59	65	67
707.115	15	19	15	13	19	29	33	43	45	49	55	59	73
707.167	7	19	15	17	17	25	33	39	49	49	55	61	69
707.218	7	17	13	17	19	23	31	39	49	51	57	63	73
707.27	9	19	17	13	25	25	29	41	49	47	55	61	75
707.322	5	17	17	17	25	25	37	45	43	49	57	63	69
707.373	11	13	17	13	25	27	31	39	49	49	53	59	77
707.425	9	17	17	19	17	25	27	45	49	55	59	55	71
707.476	11	17	13	17	21	25	31	43	55	53	57	57	73
707.528	11	13	13	13	17	27	27	37	53	51	57	61	77
707.579	11	17	15	17	21	23	41	47	49	55	57	57	69
707.631	17	15	13	13	23	27	27	41	49	47	57	65	77
707.682	11	13	13	17	15	25	33	41	51	51	55	69	65
707.734	7	17	15	17	23	27	27	39	47	47	51	57	73
707.785	9	11	17	15	23	29	27	41	45	53	61	63	73
707.837	13	19	17	19	21	25	29	39	43	51	57	65	71
707.888	11	15	15	17	23	25	37	43	53	59	55	67	67
707.94	9	19	17	17	25	27	31	37	43	51	51	65	67
707.992	13	13	13	15	19	25	29	39	45	49	63	67	65
708.043	11	13	15	15	23	23	37	45	47	57	57	63	71
708.095	15	15	11	15	21	29	29	43	49	53	55	57	73
708.146	11	15	17	17	23	29	31	37	45	57	55	65	73
708.198	13	15	17	21	17	31	33	39	43	55	55	65	69
708.249	9	17	17	15	19	29	35	41	43	49	55	59	73
708.301	7	17	17	17	19	27	31	39	51	49	61	65	73
708.352	13	13	13	17	21	27	29	41	49	51	49	57	73
708.404	13	15	17	17	23	27	29	37	47	47	55	61	69
708.455	9	15	15	17	21	25	33	41	43	49	53	63	69
708.507	11	17	11	19	23	23	27	43	47	57	57	61	63
708.558	13	13	13	21	19	29	33	43	49	49	53	61	77
708.61	13	19	15	15	21	23	27	39	47	49	51	67	77
708.661	15	15	17	17	17	25	31	39	49	49	53	59	69
708.713	9	15	19	15	15	25	29	39	39	55	57	63	73
708.764	9	13	17	17	23	29	31	37	39	49	53	57	71
708.816	9	15	13	13	19	25	33	35	49	47	63	55	73
708.868	7	15	13	21	23	31	29	41	47	51	53	57	75
708.919	11	17	15	21	19	25	31	37	43	41	55	67	71
708.971	9	19	15	19	25	25	29	41	49	47	59	59	79
709.022	13	15	13	15	23	27	33	39	47	47	49	59	73
709.074	9	21	17	19	21	23	31	37	47	45	57	59	75
709.125	11	19	17	15	21	27	29	37	45	47	55	61	75
709.177	13	19	17	17	25	23	31	39	49	51	59	65	67
709.228	15	21	15	19	17	25	29	37	43	51	53	59	67
709.28	13	19	15	17	21	29	27	45	45	43	59	57	65
709.331	9	15	15	21	21	25	27	43	51	47	57	55	73
709.383	13	13	13	15	19	29	35	39	45	51	59	57	71
709.434	9	17	15	15	27	23	31	43	47	43	57	61	65
709.486	13	13	13	15	21	25	31	39	51	43	57	59	73
709.537	9	19	15	13	19	23	29	43	45	47	51	61	75
709.589	15	13	17	23	19	25	25	37	47	47	59	61	73
709.64	13	15	15	17	21	31	33	39	43	45	55	61	75
709.692	13	15	11	15	23	23	35	43	45	53	51	59	67
709.743	11	15	15	17	27	25	29	43	43	51	61	61	71
709.795	9	15	15	21	19	23	27	41	43	51	53	61	67
709.846	17	13	15	15	19	23	31	35	45	49	53	57	71
709.898	15	21	17	13	19	23	31	37	47	47	59	67	71
709.949	11	19	17	15	21	25	31	37	45	49	55	51	69
710.001	9	17	15	21	19	27	29	39	43	55	55	63	71
710.052	17	17	19	17	23	31	31	35	49	47	57	67	69
710.104	11	15	13	17	19	27	29	39	47	51	63	63	75
710.156	11	19	13	17	21	27	27	37	49	51	53	63	73
710.207	11	15	13	17	17	23	29	39	51	45	49	57	67
710.259	9	17	13	19	23	25	29	43	43	45	63	61	73
710.31	11	15	13	11	23	29	33	37	45	49	53	61	71
710.362	9	13	13	21	19	27	29	39	45	49	53	65	71
710.413	11	17	15	17	23	29	27	39	45	53	55	53	71
710.465	5	15	17	15	17	29	31	41	45	55	55	65	69
710.516	17	15	15	15	21	29	27	39	45	53	59	59	67
710.568	9	15	17	15	21	25	29	41	43	47	53	59	65
710.619	13	15	15	17	19	21	31	37	47	49	55	61	73
710.671	13	15	15	19	21	23	27	39	45	47	51	61	71
710.722	11	17	13	17	21	31	31	39	41	51	59	57	71
710.774	13	17	15	17	19	23	29	39	45	47	49	61	75
710.825	11	17	15	15	21	25	37	41	45	47	57	55	65
710.877	13	15	15	15	23	23	33	37	45	47	55	65	75
710.928	11	17	15	21	19	23	29	41	49	41	51	57	69
710.98	9	17	17	13	19	27	31	43	53	51	59	59	69
711.031	11	15	13	15	19	27	27	41	43	53	57	59	77
711.083	13	15	15	13	21	29	35	33	47	53	55	65	71
711.134	13	15	15	15	21	23	33	41	45	51	59	61	69
711.186	11	17	15	19	19	31	29	45	49	51	57	57	71
711.237	11	13	15	19	19	27	31	43	47	45	51	57	69
711.289	11	15	15	19	21	27	31	41	43	49	57	57	69
711.34	11	17	13	17	19	21	31	39	49	49	53	61	67
711.392	11	19	13	15	21	29	35	41	51	55	63	63	75
711.443	11	15	15	17	25	25	27	39	51	51	57	69	67
711.495	7	17	11	17	17	21	31	33	43	45	57	59	73
711.546	13	15	13	21	25	29	33	35	47	51	51	59	69
711.598	11	13	15	13	15	29	33	35	47	49	47	63	73
711.649	9	21	15	13	25	25	31	37	43	49	55	65	65
711.701	13	15	17	17	19	21	33	37	43	51	59	61	69
711.752	9	19	17	21	21	25	31	45	49	49	49	57	71
711.804	11	17	13	23	23	25	35	39	43	43	59	57	71
711.855	9	15	15	19	19	27	31	37	45	47	53	59	69
711.907	13	19	17	17	23	27	29	43	47	49	53	57	77
711.958	15	13	15	15	21	25	31	45	45	49	57	67	71
712.01	11	13	15	17	17	23	29	39	47	49	59	61	73
712.061	15	17	13	21	21	27	31	37	41	53	53	57	73
712.113	11	15	17	13	19	23	33	39	43	47	57	65	75
712.164	11	15	19	15	19	27	33	37	49	49	57	57	73
712.216	13	17	15	17	19	27	31	35	47	47	61	61	65
712.267	11	15	13	21	23	27	33	35	37	51	59	61	73
712.318	11	13	19	17	25	25	33	37	45	43	57	61	75
712.37	15	13	13	19	19	29	31	37	45	57	51	59	69
712.421	15	11	17	11	21	25	27	35	47	49	53	61	75
712.473	11	17	13	17	19	23	29	39	41	49	57	59	75
712.524	11	17	15	19	23	25	33	35	49	47	53	61	71
712.576	9	17	17	15	25	27	33	39	47	47	57	59	69
712.627	13	17	17	17	19	27	33	37	41	47	59	59	69
712.679	9	17	13	15	21	25	31	41	45	45	57	63	71
712.73	13	11	15	13	23	27	33	39	39	49	53	61	63
712.782	13	17	11	17	23	23	31	39	43	53	57	59	71
712.833	13	17	15	19	19	27	31	41	43	51	55	55	77
712.885	13	13	15	17	23	23	31	39	45	53	57	61	69
712.936	11	11	11	13	21	25	31	43	47	51	59	61	75
712.988	13	15	15	17	23	27	35	35	39	51	57	59	69
713.039	9	17	15	19	19	31	35	37	43	51	53	53	71
713.091	13	15	11	19	17	25	29	43	41	47	55	61	73
713.142	13	17	13	19	15	27	29	41	47	49	53	55	73
713.194	13	13	11	15	21	31	29	39	43	45	55	61	71
713.245	11	19	13	19	21	25	25	37	51	49	59	55	67
713.297	13	19	15	19	21	29	33	41	45	49	51	61	73
713.348	7	17	13	13	19	23	35	39	45	45	55	49	69
713.4	13	13	15	21	21	27	35	45	45	47	57	53	71
713.451	13	17	13	17	19	27	29	37	43	55	55	57	69
713.503	9	13	13	23	19	25	31	35	43	45	51	59	71
713.554	9	13	11	17	25	25	31	41	45	45	55	57	65
713.606	11	15	17	15	23	25	31	45	43	47	57	61	67
713.657	11	13	13	11	19	23	31	37	43	49	57	57	75
713.708	11	15	13	13	21	25	27	43	51	53	51	55	67
713.76	9	17	17	13	19	25	31	41	45	43	53	61	69
713.811	15	15	13	19	21	23	25	37	43	45	51	57	79
713.863	13	17	15	15	23	25	31	41	49	51	57	51	61
713.914	13	17	13	15	23	29	33	43	47	51	49	55	65
713.966	9	19	15	19	21	27	31	43	39	49	51	63	67
714.017	13	15	13	17	23	25	31	35	45	49	59	59	67
714.069	9	13	17	17	17	27	29	39	47	51	53	59	71
714.12	9	15	11	13	19	31	31	39	45	47	59	59	61
714.172	17	15	17	15	19	23	35	43	43	51	53	61	69
714.223	13	15	11	15	21	23	35	39	47	49	49	57	77
714.275	11	15	15	17	17	21	33	37	49	47	53	57	71
714.326	11	15	13	15	19	29	31	39	47	43	53	55	69
714.378	9	17	19	17	21	25	31	35	45	55	61	57	75
714.429	9	17	15	17	19	23	33	37	49	45	49	55	65
714.481	11	19	17	13	21	25	31	39	45	51	53	55	71
714.532	9	15	15	15	21	25	33	41	51	57	55	55	69
714.583	11	15	17	15	15	25	33	37	41	55	45	53	69
714.635	13	15	13	15	23	27	29	39	45	55	53	63	73
714.686	11	15	15	17	23	27	29	45	49	47	51	65	67
714.738	11	17	13	13	25	27	35	37	51	47	53	55	71
714.789	13	15	13	17	21	25	33	35	51	43	59	55	69
714.841	9	17	19	13	19	25	33	39	43	47	55	63	67
714.892	9	13	17	15	19	27	29	43	45	47	49	55	71
714.944	11	15	15	17	21	27	33	43	45	47	51	57	75
714.995	13	17	15	17	19	31	33	43	45	47	53	63	75
715.047	15	15	17	17	21	29	29	39	47	53	55	55	73
715.098	11	15	17	17	21	25	27	33	43	49	51	59	69
715.15	9	17	15	15	19	25	33	41	43	51	61	57	67
715.201	11	15	17	17	19	29	31	41	45	47	57	57	71
715.252	13	15	13	17	25	21	27	43	43	49	57	61	63
715.304	11	19	13	15	27	27	27	33	49	49	53	55	69
715.355	13	13	17	17	17	25	31	37	43	49	53	57	73
715.407	11	15	13	17	17	25	33	39	41	43	55	55	69
715.458	11	17	17	15	15	31	29	37	43	51	53	63	73
715.51	9	15	15	15	19	29	27	41	49	51	53	61	71
715.561	13	17	13	15	21	29	35	37	41	43	51	57	63
715.613	13	13	13	21	19	27	33	39	43	53	55	55	69
715.664	11	13	13	15	15	29	37	43	45	49	51	67	75
715.716	13	19	17	19	25	25	35	39	45	47	59	55	69
715.767	11	15	15	11	25	21	31	39	47	45	51	55	73
715.818	9	17	17	17	21	25	29	39	45	43	51	47	67
715.87	11	15	15	19	17	27	29	39	41	51	53	57	71
715.921	13	13	13	13	27	29	29	37	49	47	49	61	71
715.973	13	19	15	15	17	29	33	35	45	47	57	59	67
716.024	11	13	13	17	19	25	29	41	51	47	51	57	65
716.076	11	19	17	17	23	23	31	35	45	49	53	53	67
716.127	11	13	19	19	23	23	37	39	47	59	53	59	67
716.179	13	17	17	19	19	23	27	37	41	51	53	59	67
716.23	11	15	15	15	19	21	23	45	45	55	53	57	69
716.281	11	17	15	17	19	25	33	39	51	51	59	57	67
716.333	11	15	13	15	15	27	31	37	45	49	57	57	73
716.384	11	13	13	17	21	25	29	39	43	41	55	51	65
716.436	11	17	15	15	21	23	29	37	37	45	53	55	69
716.487	15	15	15	17	25	25	29	41	53	47	51	59	67
716.539	13	15	17	21	21	25	31	39	47	47	53	65	65
716.59	11	19	15	13	19	23	29	39	47	51	53	59	69
716.642	9	17	13	15	17	25	29	37	43	49	53	53	63
716.693	9	17	15	21	19	29	29	37	43	47	59	55	65
716.744	9	11	11	15	23	23	31	33	47	47	51	55	73
716.796	9	15	13	13	19	27	31	35	43	51	55	59	73
716.847	15	13	17	13	17	25	31	39	37	53	53	55	65
716.899	7	17	13	13	19	25	35	41	41	49	51	55	71
716.95	9	17	13	17	19	23	31	41	45	47	49	57	67
717.002	11	17	15	19	21	27	31	43	41	49	51	59	67
717.053	13	15	17	15	21	23	31	41	45	43	55	59	73
717.104	9	13	15	15	21	21	31	39	39	49	51	59	73
717.156	9	13	15	21	23	25	31	37	41	47	51	55	63
717.207	9	15	15	19	21	21	29	41	45	43	51	57	65
717.259	11	15	17	19	19	25	29	41	47	49	53	59	73
717.31	11	11	13	15	19	23	31	37	45	45	55	61	71
717.362	9	15	17	15	23	27	31	35	49	45	51	59	65
717.413	9	15	13	15	19	23	27	35	35	47	49	51	65
717.465	9	19	17	17	17	23	31	37	45	49	49	55	69
717.516	15	19	11	17	21	25	25	37	49	39	49	61	67
717.567	13	17	19	17	21	25	33	39	45	51	55	61	73
717.619	11	15	13	17	25	23	31	43	49	45	55	57	63
717.67	11	13	15	17	23	29	35	33	43	41	51	59	75
717.722	7	13	15	17	21	25	31	35	41	45	61	59	65
717.773	11	17	11	17	19	25	33	39	45	51	53	55	65
717.825	15	17	17	15	21	25	29	41	47	47	57	53	69
717.876	13	13	17	15	19	31	31	39	49	55	55	51	75
717.927	9	19	9	19	15	27	31	39	41	47	55	57	69
717.979	13	13	11	15	21	25	35	39	45	51	55	59	71
718.03	11	15	15	17	23	25	29	39	41	51	57	63	61
718.082	13	19	13	15	23	25	33	37	47	49	59	59	67
718.133	13	17	15	15	21	27	33	37	43	51	51	55	65
718.185	11	11	15	15	21	29	33	37	43	51	51	61	73
718.236	13	11	17	19	19	21	29	39	43	57	57	53	71
718.287	9	15	13	13	19	29	31	41	45	51	53	59	75
718.339	9	19	15	15	21	23	31	41	45	49	53	61	69
718.39	11	17	13	17	21	27	29	41	45	51	51	55	71
718.442	11	19	13	17	15	23	31	39	41	45	49	55	75
718.493	17	13	17	13	19	27	31	41	41	49	59	55	71
718.544	7	15	11	15	21	29	31	39	43	49	51	49	59
718.596	9	17	15	13	21	25	31	39	45	51	53	59	63
718.647	9	17	13	15	19	21	27	39	47	47	55	57	69
718.699	13	17	15	17	21	27	27	43	43	47	55	57	67
718.75	13	11	15	13	17	25	31	41	47	45	49	55	69
718.802	13	19	15	17	21	31	35	37	45	51	53	61	65
718.853	11	15	15	11	19	29	33	39	41	49	53	65	73
718.904	11	15	13	17	25	23	25	35	49	45	51	59	71
718.956	13	11	15	17	17	23	27	45	47	51	53	57	67
719.007	11	17	15	15	21	23	31	37	47	45	51	61	67
719.059	9	15	11	15	19	27	25	43	49	53	55	63	63
719.11	11	11	15	17	21	23	31	37	45	49	51	57	69
719.161	11	15	13	15	21	27	29	43	47	43	53	61	67
719.213	9	19	17	15	19	25	29	37	45	49	43	63	69
719.264	9	17	11	15	19	25	29	37	43	49	59	53	69
719.316	9	19	11	17	19	29	25	37	41	47	55	57	61
719.367	11	11	13	13	21	23	33	37	45	49	57	59	69
719.419	9	15	13	17	19	23	27	37	45	47	47	59	65
719.47	13	19	13	19	23	27	29	43	45	45	53	57	71
719.521	11	15	13	19	21	25	29	43	49	51	53	53	73
719.573	11	15	13	17	19	31	37	41	39	45	51	59	59
719.624	9	17	17	13	19	23	31	43	45	47	53	67	65
719.676	13	17	15	17	21	25	31	45	49	55	49	59	73
719.727	7	15	15	19	23	27	31	35	43	43	47	55	71
719.778	9	13	15	15	17	25	33	41	45	51	55	57	73
719.83	9	13	15	17	15	31	27	47	45	49	57	57	67
719.881	11	15	13	15	21	23	29	39	45	51	51	55	67
719.933	11	17	13	17	19	23	31	35	41	51	53	61	65
719.984	11	15	11	13	23	29	27	43	45	49	49	55	69
720.035	13	13	15	21	23	21	31	39	47	49	53	59	63
720.087	11	13	17	21	17	25	33	41	43	45	55	57	65
720.138	11	17	13	13	21	27	29	41	45	51	57	55	67
720.19	13	15	11	15	23	21	27	37	41	49	59	55	67
720.241	11	11	11	13	21	23	27	39	47	43	53	61	67
720.292	13	15	13	19	17	29	29	39	45	45	53	57	63
720.344	11	19	13	17	17	25	29	43	43	47	51	57	69
720.395	9	17	19	17	19	25	27	39	45	53	55	53	65
720.447	15	17	15	17	19	23	33	37	41	45	57	57	65
720.498	11	17	15	15	23	25	29	41	45	53	53	59	69
720.549	11	15	15	15	23	27	33	41	45	49	55	57	67
720.601	11	13	15	17	19	25	27	37	47	43	57	51	67
720.652	13	17	15	17	19	23	29	39	43	47	49	59	65
720.704	11	15	11	19	21	25	27	43	47	49	53	49	61
720.755	11	17	13	17	17	23	31	37	45	55	47	57	63
720.806	9	15	11	19	21	27	29	37	43	45	47	53	67
720.858	13	13	13	17	19	25	33	43	47	51	49	61	75
720.909	11	13	15	19	19	21	29	35	45	47	55	57	77
720.961	9	15	13	17	17	17	31	43	43	43	47	55	69
721.012	11	13	15	15	19	29	27	33	45	47	53	53	71
721.063	7	9	17	15	21	23	31	41	47	49	55	59	63
721.115	11	15	19	17	21	27	27	37	41	53	57	57	67
721.166	11	17	11	17	17	27	33	43	47	51	53	59	69
721.218	13	11	11	15	19	25	31	39	41	45	47	57	65
721.269	13	17	15	15	23	25	29	35	39	45	49	55	67
721.32	13	15	15	15	17	23	27	41	47	45	49	53	61
721.372	11	17	11	17	19	29	33	37	47	49	57	63	69
721.423	9	19	17	15	19	25	29	37	41	41	53	49	67
721.474	9	15	11	15	21	27	25	41	45	45	53	57	69
721.526	13	15	11	13	21	23	27	29	45	51	57	63	65
721.577	9	15	15	15	27	27	27	41	47	45	49	51	65
721.629	9	19	13	17	21	25	27	35	45	43	57	55	77
721.68	13	15	15	15	21	25	29	35	43	49	53	57	69
721.731	11	13	17	13	19	25	29	37	45	45	51	61	65
721.783	11	15	15	21	21	23	31	37	49	53	57	53	63
721.834	9	17	11	13	21	21	27	33	43	49	51	57	67
721.886	11	15	11	17	25	23	31	39	43	41	55	51	65
721.937	9	17	15	15	23	27	29	35	43	43	55	59	59
721.988	13	15	13	15	17	23	27	35	43	41	49	59	65
722.04	11	13	13	17	17	23	29	39	43	45	55	49	73
722.091	9	13	15	17	23	23	29	39	41	49	49	53	63
722.142	9	17	17	13	17	25	27	37	43	49	51	55	65
722.194	9	13	13	17	23	23	31	33	37	51	47	59	73
722.245	11	11	13	17	23	27	31	41	43	49	51	57	71
722.297	11	19	15	17	17	27	29	41	39	49	49	59	67
722.348	11	17	13	17	21	19	29	31	43	45	47	53	65
722.399	11	17	7	15	19	23	25	39	47	45	49	57	63
722.451	9	15	13	17	15	27	27	37	39	45	57	53	57
722.502	7	15	11	17	17	25	31	37	49	43	49	51	63
722.553	11	15	17	15	15	25	29	31	43	45	51	59	55
722.605	11	15	13	15	19	25	25	35	43	45	55	57	69
722.656	11	15	17	19	21	23	29	43	41	45	47	53	63
722.708	11	17	13	13	19	21	25	33	39	43	51	53	63
722.759	9	15	15	17	25	21	29	43	33	43	55	53	61
722.81	9	17	9	19	23	25	29	33	47	45	51	53	67
722.862	11	13	13	17	19	29	27	39	45	51	49	57	59
722.913	15	11	11	13	21	31	31	39	43	45	57	47	63
722.964	11	15	13	21	21	25	29	39	41	53	51	55	65
723.016	13	13	15	21	17	25	29	37	47	47	53	53	69
723.067	9	13	17	15	19	27	31	37	45	49	51	55	71
723.119	11	15	13	15	17	25	29	33	41	43	49	53	69
723.17	11	13	13	17	21	25	27	39	41	43	51	57	63
723.221	11	21	15	19	19	27	29	33	37	39	55	59	69
723.273	9	15	11	17	21	23	25	37	39	47	49	57	65
723.324	11	17	15	19	17	27	33	33	41	45	51	49	63
723.375	13	15	11	17	15	27	29	39	45	47	49	55	57
723.427	9	17	17	13	21	21	31	39	43	45	51	53	63
723.478	13	17	19	15	21	23	33	43	41	45	53	55	61
723.529	13	11	15	15	23	27	29	37	45	49	51	61	63
723.581	13	15	9	15	21	27	25	35	47	47	49	51	67
723.632	13	13	17	15	19	23	27	37	41	47	55	53	57
723.684	11	15	11	17	23	25	27	37	47	51	47	55	65
723.735	11	19	15	13	21	25	29	33	43	51	51	55	67
723.786	9	13	15	17	23	23	33	41	43	55	51	51	67
723.838	11	15	11	17	19	25	29	39	39	43	49	49	63
723.889	11	15	13	17	21	31	25	35	43	39	57	47	63
723.94	11	17	13	13	19	25	29	39	43	45	47	57	65
723.992	9	13	13	15	21	25	29	33	45	51	53	49	67
724.043	11	13	17	15	23	27	27	41	43	43	51	57	63
724.094	15	11	17	17	19	21	27	39	41	43	57	51	63
724.146	11	15	15	17	21	25	31	37	39	39	51	61	57
724.197	13	15	13	17	21	25	29	37	43	47	53	57	75
724.249	11	15	15	17	19	25	31	33	39	51	49	53	71
724.3	9	13	13	15	19	27	25	33	43	51	49	53	63
724.351	9	15	7	17	19	23	33	47	45	49	55	61	61
724.403	9	15	13	13	23	19	29	37	41	45	57	51	69
724.454	9	13	15	19	19	23	27	33	45	45	51	55	65
724.505	9	15	15	15	21	25	27	35	47	53	55	55	65
724.557	9	13	13	15	21	23	25	43	47	47	49	49	75
724.608	11	15	17	13	19	23	29	35	43	47	51	55	69
724.659	13	19	17	17	19	23	23	35	45	43	49	57	59
724.711	13	15	13	15	17	21	25	41	41	41	51	51	59
724.762	13	13	13	13	21	23	31	35	41	45	43	59	67
724.813	11	17	13	17	21	29	27	39	41	41	49	51	61
724.865	11	13	13	15	21	23	29	39	43	45	53	51	69
724.916	13	13	13	17	23	21	29	35	49	47	55	49	61
724.967	11	17	15	9	19	29	29	37	47	47	53	49	63
725.019	7	17	9	19	17	29	31	37	43	49	47	55	63
725.07	11	15	17	19	21	23	35	39	41	45	49	55	67
725.121	9	11	11	17	21	23	27	35	41	45	47	59	63
725.173	11	15	15	11	21	23	29	37	45	47	49	53	65
725.224	9	13	17	17	17	23	29	39	41	41	55	57	69
725.276	13	17	15	19	21	25	27	35	45	43	47	53	61
725.327	11	17	11	15	21	23	31	35	43	41	51	51	63
725.378	9	13	15	17	19	27	29	33	45	45	53	57	57
725.43	11	15	13	13	17	19	31	35	41	51	47	49	65
725.481	13	15	15	17	19	27	27	35	39	45	51	55	65
725.532	13	13	17	17	21	23	25	35	39	51	49	49	63
725.584	11	13	11	15	21	23	27	41	45	43	49	55	63
725.635	11	13	15	17	17	25	25	39	43	49	51	57	57
725.686	7	13	17	15	21	27	21	37	41	43	49	49	63
725.738	15	13	13	17	21	23	27	39	45	45	55	55	63
725.789	11	11	13	17	21	23	27	39	37	45	53	55	61
725.84	9	13	13	17	19	25	31	37	47	51	45	53	67
725.892	13	13	17	17	19	23	29	37	43	43	55	59	63
725.943	9	15	15	19	19	23	33	39	49	47	53	59	57
725.994	11	13	15	15	19	25	29	35	41	49	47	55	57
726.046	11	15	13	17	21	25	31	37	45	43	49	53	71
726.097	9	13	15	15	21	23	31	35	43	43	53	53	59
726.148	13	19	19	15	19	25	29	39	43	45	55	63	61
726.2	11	13	17	19	19	27	25	37	45	45	49	51	61
726.251	11	15	15	15	21	21	31	39	41	47	53	55	59
726.302	13	15	15	15	19	21	27	35	47	41	59	55	57
726.354	7	15	15	17	19	23	27	33	43	49	55	51	67
726.405	7	13	11	17	21	23	29	37	43	41	53	53	65
726.456	11	17	11	15	21	23	27	35	43	43	53	57	67
726.508	13	15	11	15	21	19	31	39	41	45	53	55	65
726.559	9	11	13	13	19	27	25	31	41	43	55	51	63
726.61	13	15	17	15	17	23	27	35	39	47	45	53	69
726.662	11	17	13	17	17	25	31	35	47	41	51	55	59
726.713	9	17	15	13	21	25	25	37	45	47	53	57	63
726.764	11	17	15	11	21	25	27	41	47	47	49	57	63
726.815	9	13	15	15	19	27	29	33	45	47	47	55	61
726.867	13	19	9	15	17	23	29	37	47	47	49	51	63
726.918	13	13	13	15	19	19	27	39	43	43	55	49	63
726.969	9	13	15	15	21	33	25	37	43	41	51	55	67
727.021	9	15	13	15	21	27	29	37	43	41	53	53	63
727.072	11	13	17	15	19	25	27	41	39	49	43	53	61
727.123	13	11	19	17	19	29	31	33	47	49	49	55	59
727.175	9	17	11	13	21	23	27	39	45	47	47	51	61
727.226	11	11	13	17	19	25	23	35	41	43	49	55	63
727.277	13	13	15	17	17	21	27	33	43	43	51	51	63
727.329	15	11	15	19	25	25	29	31	43	45	53	47	55
727.38	11	13	13	17	21	27	31	33	47	43	49	51	63
727.431	11	15	15	15	25	25	31	35	41	47	53	55	63
727.483	11	15	11	15	23	25	29	37	37	43	49	53	59
727.534	9	17	13	17	21	23	29	39	47	45	49	49	69
727.585	11	13	13	17	21	23	29	37	41	43	47	53	63
727.637	11	15	13	17	15	25	31	37	45	41	51	55	63
727.688	11	15	15	15	23	25	31	39	35	49	49	49	61
727.739	11	15	15	19	21	21	25	33	45	41	49	57	65
727.791	11	13	13	13	15	23	31	41	41	41	53	59	59
727.842	9	13	15	13	13	23	25	37	41	49	53	53	59
727.893	7	15	15	15	19	23	29	37	45	45	49	55	65
727.945	13	17	13	15	19	19	27	31	41	45	49	55	61
727.996	9	15	13	15	23	27	25	43	47	45	53	51	65
728.047	11	11	15	21	23	23	23	37	45	45	45	53	57
728.098	13	17	15	13	21	21	29	33	47	49	51	47	51
728.15	15	17	15	17	19	27	25	35	47	51	53	55	63
728.201	13	15	13	15	21	21	23	39	47	43	51	49	69
728.252	7.01853	15	14.9912	14.9991	20.9982	27.0062	29.0097	35.0362	44.9744	46.9903	54.9594	50.9903	68.9718
728.304	12.9392	16.9734	16.9734	13.0025	22.9126	21.0025	27.0507	33.0583	41.0798	43.0241	50.8885	50.9709	59.0798
728.355	10.9108	17	11.1456	16.9594	18.9594	23.004	25.0119	38.9435	39.0604	46.8504	54.8098	56.8058	60.9515
728.406	11.0105	11.1882	15.0575	17.0471	19.0627	24.9791	27.115	36.8693	43.1098	44.8013	45.1307	54.7909	68.655
728.458	9.24321	12.9315	11.0937	16.7379	15.1684	20.8568	23.0063	35.0063	38.9252	44.8505	52.7379	58.482	64.6505
728.509	9.00709	13.2065	11.1994	11.0071	20.7935	25.0785	32.587	38.9074	42.879	43.3062	46.9929	43.3133	62.7009
728.56	14.7397	16.8817	16.6451	13.0158	20.8659	20.8896	28.9763	39.0945	42.6372	46.858	50.6293	56.3689	66.7317
728.612	10.8626	13.283	13.2913	15.1539	18.8544	24.8626	34.1428	33	40.9835	44.7253	50.7087	54.4257	57.1291
728.663	11	13.1393	13.3129	15.3215	18.8435	23.1479	30.6699	38.5134	37.0086	46.8435	50.6613	52.6871	64.2005
728.714	14.6311	10.8241	16.6311	17	20.8241	22.8241	30.6396	40.4466	46.2707	46.9744	54.0777	49.3775	62.807
728.765	11.0087	18.2018	12.9913	13.4165	19.1952	24.7961	30.7874	33.2126	42.7961	42.8309	50.4057	49.5769	64.3884
728.817	9.42969	13.2233	18.1322	15.4297	20.7852	24.7852	25.2402	29.8763	41	41.8763	47.2318	52.3216	67.9004
728.868	9.00776	16.7573	13.4777	14.9922	20.9922	23.2427	30.9845	38.2951	39.235	48.5146	49.235	45.0311	55.9553
728.919	7.53172	15	13.2547	18.221	19.0149	21.5317	21.7864	33.7641	47.6893	50.2061	50.7453	47.7864	57.2696
728.971	11.2752	15.0063	14.7184	13.2816	17.832	25.2689	30.4369	41.5986	39.019	49.8738	49.2752	54.6995	62.7058
729.022	10.9947	13.5966	12.9947	18.3874	18.9947	24.699	27.0053	41.7908	43.3117	44.6937	49.0053	48.7044	63.7961
729.073	10.6754	15	14.3676	12.688	18.6921	19.6366	28.9958	38.0388	40.5811	44.3676	49.3162	55.7101	62.0388
729.125	11.9834	18.3232	13.3398	13.3426	16.3592	21.0028	26.9972	34.6686	40.6602	44.9944	50.6574	49.9834	63.6408
729.176	10.6425	15.3567	13.3584	15.3584	21.3567	26.2824	26.6425	37.3567	39	49.2056	47	43.7184	58.6408
729.227	11.3768	14.2454	13.0009	18.2436	15.3813	21.7564	28.9982	33.0027	40.6214	43.3768	50.2427	51.8641	60.2427
729.278	8.19417	14.9943	14.9972	16.9972	18.9972	23.0028	27.0028	38.9915	46.9887	44.6048	47.3952	50.5991	65.0097
729.33	9.83495	13.0054	11.0109	16.1759	16.247	24.5825	29.4066	37.0054	45.7639	49.7421	50.9946	52.165	61.7476
729.381	9.44414	14.5631	13.4224	14.9928	24.1262	25.6966	28.148	36.5704	42.1335	45.7038	50.5704	53.2597	56.5704
729.432	11	18.5232	16.5437	16.0976	20.5539	20.5539	29.185	34.554	45.4153	44.9795	51.1953	52.5232	67.144
729.484	11	14.0857	14.0733	16.9752	17.4757	23.4385	28.9628	33.9267	44.5491	48.0485	46.9876	49.0124	61.5976
729.535	10.4538	16.9525	11.9586	13.511	19.5462	26.5049	30.0255	39.5304	42.5207	48.0097	51.0352	50.9842	60.0097
729.586	10.5439	13.534	13.0195	13.0195	18.466	25.9902	29.4756	37.4758	43.4756	44.0098	49.4561	49.5146	60.466
729.638	11.4897	13.534	14.0237	14.0237	21.9099	22.5546	29.4645	34.466	47.4202	45.3981	49.4645	54.9557	57.0916
729.689	11.0262	16.4466	16.4728	15.0262	16.499	25.4748	26.9738	34.9738	42.4728	45.3398	47.8932	49.6058	59.9718
729.74	10.1158	13.0299	10.1755	16.4272	20.3675	23.0597	27	32.1456	42.4272	40.457	50.1658	51.543	62.7087
729.791	9.62587	15.525	14.9664	14.7094	17.0336	21.0336	28.6758	35.2906	39.0336	44.6085	48.3405	49.9165	60.1061
729.843	11	15.6117	16.3883	14.835	18.9623	22.1479	24.3364	35.4986	38.7596	44.7418	45.0377	47.3335	59.1274
729.894	10.4115	16.4115	13.823	15.8656	19.5885	25.7804	27.5885	33.2771	40.2621	42.9149	48.3264	52.4115	64.9791
729.945	10.9538	13.0462	12.9538	13.6042	22.2085	25.699	24.4882	33.6528	43.6042	41.0462	47.141	51	59.1873
729.997	12.9485	16.9903	14.9485	15.7117	17.8245	22.3816	28.227	38.0821	43.8566	42.3301	51.599	48.4332	57.5668
730.048	13	10.3786	13.6893	16.8873	18.367	24.2543	25.6893	36.4797	43.5534	44.932	52.2311	51.565	55.7457
730.099	10.4137	14.9388	9.18368	17.6475	21.5213	22.3525	25.7087	36.9388	42.1688	46.1688	48.1688	51.5825	55.065
730.15	9.0516	15	11.5953	15.7946	17.118	22.9336	24.4047	32.5227	41.0516	39.2509	44.4047	48.9484	55.743
730.202	14.1548	13.6499	14.9275	15.0725	17.7225	24.9275	25.6025	32.3975	41.7225	47.4323	45.6025	46.4477	56.7573
730.253	9.68884	14.1549	11.9898	14.3112	19.3879	21.9898	27	35.5325	42.8437	43.6223	48.0883	51.6223	57.3879
730.304	9.08376	13.7026	15.5947	14.2136	14.3811	23.8702	27.7026	38.7245	40.3811	45.3434	50.9842	47.7864	61.2597
730.356	10.9103	14.5219	11.8058	13.4781	19.2089	23.0897	26.3737	36.1942	36.3737	44.6723	48.8205	49	55.6576
730.407	8.65049	15.0967	14.9033	14.8066	14.9328	24.9033	26.9033	37.3495	41.4385	43.3495	49.4462	52.5243	56.8066
730.458	11.7416	15	13.1031	14.2584	17.2062	22.3615	24.3615	35.4138	41.5168	43.3107	43.6199	55.1045	63.8461
730.509	8.83859	13.8641	13	14.8896	17.7536	22.1359	29.4333	37.915	40.1359	44.0364	49.3228	51.1104	63.3823
730.561	11	15	15.233	14.2327	19.3492	21.7673	26.8838	35.4654	43.1168	44.5352	46.8838	47.9997	60.9311
730.612	12.877	13.123	11.123	13	15.9029	23	29.6569	37.5338	41.3172	42.6603	41.0519	48.2201	55.3172
730.663	8.97564	13.7913	13.6604	17.5294	20.738	23	30.2087	35.262	37.9223	45.971	47.0244	49.9467	59.6847
730.714	11.8034	14.1966	15.8034	12.102	19.1384	24.8616	25.5316	34.4903	42.9781	44.0583	45.2549	50.8616	62.1748
730.766	11.1467	14.0388	12.2546	14.1856	13.4402	24.1856	27.521	37.9612	42.8533	42.1856	45.8921	51	56.5567
730.817	11	11.9806	14.6521	14.8455	16.4976	25.8649	25.309	37.5412	38.6763	45.7104	47.0388	48.7678	60.7686
730.868	11	13.1611	13.1611	12.1611	18.8389	24	27.8389	31.1611	40.6777	43.4834	46.8389	51	60.8389
730.92	11	15.5091	15.1313	14.9612	16.4909	25	28.6986	34.3973	39	41.6792	47.1313	48.0971	59
730.971	11	16.1396	12.1396	15.6819	16.8215	25.3024	32.062	35.2561	38.0388	42.0388	47.7827	52.3412	59.9612
731.022	11.8704	14.9286	11.9417	15.1879	18.8835	20.8121	29	34.3175	41.7539	44.8121	47.0714	48.8835	58.9286
731.073	12.0777	17	12.8034	14.0777	18.7621	22.7621	28.1603	33	41	43.1966	45	48.8447	57.352
731.125	10.3025	13.4108	14.8058	16.8058	17.4108	25.9029	25.9141	35.6975	37.422	41.1942	51.2868	48.7834	60.8058
731.176	9.21537	14.767	13.9011	15.9011	17	23.2154	27.4351	35.0176	38.5869	39.4131	49.233	51.0176	63.4175
731.227	11.6864	13.8641	11.4966	14.4078	16.0888	23.7699	26.7282	36.9058	40.0888	41.4616	45.5801	51.2248	57.1777
731.279	10.3128	13	12.1553	16.0021	17.6106	19.8447	27.6872	39.1424	40.7659	42.9234	46.1446	50.8468	58.302
731.33	9.82524	13.8252	13.8252	13.8252	15.9651	24.9864	28.7903	35.4894	43.9999	41	47.4407	48.0349	61.6718
731.381	9.93949	15.0127	13	13.8058	18.5033	24.0732	28.6243	31.242	39.5886	41.1337	45.5094	48.3152	62.6117
731.432	11	12.8447	13.949	11.4272	19.3665	21.7937	27.2039	34.7281	39.5218	41.102	50.9927	47.6238	58.6408
731.484	11.9584	12.7253	12.1249	13.767	19.4923	20.233	27.2177	35.1914	40.7253	36.5077	47.9336	49.0248	53.9072
731.535	10.5385	12.2524	11.6803	13.2188	19	21.9664	30.6467	37.9664	38.1009	38.7139	46.2091	51.7909	56.6706
731.586	9.77819	15.6781	13.7282	16.4563	19.975	23	28.1374	35.5937	38.6531	41.4313	44.5187	50.5687	59.3813
731.637	8.69248	13.34	13	16.6925	18.3238	25.4012	29.7087	33.7412	38.8738	44.385	46.2913	53.4012	58.3238
731.689	12.3609	13.6716	13	16.0088	17.3018	23.3195	27.3195	34.3609	40.0088	45.3018	47	48.6479	59.7573
731.74	12.0009	14.6708	13	15	18.3301	23.9991	28.6691	35.6585	38.0009	42.3221	46.3301	49.9974	58.3398
731.791	10.3495	15.6652	14.6578	15.3569	16.6917	23.699	28.3495	36.3348	38.301	43	48.6578	50.2716	60.3157
731.842	9.98465	15.9847	14.3689	15.7379	17.6311	21.954	29.3843	35	39.9086	41.2161	49	46.3996	63.6618
731.894	12.6812	15.4115	12.1419	15.7767	19.2465	21.658	27.7304	35.4115	39	42.316	48.1882	45.3188	61.3188
731.945	12.3486	14.9408	13.5922	14.1937	16.7859	20.7859	31.2732	34.5035	37.5331	43.3782	46.5719	47.4281	55.1641
731.996	11.4638	13.5728	13.5728	18.1097	16.4272	21.4638	30.354	35.3644	40.401	40.4631	47	51.9372	55.1091
732.048	9.31515	16.6848	14.5972	15.655	18.0438	19.8056	27.4028	35.5534	41	43.3259	50.6848	51	59.3889
732.099	10.1697	14.2454	12.8812	15.5169	19	19	27	36.5678	44.1868	45.932	43.4908	49.9491	56.2625
732.15	11	12.4854	11.9709	13.8554	20.0578	23.2024	26.4854	35.8554	41.9422	40.6821	48.8616	53.7456	58.2315
732.201	9.44166	14.5583	12.432	16.1167	17.8833	24.0097	24.9465	34.0097	37.8104	42.6653	50.5778	52.3979	55.8833
732.253	11.1347	15.1159	10.4084	17.1159	18.0674	22.0297	26.5431	34.5243	39.5133	43	48.8465	54.0674	57.6104
732.304	10.8527	15.0137	13.1335	14.4102	17.9264	23.161	27	34.5437	39	46.2209	46.3827	55.4563	56.2354
732.355	8.35716	15	13.4834	15.5964	21.113	20.887	29.1595	35	40.5166	45.093	47.1595	48.0597	59.7093
732.406	8.50312	13.4969	13.6682	16.165	18.0732	22.0062	28.4112	35.835	40.5825	43.9144	50.0856	50.2569	58.4906
732.458	8.30669	14.4894	13.9086	17	19.5808	22.6019	24.8173	37.1827	42.0914	43.5009	49.1125	48.2365	54.9201
732.509	9.57247	11.3306	12.6214	14.4275	19.1458	21.5244	26.3298	37.1458	41.5244	45.4657	50.0969	49.048	52.8932
732.56	9.54175	11.1981	13	15.9165	16.4427	22.099	25.5417	35.1612	38.0621	42.0835	45.5262	48.0835	52.7961
732.611	10.4433	14.1035	12.2363	14.1134	18.9902	24.8672	27.1229	33.2557	40.4335	42.7831	48.7733	48.4433	59.3201
732.663	8.46268	13.5711	13.8577	14.4289	18.61	22.2458	28.1085	34.8189	40.61	41.8915	45.2846	47.5711	61.7184
732.714	8.4142	14.4142	12.7735	16.1132	17.8868	22.6406	27.2848	32.4726	41.5113	42.7152	46.6406	48.7152	57.0422
732.765	9.83422	16.1158	11.5631	15.8842	18.1158	22.2054	25.6027	35.4631	39.9342	40.2054	48.9896	48.1658	59.4631
732.816	10.7379	13.1153	12.1201	13.8799	16.4976	22.6444	26.9065	34.8532	38.6444	41.1687	46.7816	48.1201	56.6129
732.868	11	13.7341	15.2487	16.6157	18.8584	22.1184	27.6389	33.8816	38.7573	41.2427	43.9709	53.3439	53.4854
732.919	11	15.905	15.6484	17.2018	20.3301	20.3183	28.095	33.1899	40.7982	40.5416	46.1499	52.3086	53.6699
732.97	11	16.7961	12.5361	15.2583	17.4061	21.4639	29.4639	33.8717	40.3883	43.2056	48.7417	52.7961	52.6855
733.021	10.0508	13.4146	14.7698	15.1845	17.4517	21.6819	29.313	35.3689	40.6311	42.5483	49	50.3638	52.5026
733.073	10.3021	13.4392	14.2307	12.5608	19	22.3021	26.8909	34.835	38.7259	42.4672	47.5328	51.4392	57.8783
733.124	11.2913	12.4325	14.4294	13.5675	15.5857	22.8544	25.2913	35.1456	37.1456	43.5556	44.8694	51.425	59.425
733.175	11.1262	12.3936	16.2674	17.1561	18.9582	23.1262	26.646	38.5496	39.4085	44.8738	47.817	51.7625	56.4653
733.226	9.856	13.1068	14.712	17.6424	21.856	24.0372	27	37.2476	42.144	44.7864	47.4612	55.288	55.2136
733.278	12.3458	14.3192	12.9126	19.2014	19.7682	24.7379	28.1444	33.943	46.3458	44.9126	48.5206	47.4079	55.0874
733.329	12.6383	15	14.1469	18.5024	17.7172	25	29	35.3617	40.6322	45.943	48.7063	45.9952	58.7124
733.38	11.0971	13.8509	16.0035	17	18.1977	23.8509	27.8023	40.3989	39.7422	43.4555	44.7017	50.1977	62.0035
733.431	9.8511	16.4758	15.7928	13.4951	17.822	21.8802	28.1198	34.8703	41.8511	44.5341	48.8027	52.0615	57.139
733.483	10.1411	16.6693	12.6887	13.321	19.3113	22.1605	27.8589	31.321	40.9903	44.679	48.3483	51.8201	56.4815
733.504	11	15	11	15	21	23	27	33	41	43	45	51	59
733.556	11	15	15	15	15	27	27	33	39	43	45	49	55
733.607	9	15	13	13	17	23	27	37	45	43	51	51	53
733.659	11	17	13	19	19	25	27	37	41	39	49	51	61
733.71	11	15	15	17	19	27	29	33	39	45	51	49	63
733.762	11	13	11	17	19	21	25	35	43	37	45	47	57
733.813	13	17	15	15	17	25	29	37	39	41	47	47	61
733.865	11	13	11	15	15	23	27	35	37	43	51	55	55
733.917	13	15	15	15	23	25	33	35	43	43	49	47	59
733.968	11	13	9	13	19	23	25	37	43	43	51	49	55
734.02	11	11	11	15	19	21	31	37	43	41	49	47	61
734.071	11	17	11	15	17	27	29	35	41	37	49	49	61
734.122	15	11	15	17	25	19	31	35	43	49	47	57	59
734.174	11	15	11	19	19	25	21	41	39	41	49	55	53
734.226	11	15	15	15	19	23	29	35	41	47	45	59	55
734.277	11	13	15	15	21	27	27	35	45	41	45	49	59
734.329	15	15	13	15	21	19	31	37	37	41	53	49	59
734.38	13	17	9	15	21	21	27	33	39	45	43	47	55
734.432	7	11	15	13	19	21	29	35	45	41	45	49	55
734.483	11	15	13	11	17	25	27	35	41	49	53	47	57
734.535	11	15	13	15	21	23	29	37	43	43	49	47	57
734.586	11	15	17	17	19	25	29	37	43	45	45	47	61
734.638	13	13	13	15	21	21	27	33	43	43	47	51	53
734.689	7	13	15	15	19	25	29	33	43	43	43	49	59
734.741	13	19	13	17	19	21	29	33	35	39	53	53	59
734.792	13	11	13	11	21	25	25	35	47	43	43	51	57
734.844	13	15	13	15	19	21	27	31	41	45	45	47	61
734.895	9	15	17	11	19	25	31	33	45	43	41	49	59
734.947	9	17	13	15	21	21	25	39	43	47	49	49	61
734.998	7	13	15	15	19	21	27	33	49	45	49	51	55
735.05	11	17	13	17	23	23	25	33	35	47	45	41	53
735.101	15	13	15	13	19	25	27	39	39	43	45	51	53
735.153	9	13	13	19	21	23	29	33	41	41	53	49	55
735.204	13	15	15	15	19	21	25	35	35	39	45	49	55
735.255	13	13	9	15	19	27	25	31	35	45	47	47	59
735.307	11	15	15	19	19	25	27	35	41	43	51	49	57
735.359	11	15	13	15	19	21	29	33	37	43	45	55	55
735.41	9	13	17	17	15	23	27	37	43	41	51	47	55
735.461	15	13	15	17	19	21	27	35	41	47	45	51	55
735.513	15	17	15	13	23	23	29	37	39	43	55	45	61
735.564	13	17	13	15	19	21	27	29	45	47	51	47	59
735.616	13	15	13	15	19	27	27	35	41	39	49	53	57
735.667	11	17	15	15	19	21	29	35	39	41	41	51	49
735.719	9	11	17	17	15	25	33	37	37	43	47	53	51
735.77	5	17	11	13	19	23	27	37	45	43	49	47	63
735.822	11	11	11	15	21	29	27	35	39	41	49	47	47
735.873	13	13	13	15	17	23	31	31	35	51	49	51	63
735.925	11	11	13	15	19	25	25	35	43	49	49	45	57
735.976	13	11	15	19	21	21	29	41	37	43	41	51	55
736.028	9	17	11	11	19	21	29	31	43	45	51	43	63
736.079	15	13	11	15	17	23	25	39	37	41	53	51	61
736.131	9	15	15	17	19	21	29	33	51	41	47	45	57
736.182	11	11	11	15	17	17	27	33	41	47	51	45	55
736.234	9	15	11	17	19	21	29	35	43	43	47	53	51
736.285	13	15	13	19	17	19	31	39	37	41	45	49	51
736.337	9	11	11	17	23	27	33	31	41	45	45	47	57
736.388	11	15	13	17	19	23	27	39	45	43	43	49	53
736.44	11	11	13	13	15	27	29	33	41	41	53	47	61
736.491	11	15	13	15	19	21	33	41	35	39	43	43	61
736.543	11	17	9	17	17	25	25	35	33	39	47	47	55
736.594	11	13	13	15	19	25	29	37	35	43	51	47	57
736.646	9	15	15	19	21	23	31	39	41	43	49	51	53
736.697	11	17	15	15	19	27	27	37	43	43	45	51	53
736.749	13	15	15	15	17	25	31	37	41	39	53	47	61
736.8	13	15	17	17	19	25	33	37	37	43	49	47	57
736.852	11	17	13	13	17	21	27	35	41	39	45	49	51
736.903	11	13	15	17	19	23	25	35	35	41	49	49	55
736.955	7	15	15	13	21	23	25	33	41	37	47	47	59
737.006	13	17	13	15	17	21	29	31	41	45	49	43	53
737.058	13	15	13	17	19	21	29	41	39	35	47	49	59
737.109	11	15	15	15	19	27	29	39	39	43	53	47	59
737.16	9	15	13	19	19	27	29	37	41	41	49	45	61
737.212	9	11	15	17	19	23	27	37	41	37	41	45	53
737.263	11	15	13	15	17	23	31	33	37	41	45	49	53
737.315	9	15	13	17	19	23	29	31	33	43	51	49	57
737.366	9	11	15	19	21	23	27	33	39	39	47	51	51
737.418	11	9	13	19	17	21	29	31	37	49	45	49	57
737.469	9	15	13	17	17	27	25	35	41	39	45	45	53
737.521	11	17	15	15	19	23	31	37	47	45	45	45	57
737.572	11	11	13	15	15	23	31	35	41	43	47	49	55
737.624	9	13	13	19	21	25	25	35	39	45	43	53	53
737.675	11	17	15	17	21	25	29	39	45	49	49	47	55
737.727	11	13	13	15	19	25	25	39	43	37	49	51	59
737.778	11	15	15	15	21	23	25	33	37	39	45	43	57
737.83	13	17	15	13	15	23	25	39	39	47	49	47	55
737.881	13	15	13	13	15	23	23	41	43	37	51	45	55
737.933	9	15	13	17	21	23	27	33	39	45	47	43	53
737.984	13	15	15	17	17	27	23	39	43	45	43	39	51
738.036	13	11	17	17	17	29	27	35	41	47	47	47	53
738.087	15	15	11	19	21	23	29	33	41	47	45	47	53
738.138	11	17	11	13	19	21	27	35	41	41	43	41	57
738.19	11	17	11	15	23	23	27	33	37	45	47	47	51
738.241	11	11	13	15	17	25	29	31	41	45	49	43	53
738.293	11	15	13	15	21	25	29	31	41	45	49	55	57
738.344	13	17	17	17	19	23	29	37	43	41	49	47	55
738.396	15	13	13	17	19	25	29	31	45	41	49	49	55
738.447	15	15	9	19	17	25	27	35	37	45	47	47	57
738.499	11	15	13	17	17	25	25	35	39	47	43	55	57
738.55	13	11	11	15	21	23	29	35	37	41	47	49	55
738.602	13	13	15	15	19	25	25	35	43	39	49	43	55
738.653	11	15	11	13	19	23	27	33	35	43	47	41	55
738.705	9	11	13	13	15	19	27	31	37	41	49	53	57
738.756	9	15	13	11	15	21	25	37	41	51	43	53	55
738.807	9	17	13	15	19	29	27	37	39	41	43	47	53
738.859	11	13	15	15	21	23	27	33	37	45	43	53	57
738.91	11	11	17	13	21	23	29	39	43	39	45	53	51
738.962	9	15	11	15	17	23	27	33	41	41	45	49	51
739.013	13	17	13	17	25	23	29	37	41	41	45	49	45
739.065	15	15	17	17	17	23	27	37	37	39	51	45	55
739.116	9	15	13	17	17	25	29	37	39	37	51	47	51
739.168	9	13	15	13	17	27	27	31	41	39	49	49	51
739.219	13	15	15	11	23	25	27	33	45	45	45	45	57
739.271	11	15	13	19	17	21	27	33	43	43	47	45	61
739.322	13	15	13	15	17	27	27	37	37	41	45	51	55
739.373	11	15	17	15	17	23	27	37	37	41	45	47	51
739.425	11	15	15	15	19	25	29	41	39	43	47	47	55
739.476	11	9	11	17	19	21	27	35	39	41	41	49	47
739.528	9	11	17	19	19	23	27	35	45	43	51	51	57
739.579	11	13	11	15	21	25	31	39	47	45	53	51	57
739.631	11	13	15	15	17	25	29	37	37	47	47	49	57
739.682	9	15	11	13	17	23	29	39	33	45	45	47	55
739.734	9	15	15	15	17	27	27	33	43	43	45	49	59
739.785	9	17	15	17	17	23	23	39	41	43	47	47	53
739.837	9	13	15	13	19	27	27	39	41	43	47	49	53
739.888	11	17	13	15	15	23	29	39	39	45	43	53	53
739.939	13	13	13	11	19	25	31	35	35	41	41	51	59
739.991	13	17	13	15	21	27	29	29	45	45	43	47	59
740.042	11	15	13	15	19	25	25	37	39	45	49	47	51
740.094	9	13	11	13	15	23	27	35	41	39	47	53	55
740.145	9	17	13	15	21	21	31	31	41	41	51	43	55
740.197	11	11	13	19	13	25	23	33	43	45	51	47	59
740.248	7	13	11	15	15	27	29	39	39	41	53	51	55
740.3	11	17	13	13	23	27	27	37	37	45	43	47	61
740.351	11	15	11	13	23	19	25	31	37	43	47	49	51
740.402	9	17	11	11	21	25	31	33	37	45	41	43	53
740.454	11	13	15	17	15	21	31	35	41	39	47	49	53
740.505	9	13	15	11	17	27	29	37	37	41	53	41	53
740.557	15	15	13	13	17	23	29	35	41	41	49	49	51
740.608	9	17	13	13	19	29	29	37	39	39	51	47	53
740.66	11	15	17	15	21	25	27	39	41	39	45	47	59
740.711	11	15	15	19	15	25	29	33	43	39	37	51	53
740.763	11	13	11	17	19	23	27	37	41	43	43	47	59
740.814	9	15	15	17	19	29	29	31	37	39	49	49	57
740.865	11	15	15	13	21	21	27	41	39	43	43	45	55
740.917	11	15	13	13	21	23	29	37	39	39	45	49	51
740.968	11	11	15	17	19	25	27	39	43	43	49	51	57
741.02	9	13	13	17	23	23	29	33	37	43	47	47	61
741.071	13	15	15	13	15	25	29	37	41	41	47	49	53
741.123	9	13	15	17	21	25	29	33	43	43	47	49	53
741.174	11	15	17	13	21	27	27	35	41	41	51	49	53
741.225	9	11	15	13	19	19	25	35	45	45	45	45	53
741.277	11	17	13	17	17	23	27	37	43	49	41	45	55
741.328	11	15	15	15	19	19	27	39	37	39	45	45	51
741.38	13	9	17	13	19	27	21	35	41	43	45	45	59
741.431	13	15	17	17	17	23	33	35	39	47	45	45	57
741.483	11	13	11	17	19	23	27	35	41	35	45	49	55
741.534	13	13	13	13	21	29	29	35	41	43	53	49	57
741.586	11	11	15	13	19	19	33	33	35	47	53	41	55
741.637	11	17	17	11	13	23	25	37	43	35	47	47	53
741.688	9	13	11	17	19	25	23	37	39	43	45	49	53
741.74	9	11	13	13	21	25	25	35	39	43	45	51	51
741.791	13	13	15	15	15	21	31	41	39	45	43	51	51
741.843	11	15	15	19	17	19	27	37	39	49	41	47	55
741.894	11	15	15	15	17	21	27	33	37	43	47	49	53
741.945	11	17	13	15	17	25	25	41	41	45	45	47	55
741.997	13	15	13	15	19	23	25	33	41	43	39	45	59
742.048	9	17	17	13	23	21	27	35	39	43	43	47	55
742.1	11	15	13	17	17	25	33	29	39	43	45	45	57
742.151	13	11	17	17	17	25	29	37	45	43	51	51	59
742.203	13	17	13	17	15	25	27	39	41	41	47	49	51
742.254	11	11	15	17	19	25	25	33	45	41	43	43	53
742.305	11	15	17	13	19	21	31	37	39	41	41	43	53
742.357	13	15	13	17	21	21	25	33	39	45	47	51	55
742.408	11	15	11	13	19	27	29	29	37	47	47	51	57
742.46	9	19	13	17	17	19	33	35	37	43	47	47	49
742.511	11	15	15	15	19	21	29	31	45	39	47	45	59
742.563	11	13	13	17	19	25	25	35	39	41	53	47	55
742.614	9	11	9	15	19	27	31	37	41	39	45	45	55
742.665	13	13	13	17	13	21	25	35	39	41	39	49	55
742.717	9	13	13	13	21	25	29	35	39	43	51	47	49
742.768	13	11	11	13	21	23	29	39	37	45	49	47	55
742.82	11	17	15	15	21	23	23	35	41	39	47	47	47
742.871	9	13	15	15	17	19	29	33	39	41	43	47	51
742.923	13	15	15	17	15	27	27	41	39	43	43	43	53
742.974	11	17	11	15	21	23	23	33	43	43	49	43	55
743.025	13	11	9	17	17	23	31	31	39	45	49	51	57
743.077	13	11	11	13	21	21	25	37	39	41	49	53	53
743.128	5	13	15	15	21	25	27	37	41	37	43	49	51
743.18	15	17	17	13	19	23	27	37	37	43	47	45	61
743.231	15	13	13	17	19	21	27	33	37	41	51	45	49
743.282	9	15	17	15	21	23	23	35	43	43	49	49	61
743.334	15	15	11	15	17	21	31	29	35	41	49	51	53
743.385	11	19	13	15	21	27	27	37	39	45	43	47	49
743.437	11	19	15	15	19	23	25	29	39	41	45	49	53
743.488	11	15	13	13	19	21	27	33	37	49	43	49	57
743.54	9	15	13	15	21	23	27	31	41	43	39	43	55
743.591	11	19	11	13	21	21	25	33	41	41	45	51	55
743.642	13	17	15	19	19	17	23	37	37	37	47	47	49
743.694	13	15	11	15	19	25	29	29	39	37	43	47	51
743.745	11	13	11	15	17	19	23	41	37	39	43	53	49
743.797	11	19	15	17	19	23	29	33	43	41	45	45	57
743.848	11	13	11	17	17	23	27	35	35	39	49	49	51
743.899	13	15	15	13	21	27	27	35	41	45	43	45	59
743.951	11	13	11	13	15	25	29	33	37	37	43	51	57
744.002	13	13	13	17	15	23	25	31	41	41	49	45	59
744.054	11	13	13	15	17	25	23	35	33	39	45	45	57
744.105	7	15	15	17	15	19	27	33	45	45	45	43	55
744.156	9	11	17	13	19	25	29	33	41	41	43	47	55
744.208	11	15	13	15	21	19	29	35	35	41	43	51	59
744.259	11	15	15	13	17	19	33	33	37	41	47	47	49
744.311	9	13	15	15	13	25	29	29	41	41	47	41	51
744.362	9	15	11	15	21	23	29	33	39	43	47	41	47
744.413	11	15	13	15	21	21	29	29	35	39	45	41	47
744.465	13	11	15	15	15	21	27	33	37	43	49	49	47
744.516	9	13	13	17	23	23	27	33	39	43	45	39	51
744.568	15	11	15	15	17	25	27	35	35	41	49	53	47
744.619	9	11	15	11	23	23	27	35	39	41	43	47	55
744.67	13	15	13	17	19	23	27	35	39	43	43	47	57
744.722	11	13	13	17	19	25	29	33	37	45	45	45	53
744.773	11	17	17	19	21	21	27	31	35	39	47	45	51
744.825	11	13	17	13	17	29	29	33	41	45	45	49	61
744.876	11	15	15	13	21	23	25	31	37	33	43	43	53
744.927	13	15	13	15	17	23	27	33	39	39	45	45	49
744.979	11	13	15	15	15	21	25	33	33	41	45	51	55
745.03	9	17	13	11	17	23	29	29	35	45	45	45	51
745.082	9	13	17	15	19	19	23	33	39	39	45	49	55
745.133	11	15	11	15	19	23	29	37	41	47	41	43	55
745.184	9	13	13	13	21	23	31	37	37	39	45	45	53
745.236	9	9	17	15	17	23	27	35	37	47	41	45	49
745.287	11	15	13	17	17	21	25	33	43	45	41	45	55
745.339	9	13	15	19	19	27	27	33	35	35	43	47	53
745.39	7	13	15	11	17	23	29	33	41	49	41	55	51
745.441	9	17	9	13	15	19	27	39	45	39	45	49	47
745.493	11	15	13	15	15	23	29	35	37	41	47	49	51
745.544	13	17	13	17	19	17	29	33	39	41	39	47	57
745.596	13	13	15	13	19	23	27	37	37	37	47	41	55
745.647	15	15	11	15	19	15	27	37	37	37	51	45	53
745.698	9	15	9	21	17	19	23	31	31	41	41	43	49
745.75	11	17	15	13	21	21	25	41	37	37	49	47	55
745.801	9	11	13	13	17	25	29	35	41	43	49	43	49
745.853	13	13	11	17	21	23	29	35	39	39	45	41	53
745.904	13	15	11	15	17	25	29	29	41	39	45	45	51
745.955	9	17	15	19	17	23	25	37	35	43	47	39	51
746.007	13	11	11	17	19	25	23	39	39	45	47	47	51
746.058	15	11	13	15	21	21	31	33	43	45	43	45	49
746.109	9	17	13	13	17	21	27	41	37	41	47	47	51
746.161	17	13	13	15	21	23	25	33	41	41	45	45	57
746.212	13	13	13	17	17	23	23	35	39	41	43	45	53
746.264	9	11	15	15	17	21	27	37	41	41	39	43	47
746.315	15	13	15	17	21	25	31	33	35	39	43	49	55
746.366	13	17	15	13	17	27	23	33	35	47	45	41	51
746.418	11	11	15	15	21	21	29	37	41	41	41	49	51
746.469	11	17	15	13	19	25	27	31	37	37	41	43	53
746.521	13	13	11	13	17	25	29	35	41	47	43	45	45
746.572	9	15	15	15	17	21	31	37	33	45	45	49	49
746.623	15	15	15	13	15	25	31	33	39	43	45	53	55
746.675	11	17	15	11	17	25	27	33	35	41	43	41	45
746.726	11	17	15	17	19	25	23	33	39	45	49	45	51
746.777	11	13	13	17	15	25	29	33	35	41	47	43	49
746.829	13	15	11	17	19	23	27	35	37	43	49	47	57
746.88	11	11	13	21	15	21	27	37	35	37	43	45	53
746.932	9	11	13	15	19	23	25	35	37	41	45	43	47
746.983	13	13	17	13	15	21	31	37	41	41	45	47	53
747.034	7	15	15	13	19	27	29	35	35	39	43	47	53
747.086	9	13	13	13	17	21	23	35	37	35	39	43	55
747.137	9	15	13	13	21	27	25	31	39	43	43	45	47
747.188	11	15	15	13	15	25	25	33	33	43	45	49	51
747.24	9	13	17	17	17	23	23	33	41	39	45	45	55
747.291	13	13	15	13	19	19	29	37	41	41	41	41	53
747.343	11	13	11	15	19	21	27	35	37	43	43	39	55
747.394	7	15	17	17	17	21	29	29	33	43	49	47	47
747.445	9	15	13	13	19	17	23	31	39	47	41	47	49
747.497	11	13	13	15	19	21	27	33	41	43	41	45	51
747.548	9	7	15	15	19	23	29	37	37	39	35	45	55
747.599	17	15	11	19	19	25	29	33	37	43	43	41	49
747.651	11	17	13	23	19	23	29	33	37	39	41	43	51
747.702	15	21	13	17	17	27	31	37	35	41	43	47	51
747.753	9	15	17	17	15	25	25	37	39	39	45	45	57
747.805	9	13	15	13	17	19	27	29	41	43	47	47	49
747.856	11	13	15	15	17	25	31	33	43	39	45	41	51
747.908	13	13	13	13	15	25	31	29	35	41	45	45	47
747.959	11	15	13	17	19	25	23	37	43	45	47	45	49
748.01	13	15	13	15	21	27	23	33	39	33	43	45	45
748.062	13	15	13	15	17	25	33	33	39	39	39	43	47
748.113	9	13	13	13	17	25	29	31	39	41	41	39	51
748.164	11	13	15	15	23	19	25	35	39	39	45	47	51
748.216	13	11	15	17	17	23	29	31	35	37	45	45	53
748.267	13	15	15	13	15	23	29	37	35	43	39	37	43
748.318	9	13	13	15	13	21	27	33	35	41	49	47	47
748.37	11	11	11	11	17	25	27	33	37	35	47	47	49
748.421	11	15	15	15	19	21	21	31	39	43	43	47	51
748.473	11	9	13	11	21	25	25	37	43	39	45	43	49
748.524	15	11	13	17	19	21	27	31	31	39	45	43	49
748.575	11	13	13	17	17	25	23	29	43	41	43	45	53
748.627	7	13	13	17	15	19	25	37	37	41	47	41	53
748.678	11	13	13	13	15	23	27	33	39	39	47	51	49
748.729	13	17	9	11	15	21	27	37	39	41	51	41	51
748.781	17	15	15	13	17	23	27	35	33	41	49	47	55
748.832	9	17	15	19	19	19	21	33	39	39	45	47	49
748.883	11	15	15	15	17	19	37	33	39	37	43	43	51
748.935	13	13	15	17	19	21	25	31	37	41	43	39	57
748.986	7	17	15	11	21	21	29	37	35	41	43	45	51
749.038	13	13	13	15	17	23	25	41	39	37	47	49	49
749.089	13	13	15	15	19	25	27	33	37	45	45	41	49
749.14	5	15	9	17	19	23	29	33	39	37	45	45	53
749.192	9	13	15	17	17	19	23	33	45	43	43	39	55
749.243	11	13	15	15	15	21	27	33	41	37	45	45	49
749.294	7	15	13	15	19	25	29	35	37	37	47	45	49
749.346	11	17	15	19	19	25	25	31	37	41	45	47	47
749.397	11	9	11	11	19	23	29	27	35	41	43	39	55
749.448	13	15	15	11	17	21	25	31	37	39	45	43	49
749.5	15	15	15	17	15	23	29	31	41	41	45	47	45
749.551	11	13	13	15	21	27	25	35	37	37	43	39	53
749.602	11	15	15	11	15	17	23	37	35	39	43	49	49
749.654	15	13	13	21	17	23	25	31	45	37	41	47	57
749.705	9	13	17	15	17	23	31	37	35	39	43	45	51
749.756	11	13	17	13	19	21	27	33	39	41	47	45	47
749.808	11	15	13	15	15	27	23	35	37	39	43	45	47
749.859	13	19	13	13	17	25	27	37	43	41	41	43	55
749.91	9	17	11	9	17	21	23	31	43	41	47	49	53
749.962	9	15	11	13	21	21	23	33	37	39	43	41	45
750.013	11	15	13	19	17	21	27	33	37	39	45	41	49
750.065	7	13	9	15	15	21	25	31	37	29	41	43	55
750.116	11	17	11	11	17	19	25	29	37	43	47	47	45
750.167	11	13	15	13	11	21	27	31	41	43	47	45	55
750.219	15	19	11	13	19	21	29	31	37	43	43	43	49
750.27	9	15	13	17	17	23	25	29	33	43	43	45	47
750.321	13	11	9	11	23	23	25	33	33	43	43	47	51
750.373	11	13	13	15	15	21	27	37	45	41	49	47	51
750.424	15	13	11	15	13	19	25	35	37	37	41	35	49
750.475	15	17	13	15	21	21	29	35	43	37	37	47	51
750.527	13	19	15	11	19	19	23	31	41	41	41	41	53
750.578	11	15	13	13	19	21	25	33	39	43	45	49	51
750.629	13	15	13	11	19	21	29	29	41	37	45	41	53
750.681	13	13	15	13	21	23	27	39	43	41	45	43	47
750.732	9	15	15	11	15	23	27	35	35	35	45	37	43
750.783	11	13	13	15	17	21	27	31	41	39	41	43	51
750.835	11	17	15	13	17	25	25	35	41	37	41	45	51
750.886	13	17	11	13	17	23	21	31	37	43	45	43	55
750.937	11	15	15	17	19	15	27	27	35	35	39	45	51
750.989	9	11	13	13	19	27	27	35	39	43	41	43	53
751.04	11	15	15	17	19	21	29	31	37	41	41	45	53
751.091	11	13	13	13	19	29	21	37	35	37	43	39	47
751.143	9	17	15	15	17	23	29	35	39	37	47	47	49
751.194	9	13	17	17	21	19	25	31	31	41	43	47	51
751.245	11	15	11	11	17	25	29	31	35	39	47	45	41
751.297	11	17	15	13	17	21	27	31	39	39	45	45	45
751.348	7	13	9	13	15	23	25	39	41	39	43	41	45
751.399	11	15	13	13	17	21	25	35	39	37	39	43	49
751.451	15	15	13	15	17	19	27	35	39	45	41	45	51
751.502	9	13	11	17	17	21	29	37	35	37	43	39	51
751.553	9	15	11	11	17	23	29	31	35	37	43	47	45
751.605	13	15	11	15	21	25	23	31	37	37	39	43	49
751.656	13	13	13	13	17	25	27	29	35	39	39	41	51
751.707	9	11	15	13	21	27	29	35	45	43	43	43	49
751.759	11	15	13	15	13	27	27	35	39	37	41	41	49
751.81	9	15	11	17	17	19	21	35	39	35	43	47	49
751.861	13	15	13	15	15	21	29	37	39	43	45	41	39
751.912	7	17	11	15	17	23	25	33	39	43	41	43	51
751.964	11	15	15	15	19	23	23	35	37	37	43	45	49
752.015	13	15	15	13	21	21	25	33	37	35	45	41	51
752.066	13	15	11	17	15	21	25	31	33	37	45	41	49
752.118	13	13	13	17	19	21	29	33	37	39	41	39	43
752.169	13	11	11	17	21	23	27	35	37	39	45	49	49
752.22	11	15	19	17	19	27	29	39	39	43	41	41	49
752.272	11	13	13	15	21	17	29	39	37	41	39	47	47
752.323	9	15	13	13	15	23	25	31	39	39	43	43	43
752.374	13	15	9	11	17	19	27	37	39	41	39	45	47
752.426	11	15	9	17	19	25	31	31	35	41	45	41	51
752.477	9	15	15	15	19	21	29	31	37	39	45	45	47
752.528	11	13	15	15	15	25	29	43	39	37	43	45	49
752.58	11	13	13	15	15	25	23	31	39	35	41	49	51
752.631	11	13	13	15	21	23	25	33	39	33	43	45	55
752.682	11	15	13	15	15	19	29	33	35	43	39	45	45
752.734	13	13	13	17	17	23	25	31	41	37	41	41	43
752.785	13	17	11	17	15	25	25	33	41	35	41	45	49
752.836	13	15	11	13	19	23	27	33	31	43	39	43	49
752.888	11	17	13	13	15	23	29	31	39	39	39	41	43
752.939	13	13	9	13	17	21	27	25	35	37	47	39	47
752.99	11	17	15	17	19	23	29	33	31	39	41	39	45
[truncated: 1,902 more rows]
