# Supplementary material for: Fluorescence-based monitoring of the pressure-induced aggregation microenvironment evolution for an AIEgen under multiple excitation channels
Source: Nat Commun. 2022 Sep 6;13:5234. doi: 10.1038/s41467-022-32968-9 (PMC9448794; doi:10.1038/s41467-022-32968-9)
Supplement: Supplementary file 2 — Source Data [file 41467_2022_32968_MOESM2_ESM.zip › Source Data/Supplementary Information/Supplementary Figure 12/Supplementary Figure 12d.xls]

## Sheet: Sheet1
pressure	intensity
0	13
1.79	19
2.48	19
3.72	21
5.4	25
7.39	31
9.4	37
11.36	45
13	53
14.94	57
15.7	65
17	70
19.3	82
