# Supplementary material for: Fluorescence-based monitoring of the pressure-induced aggregation microenvironment evolution for an AIEgen under multiple excitation channels
Source: Nat Commun. 2022 Sep 6;13:5234. doi: 10.1038/s41467-022-32968-9 (PMC9448794; doi:10.1038/s41467-022-32968-9)
Supplement: Supplementary file 2 — Source Data [file 41467_2022_32968_MOESM2_ESM.zip › Source Data/Supplementary Information/Supplementary Figure 13/Supplementary Figure 13a, b.xls]

## Sheet: Sheet1
wavelength	0.1 GPa	0.26 GPa	2 GPa	4.56 GPa	10.1 GPa	D 6.3 GPa	D 3.2 GPa	D 0.5 GPa	D 0.2 GPa	D 0 GPa
400.3	636	1349	225	161	113	170	236	460	1836	1018
401.1	663	1406	245	164	122	169	245	476	1930	1043
401.89	682	1455	267	185	125	187	261	499	2003	1082
402.69	721	1502	283	192	126	189	281	520	2057	1143
403.49	745	1543	298	205	132	203	295	544	2111	1164
404.28	776	1613	323	222	140	210	318	553	2171	1209
405.08	794	1626	333	232	138	224	321	572	2221	1266
405.87	820	1682	353	248	151	234	339	581	2276	1286
406.67	835	1712	371	263	149	234	360	605	2323	1330
407.46	873	1736	391	280	165	249	372	617	2363	1359
408.26	898	1782	409	295	172	259	396	651	2417	1391
409.05	920	1806	429	314	174	282	400	661	2480	1443
409.85	946	1858	450	323	192	289	425	679	2538	1492
410.64	982	1908	467	352	191	311	439	708	2575	1522
411.44	1011	1933	481	364	202	324	447	727	2609	1581
412.23	1046	2004	500	384	208	332	462	742	2673	1609
413.03	1096	2039	526	397	219	349	486	780	2740	1656
413.82	1121	2118	538	411	230	374	502	797	2802	1715
414.62	1159	2167	569	431	233	379	514	829	2873	1763
415.41	1203	2239	585	452	251	388	524	858	2964	1822
416.21	1248	2299	614	468	256	406	542	885	3036	1891
417	1306	2366	644	491	265	427	553	921	3106	1950
417.79	1356	2469	664	505	279	433	560	964	3161	2022
418.59	1412	2516	681	516	284	453	581	971	3271	2093
419.38	1463	2621	713	537	300	457	596	1024	3365	2167
420.18	1539	2698	745	556	308	473	620	1072	3440	2238
420.97	1591	2793	780	576	319	503	631	1106	3529	2297
421.77	1651	2855	804	591	331	509	643	1130	3614	2369
422.56	1690	2920	842	622	345	519	656	1171	3708	2428
423.35	1754	3011	870	636	358	535	679	1226	3774	2498
424.15	1810	3097	915	660	373	546	695	1259	3848	2580
424.94	1857	3158	951	687	381	563	717	1308	3924	2646
425.73	1927	3239	971	705	392	563	728	1318	4000	2686
426.53	1995	3290	1013	729	414	580	748	1361	4079	2746
427.32	2050	3361	1063	749	423	597	770	1389	4142	2823
428.12	2110	3401	1094	773	431	623	783	1442	4182	2879
428.91	2152	3450	1138	799	444	632	807	1468	4254	2918
429.7	2197	3521	1168	833	462	657	838	1511	4290	2995
430.5	2236	3558	1214	859	479	661	856	1539	4301	3024
431.29	2286	3573	1238	891	493	685	895	1574	4325	3059
432.08	2325	3606	1289	906	504	694	917	1610	4351	3110
432.87	2371	3653	1336	942	511	703	930	1648	4384	3142
433.67	2420	3659	1360	959	530	727	964	1674	4393	3180
434.46	2462	3683	1390	984	541	741	984	1700	4433	3213
435.25	2492	3734	1439	1030	562	758	1011	1746	4471	3245
436.05	2546	3749	1465	1044	575	786	1029	1782	4494	3291
436.84	2572	3783	1507	1097	594	806	1059	1803	4509	3325
437.63	2623	3822	1535	1097	600	812	1090	1814	4525	3368
438.42	2654	3831	1578	1135	614	845	1096	1851	4559	3423
439.22	2706	3869	1607	1178	639	855	1136	1879	4568	3432
440.01	2722	3866	1656	1192	658	866	1162	1916	4613	3473
440.8	2774	3893	1686	1219	664	891	1188	1957	4620	3483
441.59	2798	3941	1723	1253	686	909	1204	1983	4608	3543
442.39	2862	3967	1737	1277	702	920	1224	2012	4624	3583
443.18	2891	4017	1781	1297	723	951	1244	2045	4649	3642
443.97	2933	4027	1820	1326	741	977	1285	2074	4705	3694
444.76	2970	4060	1847	1356	751	994	1308	2125	4706	3726
445.56	3009	4098	1878	1375	769	997	1326	2127	4773	3763
446.35	3050	4135	1918	1423	789	1038	1356	2187	4803	3843
447.14	3076	4168	1945	1454	798	1053	1369	2213	4821	3874
447.93	3135	4181	1971	1474	810	1068	1388	2231	4860	3892
448.72	3148	4205	2017	1496	839	1093	1420	2272	4876	3947
449.51	3190	4219	2031	1526	848	1104	1444	2305	4889	3952
450.31	3234	4283	2075	1549	863	1130	1469	2337	4928	4024
451.1	3284	4283	2092	1575	882	1138	1490	2366	4940	4072
451.89	3315	4319	2151	1583	902	1179	1515	2390	4950	4063
452.68	3343	4334	2169	1632	902	1169	1522	2432	4983	4104
453.47	3373	4371	2210	1651	928	1210	1558	2433	5023	4135
454.26	3391	4382	2231	1696	943	1223	1570	2490	5029	4135
455.05	3445	4415	2269	1714	968	1233	1621	2519	5061	4209
455.85	3446	4424	2298	1746	983	1244	1635	2528	5063	4235
456.64	3488	4420	2336	1772	997	1263	1651	2548	5071	4243
457.43	3494	4427	2357	1792	1014	1284	1686	2581	5078	4274
458.22	3508	4427	2390	1814	1027	1296	1698	2632	5059	4287
459.01	3549	4424	2439	1835	1037	1318	1725	2628	5063	4320
459.8	3575	4469	2443	1856	1059	1341	1755	2643	5071	4324
460.59	3551	4440	2458	1896	1057	1350	1769	2672	5058	4326
461.38	3572	4438	2497	1932	1075	1370	1800	2688	5081	4348
462.17	3596	4448	2540	1941	1117	1390	1833	2680	5026	4351
462.96	3600	4469	2550	1969	1114	1402	1845	2731	5025	4360
463.75	3615	4448	2573	2002	1121	1436	1884	2741	5027	4381
464.54	3609	4416	2592	2024	1148	1436	1906	2763	5043	4398
465.33	3634	4444	2620	2053	1165	1457	1917	2765	5046	4390
466.12	3618	4419	2659	2076	1184	1484	1947	2781	5024	4419
466.91	3625	4402	2683	2102	1186	1498	1962	2811	4990	4413
467.7	3653	4392	2712	2123	1202	1509	1977	2821	5004	4421
468.49	3641	4355	2709	2165	1210	1535	2011	2830	4949	4410
469.28	3641	4379	2716	2168	1231	1541	2039	2856	4921	4410
470.07	3651	4344	2746	2191	1247	1571	2062	2854	4929	4381
470.86	3631	4328	2782	2200	1255	1591	2081	2858	4918	4395
471.65	3643	4308	2776	2227	1271	1585	2095	2867	4869	4376
472.44	3642	4305	2789	2255	1284	1601	2130	2889	4869	4418
473.23	3643	4271	2823	2282	1305	1623	2151	2877	4876	4409
474.02	3634	4296	2827	2290	1316	1640	2164	2887	4839	4382
474.81	3665	4307	2870	2312	1343	1652	2169	2911	4808	4394
475.6	3636	4281	2890	2347	1349	1669	2224	2919	4817	4373
476.39	3618	4241	2878	2331	1351	1714	2227	2941	4774	4361
477.18	3616	4243	2910	2367	1367	1718	2226	2945	4770	4371
477.97	3604	4206	2913	2376	1391	1725	2249	2949	4745	4341
478.76	3595	4194	2920	2404	1391	1740	2251	2917	4695	4325
479.55	3574	4189	2953	2410	1408	1753	2273	2919	4661	4301
480.34	3608	4162	2929	2409	1442	1770	2297	2927	4652	4308
481.13	3574	4118	2952	2424	1436	1791	2320	2926	4604	4283
481.92	3552	4117	2949	2435	1445	1788	2301	2924	4603	4252
482.7	3565	4122	2979	2449	1464	1831	2346	2927	4590	4252
483.49	3530	4092	2984	2449	1473	1837	2353	2939	4554	4239
484.28	3522	4089	3008	2477	1505	1852	2386	2939	4514	4220
485.07	3520	4061	3020	2496	1500	1837	2379	2959	4498	4216
485.86	3502	4037	3013	2533	1532	1886	2397	2952	4478	4207
486.65	3489	4019	3032	2536	1533	1887	2405	2944	4431	4179
487.44	3479	4004	3052	2533	1556	1886	2441	2939	4423	4150
488.22	3449	3960	3054	2535	1573	1907	2423	2957	4385	4156
489.01	3435	3953	3096	2530	1591	1927	2445	2950	4361	4110
489.8	3396	3942	3087	2559	1584	1934	2445	2931	4315	4080
490.59	3394	3917	3082	2579	1614	1956	2461	2922	4305	4047
491.38	3361	3890	3090	2577	1623	1946	2475	2909	4265	4040
492.16	3348	3865	3103	2578	1624	1973	2496	2913	4215	3986
492.95	3325	3846	3089	2585	1632	1961	2478	2916	4181	3966
493.74	3292	3816	3136	2591	1631	1974	2489	2898	4149	3943
494.53	3268	3776	3104	2598	1647	1990	2473	2897	4097	3932
495.32	3229	3762	3090	2603	1665	1992	2504	2885	4050	3884
496.1	3254	3748	3097	2635	1679	1990	2501	2908	4035	3848
496.89	3179	3749	3124	2636	1685	2022	2522	2883	4016	3832
497.68	3183	3713	3124	2639	1714	2027	2508	2894	3964	3832
498.47	3177	3680	3125	2628	1705	2019	2519	2865	3921	3769
499.25	3146	3648	3131	2658	1733	2050	2548	2862	3896	3762
500.04	3098	3614	3129	2665	1720	2030	2529	2854	3875	3715
500.83	3079	3579	3124	2655	1742	2050	2560	2839	3817	3725
501.62	3077	3541	3134	2664	1746	2063	2566	2809	3761	3672
502.4	3025	3535	3136	2649	1751	2061	2541	2823	3731	3643
503.19	3003	3499	3117	2639	1767	2072	2549	2797	3725	3605
503.98	2970	3450	3107	2666	1784	2084	2544	2797	3639	3544
504.76	2934	3444	3124	2669	1774	2071	2553	2783	3606	3546
505.55	2925	3415	3113	2666	1777	2064	2543	2768	3578	3476
506.34	2884	3386	3094	2652	1781	2074	2543	2738	3511	3459
507.12	2863	3348	3087	2660	1807	2069	2567	2765	3468	3425
507.91	2827	3332	3095	2655	1807	2086	2554	2736	3452	3359
508.7	2801	3288	3092	2660	1799	2097	2544	2723	3415	3353
509.48	2786	3293	3076	2660	1799	2092	2563	2738	3381	3332
510.27	2753	3264	3090	2661	1808	2100	2556	2719	3341	3290
511.06	2732	3233	3080	2673	1827	2098	2575	2681	3291	3270
511.84	2690	3213	3077	2665	1824	2097	2571	2694	3275	3254
512.63	2692	3186	3057	2664	1823	2099	2575	2678	3226	3214
513.41	2674	3165	3047	2651	1855	2108	2545	2660	3215	3161
514.2	2636	3157	3055	2668	1841	2119	2552	2658	3173	3152
514.99	2602	3110	3087	2662	1839	2131	2565	2644	3129	3097
515.77	2567	3103	3030	2656	1864	2125	2530	2631	3097	3071
516.56	2543	3062	3055	2660	1847	2129	2555	2615	3049	3041
517.34	2515	3051	3017	2654	1877	2119	2548	2606	3026	3010
518.13	2501	3016	3042	2652	1863	2113	2538	2600	2990	2984
518.92	2482	3011	3035	2611	1897	2147	2542	2589	2973	2961
519.7	2449	2973	3022	2632	1870	2148	2531	2581	2918	2927
520.49	2424	2966	3007	2620	1891	2142	2541	2565	2920	2879
521.27	2407	2954	3015	2642	1890	2135	2532	2539	2887	2877
522.06	2398	2940	3018	2621	1903	2151	2528	2548	2839	2849
522.84	2347	2879	3017	2597	1916	2133	2519	2540	2804	2807
523.63	2338	2897	2997	2611	1904	2157	2521	2536	2761	2776
524.41	2304	2851	3003	2608	1903	2149	2537	2516	2758	2755
525.2	2295	2858	2978	2605	1916	2140	2506	2503	2702	2713
525.98	2263	2834	3002	2604	1930	2167	2526	2493	2693	2701
526.77	2218	2817	2956	2594	1923	2151	2522	2486	2668	2674
527.55	2197	2788	2975	2582	1925	2150	2516	2478	2636	2627
528.34	2190	2754	2975	2567	1924	2144	2510	2456	2587	2580
529.12	2174	2758	2940	2587	1924	2128	2484	2456	2558	2566
529.91	2130	2716	2948	2539	1934	2133	2477	2449	2523	2541
530.69	2095	2695	2932	2545	1913	2151	2470	2397	2498	2506
531.48	2068	2680	2911	2551	1925	2139	2459	2389	2444	2465
532.26	2065	2638	2897	2535	1916	2113	2460	2402	2420	2442
533.05	2050	2632	2877	2503	1917	2133	2447	2370	2395	2409
533.83	2001	2584	2879	2508	1936	2115	2419	2367	2359	2383
534.61	1995	2602	2868	2495	1923	2117	2424	2342	2338	2369
535.4	1968	2596	2871	2509	1916	2123	2419	2335	2315	2330
536.18	1946	2566	2837	2485	1921	2106	2425	2338	2287	2304
536.97	1948	2560	2847	2497	1931	2108	2404	2332	2259	2277
537.75	1921	2543	2830	2477	1940	2087	2401	2316	2243	2258
538.53	1876	2508	2824	2484	1935	2101	2389	2296	2217	2227
539.32	1875	2485	2807	2454	1917	2103	2415	2297	2176	2202
540.1	1833	2473	2796	2455	1927	2073	2380	2275	2159	2168
540.89	1843	2464	2786	2450	1929	2077	2357	2263	2123	2146
541.67	1796	2440	2781	2457	1926	2079	2375	2269	2091	2119
542.45	1782	2428	2779	2419	1918	2071	2360	2254	2063	2087
543.24	1760	2403	2762	2396	1913	2062	2345	2239	2024	2046
544.02	1741	2385	2729	2421	1912	2047	2335	2221	2002	2035
544.8	1712	2385	2708	2403	1894	2044	2304	2188	1987	2008
545.59	1667	2356	2694	2381	1882	2026	2287	2191	1961	1980
546.37	1663	2336	2691	2359	1901	2017	2287	2170	1919	1948
547.15	1631	2313	2672	2352	1881	2011	2280	2169	1895	1924
547.94	1619	2280	2651	2331	1873	2010	2265	2131	1883	1898
548.72	1603	2280	2646	2316	1871	2000	2245	2132	1850	1875
549.5	1583	2248	2618	2312	1854	1995	2215	2107	1811	1857
550.28	1580	2241	2620	2315	1859	2009	2237	2113	1802	1835
551.07	1561	2214	2600	2304	1862	1970	2213	2097	1761	1811
551.85	1536	2185	2576	2269	1862	1970	2210	2080	1737	1775
552.63	1492	2181	2582	2284	1847	1951	2184	2072	1720	1757
553.41	1475	2171	2571	2265	1845	1963	2185	2060	1698	1721
554.2	1464	2139	2538	2242	1818	1970	2154	2031	1657	1704
554.98	1446	2154	2535	2239	1829	1944	2169	2047	1655	1694
555.76	1438	2124	2520	2222	1834	1942	2161	2027	1621	1656
556.54	1416	2099	2493	2203	1826	1910	2134	1997	1631	1632
557.33	1384	2072	2472	2181	1812	1899	2110	2016	1583	1621
558.11	1357	2071	2469	2176	1796	1912	2123	1965	1566	1587
558.89	1351	2062	2436	2162	1783	1907	2098	1967	1538	1562
559.67	1337	2049	2433	2131	1777	1886	2090	1942	1508	1535
560.45	1330	2015	2415	2133	1781	1881	2064	1917	1498	1520
561.24	1311	2018	2405	2123	1763	1863	2054	1922	1483	1495
562.02	1282	1987	2366	2088	1748	1850	2035	1904	1455	1461
562.8	1258	1968	2358	2098	1740	1820	2012	1883	1413	1444
563.58	1255	1949	2320	2060	1734	1842	2002	1855	1405	1424
564.36	1235	1930	2312	2056	1721	1809	1979	1854	1399	1388
565.14	1218	1934	2312	2023	1710	1809	1971	1844	1380	1371
565.93	1202	1896	2271	2011	1702	1790	1956	1824	1346	1363
566.71	1185	1893	2262	2000	1692	1790	1943	1824	1341	1333
567.49	1175	1879	2245	2003	1699	1773	1939	1791	1319	1322
568.27	1151	1871	2221	1983	1690	1769	1920	1783	1300	1309
569.05	1148	1843	2237	1970	1674	1753	1898	1784	1290	1288
569.83	1124	1827	2199	1939	1690	1735	1892	1768	1273	1267
570.61	1115	1815	2190	1935	1658	1732	1882	1751	1238	1238
571.39	1100	1810	2160	1932	1654	1726	1863	1742	1222	1234
572.17	1078	1790	2148	1908	1645	1701	1853	1722	1211	1210
572.96	1065	1775	2138	1912	1629	1704	1821	1716	1202	1197
573.74	1054	1765	2121	1874	1626	1700	1808	1690	1161	1178
574.52	1039	1756	2079	1865	1606	1658	1801	1682	1161	1153
575.3	1024	1724	2067	1862	1585	1667	1793	1674	1135	1143
576.08	1017	1733	2078	1832	1581	1657	1779	1648	1121	1117
576.86	1012	1701	2063	1812	1595	1655	1770	1641	1112	1102
577.64	980	1686	2022	1803	1561	1629	1745	1630	1090	1098
578.42	966	1675	2017	1778	1549	1621	1714	1630	1074	1060
579.2	950	1650	1998	1765	1539	1604	1701	1611	1056	1059
579.98	946	1660	1972	1757	1545	1595	1687	1586	1026	1033
580.76	930	1615	1948	1730	1519	1564	1674	1565	1028	1025
581.54	921	1619	1947	1725	1507	1563	1674	1548	1011	991
582.32	908	1603	1913	1700	1497	1540	1649	1537	988	995
583.1	901	1591	1912	1697	1465	1539	1635	1526	982	967
583.88	884	1582	1883	1664	1473	1526	1626	1519	957	960
584.66	871	1566	1872	1661	1465	1505	1602	1515	962	945
585.44	867	1541	1836	1633	1449	1506	1597	1485	941	916
586.22	847	1527	1834	1632	1445	1481	1578	1485	927	922
587	836	1536	1821	1600	1424	1472	1570	1465	919	893
587.78	819	1507	1808	1609	1415	1473	1551	1471	892	878
588.56	828	1514	1787	1583	1417	1466	1543	1455	886	867
589.34	800	1496	1771	1576	1403	1433	1522	1439	873	868
590.11	795	1472	1750	1548	1384	1419	1515	1419	872	844
590.89	782	1450	1747	1543	1393	1415	1484	1415	837	829
591.67	784	1444	1721	1537	1366	1409	1484	1387	838	820
592.45	759	1453	1693	1509	1356	1389	1462	1386	823	801
593.23	744	1422	1676	1500	1345	1371	1452	1358	818	781
594.01	731	1410	1670	1487	1334	1370	1440	1346	807	782
594.79	733	1404	1641	1463	1314	1350	1418	1347	798	771
595.57	724	1394	1629	1445	1304	1335	1412	1314	769	764
596.35	709	1371	1622	1429	1292	1333	1393	1317	764	756
597.12	704	1361	1603	1416	1273	1319	1381	1308	751	736
597.9	685	1340	1579	1405	1255	1301	1381	1281	746	722
598.68	677	1325	1553	1404	1262	1288	1346	1281	713	708
599.46	677	1319	1553	1378	1249	1267	1336	1266	723	693
600.24	669	1307	1525	1361	1229	1260	1324	1252	710	680
601.02	645	1291	1515	1353	1211	1246	1290	1241	692	665
601.79	644	1285	1511	1327	1194	1224	1282	1230	682	665
602.57	629	1276	1480	1318	1201	1214	1275	1204	658	654
603.35	638	1260	1461	1305	1191	1211	1250	1205	667	632
604.13	618	1255	1468	1288	1169	1200	1253	1190	644	628
604.91	605	1235	1418	1278	1159	1181	1237	1169	640	619
605.68	608	1233	1432	1250	1151	1181	1230	1181	634	616
606.46	607	1227	1387	1243	1140	1161	1209	1171	625	602
607.24	591	1211	1407	1239	1119	1141	1197	1144	605	586
608.02	575	1182	1372	1210	1125	1140	1177	1132	612	570
608.79	581	1184	1360	1194	1097	1113	1181	1115	589	572
609.57	572	1160	1334	1199	1086	1118	1146	1110	581	557
610.35	562	1166	1341	1182	1080	1097	1135	1103	578	560
611.13	557	1155	1313	1178	1069	1100	1136	1090	582	543
611.9	546	1136	1300	1158	1060	1089	1121	1077	559	536
612.68	521	1122	1276	1145	1040	1077	1117	1060	549	524
613.46	528	1116	1260	1133	1025	1057	1101	1063	550	517
614.23	527	1102	1254	1130	1025	1052	1085	1037	545	507
615.01	518	1096	1233	1091	1018	1046	1085	1036	528	499
615.79	505	1077	1230	1090	1007	1023	1060	1027	520	495
616.56	498	1091	1204	1084	1006	1016	1050	1017	512	487
617.34	491	1067	1197	1061	976	1017	1040	1010	502	475
618.12	489	1050	1184	1048	967	999	1025	997	497	474
618.89	476	1053	1159	1036	955	982	1012	977	489	455
619.67	472	1033	1141	1041	956	973	993	971	476	456
620.45	466	1032	1149	1020	956	968	997	967	473	446
621.22	465	1012	1128	1007	933	951	985	953	467	441
622	469	1015	1125	1010	924	952	981	939	466	440
622.78	451	1007	1118	984	910	937	960	937	460	429
623.55	452	1001	1102	977	905	932	944	929	453	421
624.33	442	996	1100	967	897	922	942	912	445	425
625.1	433	975	1066	962	887	898	927	913	447	409
625.88	423	973	1061	948	877	899	923	894	435	405
626.65	425	965	1054	937	867	900	907	901	429	404
627.43	424	954	1028	927	870	869	900	880	419	392
628.21	427	950	1016	917	854	868	893	875	417	387
628.98	409	931	1008	897	843	858	884	865	415	380
629.76	409	939	1006	898	839	850	886	858	398	372
630.53	403	925	983	882	826	849	864	841	387	372
631.31	394	912	969	877	824	834	850	840	405	362
632.08	389	912	955	865	802	821	833	828	388	349
632.86	381	895	946	853	794	800	834	812	380	352
633.63	373	878	940	829	779	800	822	805	370	339
634.41	374	869	932	837	771	786	800	790	370	331
635.18	369	876	914	821	760	777	786	778	360	334
635.96	367	854	902	794	761	768	788	780	363	325
636.73	362	842	887	802	745	764	776	771	348	322
637.51	357	833	881	793	731	759	771	752	350	317
638.28	352	823	878	775	733	744	752	752	345	312
639.06	343	815	862	763	726	734	744	735	338	303
639.83	346	808	855	751	712	723	735	726	333	306
640.61	340	798	826	738	708	713	720	718	318	296
641.38	331	789	821	749	700	708	729	711	328	288
642.15	328	777	811	725	690	697	698	697	322	290
642.93	321	776	812	712	687	692	699	699	318	285
643.7	321	768	794	714	662	690	687	692	311	283
644.48	312	748	771	692	659	672	687	682	304	263
645.25	309	748	778	694	647	661	671	661	295	272
646.03	309	746	764	674	643	659	664	668	293	265
646.8	299	737	758	678	638	655	657	654	288	260
647.57	299	730	748	646	626	639	645	654	289	251
648.35	284	706	721	649	611	632	635	631	281	260
649.12	288	704	731	637	611	627	635	634	278	249
649.89	288	715	718	652	614	611	628	619	278	247
650.67	281	697	706	631	596	614	614	621	269	239
651.44	277	692	698	628	591	599	611	611	269	243
652.21	277	681	697	619	577	593	587	604	261	235
652.99	274	672	677	605	569	585	587	594	259	231
653.76	267	655	668	593	559	579	581	587	257	221
654.53	266	662	663	595	568	571	584	582	252	215
655.31	262	649	657	586	554	563	571	572	243	209
656.08	254	645	636	571	544	552	569	573	244	211
656.85	259	627	626	569	531	547	547	554	238	215
657.63	243	623	630	551	524	532	541	551	230	203
658.4	251	621	619	570	529	531	536	540	232	205
659.17	250	615	618	547	509	523	517	540	229	200
659.94	245	612	595	529	508	512	519	521	226	201
660.72	236	597	592	518	506	509	510	521	228	195
661.49	232	598	581	523	498	500	503	516	222	187
662.26	230	600	578	510	492	491	496	511	216	184
663.03	227	576	571	510	479	491	494	509	209	183
663.81	225	575	560	500	473	482	483	503	207	185
664.58	223	565	548	489	469	475	482	486	200	174
665.35	223	561	536	476	458	473	470	481	192	181
666.12	217	558	541	475	449	465	464	484	200	168
666.89	218	543	522	472	450	450	458	467	195	167
667.67	211	535	517	456	448	451	446	470	193	165
668.44	211	532	509	461	441	440	450	464	187	167
669.21	202	529	513	455	429	436	437	453	184	158
669.98	200	520	502	441	425	431	439	443	184	160
670.75	193	512	487	430	430	425	432	444	181	156
671.52	194	504	494	434	414	414	424	432	181	150
672.29	191	496	482	424	408	406	417	424	170	148
673.07	193	492	468	426	400	405	409	425	172	149
673.84	193	489	461	416	393	407	405	423	170	146
674.61	194	478	467	417	398	400	411	415	169	149
675.38	191	480	461	406	387	388	402	399	166	142
676.15	185	470	439	399	378	382	384	414	163	135
676.92	183	472	435	396	374	382	386	396	163	136
677.69	176	464	428	381	370	381	380	384	155	136
678.46	172	460	420	382	369	373	379	386	163	130
679.23	164	453	411	380	353	366	370	381	152	130
680	175	438	413	358	353	352	364	375	153	133
680.78	165	439	403	359	350	351	353	364	150	126
681.55	166	428	404	358	344	349	351	365	147	126
682.32	162	431	393	350	340	336	345	357	148	121
683.09	162	426	390	351	331	341	346	359	147	121
683.86	155	414	381	344	328	331	337	359	138	116
684.63	160	415	367	330	326	332	323	347	141	116
685.4	149	402	366	330	312	322	327	330	133	113
686.17	150	396	369	313	303	318	320	344	135	110
686.94	148	393	357	326	311	311	307	329	133	107
687.71	142	386	357	313	302	306	308	319	131	106
688.48	145	379	351	311	293	300	305	322	130	105
689.25	145	381	340	309	294	302	302	320	129	110
690.02	142	375	337	307	292	300	297	311	119	112
690.79	142	379	334	300	295	300	297	309	129	109
691.56	146	372	329	298	275	286	287	308	119	106
692.32	138	379	324	290	273	285	290	307	127	112
693.09	134	372	324	285	272	281	288	311	127	121
693.86	136	374	326	292	273	285	297	307	133	126
694.63	139	368	315	290	277	292	288	303	132	119
695.4	133	357	316	288	274	293	290	287	120	107
696.17	128	339	313	290	282	294	275	286	114	101
696.94	132	333	296	281	283	284	266	279	109	96
697.71	125	329	297	269	283	269	251	271	109	87
698.48	122	326	287	254	270	257	256	269	109	88
699.25	119	329	288	259	256	245	251	260	110	88
700.02	118	320	274	246	248	245	241	261	99	87
700.78	116	315	270	242	239	246	235	259	103	82
701.55	116	314	267	239	230	237	234	251	104	83
702.32	116	303	260	236	228	234	229	249	97	76
703.09	112	301	258	234	229	226	225	243	93	80
703.86	108	298	264	232	217	224	231	248	95	76
704.63	114	296	259	232	211	224	231	235	96	81
705.39	112	288	252	219	217	220	225	236	100	77
706.16	110	284	248	221	206	216	213	225	92	79
706.93	100	279	235	212	210	216	212	227	91	73
707.7	104	274	240	219	206	214	206	229	92	74
708.47	98	274	228	205	196	202	201	213	81	70
709.23	97	270	227	209	203	201	201	216	86	71
710	99	266	221	201	192	195	194	209	83	68
710.77	100	266	222	199	192	197	200	214	86	69
711.54	101	257	215	198	190	195	185	210	82	69
712.3	92	257	213	198	188	187	188	201	79	64
713.07	93	250	215	194	181	183	183	206	80	64
713.84	92	251	210	186	177	175	184	197	79	64
714.61	91	240	206	181	175	175	178	197	79	62
715.37	90	240	190	182	172	181	175	189	74	57
716.14	87	233	194	175	171	174	172	185	74	59
716.91	84	228	195	179	167	166	172	177	77	59
717.67	83	228	189	171	172	158	163	182	70	57
718.44	82	228	193	163	158	164	163	184	69	60
719.21	84	223	181	162	155	160	159	176	71	52
719.97	75	223	180	158	155	158	159	172	67	54
720.74	77	215	169	155	151	154	157	165	68	53
721.51	80	208	172	156	148	151	157	164	63	51
722.27	73	194	163	146	142	150	145	159	60	44
723.04	78	201	162	148	143	150	142	156	61	47
723.81	74	200	166	147	148	149	145	161	64	50
724.57	73	200	159	147	141	139	142	150	61	48
725.34	71	193	159	140	131	135	140	146	58	46
726.1	72	190	154	136	134	131	132	141	56	47
726.87	67	189	149	136	129	132	134	147	58	44
727.64	72	190	151	132	132	126	136	143	59	44
728.4	67	183	144	131	127	128	129	144	58	44
729.17	67	183	142	130	125	130	123	140	54	46
729.93	67	178	138	132	123	125	124	142	53	42
730.7	69	169	146	131	122	126	124	144	57	43
731.47	66	180	136	121	117	118	120	135	53	43
732.23	67	172	136	122	120	119	123	137	55	43
733	63	167	131	122	116	114	114	132	53	40
733.76	67	166	129	117	114	117	119	130	49	42
734.53	61	166	127	111	108	110	110	127	46	37
735.29	60	162	128	117	113	118	113	128	51	42
736.06	55	157	123	113	110	107	111	120	48	40
736.82	62	157	130	111	110	110	110	122	49	38
737.59	57	160	119	109	106	108	106	122	46	37
738.35	59	161	125	111	103	109	112	125	48	37
739.12	60	152	114	104	103	98	102	118	47	32
739.88	57	149	121	105	101	106	104	116	46	37
740.65	53	143	115	107	100	97	103	119	45	35
741.41	60	149	112	98	99	99	100	113	42	36
742.17	53	148	109	98	97	102	95	113	45	33
742.94	49	139	110	96	94	100	95	109	43	34
743.7	55	144	110	102	96	97	92	108	42	31
744.47	45	138	105	88	87	86	92	100	39	26
745.23	48	135	106	95	91	90	88	100	41	32
746	50	131	104	95	87	93	90	111	42	34
746.76	51	137	106	95	90	93	89	106	45	31
747.52	48	135	100	87	83	92	89	103	39	27
748.29	51	132	100	88	85	87	89	102	42	29
749.05	50	128	99	86	82	87	87	92	37	27
749.82	44	123	95	85	83	88	84	97	36	31
750.58	50	123	93	87	83	83	85	97	36	28
751.34	47	121	97	81	82	83	82	96	36	31
752.11	50	124	92	86	75	82	76	90	34	29
752.87	46	109	88	79	74	76	81	84	34	24
753.63	47	115	91	83	76	78	78	93	35	28
754.4	42	114	83	71	73	77	73	85	33	24
755.16	44	113	82	70	73	76	71	80	34	26
755.92	43	113	84	73	73	73	69	82	33	26
756.69	41	106	82	71	67	74	70	80	32	26
757.45	42	108	79	73	69	70	68	80	35	25
758.21	38	104	78	70	68	71	70	80	33	25
758.97	41	106	80	71	64	71	66	81	31	26
759.74	44	108	79	70	65	71	66	77	34	25
760.5	36	105	75	66	63	62	65	79	29	24
761.26	39	99	75	67	65	67	70	72	33	22
762.02	33	101	71	68	62	66	62	74	30	24
762.79	36	94	66	66	59	61	65	71	30	21
763.55	39	96	70	67	58	63	61	71	27	22
764.31	37	96	69	56	56	60	59	67	28	22
765.07	35	93	62	62	62	58	61	70	27	19
765.83	31	87	67	59	53	59	61	65	26	21
766.6	38	92	66	59	56	58	62	72	30	23
767.36	36	88	63	55	57	60	56	64	28	19
768.12	31	90	58	56	54	57	54	62	24	16
768.88	32	86	63	55	56	52	55	60	27	20
769.64	34	87	62	56	51	60	55	63	25	22
770.41	32	82	61	50	49	50	51	60	25	19
771.17	29	84	58	56	48	53	52	61	25	18
771.93	37	83	62	58	50	59	55	65	25	19
772.69	28	76	54	50	47	52	50	58	22	18
773.45	32	76	56	50	45	51	51	60	24	13
774.21	28	79	54	49	48	51	50	62	25	19
774.97	33	83	58	54	49	54	52	61	27	18
775.73	28	73	53	45	44	46	47	51	23	16
776.5	29	77	53	52	43	46	50	51	23	17
777.26	21	70	46	41	36	45	41	52	15	15
778.02	27	71	48	48	42	44	44	53	22	16
778.78	31	71	55	46	44	45	44	51	20	15
779.54	27	71	49	42	45	38	44	47	22	14
780.3	23	66	44	38	39	42	45	46	18	15
781.06	30	67	46	45	42	44	41	51	25	16
781.82	25	64	47	45	42	41	40	51	23	16
782.58	29	67	47	45	42	43	43	49	22	18
783.34	26	61	44	40	41	39	39	50	18	14
784.1	22	58	46	40	34	36	37	43	19	12
784.86	27	62	42	40	38	37	39	43	19	13
785.62	23	60	44	35	37	38	38	43	17	15
786.38	26	58	43	40	37	36	37	42	19	14
787.14	19	53	41	34	34	32	34	40	16	13
787.9	27	59	41	42	39	37	35	40	19	16
788.66	22	55	41	35	36	35	33	41	15	16
789.42	22	59	44	39	37	39	36	42	19	16
790.18	17	49	36	30	32	33	34	41	16	15
790.94	25	57	40	33	37	38	36	41	18	15
791.7	19	47	35	30	27	29	32	32	12	10
792.46	24	55	35	37	33	32	34	40	20	14
793.22	18	51	30	29	29	27	28	35	12	10
793.98	19	48	33	30	30	30	30	37	15	12
794.73	22	52	32	31	30	32	30	38	18	11
795.49	20	45	34	31	28	31	31	32	16	11
796.25	22	49	35	32	30	32	33	35	16	10
797.01	17	44	29	28	25	29	30	33	12	12
797.77	20	48	37	34	29	30	29	35	18	13
798.53	16	44	31	26	23	29	27	32	13	10
799.29	18	48	30	27	27	26	24	36	12	10
