# Supplementary material for: Fluorescence-based monitoring of the pressure-induced aggregation microenvironment evolution for an AIEgen under multiple excitation channels
Source: Nat Commun. 2022 Sep 6;13:5234. doi: 10.1038/s41467-022-32968-9 (PMC9448794; doi:10.1038/s41467-022-32968-9)
Supplement: Supplementary file 2 — Source Data [file 41467_2022_32968_MOESM2_ESM.zip › Source Data/Supplementary Information/Supplementary Figure 13/Supplementary Figure 13d, e.xls]

## Sheet: Sheet1
wavelength	0.1 GPa	2.8 GPa	4 GPa	6.4 GPa	9.6 GPa	11.2 GPa	D 10.3 GPa	D 5.9 GPa	D3.8 GPa	D 0 GPa
550	1	22	32	442.333	785.667	1632	475.567	369.467	213.3	4
550.053	4.33333	15	41.6667	420	772	1663.67	479.133	370.5	216.933	3.13333
550.105	-3	16	19.6667	433.667	801.667	1607.33	476.5	374.133	213.6	6.6
550.157	4.33333	10.3333	8	443.333	780.333	1630.67	482.1	372.5	215.433	4.43333
550.21	6.66667	12.3333	36.6667	450.667	791.333	1651	482.533	378.5	219.733	4.3
550.262	-1.33333	19.3333	27.6667	431.333	794.667	1632	481.133	374.833	218.633	4.76667
550.315	7.66667	18.3333	37.6667	431	803.667	1650	480.133	373.867	218.9	4.46667
550.367	6	21	27.3333	445	793	1657.67	480.6	372.1	216.7	3.8
550.419	11	17.6667	36.6667	434.667	787.667	1685.67	487.933	375.433	221	4.83333
550.472	-4.66667	23	26.6667	453.667	792.667	1680	486.1	373.6	218.6	4.36667
550.524	-6	24	23.3333	429.333	827	1679.67	489.767	380.267	217.933	5.13333
550.577	1	17.3333	30.3333	441.667	807.667	1702	484.933	376.767	220.2	4.13333
550.629	3.66667	14.3333	28	443.333	781.333	1694.33	485.533	378.467	223.2	4.6
550.682	0	13.6667	37.6667	455.667	808	1681.33	485.567	380.6	218.667	4.63333
550.734	0.66667	20	20.3333	443	798.667	1685.67	489	378.567	221.8	5.26667
550.786	11	17.6667	23	468.667	813.667	1723.33	491.7	380.967	219.1	5.06667
550.839	3.33333	22.3333	32	446.333	804	1726.67	489.367	379.3	221.333	3.46667
550.891	6.33333	27.3333	48.3333	439.333	809.667	1692.67	492.567	380.933	224.233	4.33333
550.944	-0.33333	10.3333	26.3333	462	799.333	1705	491.667	378	219.167	5.16667
550.996	-2.66667	19.6667	27.3333	449	779	1721.67	497.733	382.967	221.333	3.66667
551.048	6.33333	15	30	439.333	807.333	1750	492.367	382.4	225.7	4.3
551.101	-1.33333	23	36	452	799	1707.67	495.967	383.267	222.633	4.36667
551.153	2.66667	15.3333	19.6667	446.667	805	1749	500.567	383.533	222.533	5.06667
551.206	2.33333	7.66667	25.6667	463.333	842	1758	496.033	385.767	224.067	3.43333
551.258	7.66667	11.3333	42	464	813.667	1710.33	500.233	386.567	226.767	4.1
551.31	-1.33333	15	25.3333	455.667	830.667	1720	494.733	384.9	223.333	4.5
551.363	-5	16	27.6667	454.667	811.333	1752.67	498.8	386.733	227.6	4.83333
551.415	19.6667	16	24.6667	473	841	1774	505.233	390.833	224.433	2.76667
551.468	10	9.33333	29.6667	442.333	806	1742	508.1	382.5	224.867	4.36667
551.52	0.66667	22	22	449.667	839	1744	502.267	388.467	223.367	4.36667
551.572	9.66667	13.6667	33.6667	456	841.667	1743	503.467	389.8	223.967	4.66667
551.625	8.33333	16.6667	22.3333	462	833.667	1796.67	505.833	393.467	225.1	4.03333
551.677	2.66667	13	37.3333	455.667	821.333	1758.67	509.1	386.433	228.5	4.6
551.73	6	18.3333	29.6667	459.667	822	1743.67	508.2	395.067	227.4	5.5
551.782	-1	12.6667	36.6667	463	843.333	1769.67	507.633	391.733	223.133	4.5
551.834	12.6667	7.66667	39.6667	451.667	839	1779	513.333	393.733	226.2	3.76667
551.887	-3	18	31.3333	454.667	824.333	1781	512.133	390.2	227.2	3.93333
551.939	10	12	21.6667	452.667	825.667	1763.67	516.3	393.7	228.1	4.53333
551.992	12.6667	27.3333	35	462	866.667	1766	522.133	394.233	225	4.1
552.044	9	18	28	463	825	1794.33	511.5	393.367	225.567	4.2
552.096	3.33333	15.3333	36.6667	464	833	1774.33	520.167	399.1	228.667	5.16667
552.149	-4	13.3333	16.6667	454.667	857.667	1777.67	514.167	400	229.733	4.6
552.201	-3.33333	24.3333	18.3333	462.667	835	1838.67	522.667	401.2	229.667	3.83333
552.254	-7	16.6667	27.6667	455.333	851.667	1775.33	519.767	396.533	228.8	4.13333
552.306	2	23.6667	33.6667	455	875.333	1797.33	519.167	396.5	230.733	2.6
552.358	0.66667	21.3333	24.3333	470.667	846	1840.67	523.6	400.167	229.833	4.6
552.411	-2.33333	17	26.6667	465.333	842.667	1821.33	524.733	397.967	233.467	4.4
552.463	1.33333	4.33333	24.3333	475.667	842.333	1794.33	527.9	405.767	230.6	4.03333
552.516	0.66667	21	34	474	860	1790	528.567	403.433	232.333	4.46667
552.568	0.66667	22	23.3333	458.333	889.333	1807.67	524.333	402.8	231	4.93333
552.62	1.33333	16.3333	31	465.333	863.333	1850	525.433	402.467	232.667	4.66667
552.673	-0.33333	18	35	469.667	849	1834	533.333	405	231.767	4.46667
552.725	3.33333	14.3333	35	483.667	875.333	1835.67	531.633	403.433	231.2	3.7
552.778	-1	14	24	484.333	864.333	1828	531	406.367	229.7	5.53333
552.83	10	13	34.6667	478.667	875	1852.67	532.967	408.567	237.8	4.43333
552.882	-3	18	41.3333	479.667	863	1862.67	541.8	410.6	235.9	3.83333
552.935	0	12	31.6667	500.333	863.667	1843.67	538.333	412.667	234.367	5.53333
552.987	-3.33333	16.6667	31.6667	484.667	874.333	1828.33	537.567	406.567	236.967	5.1
553.04	9	15.6667	21	469	870.333	1832	540	415.067	236.2	4.16667
553.092	-2.33333	20	31	471.667	871.667	1864	542.667	411.633	240.3	4.96667
553.144	-5.33333	15.6667	35.3333	470.333	888.333	1881.67	542.067	410.9	240.067	5.46667
553.197	-6	16	18	497.667	891.333	1890.67	542.967	416.233	239.167	4.86667
553.249	-4	5.33333	30.3333	486	882.667	1874	551.467	411.333	241.433	4.03333
553.302	0.66667	22	31	491.333	883	1863.67	547.1	415.7	238.2	4.83333
553.354	7	19.6667	33	473	913.333	1870.33	549.967	418.1	242.233	5.5
553.406	14.3333	18.6667	23	486	897.333	1887.67	551.867	417.167	241.2	4.76667
553.459	6	15	33	507	894.333	1940.33	552.2	423.633	240.6	5
553.511	2	15.6667	40.6667	486.667	874.333	1932	551.067	422.033	245.967	5.23333
553.563	-2.66667	25.6667	33.6667	504.667	905.667	1935.33	548.167	421.9	241.2	4.66667
553.616	-3.33333	19.3333	30.6667	487.333	903.667	1929	560.333	421.067	239.533	4.16667
553.668	5.33333	19	28.3333	499.333	901.333	1935.33	557.233	425.4	244.567	4.8
553.721	-1	29.6667	46.6667	495.667	896.667	1913	553.467	422.233	243.067	5.33333
553.773	-6.66667	20	26.6667	490.333	911	1955	556.2	430.3	242.733	5.43333
553.825	1.66667	11	25	506.333	897	1948	561.233	426.567	242.9	4.53333
553.878	-7.33333	8.33333	35	474	920.667	1969.33	565.7	426.767	248.8	3.7
553.93	-3	22.3333	36.3333	484.333	909	1950	561.233	429.7	247.767	5.4
553.983	0.33333	26.3333	22.3333	515.667	915.333	1945.33	565.1	424.033	244.633	5.96667
554.035	-5	16.3333	37.6667	494.667	953	1971.67	570.3	430.967	245.1	4.66667
554.087	3	15.3333	33	504.667	922.667	1982.33	567.6	434.567	244	3.6
554.14	0	9.66667	34.3333	478.667	926.667	1961	560.6	432.267	250.1	5.66667
554.192	-0.66667	23	34.3333	512	926	1975.33	568.667	432.467	246.9	5.53333
554.244	5.66667	20	31.3333	510	925.333	1988.33	568.333	433.033	250.067	4.03333
554.297	6	22.3333	39	503	920.667	2002.67	566.367	429.267	247.1	5.03333
554.349	4.33333	17.6667	40.3333	493.333	907	1962.67	569.5	427.033	246.967	4.7
554.402	-1	24.6667	25.3333	504.333	937.667	1980	571.2	435.9	250.733	5.46667
554.454	-2.66667	17.6667	17	517	929.333	2006.67	573.1	436	247.8	3.5
554.506	7.66667	15.6667	33.6667	501.333	891.333	1997	574.6	436.533	251	4.96667
554.559	-9.66667	23.3333	34.6667	491.333	942.667	2005	579.333	432.9	253.433	5.33333
554.611	1.33333	13	28	503	955.333	1971.33	580.367	441.133	246.267	5.7
554.663	-3	7.33333	29	508.333	929	1987.67	574.5	438.4	249.533	4.2
554.716	-7.66667	19.6667	39.3333	505.333	937.667	1973	575.967	440.8	252.467	4.5
554.768	2.66667	17	37.6667	491.667	922	2002	579.333	439.967	251.533	4.76667
554.821	5.33333	28.6667	27	532.667	933	2011.33	580.967	440.367	250.533	4.83333
554.873	5.66667	10.6667	33.6667	517.667	939	2005.67	582.9	440.6	249.4	4.26667
554.925	0.66667	16.6667	41.3333	507.667	936	2037.33	586.267	442.767	252.533	4.93333
554.978	-7	16	31.3333	484.333	951	2006.67	586.267	441.433	250.533	6
555.03	3.66667	22	22.3333	527	946	1990.33	587.9	439.467	250.733	5.7
555.082	-5	11.6667	25.6667	515.333	918.667	2023.67	584.1	439.733	253.7	4.23333
555.135	6.66667	18	36	508.667	928.333	2002	584.8	444.2	257.2	4.1
555.187	2.33333	9.33333	26	508	931.667	2023.67	582.533	442.6	253.033	5.5
555.24	-6.66667	17.6667	31.3333	513	947	2021	587.367	443.133	250.767	5.46667
555.292	4.33333	15.3333	34	495.667	924	1999.67	594.233	442.5	257.733	5.1
555.344	-3	26.6667	32.6667	497.333	937.667	2027.67	589.833	443.3	255.467	4.33333
555.397	-9.33333	16.6667	33.6667	504.667	933.333	2006.67	597.6	444.867	254.867	5.16667
555.449	-10	15.3333	27.3333	516.333	926.667	2011	591.167	444.733	253.067	4.16667
555.501	-3	18	34	520.667	938.333	2018	596.233	449.767	254.333	3.96667
555.554	2.66667	20	35.3333	513.667	956.333	2039	593.133	448.6	258.8	5.76667
555.606	-0.66667	20	24.6667	527.333	957.333	1983.33	602.2	450.2	256.967	5.2
555.659	-0.66667	16.6667	29.3333	506	958.333	2013	600.033	455.3	258.367	5.06667
555.711	-3.33333	24	34.6667	513.667	967.667	2052.33	602.733	453.4	257.633	3.46667
555.763	-0.66667	24.6667	39	510.667	947.333	1994	604.6	453.667	257	5.53333
555.816	4	20.3333	32	507.667	965.667	2027.33	608.833	453.4	259.067	5.56667
555.868	-8	3.66667	22.6667	516	975	2038.67	614.567	459.967	263.033	4.56667
555.92	-6.66667	22.6667	28.3333	530	936	2024	609.3	457.7	265.267	6
555.973	7	24	31.3333	513.667	963.333	2008.33	609.067	459.767	264.067	5.76667
556.025	-1.33333	23.6667	31.6667	547	970	2072.67	609.933	461.733	263.867	6.3
556.077	-3.33333	10.3333	31	541.333	969.333	2078	613.867	459.533	261.333	5.16667
556.13	4.33333	16.6667	36.3333	528.333	980	2063.33	614.833	464.067	267.667	4.03333
556.182	-6	20.6667	40.6667	526.667	978.333	2064.67	616.067	463.867	262	5.16667
556.235	-5.66667	21.6667	29.6667	519.667	974.667	2049	618.1	466.3	267.233	4.5
556.287	6.33333	17.3333	34.6667	515	961.333	2112.67	622.533	465.033	265.467	5.03333
556.339	9.33333	15.3333	44.3333	554.333	969	2060	624.167	469.933	269.367	4.86667
556.392	-0.33333	15.3333	39.6667	518.333	956.333	2090.67	623.4	465.133	267.8	5.76667
556.444	-2.33333	22.6667	20	539	997.667	2099	623.433	469.567	264.933	5
556.496	-2	16	22	541.333	982	2110.67	625.833	471.567	268.767	4.56667
556.549	1.33333	21	45	531.667	987.667	2118.33	630.9	476.533	269.5	4.43333
556.601	-7	26	27.3333	526	1002	2071.33	634.733	471.967	268.4	6
556.653	0	18	36	539.333	995.333	2143.67	630.4	470.467	270.8	5.7
556.706	4	13.3333	25	574.333	985	2149.67	630.733	475.2	271.4	6.13333
556.758	8.66667	22.6667	44	517.667	996	2113.67	631.767	481.067	272.833	5.5
556.81	-7	20.6667	27.3333	534.667	1004.67	2139.67	635.867	475	274.367	5.3
556.863	-2	22.6667	34	555.333	994.667	2121.33	634.933	476.8	270.433	5.1
556.915	3.33333	19.3333	33.6667	537.333	989.333	2167.33	640.667	482.667	274.567	5.26667
556.968	-2	23.6667	40.6667	513	998	2113	633.867	482.833	272.767	5.56667
557.02	-4.66667	27.6667	38.6667	557	1019.33	2115	641.967	481.233	273.533	6.1
557.072	-3.33333	19.3333	13.3333	553.333	1014.67	2172.67	646.233	481.833	275.267	4.2
557.125	0.33333	25.6667	36.6667	542	1011.67	2191	640.567	483.9	274.867	5
557.177	-2	22	33.6667	542.333	1022.33	2159.33	645.033	479.1	273.033	5.73333
557.229	2	14.3333	40	540.667	1002	2199.33	645.567	483.767	276.4	5.9
557.282	0	21.3333	23.6667	544.667	1029.33	2181.67	646.033	486.9	276.267	5
557.334	3.33333	14.3333	41	561	1021.67	2178.67	648.667	484.333	274.133	5.6
557.386	2.33333	23.3333	41.3333	533.667	1033.33	2195	649.3	489.367	276.5	5.46667
557.439	-4	16	41	568	1038	2201.33	653.633	485.367	273.733	6.33333
557.491	-3.33333	12	21	579	1033.33	2214	645.433	486.467	276.433	4.63333
557.543	-0.66667	19.6667	32.6667	550	1027	2209	650.7	488.7	278.167	5
557.596	0.66667	24	35.3333	535.333	1041	2189	648.033	486.933	277.333	4.83333
557.648	1.33333	14	35.6667	567	1009	2190.67	641.933	491.633	275.933	5.36667
557.701	4.33333	26.3333	34.6667	558.667	1034	2253	648.633	487.4	274.167	4.86667
557.753	-0.66667	20.6667	32	560.333	1012.33	2212.33	645.167	482	277.2	4.86667
557.805	6	22	38.6667	540	1030	2184.33	654.367	485.433	280.9	5.2
557.858	-4	20.3333	38	569.333	1043.33	2207.33	656.9	485.6	278.233	5.63333
557.91	-1.66667	26.6667	28.6667	549.667	1042	2217.67	654.167	492.167	278.3	5.16667
557.962	-7	30	46.6667	562	1031.33	2248	657.467	486.4	275.367	5.26667
558.015	-2	23.3333	40.3333	547	1008.33	2229	655.2	493.2	276.9	6.16667
558.067	0	14.6667	32.3333	555	1028	2221	656.5	492.333	280.667	5.3
558.119	-3	15	36.6667	559.667	1054	2256	657	495.033	273.933	5.2
558.172	4	21.6667	37.3333	557	1044	2261.67	656.233	490.3	274.9	4.6
558.224	2	30.6667	33	548.667	1032.67	2211.33	660.967	492.033	273.033	6.2
558.276	3	19.3333	32.6667	557.667	1039.67	2249.33	660.033	488.867	278.567	5.76667
558.329	6	19.6667	34.3333	572	1070.33	2241.67	663.6	489.4	276.3	5.56667
558.381	-3.33333	24.3333	38	567.333	1061.33	2258.67	658.4	493.533	280.8	5.76667
558.433	-14.3333	28.3333	49.6667	549.333	1059	2248	659.733	488.2	278.333	6.6
558.486	-2	20.3333	32.6667	560.667	1078	2267.33	659.833	488.5	279.033	4.8
558.538	2.33333	25.6667	45.3333	578.333	1064	2263.67	668.8	492.4	283.967	4.23333
558.59	4	24.6667	46	566	1052.67	2305	668.2	489.667	281.4	5.53333
558.643	-6	9	39.3333	542.667	1066.33	2234	663.033	498.067	276.033	6.1
558.695	5	18.3333	29.3333	565	1073.67	2255.33	661.4	496	280.133	6
558.747	5.33333	11.3333	46.3333	546	1031.67	2269	667.267	500.567	282.733	4.83333
558.8	9.33333	12.6667	44.6667	554	1061.67	2294	670.033	496.033	284.1	5.53333
558.852	4.33333	14	36.6667	567.333	1059.67	2289.33	670.933	493.367	283.2	6.6
558.904	-3.33333	24	36	579.667	1080.67	2292	678.067	501.6	284.4	6.1
558.957	1.33333	22	32.3333	578.333	1102.33	2282.33	679.233	502.133	289.233	5.23333
559.009	-1.66667	26	47.3333	578.667	1056.67	2287	676.6	503.867	285.2	5.7
559.061	-8.33333	25.3333	38.6667	571.333	1081.67	2322.67	679.067	506.167	284.3	5.63333
559.114	13.6667	11.3333	42	584	1091.33	2293.67	673.567	499.233	288.267	5
559.166	2	16.3333	41	557	1100.33	2307.67	680.3	507.333	288.667	3.86667
559.219	-4.33333	18.6667	41	580	1070.67	2282	681.4	512.633	287.833	5.73333
559.271	2	11	30.6667	578.333	1099.33	2296	682	508.567	288.9	5.33333
559.323	-6	25.6667	36.3333	586.667	1079	2327.33	691.1	505.767	290.133	4.9
559.375	-3.33333	26	48	579.667	1098.67	2344.33	687.933	513.967	290.367	5.23333
559.428	1.33333	19.6667	50	595.333	1101	2324	687.3	509.3	292.567	6.76667
559.48	-10.6667	12	42.3333	587.667	1087	2349.33	693.3	511.3	293.533	5.5
559.533	-8	23	36.3333	584.667	1092	2387.33	698.9	512.833	292.767	6.03333
559.585	-3.33333	21	38.3333	595	1124	2365.33	699.5	518.867	291.633	4.43333
559.637	-0.66667	31.3333	49.6667	604.667	1089.67	2409	699.967	516.167	291.133	6.1
559.69	2.33333	26.6667	31.3333	603.667	1109.33	2366.33	697.4	519.067	295.567	5.86667
559.742	5	25.6667	26.3333	612.667	1110.33	2385	704.333	526.133	296.333	4.6
559.794	0.66667	27.3333	46.6667	586.667	1111	2373.33	697.333	517.767	293.933	5.83333
559.846	1.33333	27.3333	46.6667	584	1110.33	2399	702.6	521.067	295.433	6.7
559.899	-8.66667	34.6667	31	595.333	1117.67	2364	707.133	524.633	296.733	6.23333
559.951	-7.33333	21	34	617.333	1109.33	2412	707.4	522.5	297.267	5.5
560.003	8	19	44	604.333	1120.67	2462	711.933	526.7	295.467	5.86667
560.056	2	13.3333	37.6667	597.667	1115	2426.33	718.267	526.833	301	5.73333
560.108	3.33333	23.3333	30.3333	603.667	1114	2462.33	711.733	531.033	297	6.5
560.161	6	16	38	610.667	1151.67	2453.67	719	530.7	301.6	5.3
560.213	5.66667	34.6667	53.3333	591	1121	2464	720.733	530.967	300.967	5.73333
560.265	-2.33333	22.6667	39.6667	589	1158.33	2457.33	718.2	530.1	300.633	6.5
560.318	-1.66667	26.3333	35	612.333	1133	2479.33	717.5	527.133	306.467	6.3
560.37	-3.33333	29.3333	33	596	1141	2480.67	722.6	531.267	303.667	6.3
560.422	-4.33333	27	53.3333	606.333	1139.33	2481.67	727.633	531.067	301.3	5.93333
560.474	-2	24.6667	39.3333	621	1144	2465	720.4	537.633	304.4	6.1
560.527	-2.33333	22	38.3333	605.667	1122.67	2494.33	719.6	539.333	304.733	6.76667
560.579	6	28	36	615	1147.67	2516	722.967	537.133	301.133	5.3
560.631	2.66667	25	44.6667	623	1165.33	2526	720.933	539.4	303.133	5.93333
560.684	3.33333	21	33.6667	599.667	1149.33	2509	723.233	544.6	304.6	7
560.736	0.66667	28.6667	37	610.333	1164.33	2521.33	730.067	534.633	306.2	5.86667
560.788	0.66667	25.3333	40.6667	605.667	1150	2478.33	729.867	539.267	306.133	4.46667
560.841	1	28.3333	47.6667	627	1166.67	2509	725.233	535.433	302.4	6.5
560.893	-3.66667	20	39.3333	630.333	1151	2491	735.3	541.467	304.567	5.96667
560.945	-0.66667	24.6667	37.6667	625.333	1159.33	2527	731.3	542.4	305.333	6.8
560.998	13	20	49.3333	623	1137	2510	729.267	546.467	306.667	5.83333
561.05	-5	28.3333	54	612	1164	2535.67	742.467	544.233	306.933	5.36667
561.102	12	17	38.6667	612.667	1206.33	2556	731.8	546.333	309.2	7.8
561.155	13.3333	14.3333	34	632.333	1152.33	2510.33	735.933	545.167	308.233	6.5
561.207	-4	26.6667	38.6667	617.667	1161.33	2532.33	738.8	545	308.067	6.36667
561.259	1.33333	31.6667	53.6667	629.667	1163.33	2495.67	737.667	550.267	305.2	6.6
561.312	-8.66667	29.6667	30	606.333	1165.67	2538.33	742.8	547.733	309.933	5.83333
561.364	14.3333	29.3333	40.3333	630	1181.33	2509	738.8	542.667	308.9	5.93333
561.416	8.33333	16.6667	48	604	1181.67	2525.67	743.533	550.6	304.233	5.73333
561.469	-1	24.3333	47.6667	615	1185.33	2492.33	742.767	546.233	309.467	7.4
561.521	7.66667	22.6667	41	626.333	1196.67	2504	743.2	544.9	308.5	6.16667
561.573	0.66667	29.6667	42.3333	622.667	1190.33	2539.67	749.633	552.367	308.733	5.36667
561.626	11	23.6667	61	630	1169	2511.67	740.3	549.9	312.6	6.93333
561.678	10.3333	35.3333	50	625.667	1167.67	2501.67	752.733	544.333	305.8	7
561.73	-6.33333	17.6667	32.6667	636.667	1182.33	2565.67	750.467	550.867	308.167	6.7
561.782	8	26.3333	36	642	1190.67	2532.33	751.733	550.033	308.6	6.03333
561.835	13	23	55.3333	630.667	1149.33	2524	754.433	546.733	312.2	5.9
561.887	-1.33333	28.6667	54.3333	616.667	1185.33	2520	754.033	555.5	310.733	5.96667
561.939	-3.33333	18.3333	36	625.333	1176	2555	757.733	553.6	310.2	6.4
561.992	3.66667	32	53.3333	616.667	1170.67	2558.67	763.2	552.9	315.533	5.76667
562.044	3.66667	25.3333	52.3333	633.333	1181.33	2509.67	755.233	553.967	315.233	7.03333
562.096	-5.33333	25.3333	41	627	1204	2520.67	761.167	549.8	314	7.13333
562.149	-1.33333	35.6667	47	630.667	1203	2564.33	761.7	561.367	312	5.4
562.201	2.66667	23.6667	50	634.333	1168.33	2542	763.167	560.7	316.967	5.4
562.253	2.66667	29.6667	55	644.667	1215	2578.33	763.767	566.467	319.067	5.93333
562.306	-4.33333	21.6667	36	632	1204.67	2548.33	762.933	560.367	314.1	7.53333
562.358	5.66667	27.6667	28	654.333	1224	2552.67	771.867	560.833	320.2	6.53333
562.41	2.66667	30.6667	46.3333	644.333	1201	2579	767.2	566	317.667	5.33333
562.463	-10	32.6667	56	628.667	1207.33	2609.33	770.267	569.9	317.633	6.66667
562.515	2.33333	29.3333	35	641	1220	2594	781.733	569.533	318.367	7.43333
562.567	3.66667	17	43	637	1205	2570.67	775	570.933	319.633	6.33333
562.619	7	30	51	659.333	1227	2606	783.5	574.433	327.6	6.43333
562.672	2.66667	31.3333	49.3333	659	1228.67	2607.67	774	569.033	320.2	7.5
562.724	-9.66667	24.3333	49	626.667	1194.67	2588.67	783.9	575.833	325.433	6.56667
562.776	2.66667	26	52	645	1216.33	2662	787.133	574.267	325.6	7.13333
562.829	-1.33333	24.6667	47.6667	650	1213	2599.67	782.467	578.033	321.967	6.76667
562.881	9	25.3333	58.3333	672.667	1224.67	2635.33	790.1	579.1	324.9	6.53333
562.933	-7.66667	14.6667	41	630.667	1213	2612	787.3	586.733	328.933	6.9
562.986	0.66667	23.6667	44	644.333	1225	2615	788.5	580.2	327.067	5.56667
563.038	-3.66667	35.6667	68.3333	624	1232.33	2628.33	786.233	575.833	329.033	5.33333
563.09	-2.66667	25.3333	60	636.667	1261.33	2621.33	797.333	586.633	326.8	6.83333
563.143	-0.66667	28.3333	44.6667	669.333	1220	2637.33	796.567	586.633	328.2	8
563.195	-4.33333	18	40.6667	684.667	1234.67	2649	802	585.8	331.033	6.26667
563.247	9.33333	31.6667	59.6667	655.667	1221.33	2667.67	794.033	590.6	330.6	5.93333
563.299	2.33333	31	50.3333	663.333	1241	2675	800.433	587.667	334.467	6.23333
563.352	-7	17	42.3333	663.667	1253.67	2661	798.867	586.067	333.533	7.3
563.404	4.66667	29.6667	41.3333	657	1253.67	2674.33	804.333	590.267	333.2	6.66667
563.456	7.66667	17.3333	53.6667	673.333	1239.67	2692	796.767	589.533	335.833	7
563.509	1.66667	35.3333	50	655.333	1247	2704.67	812.1	596.867	331.5	6.53333
563.561	-6.66667	24.3333	44	661	1231.33	2688	815.1	595.333	336	7.66667
563.613	0.33333	34.3333	47.3333	689.333	1242.67	2703	815.467	597.667	331.933	6.66667
563.665	8.66667	30.3333	57.6667	666.667	1208.67	2748	810.267	596.367	337.967	7.3
563.718	-3	30.3333	41.3333	675.333	1238.67	2695.67	813.533	600.867	337.9	8.73333
563.77	-4.33333	26.6667	45	665.333	1247.67	2760.67	817.3	596.533	339.567	8.56667
563.822	5.66667	24.6667	47	672.667	1251.33	2729.67	819.2	599.367	335.7	6.13333
563.875	11.3333	32.6667	58.6667	665.667	1262.33	2747.33	818.1	594.433	338.467	6.23333
563.927	2.33333	20	57.6667	655.667	1274.67	2724	815.567	598.167	336.267	6.63333
563.979	1.33333	27.3333	41	667.667	1273.67	2788.67	822.933	607.8	337.633	7.13333
564.032	6	22.3333	59.3333	676	1262	2774.67	823.667	599.067	339.133	7.1
564.084	-0.33333	35.3333	48.3333	677	1260	2819.33	820.3	593.667	338.067	7.3
564.136	-6	36.3333	45.6667	665.667	1274	2753.33	822.433	608.3	338.9	7.73333
564.188	2	30.3333	49.3333	663.333	1280.33	2769.67	826.133	603.067	341.8	7.06667
564.241	1	12	53	670	1271	2756.67	824.9	602.567	335.733	5.86667
564.293	-1.33333	30	46	673	1288.33	2767.67	825.933	604.967	337.667	8.63333
564.345	-0.66667	28.3333	46.3333	663.333	1291.67	2766.67	825.167	606.033	336.8	7.33333
564.398	6.66667	30.3333	45	680.333	1276	2780.33	827.767	603.833	338.867	7.3
564.45	13	34	49	680.667	1281.67	2787	830	599.567	341.667	6.5
564.502	4	43	59	694.333	1307	2806.67	827.6	607.8	335.367	7.03333
564.555	8	24.6667	45.6667	666	1283	2772.67	827.633	604.2	339.8	8.06667
564.607	5.33333	23.6667	43.3333	683.333	1282	2763	830.533	607.667	338.567	7.03333
564.659	6	32.3333	52.3333	691.667	1257.33	2784.33	827.367	600.467	340.767	7.03333
564.711	-4	33.3333	56	678	1299.67	2805	832.233	602.333	341.133	7.66667
564.764	-7.33333	29.6667	45	664	1293.67	2783	825.1	606.133	338.967	7
564.816	-1.66667	31.6667	46.3333	688	1301.67	2808.67	825.967	605.233	337.6	6.76667
564.868	5.66667	19.3333	47.3333	684.333	1290	2803	837.7	608.067	342.033	6.53333
564.921	0.66667	23	39.6667	686.667	1297	2810.33	839.233	609.133	340.9	8.23333
564.973	7.66667	24.3333	48.6667	676.667	1303.33	2771	828.6	613.533	342.533	8.76667
565.025	7.66667	27	50.6667	689	1292.33	2834.33	837.367	613.633	340.9	6.76667
565.077	6	37.3333	55.3333	686.333	1287.67	2807.33	834.6	618.7	343.967	7.13333
565.13	-1.66667	27.3333	43.3333	668.333	1311	2794.33	834.733	614.767	346.467	7.6
565.182	-4	23	41.3333	685.667	1292.33	2810.67	834.033	611.633	345.2	7.66667
565.234	1.33333	27.3333	48	678	1286	2793.33	844.333	611.167	342.6	7.66667
565.286	-2.66667	28.3333	58	693.333	1285.67	2762.67	846.767	612.633	343.4	6.4
565.339	-1.33333	27.3333	53.3333	692	1291.67	2771.67	849.4	614.467	349.733	8.63333
565.391	4	28.6667	46	697.667	1310.33	2790	840.6	607.033	343.2	6.96667
565.443	7.33333	31	49	684	1308.33	2763	845.567	616.4	345.633	7.43333
565.496	5.33333	25.3333	55	694.667	1296.67	2793.67	848.767	617.5	348.8	7.73333
565.548	-1.66667	29	46.6667	687.667	1321.67	2777	850.2	619.533	349.4	8.23333
565.6	10.3333	27.3333	41.6667	693	1290.67	2833.33	852.2	613.8	351.267	7.26667
565.652	0.66667	32	54	695.667	1314.67	2799.33	859.367	623.833	347.7	6.16667
565.705	-2.66667	32.3333	58	693.667	1333.67	2827.67	858.2	620.967	351.467	7.36667
565.757	-6.33333	20.3333	47.6667	702.667	1309.67	2801.33	852.067	618.1	350.167	8.6
565.809	8.66667	31.3333	46.6667	699.333	1323.67	2809.67	860.767	622.133	353.4	8.26667
565.862	6.66667	36.6667	49.6667	688	1328	2828.33	860.667	627.467	355.533	7.06667
565.914	-3.33333	31.3333	62.3333	686	1321.67	2824	863.633	632.667	353.933	7.76667
565.966	5.66667	25.3333	54	705.667	1302.33	2851.67	867.8	630.833	353.7	9.33333
566.018	5	28.6667	44.6667	684.333	1308.33	2808.67	862.467	627.333	352.233	7.93333
566.071	9.33333	40	59.3333	697.333	1327.33	2824.67	861	623.4	355.2	6.96667
566.123	-2	32.6667	55.6667	692	1317.67	2843.67	864.5	632.767	353.333	9.13333
566.175	0	34.3333	54	694.667	1310.33	2848.67	868.067	637.433	358.6	8.63333
566.228	6	24.3333	46.3333	675.667	1344	2835	872.3	634.367	353.533	6.56667
566.28	-4.66667	17	58	683	1339	2870	872.467	641.767	358.6	7.1
566.332	-3	35.3333	56	715.333	1338	2868.33	885.867	631.467	357.767	7.23333
566.384	4.66667	32.6667	37.3333	690.333	1305.67	2874	878	641.267	358.167	8.26667
566.437	15.6667	36.3333	50	699.667	1320	2879	872.1	638.667	361.8	7
566.489	0	33.6667	55.3333	708.333	1348	2909	885.033	644.633	361.867	6.96667
566.541	-2.66667	23.3333	54	733.667	1332.33	2876.67	881.733	641.6	359.867	8.5
566.593	4	24	49.6667	694.667	1361.33	2902.33	885.4	642.1	359.833	7.43333
566.646	4.66667	34	60.3333	705.333	1372.33	2914	884.5	647.5	361.867	6.5
566.698	-1.66667	35	48.6667	704	1333.33	2939	896	645.9	364.4	8.13333
566.75	3.66667	35.6667	62.6667	705	1344.33	2931	893.433	652.467	363.567	8.83333
566.802	11.3333	24	55.6667	706.333	1332.67	2937	898.133	643	361.633	8.56667
566.855	13.6667	16.6667	52.6667	730.667	1339.33	2978.67	892	653.833	366.267	6.2
566.907	5.33333	31.6667	57.3333	725.667	1329.67	2922.67	893.533	653.433	366.567	7.73333
566.959	-14.6667	26	55.3333	692.333	1351.67	2941	897.067	654.233	367.833	8.23333
567.012	9.33333	43.6667	61	715	1334.33	2959.33	896.133	656.5	365.6	7.63333
567.064	5.66667	34.3333	42	729.333	1358	2974.67	897.167	653.3	367.167	6.83333
567.116	-0.33333	35.3333	56.6667	716.333	1360	2983.33	904.167	654.7	367.7	8
567.168	-9.66667	29.3333	57.6667	737.667	1371.67	3016.33	902.133	652.933	368.1	8.06667
567.221	2.66667	36.6667	49.6667	732.667	1348.33	3010	897.567	657.067	368.2	8
567.273	5	25.3333	43	731	1415.33	3010.67	900.7	659.2	367.567	7.73333
567.325	4.33333	32.3333	49.3333	728.333	1400	3006.67	902.533	655.367	367.3	7.76667
567.377	2.66667	23	50.3333	735.667	1383.33	2993	902.967	658.967	369.067	8.66667
567.43	8	27.6667	47.6667	741	1388.67	3045.67	905.5	654.6	370.533	8.7
567.482	-1	35	54	736	1405	3026.33	903.4	659.7	367.9	6.73333
567.534	-3.33333	29.6667	67.6667	746.667	1388.33	3016.33	902.767	658.3	369.3	8.1
567.586	0.33333	34.6667	60.6667	752	1395	3039	911.433	664.833	371	9.43333
567.639	0.33333	25	44	720.333	1414	3072.67	909.967	656.767	370.367	8.2
567.691	6	23.3333	54	748	1412	3104	911.467	658.467	368.433	7.03333
567.743	1	32.3333	58.3333	738.333	1429.33	3078	907.1	662.367	368.5	8.36667
567.796	0	33	45	748.333	1419.67	3045.67	914	659.333	373.933	9
567.848	-1.66667	23.6667	52	761.667	1420.33	3069	908.933	661.633	368.867	8.5
567.9	10.3333	23.6667	59	730.333	1423	3080.67	908.1	662.033	371.267	6.8
567.952	-10.6667	32.6667	64.6667	742.333	1409.67	3079	917.767	659.967	367.833	8.06667
568.005	2.66667	37	42	746	1409.33	3115	912	661.4	372.2	8.93333
568.057	3.66667	30.6667	47.3333	751.333	1432	3105.67	911.167	657.9	368.4	8.03333
568.109	-2	39.3333	59	760.667	1431	3093.33	910.4	663.9	373.133	7.2
568.161	5	32.3333	65.6667	755.667	1441.67	3095.33	917.4	661.6	365.533	8.76667
568.214	7.66667	37.3333	51.3333	756.333	1423	3128	914.767	659.467	371	8.43333
568.266	1	30.6667	50.6667	753.333	1425	3127	916.633	669.333	371.8	7.96667
568.318	5.66667	37	52.6667	746.667	1458	3119	919.933	663.567	370.033	7.56667
568.37	1	37.6667	63.6667	766.667	1449	3091.33	917.133	666.767	374.567	8.16667
568.423	2	35.3333	49	758.667	1456.67	3080.67	923.933	660.233	374	7.86667
568.475	6.66667	37.6667	55	754.667	1444.33	3113	923.133	666.7	373.467	7.3
568.527	10	27.6667	64.6667	773.667	1435	3125.67	913.467	663.433	374.867	8.26667
568.579	-8.33333	29.6667	69.3333	763.333	1474.67	3083	921.733	669.733	371.167	8.03333
568.632	4	28	54	765.667	1453	3104.33	927.667	668.333	373.067	7.96667
568.684	-5.33333	30	53.3333	754.333	1466.33	3122.67	918.6	664.667	379.5	7.7
568.736	-2.33333	39.6667	71.6667	741.667	1464.33	3113.33	922.067	666.367	375.733	7.8
568.788	-0.66667	31.3333	67.3333	773.667	1429.67	3096.33	924.833	669.6	376.667	9.6
568.841	2	35.6667	56.3333	771.333	1455	3126.33	921.1	666.633	377.267	8.33333
568.893	2	33	63.6667	776.333	1436.33	3111.67	927.267	665	368.633	6.66667
568.945	5.66667	34.6667	59	742.667	1460.33	3169.67	921.7	670.233	373.433	8.93333
568.997	3.66667	30.3333	54.6667	772.333	1439.67	3119.67	934	666.233	374.433	9.8
569.05	1.33333	34	46	781.333	1448.33	3153.33	928.2	670.333	371.233	9.03333
569.102	8.66667	33	61	766	1459.33	3140	925.967	675.767	379.833	8.26667
569.154	9.66667	38	60	735.667	1454.33	3104.67	931.467	669.167	380.733	9.23333
569.206	0	35.6667	63	773.667	1460.33	3119	941	674.667	378.4	9.3
569.259	4.66667	30.6667	61	763	1444.67	3109.67	932.3	679.067	380.833	8.86667
569.311	-2.33333	40.6667	60.3333	755	1449.67	3163	942	683.2	380.733	7.63333
569.363	0	44	66.6667	765	1464.33	3149.67	940.133	679.5	385.6	10.8667
569.415	0.33333	36.6667	53.6667	769.333	1467.33	3149.67	939.967	685.167	379.333	9.9
569.468	4.66667	39.3333	60.3333	777	1483.67	3169.67	944.4	681.433	384.033	9.06667
569.52	-2	44.3333	57.6667	764.333	1446	3148.67	939.967	680.367	382.367	8.53333
569.572	1	36	70.3333	770.667	1473.67	3177.67	942.3	681.7	383.467	9.03333
569.624	-4.33333	39.3333	61	764	1429.67	3185.33	951.067	684.4	384.967	9.2
569.677	6.33333	32.6667	55	786.333	1460.67	3198.33	945.133	692.2	385.3	9.1
569.729	5	29.6667	59	795.333	1431.33	3210.33	956.133	686.033	385.9	7.23333
569.781	2.66667	31.6667	69	773	1452.67	3142	957.267	689.833	387.333	9.46667
569.833	2.66667	30.3333	56.6667	757.333	1464.67	3203.67	960.2	693.633	391.633	10.1
569.886	12.6667	36.6667	50.3333	768.333	1455.67	3162.33	963.867	693.167	385.233	7.56667
569.938	7.33333	39.3333	61.3333	781.333	1451.33	3174.67	959.167	703.133	388.6	8.3
569.99	-0.66667	37.6667	63.6667	761	1474	3188.33	969.033	698.9	390.367	9.83333
570.042	6.33333	32	57.3333	778.667	1495.33	3201	965.067	703.367	394.433	9.46667
570.094	-0.33333	38	55	773.667	1460	3230.67	973.667	701.7	394.033	8
570.147	9	49.3333	59.6667	776.333	1448.67	3248	978.1	701.467	395.967	9.53333
570.199	-2	29	67	771.667	1491.33	3248.33	975.867	704.133	395.267	10.1
570.251	2.33333	28.3333	60.6667	790	1486.33	3215.67	984.867	707.867	395	10.4
570.303	0	37.6667	55.3333	774	1487.33	3216.33	984.8	707.6	396.767	8.76667
570.356	-2.66667	46.3333	67.6667	775.667	1498.67	3209	982.867	708.667	399.233	9.06667
570.408	7.33333	41.6667	69.3333	798.333	1472	3277.67	981.467	711.5	397.2	9.4
570.46	1.33333	32.6667	70.3333	791.333	1493.33	3214.33	986.467	711.167	403	10.0667
570.512	5.33333	42.3333	58.3333	794	1492.67	3257.33	995.667	713.767	397.467	7.96667
570.565	8.33333	40.6667	68.6667	779.667	1486	3272	992.267	721.967	399.3	9.63333
570.617	6.33333	42.6667	55.3333	775.333	1483.33	3267.33	990.933	716.767	403.233	10.1
570.669	-5.33333	33.6667	51.6667	785.333	1503.67	3301	995.7	719.8	404.7	9.93333
570.721	1.33333	33.3333	57.3333	802.667	1534.33	3270	1002.87	722.933	403.933	9.53333
570.774	0.33333	49.3333	62	760.333	1485.33	3284.33	1007.07	726.367	405.933	10.1333
570.826	7.66667	35	53.3333	809.333	1488	3326.33	1003.63	718.833	407.533	10.0333
570.878	-4.66667	35.6667	50.6667	787.333	1506.33	3324.67	1010.43	729.8	402.567	9.13333
570.93	-2.33333	45	64	797.667	1536.33	3334	1004.2	725.167	407.633	8.8
570.982	-1	42.3333	71.6667	789.667	1534.67	3303.33	1010.67	732.033	405.6	9.26667
571.035	-1	32.3333	78	811.667	1523.67	3309.33	1007.73	723.867	400	10.7333
571.087	-2.66667	33.6667	65.6667	793.667	1547.33	3339.33	1015.03	729.767	407.733	9.76667
571.139	6	42.6667	64.3333	807.667	1546.67	3311.33	1016.97	734.8	411.2	8.2
571.191	-1	48	78.3333	789.667	1538.33	3329.33	1018.93	730.067	406.933	10.4333
571.244	4.33333	44	77	836.333	1532.67	3350	1020.57	728.033	406.167	9.5
571.296	5.66667	39	62	797.333	1546.67	3357	1020.47	731.1	412.933	7.63333
571.348	3	47	57.6667	795.667	1529.33	3376.67	1021.73	732.833	403.633	8.96667
571.4	-0.66667	31.6667	73	798.333	1538.33	3325.67	1017.27	734.567	406.7	10.1333
571.453	5.66667	36.3333	61.6667	809	1558	3369.67	1022.77	733.6	407.2	10.5667
571.505	0.66667	42	59.3333	824.667	1507.33	3384.67	1019.93	737.667	411.567	9.1
571.557	6.33333	44.6667	67.3333	814.333	1569.67	3374.67	1024.93	731.5	409	9.13333
571.609	1.33333	33	73	813.333	1532.67	3351.33	1020.07	733.367	407.5	9.36667
571.661	-4.66667	34	74	825.667	1552.67	3393.67	1021.13	737.433	408.433	10.3
571.714	9.66667	31.6667	53.3333	840.667	1577.33	3343	1026.6	734.333	413.3	9.5
571.766	1	40	74.3333	825.333	1586	3381	1022.27	735.467	410.167	9.23333
571.818	3.33333	43.3333	77.3333	806	1583	3372.33	1025.23	732.367	411.9	11.3
571.87	11	48.6667	65.3333	829.667	1573	3342.67	1020.13	735.833	414.9	9.5
571.923	7.33333	40	76.6667	825.667	1563.33	3375.67	1031.47	745.2	411.7	9.96667
571.975	7.66667	47.3333	64.3333	822.667	1553	3451.33	1027.53	728.767	411.7	9.9
572.027	2	49	68	840.667	1571.33	3355.33	1020.83	737.733	416.367	9.8
572.079	-3.33333	39	72	812.667	1551.67	3373	1029.13	746.133	411.833	10
572.131	13.3333	38	63.6667	835	1592	3429.67	1027.03	741.4	412.2	9.03333
572.184	7	48.6667	77.3333	839	1562	3417.33	1030.43	743.467	415.5	8.8
572.236	9.66667	48	74.3333	819.333	1573.67	3376.67	1016.77	743.333	415.1	11.1667
572.288	4.33333	41.6667	52.6667	824.667	1549.33	3344	1031.5	739.233	413.533	11.2
572.34	4.66667	49	76.3333	838	1578.67	3433.33	1035.47	743.333	415.867	9.43333
572.393	13.6667	45.6667	83.3333	817.333	1575.33	3370	1035.93	741.867	416.567	9.46667
572.445	5	53.6667	73.6667	835.667	1596.67	3368.33	1038.9	746.5	417.467	10.3667
572.497	9.33333	49	68.6667	840.667	1593	3389.33	1040	741.233	415.1	8.73333
572.549	11.6667	62.3333	70	830	1611	3432.33	1030.77	744.133	412.2	9.3
572.601	5	70.6667	106.333	863	1609.33	3433.33	1038.5	741.9	418.133	10.1333
572.654	5	81	113	865	1626	3457.33	1039	746.967	412.867	9.66667
572.706	5	90.3333	118.333	849.333	1628	3474.33	1036.2	747.667	417.833	9.93333
572.758	5	117.333	136.667	869.667	1618.67	3440.33	1036.3	743.5	421.167	9.46667
572.81	5	133.333	157.333	859	1630	3469	1033.93	748.233	418.2	10.4667
572.862	5	122.333	132	880.333	1628.33	3428.33	1044.8	741.433	418.567	10.5
572.915	5	121.667	134	889.333	1588	3469	1040.13	745.767	420.733	9.6
572.967	5	113.333	139.333	863.667	1595.67	3473.33	1051.17	750.333	417.133	9.06667
573.019	5	116.333	143.333	883	1585.67	3449.67	1053.13	758.033	417.067	10.0667
573.071	15	78.6667	133.667	836.333	1608.67	3428.67	1051.4	750.933	416.733	10.3333
573.123	9.66667	62.6667	92.3333	848.667	1560.67	3450.33	1052.63	757.133	423	9.6
573.176	11.6667	61.6667	94.6667	844.333	1582.33	3468	1049.3	756.567	418.2	9.43333
573.228	12	57.6667	74.6667	819.667	1601	3488.67	1055.2	756.133	423.867	9.36667
573.28	9	46.6667	72	829.667	1574.33	3474.33	1051.1	756.233	421.367	10.5333
573.332	10.3333	53.6667	56	822.333	1582.67	3469.33	1052.33	756.467	416.333	10.4
573.385	-1.66667	50.3333	78.3333	835.333	1586.67	3437	1059.7	764	421.533	11.2333
573.437	3	47.6667	83.6667	822.333	1562.67	3456.33	1055.07	762.233	425.067	11.5
573.489	1.66667	45.6667	67.6667	817	1538	3422.67	1062.7	761.133	424.833	9.5
573.541	6.66667	45	73.6667	821.333	1585	3452	1064.77	761.533	420.533	10.3667
573.593	22	54	71	832.333	1561.33	3485.67	1063.6	769.133	426.533	10.2333
573.646	5.33333	47.3333	73.6667	833.333	1583.67	3422.67	1066.27	766.833	427.767	10.7667
573.698	-1.33333	44	68	830	1575.67	3491.67	1064.83	762.867	428.1	10.2333
573.75	7	41	78.6667	837.333	1572	3455.67	1083.13	765.867	426.867	9.63333
573.802	5	54.6667	77.6667	808.333	1579.67	3486	1067	770.667	427.433	9
573.854	4.66667	47.3333	80.3333	838	1560.33	3478.67	1080.3	774.267	431.967	11.1667
573.907	-0.33333	36.6667	72.3333	831.333	1590	3490.33	1076.47	773.067	427.633	10.6667
573.959	10.3333	39.6667	73.6667	821.333	1588.67	3475	1077.93	770.467	433	9.4
574.011	5.66667	47.3333	73	831	1597.67	3504	1089.4	777.033	430.2	9.7
574.063	2.66667	45.6667	75.3333	839.667	1570	3465.33	1088.03	776	431.167	11.8667
574.115	9.33333	46.6667	64.6667	834	1583	3478.33	1085.83	776.033	432.867	11.2
574.168	4.66667	56.6667	68.6667	856	1597.33	3456.67	1090.33	784.933	434.433	8.63333
574.22	11.3333	47.6667	78.3333	835.667	1581.33	3511.67	1092.67	778.833	437.533	10.7333
574.272	0.33333	44.6667	71.6667	865.667	1619	3486.33	1091.6	784.4	434.6	12.0667
574.324	-8.33333	41.3333	68	826.667	1600	3502.33	1090.17	783.133	439.2	10.3
574.376	1	51	73.6667	880.667	1597.67	3502.67	1096.2	784	444.667	10.8333
574.429	9.33333	46.6667	74.3333	855.667	1587	3524	1098.2	786.033	432.9	10.2667
574.481	6.66667	48	65.3333	819.333	1642.33	3499.33	1097.5	786.767	439	11.9667
574.533	-0.33333	44	62.3333	837.667	1621	3510.33	1110.5	780.667	437	10.2667
574.585	8.66667	43	69	842	1649	3530.67	1105.43	785	440.967	11.4333
574.637	9.33333	42.6667	88.3333	842.667	1599.33	3559.33	1104.77	789.267	446.5	8.9
574.69	-5	38.6667	64.6667	836.667	1637	3557	1112.73	786.533	442.467	11.4667
574.742	10.3333	47.6667	70	862	1639.33	3542.67	1114.4	792.633	439.8	11.6667
574.794	11	57.6667	64	850.333	1601	3559.33	1110.7	795.167	448	10.8
574.846	2	45	80.3333	857.333	1622.67	3539.67	1101.8	790.8	442.033	12.0667
574.898	-1.66667	46.3333	65	840.333	1642.67	3530	1104.6	797.067	442.667	12.7333
574.951	4.33333	44	68	860.333	1659.33	3538.67	1113.8	799.633	445.933	10.1667
575.003	4.66667	41.3333	83	870	1664	3549	1110.67	792.867	447.133	11.6667
575.055	5.33333	41	83	872.667	1643.33	3541.33	1113.27	799.2	443.7	11.7
575.107	-6	45	78.6667	859.667	1655	3551	1118.93	795.4	446.433	12.4667
575.159	5.66667	36	79.3333	865	1656	3530.67	1107.9	796.7	445.3	10.2
575.211	7	51.6667	89	873.667	1649.33	3547	1114.37	792.4	444.333	12.2667
575.264	2.33333	50.3333	77	866.667	1636.33	3594.67	1107.43	793.3	445.2	14
575.316	8.33333	38	65.6667	861	1677	3571.33	1123.73	799.633	449.5	17.5333
575.368	-2	40.6667	65	869.333	1662.67	3584.33	1111.3	798.033	446.167	--
575.42	1.66667	44	79	891	1634	3617.33	1125.37	804.967	452.6	--
575.472	-7.66667	45.3333	71.3333	881.333	1662	3575	1131.3	801.733	460.233	--
575.525	5.66667	42	68.6667	877	1657.67	3565	1133.8	816.033	464.867	--
575.577	6.33333	47.3333	73.3333	891.333	1661.33	3599.67	1134.53	818.033	474.233	--
575.629	7.66667	52	78.6667	879.333	1677.67	3596.33	1157.2	824.3	481.733	--
575.681	0	43	84.6667	897.667	1684.67	3641	1162.97	838.933	489.867	--
575.733	5.33333	61.6667	68	875	1673.33	3583.33	1159.97	830.367	491.733	--
575.786	6	42	76.3333	885.333	1666.33	3641.33	1153.53	836.433	484.1	--
575.838	4.66667	54.6667	77	887.667	1673.33	3655.33	1143.9	826.2	479.333	--
575.89	-5	46.6667	80.3333	888	1691.67	3639.33	1143.83	813.567	469.5	--
575.942	-1	47.6667	71	911.667	1706.33	3628	1138.2	812.9	468.5	--
575.994	5.66667	43.6667	77	907.333	1692.33	3656	1133.53	816.533	455.5	17.8667
576.046	10.6667	46.6667	84.3333	873.667	1670	3662.67	1127.93	808.033	452.067	13.6667
576.099	1.33333	50.3333	90	888	1699	3654.67	1132.63	811.933	452.6	14.0333
576.151	4	51.6667	78.6667	868	1680.67	3617.33	1133.87	804.6	447.033	12.2
576.203	22.3333	51.3333	74.6667	889	1667.33	3623.33	1130.27	805.4	452.1	12.7667
576.255	9	48.3333	91.3333	882.667	1677	3640.33	1129.53	808.1	444.967	11.8333
576.307	-8.33333	54.6667	75.6667	856.333	1696	3661	1127.7	809.033	448.5	10.8
576.359	13.6667	46	78.6667	867.667	1680.67	3668.33	1125.5	798.4	448.033	11.9667
576.412	0.33333	39.3333	73	877.667	1693.33	3699	1129.63	802.033	444.033	10.5333
576.464	8	43.3333	81	880	1697	3691.33	1126.7	806.733	449.2	12.3333
576.516	3.66667	43	70	887	1701.33	3659.33	1131.2	801.767	449.433	11
576.568	4.66667	44.3333	74	909	1675.67	3698	1136.07	809.133	451.4	12.3333
576.62	8	45.3333	85	871	1683	3717	1130.5	804.9	447.667	9.4
576.673	2.33333	53.3333	84.3333	879.667	1681	3670.67	1127.7	806.4	449.3	11.1667
576.725	0.66667	50.6667	77.6667	886.333	1651.33	3737	1126.97	809.6	450.433	12.9333
576.777	10	45.3333	70	898	1687	3721.33	1132.9	807.967	456.5	12.0667
576.829	7	53.6667	74.6667	901.333	1687.67	3760	1126.63	803.367	455.533	11.1333
576.881	7	60.3333	88	887.667	1694.67	3707.67	1131.43	802.067	448.433	10.1667
576.933	-6.33333	48.6667	79.6667	884	1717.33	3704.33	1131	813	452.233	12.6
576.986	4	41.6667	89.6667	881.333	1704.67	3742.33	1134.13	813.867	452.8	11.2333
577.038	7	49	93.6667	897.667	1692.33	3712.67	1139.27	805.8	447.833	12.2
577.09	13.6667	55	76	883.667	1692.67	3700	1137.07	808.8	456.933	11.7
577.142	5.66667	46.3333	78	885	1723.67	3710.67	1136.57	815.2	450.967	12.0667
577.194	12.3333	48	86.6667	889.667	1702.33	3766.67	1148.03	819.333	448.1	12.5667
577.246	7	56	86.3333	878.333	1704.67	3702.67	1141.1	816.367	452.967	12.0667
577.299	2.33333	41.3333	70.3333	901.333	1690.33	3748	1137.47	821.533	454.733	12.4
577.351	7	47.3333	77	896	1712	3718.67	1156.2	823.567	456.433	12.3667
577.403	7.66667	47.3333	81.3333	897.333	1706	3729.67	1145.23	816.833	456.1	10.8667
577.455	13	61	87.6667	901	1726.67	3767.67	1153.7	812.967	454.533	10.8667
577.507	7.33333	50.6667	80	902.667	1717.33	3735	1153.5	822.8	455.133	12.7333
577.56	6	54.3333	80.3333	896.333	1707.67	3772	1151.1	818.733	455.267	11.9
577.612	3.66667	38.6667	76	906.333	1721.67	3792.33	1153.87	825.833	453.5	10.8667
577.664	7.33333	58.3333	90.6667	903.333	1754	3785.67	1158.9	823.033	461.533	11.4333
577.716	-5.66667	54.3333	89.6667	909.333	1703.67	3742.33	1157.17	824.367	462.7	12
577.768	5.33333	56	82.6667	909	1674	3763	1160.33	823.033	455.4	12.2667
577.82	9.33333	53.6667	83	891.333	1713.67	3790	1169.77	828.3	465.333	10.7667
577.872	-2.66667	41	91	908.667	1715	3793.67	1165.17	830.333	462.633	13.1333
577.925	2	54	81.6667	905	1756	3782.33	1160.93	825.333	460.3	12.1333
577.977	20.6667	48.3333	83	899	1746	3778.67	1167.67	828.167	459.367	10.7
578.029	20.3333	54.3333	88.3333	910.667	1749.33	3793.33	1169	834.2	463.733	10.1667
578.081	10.3333	53.3333	95	908.667	1757	3804.33	1170.7	837.367	464.267	11.7333
578.133	13	49.3333	87	926.667	1758.33	3779.67	1177.9	841.9	463.667	12.6333
578.185	3.33333	51.3333	72.3333	911.333	1766.33	3779	1177.5	831.8	467.333	11.9667
578.238	6	54.3333	84.3333	927	1784	3808.33	1182.6	836.267	464.633	12.0333
578.29	4.33333	52.6667	89.6667	906.333	1757	3861.67	1174.77	841.533	464.433	12.3667
578.342	8.66667	43	73.6667	910.667	1770	3844	1174.83	837.667	465	11.8333
578.394	14.6667	48.3333	83	923.333	1779.33	3786.67	1178.83	838.833	465.5	11.3667
578.446	8	39.6667	96.3333	911	1796	3842.67	1188.3	840.533	467.833	12.0667
578.498	0.66667	48.6667	95	921	1744.33	3845.33	1188.57	839.7	468.533	12.3333
578.551	-3.33333	63.3333	81	942.333	1783.33	3796.33	1188.53	844.267	474.333	13.2
578.603	8	58.3333	73.3333	937.667	1777	3795.67	1196.23	847.7	471.333	10.6667
578.655	13.6667	54	97	928.667	1757.33	3839.67	1193.57	848.5	469.833	12.1667
578.707	3	49.6667	88.3333	912.333	1803	3800.33	1183.27	845.567	473.3	12.5
578.759	6.66667	46.3333	79.6667	938.667	1777	3838	1188.37	841.467	473.167	12.5333
578.811	5.33333	55.6667	84	923.333	1762	3856.67	1192.6	842.567	469.2	13.3667
578.863	13.6667	61.3333	86	919	1778.67	3834.33	1191.47	852.567	471.767	12.0333
578.916	9	50.6667	95.3333	923.333	1773.67	3846.67	1194.27	858.667	468.7	13.4
578.968	-4.66667	51.3333	85.6667	930.667	1812.33	3863.67	1200.13	850.267	467.4	13.0667
579.02	11.6667	52	92.6667	938	1763.33	3879.33	1193.33	844.3	472.933	12.2
579.072	12.6667	53.3333	88.3333	927.333	1786.67	3872.67	1190.67	846.1	475.167	12.1333
579.124	-2.66667	61.3333	100.667	909.667	1808.33	3919.33	1198.7	850.533	477.767	13.0667
579.176	-3	59.3333	84.6667	953.333	1809	3837	1194.17	846.933	473.233	12.1
579.229	9.66667	62	83.3333	972.333	1796.33	3867.33	1201.37	859.233	476.3	12.6667
579.281	6.33333	55	92.6667	949.667	1816.33	3883	1200.77	847.067	473.433	11.8
579.333	-5	57.6667	92	939.333	1789	3892.33	1201.97	859.933	481.667	12.8
579.385	3.66667	61.6667	88.6667	925.667	1760.33	3884	1205.57	861.633	474.367	13.5
579.437	10	58.6667	90	927.667	1824	3906.67	1199.13	854.167	481.833	10.9333
579.489	2	61	100	930	1793.67	3925.67	1196.47	857.467	480.733	12.6667
579.541	6.66667	64.6667	94	955	1827.33	3904.33	1212.37	858.767	477.133	14
579.594	13.6667	44.3333	84.6667	931.333	1777.67	3970.33	1206.47	856.067	479.933	11.5
579.646	8	59.6667	77.3333	969.667	1782.33	3921.33	1194.8	855.233	480	12.5
579.698	-6.66667	63.6667	92	947.667	1780.67	3943	1208.57	861.633	480.167	12.7
579.75	6	64	99	955.333	1798.33	3901	1194.07	859.167	480.1	13
579.802	-1	49.3333	92	951.667	1802.33	3930.33	1210.13	858.733	478.233	12.1
579.854	-0.33333	50.3333	95.3333	948.667	1805.67	3941.33	1214.87	867.367	476.633	12.5
579.906	-2	62	91.6667	947	1811.33	3935	1201.4	858.9	482.233	13.0667
579.959	5.66667	59	92.3333	944.667	1778.67	3962.33	1209.57	861.733	481.167	12.8
580.011	5.33333	59	93.6667	964	1823	3939.33	1205.2	860.867	479	13
580.063	7.66667	59.6667	94.3333	952.667	1806	3958	1216.17	866.667	478.133	12.7333
580.115	7.33333	63	93.6667	936	1813.67	3950.33	1216.67	867.367	477.933	14.4333
580.167	-3.33333	57.3333	91.3333	930.333	1771.33	3941.67	1213.8	861.6	481.5	13.9667
580.219	11	46.6667	93	953.333	1812.33	3950	1221.67	869.033	478.267	11.6667
580.271	0.66667	50.6667	98.3333	957	1793.33	3973	1223.03	868.467	483.833	12.9333
580.324	9.33333	58.6667	98	928.667	1815	4000.33	1220.7	869.367	485.167	13.8333
580.376	3.66667	59.3333	86.3333	935.667	1798.33	3909.33	1215.37	867	485	13.2
580.428	15.6667	59	92	943.333	1797.33	3957.67	1218.6	869	480.2	13.6
580.48	8.66667	60.3333	84.6667	934.667	1784	3988	1215.8	868.8	486.3	13.2333
580.532	-0.66667	61	102.667	940	1808	3974	1221.67	873.067	485	13.9
580.584	3.66667	55	89.3333	939.333	1785.67	3983	1224.57	874.5	481.867	13.9333
580.636	1.66667	52	78.6667	969.333	1784.67	3990	1235.43	876.533	490.4	11.4667
580.689	0.33333	60.3333	93.3333	965.333	1819.67	3973.67	1228.13	878.8	489.367	13.1
580.741	9.66667	58.3333	90	956.333	1813.67	3916.33	1237.73	878.367	483.767	13.7667
580.793	4.66667	64	80.6667	961.667	1780.67	3957.67	1234.87	871.3	490.067	15.4333
580.845	8	67	92.6667	962	1822.67	4017.33	1236.33	876.6	485.433	11.2333
580.897	9.66667	56.3333	107	938	1814	3970	1250.07	880.7	484.567	12.1667
580.949	4.33333	68.3333	99.3333	939.333	1823.33	3958.33	1240.93	875.633	494.3	13.4
581.001	3	72	84.6667	963.667	1873	3964.33	1242.43	883.6	487	12.8667
581.053	14	57.3333	93.3333	951	1824.33	3993.33	1244.73	882.067	494	11.8
581.106	-0.66667	65.6667	86.3333	937.667	1808.33	3971.33	1255.37	883.8	491.933	13.7
581.158	9	55.3333	111.667	945.333	1824	3955.33	1247.2	882.167	489.5	13.5
581.21	9	55.6667	91.3333	950.333	1826.67	3946.33	1251.23	888.767	490.633	13.8
581.262	1	54.6667	94	979.333	1825	3937.33	1258.97	889.233	495.233	13.1
581.314	8.66667	63	93	953	1819.67	3997	1247.4	882.333	489.7	14.0333
581.366	7.33333	60.3333	92.6667	960.667	1818.33	3988	1259.97	891.633	490.4	14.2667
581.418	12	57.6667	96	977.667	1797.67	3994	1258.77	886.367	491.233	12.5667
581.471	14	58	91.3333	949	1833.67	3980.67	1260.03	889.367	496.867	13.8
581.523	15.3333	63.3333	82	970.333	1843.33	3907.33	1259.37	891.1	498.667	13.8
581.575	8.33333	66.3333	78.3333	967.667	1838.67	3986.67	1265.97	901.733	497.633	13.4
581.627	3.33333	70.3333	80.6667	954.667	1833.67	3991.67	1259.3	897.567	496.8	13.6667
581.679	13.6667	90.3333	94.3333	965	1847.67	4026	1266.7	897.733	502.2	13.2333
581.731	13.3333	90.3333	105.333	959.333	1819	3988	1270.77	892.7	498.733	14.2
581.783	9	76.3333	100	964	1837.33	3991.33	1269.3	900.6	493.833	14.3667
581.835	11	52	92	972	1857	3959.67	1277.53	895.533	501.433	12.8
581.888	16	60	102	985	1840	4053.33	1270.43	897.133	503.367	12.2333
581.94	5.66667	65.3333	105.333	975	1866.67	3971.67	1270.9	906.767	502.267	14.0333
581.992	-1	63.3333	94	970	1851.67	4051	1275.93	902.8	500	13.8667
582.044	11.3333	67.3333	99.6667	988.333	1863.67	3985	1278.93	901.467	504.933	13.7333
582.096	10.3333	56.3333	108	961	1838.67	4003.33	1285.13	909.2	506.167	14.2333
582.148	5.66667	67	102.667	973.667	1881	4015	1278.37	908.133	505.9	13.9667
582.2	17	65.6667	94.3333	972.333	1864.33	4062	1275.13	902.7	506.7	15.0333
582.252	13.6667	70	89.6667	954.333	1818.33	4029.67	1288.1	910.9	503.233	14.9
582.305	10.6667	68.6667	112.333	973	1866.33	4039.67	1281.3	915.833	505.967	15.0333
582.357	7	72.3333	112	955.333	1873.67	4043	1292.37	909.5	507.9	15.0667
582.409	6.33333	52.3333	96.3333	975.667	1912	4059.33	1288.87	909.167	506.367	15.4
582.461	11	55.6667	98.6667	978.333	1873.67	4037.67	1286.73	910.967	507.533	13.6
582.513	10.3333	70.6667	115.333	955	1867.67	4074.33	1293.8	918.733	509.7	13.6667
582.565	5.66667	67	102.667	962.333	1874.67	4082	1284.33	914.733	507.333	16.5333
582.617	6.66667	69.6667	99	994.667	1916	4091.67	1295.03	915.3	508.3	14.5
582.669	9.33333	66.3333	86	991	1879	4082	1289.13	916.133	509.867	14.0667
582.721	9.66667	49.3333	108.333	984	1890.33	4085.33	1288.27	912.633	512.533	14.3
582.773	6.66667	75	113.333	975.667	1894.67	4060.33	1301.4	923.467	507.867	15.0667
582.826	-0.33333	61.6667	106.333	992	1909.67	4061.33	1293.13	919.233	506.533	14.2333
582.878	6.33333	63	107.667	983	1869.67	4059.33	1289.93	925.633	506.1	14.2
582.93	5	72.6667	102.667	995.333	1895	4081.67	1293.07	924.433	506.367	13.2333
582.982	6	65.6667	106.333	1001	1884.67	4043	1292.43	922.133	510.567	14.9667
583.034	6	59.3333	99.3333	983	1887	4086	1289.6	914.1	508.5	14.9667
583.086	5.33333	60.3333	103.333	1005	1880.67	4072.33	1294.6	920.567	511.3	13.7333
583.138	2	77.3333	116.667	990	1868	4107.33	1295.47	919.467	509.167	16
583.19	5.33333	64	111	978	1879.67	4109	1298.77	913.667	515.433	15.1667
583.243	7.33333	51	102.667	1012.67	1890	4115	1291.9	923.567	508.767	13.3333
583.295	4.66667	61.6667	98	967.667	1885.33	4094.67	1295.9	921.4	511.433	13.5667
583.347	0.33333	71.6667	124	986.667	1887.33	4139	1295.67	926.633	510.167	15.3
583.399	10	69.6667	107	993.333	1898.33	4174.33	1295.5	919.633	508.8	15.4
583.451	5	69	89.6667	1004.67	1929.33	4180.67	1292.47	922.167	509.133	14
583.503	20.6667	63.3333	97.6667	1012.33	1896	4190.33	1295.9	923.667	513.067	15.5
583.555	-1.33333	76.3333	101.333	1008	1918.33	4154.33	1301.37	915.267	504.8	15.4333
583.607	6.33333	67	92.3333	989.333	1908	4102	1299.57	922	511.9	15.1667
583.659	0.66667	67.6667	100	997.667	1907.33	4188.67	1287.23	923.833	513.867	15.2667
583.711	22.6667	70	100.333	984	1898.67	4202	1295.4	916.967	509.167	15.4667
583.764	7.66667	62.6667	117	991	1915.67	4210	1293.5	923.667	505.567	16.1667
583.816	9.66667	56.3333	112.667	988	1906	4129.67	1295.67	919.667	516.3	17.3333
583.868	9.33333	61	95	1007	1904.33	4206.67	1295.87	918.033	514.533	14.9
583.92	8	77.3333	116.333	999.667	1899.33	4212.67	1298.7	917.567	511.967	14.5
583.972	9.66667	67.3333	111	1005.67	1881.33	4219.33	1293.8	924.433	505.267	14.9667
584.024	7.33333	64.3333	105.333	992.333	1903.33	4208.67	1297.73	919.4	509.3	15.1
584.076	7.66667	67.6667	108	1005.67	1898.33	4216	1295.67	924.033	508.633	14.9667
584.128	11.6667	74	98	1003.67	1909	4171.67	1299.83	926.1	512.367	14.7333
584.18	5	65	117	1005.33	1912	4166.67	1304.6	916.467	516.133	16.4333
584.232	2.33333	69.6667	118.667	1007.67	1916.33	4234	1302.13	915.733	513.867	14.6333
584.285	14	67.6667	96.3333	980.333	1908	4178.33	1313.17	920.333	510.6	14.9667
584.337	12.6667	70	119.667	1003	1903.33	4215.67	1296.43	923.633	510.267	16.3333
584.389	10.6667	70.6667	109.333	993.667	1918	4222.67	1302.83	920.733	511.6	16.4667
584.441	4.66667	67	102.667	1003.67	1921.33	4204.67	1302.1	917.2	516.2	15.3
584.493	6.33333	74.3333	106.333	1012.67	1885	4208.67	1306.03	928.967	513.6	15.7333
584.545	16.6667	70.6667	109.667	1007.33	1951.67	4226	1309	926	513.833	16.2667
584.597	8.93401	67.9906	119.565	1009.63	1932.04	4228.5	1312.83	924.7	516.967	15.7
584.649	10.0994	56.467	106.327	1019.93	1913.02	4208.75	1311.17	924.967	515.567	15.2667
584.701	14.2971	72.478	105.612	997.458	1918.58	4212.96	1313.57	928.407	514.724	16.1704
584.753	15.1169	86.1729	119.541	1021.58	1942.93	4209.34	1312.31	918.468	515.602	17.0247
584.806	12.7449	85.0038	107.542	1022.09	1947.88	4219.62	1311.71	924.845	514.143	16.3823
584.858	5.90359	62.3165	121.854	1016.18	1943.92	4179.32	1319.7	929.334	523.853	15.8914
584.91	13.0918	79.148	103.364	1003.21	1928.97	4231.48	1321.06	932.773	526.51	15.4349
584.962	10.2212	65.4551	118.957	1013.56	1921.38	4212.2	1317.55	928.713	523.496	16.7485
585.014	7.13821	67.773	119.547	1006.69	1931.9	4203.81	1319.22	930.002	522.246	16.4738
585.066	5.67532	71.7534	96.9538	1023.73	1968.88	4211.23	1310.01	934.219	521.949	15.4722
585.118	2.13089	62.1654	120.537	1006.51	1925.22	4222.58	1315.9	940.806	521.174	15.6487
585.17	9.72275	75.3889	119.504	1017.08	1959.54	4197.94	1316.53	942.82	527.994	16.8107
585.222	8.02648	63.2313	121.323	1010.77	1942.97	4168.12	1328.82	933.142	526.86	17.61
585.274	9.48079	61.025	105.528	1027.63	1952.75	4190.88	1319.52	936.858	526.039	16.294
585.326	10.6216	71.2115	115.355	1008.3	1942.08	4198.89	1325.86	944.573	523.858	15.5864
585.379	9.02808	82.5809	122.624	1012.57	1925.64	4204.38	1329.22	945.152	522.73	15.3868
585.431	5.405	71.9141	114.577	1024.86	1972.21	4192.75	1324.97	947.336	525.556	15.8469
585.483	6.62072	69.1491	110.324	1016.84	1960.36	4201.76	1334.43	945.576	526.385	15.5065
585.535	15.59	75.6821	114.55	1038.5	1964.28	4182.58	1337.56	948.355	527.029	16.3728
585.587	5.76703	74.1252	119.53	1020.27	1954.75	4230.29	1333.23	948.55	528.974	16.5533
585.639	6.0359	63.2343	100.329	1043.16	1977.35	4171.23	1336.23	952.839	528.268	17.1695
585.691	3.52326	75.8104	107.608	1027.74	1958.81	4224.69	1334.85	953	533.033	15.1404
585.743	13.1354	78.3016	111.172	1032.57	1985.98	4209.82	1333.12	958.904	531.962	16.5885
585.795	5.54782	67.8048	118.149	1028.64	1949.49	4191.2	1337.9	955.141	533.858	17.0336
585.847	6.41939	71.3461	110.017	1023.44	1950.02	4214.58	1339.31	955.274	531.389	16.893
585.899	12.0572	75.0167	109.424	1025.11	1938.65	4208.35	1342.67	951.329	532.85	15.8483
585.951	9.43862	75.5981	111.93	1017.43	1960.3	4217.93	1345.36	953.692	533.481	16.3965
586.004	7.69974	70.3686	118.514	1022.71	1945.07	4227.6	1345.38	957.395	536.588	15.7759
586.056	5.95149	64.915	105.515	1018.62	1950.22	4226.94	1348.01	965.717	538.992	15.9997
586.108	9.68271	65.0862	110.838	1027.51	1949.02	4193.17	1345.67	966.203	538.942	15.7879
586.16	3.31283	78.4095	120.579	1027.61	1955.42	4205.48	1356.77	962.468	539.224	15.7346
586.212	11.0816	74.8292	120.133	1020.36	1941.15	4207.12	1345.77	965.029	543.003	16.3148
586.264	6.84595	69.4362	102.624	1032.39	1957.09	4232.04	1350.69	968.309	543.059	15.6909
586.316	8.75433	74.9524	109.547	1026.06	1952.42	4190.57	1353.8	971.749	538.887	15.3138
586.368	6.62955	75.0627	129.044	1040.55	1941.84	4194.65	1355.32	964.067	542.45	15.9606
586.42	6.25852	78.9575	122.569	1024.94	1940.76	4205.92	1351.72	967.019	543.177	16.6358
586.472	7.72838	70.3044	106.131	1030.19	1965.07	4230.65	1353.98	973.401	541.166	15.8855
586.524	6.79897	68.81	110.485	1046.19	1964.34	4263.69	1350.7	970.55	543.671	15.5712
586.576	6.55308	73.4845	120.4	1050.6	1973.06	4293.41	1355.49	973.566	543.86	15.9824
586.628	8.5412	67.2993	117.829	1020.08	1929.16	4240.76	1367.61	981.474	548.581	16.1376
586.681	2.44302	60.0206	106.036	1014.43	1944.97	4229.73	1375.76	990.541	551.771	16.0447
586.733	9.64287	72.2215	117.263	1025.88	1929.55	4258.06	1359.46	980.826	547.608	15.2434
586.785	14.6673	77.7048	128.058	1026.54	1969.42	4238.66	1365.59	979.385	547.442	16.4637
586.837	2.54282	70.4429	124.255	1035.37	1967.78	4230.3	1370.08	980.943	548.49	17.2997
586.889	4.91172	72.3724	109.565	1042.93	1966.7	4247.04	1365.39	987.719	547.265	17.0625
586.941	8.93938	75.8014	110.441	1049.51	1943.64	4262.79	1367.56	986.024	548.18	16.0611
586.993	10.3815	79.1928	119.986	1024.33	1945.67	4224.03	1364.38	984	550.746	16.5635
587.045	3.26987	75.3737	125.492	1024.58	1945.29	4267.12	1368.61	987.008	554.506	17.2535
587.097	13.9841	68.9887	112.171	1027.36	1965.41	4264.25	1368.85	988.555	551.119	15.5483
587.149	5.61317	69.198	105.853	1049.94	1966.46	4273.1	1373.36	988.974	550.204	15.4732
587.201	5.56971	78.0334	134.39	1035.8	1952.54	4271.42	1370.28	989.11	550.136	17.599
587.253	6.07353	69.377	119.023	1033.08	1992.89	4250.71	1368.11	988.127	551.837	17.0714
587.305	11.6661	76.912	104.731	1026.58	1948.89	4258.08	1370.62	988.397	552.153	16.6666
587.357	15.7158	74.9689	118.716	1032.54	1962.1	4275.17	1374.97	988.802	553.756	16.2816
587.41	7.73883	77.3111	121.874	1048.34	1983.05	4297.16	1373.88	986.91	557.3	17.0033
587.462	5.36602	68.933	118.737	1026.33	1975.88	4261.01	1370.58	991.355	555.844	17.8897
587.514	3.99169	75.8757	114.881	1040.51	1978.31	4290.52	1373.31	991.755	555.066	16.4684
587.566	8.24201	77.4665	117.929	1041.02	1955.7	4262.24	1374.86	994.055	557.551	17.1688
587.618	4.39271	80.3161	120.992	1040.9	1960.05	4278.84	1379.84	993.698	555.995	16.7953
587.67	8.27256	65.1469	119.361	1024.94	1972.53	4257.32	1378.63	990.037	557.713	17.658
587.722	4.93954	74.2035	117.028	1044.76	1954.62	4270.13	1381.65	989.651	557.313	16.2443
587.774	4.38151	87.2016	113.024	1039.21	1975.38	4292.3	1377.68	991.63	558.089	16.8156
587.826	12.9005	71.674	128.647	1035.54	1988.11	4269.13	1382.75	994.831	559.132	17.7644
587.878	3.18059	77.9605	121.391	1059.03	1957.53	4256.49	1383.86	994.616	560.406	17.5833
587.93	9.32448	77.9991	109.376	1040.59	1963.64	4319.02	1380.39	994.576	558.235	17.012
587.982	8.91476	83.894	119.105	1046.52	1990.49	4299.06	1379.8	992.707	559.684	16.9473
588.034	7.63408	78.687	122.511	1053.86	1984.03	4293.83	1384.71	994.019	559.104	17.6194
588.086	3.30766	67.5161	118.525	1027.51	1979.98	4263.27	1379.78	997.661	562.154	17.2647
588.138	0.07606	75.779	120.695	1037.33	1995.13	4296.3	1380.91	999.313	564.46	16.4509
588.19	10.9991	78.874	121.462	1047.32	1984.06	4307.27	1382.79	1000.64	561.805	17.463
588.243	2.82398	69.9812	125.999	1040.52	1981.36	4264.06	1384.74	996.5	562.171	18.2796
588.295	-1.44811	72.5267	122.732	1027.89	1991.22	4242.87	1383.9	996.335	561.114	17.6231
588.347	-1.4637	73.5641	117.406	1057.61	2016.53	4264.84	1385.64	1001.72	563.77	16.8138
588.399	1.00402	80.8251	125.072	1054.16	2004.4	4306.73	1390.55	1001.97	563.829	17.5901
588.451	6.72945	79.8892	127.23	1053.84	2002.48	4257.98	1389.21	1001.04	564.184	18.0779
588.503	3.37228	68.8977	115.766	1050.14	1988.99	4277.51	1381.56	1002.94	564.735	17.606
588.555	5.17649	73.8334	122.162	1052.91	2006.24	4256.09	1381.27	1004.38	565.502	17.5064
588.607	15.3621	81.6937	125.588	1056.26	2004.31	4284.75	1385.67	1000.44	565.469	17.914
588.659	5.70513	79.547	133.205	1052.01	2043.24	4280.78	1386.31	1002.38	565.673	18.2556
588.711	7.067	64.4774	126.987	1066.59	1994.74	4274.9	1385.45	1005.01	564.265	17.0566
588.763	5.72165	74.2139	118.631	1053.41	1994.55	4241.65	1386.92	1006.31	566.971	16.5052
588.815	6.95126	80.7254	135.153	1052.27	1991.78	4280.95	1388.49	1010.17	567.628	17.579
588.867	3.85981	72.8275	132.962	1072.87	2004.32	4252.67	1391.02	1005.78	567.808	18.2413
588.919	3.31166	69.5527	117.79	1068.97	2007.95	4274.72	1392.96	1005.85	566.605	18.0511
588.971	-2.66249	71.851	120.967	1070.42	1997.81	4257.84	1390.34	1007.54	567.129	17.9289
589.023	6.50279	78.8881	119.563	1056.77	1988.45	4268.66	1387.43	1011.01	572.199	17.6473
589.075	8.92174	68.2846	138.566	1065.93	2009.81	4256.28	1386.39	1012.17	572.728	17.7536
589.127	3.05084	66.7665	126.449	1062.77	1996.73	4249.74	1388.11	1010.17	567.258	17.2069
589.18	0.54881	72.6432	126.975	1066.8	2023.44	4295.08	1388.48	1013.48	570.502	17.4824
589.232	5.48761	83.4836	120.661	1072.6	2000.45	4272.77	1392.38	1015.68	571.945	18.2195
589.284	5.82169	79.7175	116.521	1053.51	1996.47	4261.85	1391.95	1016.46	573.304	17.5947
589.336	11.6829	64.2065	115.397	1068.76	2002.17	4251.83	1392.45	1015.24	576.24	17.3551
589.388	-9.00529	73.7699	122.707	1064.69	2007.19	4257.51	1395.37	1011.59	575.839	17.9344
589.44	9.41745	80.761	130.678	1062.9	2017.75	4286.4	1395.57	1014.44	574.564	18.0162
589.492	3.6442	85.077	127.992	1061.19	1991.36	4292.95	1392.12	1018.93	574.922	18.094
589.544	1.47012	72.1142	116.993	1063.27	2004.02	4206.48	1394.94	1017.3	576.25	17.8687
589.596	7.19202	77.2641	122.528	1091.71	2002.34	4230.14	1395.22	1018.18	575.634	18.444
589.648	9.21811	84.477	125.541	1066.1	1987.69	4245.66	1394.45	1019.88	574.964	19.5563
589.7	10.0564	79.8144	133.884	1071.63	1976.99	4264.4	1400.04	1019.72	572.401	19.0372
589.752	-5.49771	76.3773	127.973	1040.54	1985.9	4238.05	1399.76	1023.23	573.742	18.3096
589.804	2.51707	85.218	123.909	1066.05	1982.26	4253.17	1398.45	1023.78	577.506	18.3832
589.856	7.67668	87.259	142.596	1079.76	1979.48	4304.19	1398.87	1025.31	575.38	18.5628
589.864	8.33333	87.3333	146.333	1081.33	1979	4312.67	1395.46	1026.86	575.877	18.2238
589.917	13.3333	63.3333	126	1052	2015.33	4277	1391.79	1024.76	580.194	17.7759
589.969	-2.33333	76.3333	105.667	1070.33	2005	4266	1389.5	1025.2	581.367	17.4333
590.021	3.66667	77.3333	128.667	1060.33	2017.67	4262	1396.83	1022	580.267	18.7
590.073	10.6667	87.6667	143	1063	1949.67	4287.33	1402.33	1024.77	584.7	19.1667
590.126	6.33333	77.6667	126.333	1060.33	1997	4317.33	1407.7	1033.77	578.667	18.4667
590.178	-1.66667	72.3333	126	1076	1970.67	4266.33	1402.97	1034.03	576.867	18.6667
590.23	12	81.6667	125.667	1056.67	2013.33	4282	1396.97	1025.2	584.9	19.6
590.283	12	80.3333	144.333	1066.67	2008.33	4317.67	1397.67	1036.43	581.9	18.4667
590.335	11.3333	81.3333	136.333	1061	2027	4278.67	1408.5	1027.67	584.9	18.5333
590.387	6	80.3333	131.667	1079	2006	4274.33	1411.93	1034.67	581.8	20.3333
590.439	19.3333	89	142	1056.67	2042.33	4305	1412.77	1034.3	580.8	19.2333
590.492	5.66667	80	129.333	1040.67	2002.67	4329.33	1406.27	1034.03	584.333	19.3
590.544	11.6667	71	134	1065	2012.33	4333.67	1409.7	1037.47	583.233	17.2
590.596	9	86.3333	128.333	1088.67	2018.67	4305	1410	1030.13	585.6	19.2667
590.648	12	96.6667	136.667	1053.67	1990.67	4302	1412	1035.77	591.633	19.9
590.701	11.3333	88.3333	134.333	1067.33	2013.33	4318	1416.73	1033.57	585.933	20.1667
590.753	10	76.3333	129.667	1082.33	2024	4316.67	1419.97	1033.1	583.467	17.2667
590.805	5.33333	88.3333	130	1068.67	1994.33	4312	1423.33	1039.27	586.233	19.6
590.857	4.66667	82.3333	143.333	1048.67	2007	4343.67	1412.57	1036.37	584.5	21.1
590.91	3.66667	91.3333	149.667	1049.67	2007.67	4362	1415.7	1039	590.433	18.9667
590.962	6.66667	85.6667	132	1086.67	2005.33	4338.67	1416.47	1044.93	590.4	17.1667
591.014	16.6667	78.3333	119.667	1095.33	2036.33	4320.67	1422.67	1043	589.633	21.2
591.067	6	84.3333	144.667	1073.33	2028	4372	1417.53	1036.13	585.767	19.6667
591.119	16	85.3333	146	1064	2020.33	4355.67	1421.57	1038.53	586.6	20.0333
591.171	-1.33333	90	136.333	1083	2038	4368	1426.2	1040.5	590.8	19.6667
591.223	16	95	135.667	1089.67	2049.67	4321.67	1433.27	1036.73	588.133	19.3333
591.276	18	87.3333	150	1086	2048	4400	1423.07	1046.03	587.1	18.6333
591.328	22	82.3333	134.667	1092.33	2017.67	4343	1421.07	1045.7	591.6	19.9
591.38	12	78	120	1059	2012.33	4383.33	1425.97	1042.5	593.667	19.7667
591.432	-0.33333	72	135.333	1097.67	2041.33	4351.67	1433.63	1049.87	587.633	20.2667
591.485	5.66667	95	143	1063.67	2043	4362.33	1435.53	1049.77	592.433	20.4
591.537	11.3333	88	136.667	1070.33	2019.33	4327.67	1429.17	1040.2	586.3	19.1333
591.589	18.6667	87.3333	133	1087.33	2066.67	4349.33	1435.63	1047.33	590.967	19.9667
591.641	11.6667	75.3333	139	1107	2043	4370.67	1436.43	1044.77	594.233	20.3667
591.694	9	77.3333	153	1084.67	2048.33	4392.67	1432.97	1047.87	590.9	20.8667
591.746	11.6667	94.6667	135.667	1109.33	2087.67	4345.33	1443.63	1056.97	592.933	20.1
591.798	13.6667	91.3333	124.667	1090.33	2048	4391.33	1440.6	1045.73	597.433	18.8
591.85	23.6667	88.6667	143.667	1115	2077.67	4431.67	1441.7	1045.83	593.233	20.3
591.903	25	78	156	1093	2058	4384.33	1434.7	1046.57	592.733	20.5333
591.955	10.6667	77	141.333	1087	2107	4415.33	1442.4	1057.17	589.8	20.8333
592.007	4.66667	90	137.667	1109.33	2067	4357.67	1435.97	1046.2	594.5	19.9333
592.06	18.3333	86.3333	151.333	1117.33	2103	4406	1444.13	1052.77	595.233	20.2333
592.112	25.3333	84.6667	152	1078.67	2105	4405.33	1440.73	1045.67	601.567	19.8333
592.164	7.33333	78	131.667	1094	2125.33	4427	1443.9	1050.57	594	20.2333
592.216	6.33333	90.3333	138.333	1111	2109.67	4408.67	1444.77	1056.6	591.6	19.5667
592.268	20	92.3333	144	1108	2099	4415	1442.17	1050.67	598.733	20.2667
592.321	9.33333	94.3333	159.333	1099	2089	4463.33	1445.27	1047.9	600.367	21.4
592.373	12.6667	85.3333	145.667	1122.33	2117.67	4348.33	1447.27	1055.8	597.1	21
592.425	15.3333	90	146	1103.33	2092.33	4406.33	1432.77	1055.37	593.233	20.6
592.477	10	97	137.667	1136	2079.67	4411	1439.67	1059.27	594.733	21.0333
592.53	8.66667	83.6667	150.333	1096.67	2106	4365.67	1442.03	1056.17	596.867	19.9
592.582	7	87.3333	136	1118.33	2094.67	4398.33	1444.37	1056.3	594.533	20.3667
592.634	11	96.6667	155.667	1108.67	2101.33	4422	1441.8	1052.6	595.9	21.9
592.687	18	102	148	1102	2103.67	4410.33	1451.33	1052.03	598.367	19.6333
592.739	17	82	149.667	1131.67	2092	4433.67	1441.67	1052.27	600.533	20.9
592.791	12.6667	89	142.667	1154	2112	4429	1445.43	1056.07	600.067	21.4333
592.843	12.3333	74.6667	135.667	1107	2071	4457	1451.53	1058.67	600.667	19.6
592.896	10.3333	106	148	1103.33	2089	4468.67	1453.93	1052.97	602.367	23.0667
592.948	6	84	153	1079.33	2119	4487.33	1456.5	1057.3	598.133	19.7667
593	3.33333	96	130	1121	2102	4375.67	1447.27	1059.23	599.2	19.4333
593.052	7.33333	76.6667	138.333	1119.67	2089.67	4413	1449.27	1052.13	596.933	20.9
593.104	15	83	153.333	1110.67	2097	4401.33	1452.53	1060.17	596.033	21.7
593.157	7	90.6667	142	1121.67	2050	4430	1450.13	1053.17	598.267	21.1
593.209	15.3333	91	145.333	1121	2082.33	4465.67	1453.63	1063.4	599.1	19.7
593.261	20	101.667	144.667	1117.67	2111.33	4438.67	1449.2	1056.3	597.1	21.0667
593.313	12.6667	101.333	150	1128.67	2085.67	4450.67	1452.07	1058.57	604.233	21.8333
593.366	8.66667	84	133.667	1113.67	2102	4472	1450.5	1056.57	602.833	21.4667
593.418	2.66667	92.3333	138.667	1100	2122	4446.33	1452.9	1061.2	599.367	20.4333
593.47	8	93.6667	151.667	1106.33	2113	4414.33	1452.37	1065.13	600.433	20.5667
593.522	15	93	154	1106	2100	4495.67	1453.97	1066.8	601.233	21.2333
593.575	6	100.333	142	1114	2118.67	4434	1454.8	1062.83	603.367	21.2667
593.627	7.33333	79.3333	149.667	1115.67	2092	4470.33	1458.4	1057.9	599.767	21.7667
593.679	2.66667	91.6667	154	1120.33	2109	4465.33	1455.5	1062.63	600.767	21.4333
593.731	7.66667	104	153.333	1101.67	2094.33	4448	1459.67	1067.2	597.633	20.7
593.784	3.66667	95.6667	137.333	1122.67	2085.67	4503	1463.47	1066.4	607.5	21.9333
593.836	10	83	137.667	1110	2088.33	4495.33	1459.17	1071.47	607.033	20.8667
593.888	17.3333	98	147	1121.33	2130.67	4471.33	1465.3	1070.03	604.133	22.9333
593.94	16.3333	97.6667	151	1098.67	2093.33	4473.67	1452.77	1068.53	602.367	20.7333
593.993	-3.66667	97.3333	144.333	1113	2094	4478.67	1455.27	1068.63	608.033	22.2333
594.045	8	89.3333	140.333	1095	2065	4469	1464.47	1069.37	598.633	20.7667
594.097	16	114.333	163	1114.67	2099	4436.33	1460.4	1068.1	608.2	22.0667
594.149	7	96.6667	144.333	1106	2123	4516	1469.93	1072.83	606.4	21.1
594.202	11	83.3333	154.333	1099	2110	4475	1466.13	1076.3	603.5	22.1
594.254	7.66667	85.6667	137.667	1135.33	2098.67	4490	1476.1	1074.93	603.033	20.5333
594.306	9	87.3333	168.667	1104.67	2092	4500.33	1465	1074.6	605.733	22.4
594.358	20.6667	101	151	1112	2092.67	4526.67	1467.63	1083.27	608.367	22.6667
594.411	13.6667	86.6667	149.333	1128.33	2086.33	4485.33	1462.73	1073.87	608	21.3667
594.463	17	95.3333	130	1126.33	2087.67	4471.33	1474	1078.67	607.433	22.2
594.515	8.66667	96.3333	150.333	1132.67	2075	4487.67	1479.87	1078.23	605	21.7
594.567	4	91.3333	151.333	1113.67	2070.67	4547.67	1473.03	1070.57	608.867	22.5667
594.619	1.33333	95	141	1103	2080.67	4517	1470.57	1075.63	608.333	23.3333
594.672	15	87.6667	141.667	1137	2074.67	4454.33	1471.93	1081.23	611.4	21.3667
594.724	8.66667	91.3333	143.333	1102.67	2110	4493	1479.97	1073.5	615.533	21.3667
594.776	6.66667	95.6667	144	1122.67	2081	4525.33	1477.83	1082.77	612.533	22.5333
594.828	-1.66667	88	142.667	1095.67	2097.67	4457	1490.73	1087.57	610.067	21.8
594.881	13.6667	99	140.667	1113	2085.67	4480.67	1493.13	1079.63	612.733	22.7
594.933	17.6667	95	153	1095.67	2044.33	4457.33	1485.33	1082.5	616.4	22.7667
594.985	6.66667	95.3333	153	1099.67	2098	4511.33	1492.53	1078.83	613.333	22.6333
595.037	9	87.3333	138.333	1109.67	2088.33	4444.67	1485.5	1084.63	614.433	20.4333
595.09	13.3333	94	142.333	1116.67	2053.67	4486	1490.37	1077.4	610.333	22.2667
595.142	15	95.6667	160	1105	2085.67	4548.67	1497.77	1084.03	613.4	22.9
595.194	8.66667	98	144	1124.33	2099.67	4511	1495.97	1088.67	617.7	21.6333
595.246	17.6667	95.3333	141.333	1113.33	2113.67	4492	1496.03	1086.57	618.033	22
595.298	8.66667	94	162.667	1119	2109.67	4504	1488.27	1085.93	616.833	22
595.351	7.66667	91.3333	152.667	1129.33	2091	4472.67	1500.73	1091.33	616	22
595.403	1	96.6667	156.667	1104.67	2120.33	4418.33	1501.5	1099.43	617.367	22.2667
595.455	6.66667	96.6667	134.333	1104	2141.67	4447	1495.6	1091.97	618.533	22.3
595.507	3	104.333	152	1124.33	2138.67	4435	1507.23	1088.23	617.2	23.8333
595.56	15.3333	100.333	160.333	1113	2092.33	4464.67	1497.97	1097.67	617.967	22.1
595.612	13.3333	88.6667	160	1096.33	2097	4498.33	1509.8	1099.8	618.767	22.0667
595.664	7.33333	84.6667	157.333	1127.33	2127	4470.33	1501.23	1092.7	620.433	22.5
595.716	15	101.333	169.333	1119.33	2119	4467.67	1503.83	1095.3	615.8	22.9333
595.768	13.6667	104.333	169	1112.67	2107	4456.33	1506.17	1101.7	618.567	22.4667
595.821	5	96.6667	150	1128.33	2106.33	4490	1512.07	1093.93	624.8	22.0667
595.873	9.33333	85.3333	138.667	1129	2081.33	4492	1515.8	1098.27	618.333	22.6667
595.925	16	93.3333	165	1137	2127	4433	1511.27	1103.8	620.2	21.6667
595.977	3.33333	99.6667	166.333	1126.67	2093.67	4422	1508.27	1100.07	617.533	22.0333
596.03	14.3333	103	149.333	1130.33	2156.33	4483.67	1510.7	1100.73	622.6	22.8
596.082	7	98	169.667	1123.67	2118	4453.33	1512.37	1100.67	620.733	22.3667
596.134	9.66667	103.333	176.333	1158	2087.67	4500.33	1513.4	1099.73	618.133	21.9667
596.186	13.3333	98.3333	163.667	1144.67	2118	4428.67	1508.37	1094.13	623.767	23.2
596.238	16.3333	114.333	136.667	1133.67	2102.67	4502.67	1510.3	1103.9	617	22.1
596.291	11	91.6667	158.333	1130	2123.67	4465.33	1513.97	1106.07	618.067	23.0667
596.343	13	105.333	165.667	1126.67	2098	4459.67	1504.07	1099.1	626.2	23.0667
596.395	11.6667	108	155.667	1129.33	2100	4477.33	1509.2	1108.83	622.767	22.9333
596.447	0.33333	95	149.333	1137.33	2112	4458	1515.17	1102.97	620.5	22.5667
596.5	13	98.6667	160	1140.33	2124.67	4479.67	1512.63	1102.4	619.1	24.0333
596.552	8	104	167.333	1130.67	2121.33	4530.33	1512.8	1102.73	633.733	23.8
596.604	12.6667	97.3333	163	1128.33	2138	4507	1515.87	1100.43	626.567	23.6333
596.656	16	83.6667	150.667	1127	2113.67	4487.67	1509.23	1097.43	620.533	22.7667
596.708	20.3333	102.333	146.333	1144.33	2087.33	4481.67	1511.33	1102.83	624.867	21.0333
596.761	16	114	174.333	1133.67	2129.33	4483.33	1505.47	1104.17	623.033	22.1
596.813	-3	95	158.667	1161	2151.67	4508.67	1519.2	1108.47	624.033	22
596.865	6.33333	101.667	156.333	1123	2112	4544.33	1515.53	1112.23	625.1	22.8333
596.917	17.6667	101	157	1142.33	2120.67	4530.67	1509.17	1107.03	619.4	24
596.969	12.3333	93.3333	163.333	1154.33	2122	4476.33	1515.97	1112.23	629.1	21.7667
597.022	0.33333	86.6667	167.333	1131	2142.33	4445.67	1515.23	1101.43	624.2	23.1333
597.074	15	101.667	145.333	1127	2138.67	4530	1520.1	1107.57	623.167	23.1333
597.126	16.3333	108.333	157.667	1155	2128.67	4565.33	1507.67	1101.6	624.6	24.7667
597.178	21	108.333	160.667	1123.33	2123.67	4555	1501.63	1104.07	623.8	22.9333
597.231	13.6667	100	166	1148.67	2103.67	4573.67	1511.5	1111.07	625.2	23.1667
597.283	17	101.667	131.333	1144	2120.67	4550.33	1509.73	1093.93	620.067	22.4667
597.335	3.66667	107.333	161.667	1123.67	2126.33	4544.33	1513.4	1102.53	622.9	24.2667
597.387	-7.33333	109.667	163	1144	2150	4512.67	1501.33	1113.5	626.267	24.2667
597.439	5.33333	103.667	156	1132	2151.33	4557.67	1507.3	1104.2	620.4	23.8333
597.492	13	115.667	162.667	1128.67	2138	4580.33	1510.97	1105.57	626.9	23.2667
597.544	9.33333	98.3333	175.667	1138.33	2182.67	4568	1506.43	1109.47	619.367	23.0333
597.596	13.3333	108	163.667	1148	2147.67	4606	1505.87	1094.63	621.5	23.7667
597.648	8	92	170.333	1141	2154	4581.33	1505.03	1106.5	621.567	23.1
597.7	6.33333	107.333	164.333	1150.67	2167.33	4611	1507.87	1098.57	622.833	23.7333
597.753	11.6667	107.667	171.667	1161	2163.33	4571.67	1512.63	1094.6	620.067	23.5333
597.805	8.33333	106.333	172	1149.33	2142.33	4620.67	1514.73	1104.77	627.5	23.0667
597.857	7.66667	101	164.333	1163.67	2193.33	4641.33	1513.33	1109.7	624.333	22.9667
597.909	7.33333	108	173.333	1146.67	2139.33	4626.33	1511.07	1098.67	624.267	24.6667
597.961	7.66667	115.333	177.333	1156.67	2180.67	4613.67	1514.9	1099.77	623.633	25.7
598.014	11.3333	113.333	180	1134	2151.33	4648	1503.47	1096.27	622.367	25.6667
598.066	13	103	156.667	1151.33	2182	4650	1512.5	1104.27	619.767	22.7667
598.118	16.6667	109.667	159.333	1156	2123	4676.33	1517.83	1106.83	614.133	23.5
598.17	7.33333	109.667	169.667	1158.67	2175.67	4676	1508.37	1103.93	620.233	24.5
598.222	2.66667	100.667	161	1166.67	2135.33	4620.67	1508.4	1101.67	620.967	25.2667
598.275	2.66667	101.667	161.667	1151.33	2180	4689.67	1509.23	1093.17	624.767	24.1333
598.327	16.6667	107	172.667	1138.33	2155.33	4644	1518.13	1102.43	616.267	23.6
598.379	4.66667	97.6667	174	1180.33	2182.33	4698.33	1516.53	1098.1	622.233	25.3
598.431	6	100	167.667	1161.67	2198	4737	1505.07	1095.47	620	23.2333
598.484	12.6667	103.667	163.667	1148.33	2188	4680	1519.23	1106.53	620.433	23.7333
598.536	15	115	177.667	1163.33	2200.33	4683	1516.1	1104.77	631.6	23.7667
598.588	15.6667	113.333	182	1162.67	2170	4646.67	1514.03	1107.2	623.133	24.8333
598.64	9.33333	103	171	1187	2168.33	4676	1525.77	1106.97	620.267	24.1333
598.692	10.6667	102	167.333	1162.33	2212.67	4710	1518.57	1107.17	622.9	25.3667
598.745	6.66667	105.667	165	1184	2174.33	4657	1513.97	1111.23	622.033	23.7333
598.797	2.33333	110.333	188.333	1153.67	2206	4713	1526.27	1107.07	624.6	25.8333
598.849	1	109.667	176.667	1178.33	2214.67	4704.33	1509.77	1105.43	626.733	23.5
598.901	13	100.333	164	1187.67	2203.67	4697.67	1518.37	1105.37	627.033	24.0333
598.953	24.3333	102.333	171.667	1161	2229	4697.33	1526.03	1096.47	627.267	23.7667
599.005	2.66667	105.667	164	1167.67	2225.33	4690.33	1525.13	1096.2	622.567	23.9667
599.058	13	102.333	189.667	1190.33	2186.67	4668	1527.23	1109.4	626.333	24.5333
599.11	6.66667	113.667	177.333	1163.33	2211.67	4719.67	1522.97	1099.8	627.667	24.9667
599.162	31.6667	119.667	179	1171.67	2200	4715.33	1526.73	1101.83	625.9	24.2333
599.214	13	105	186	1170	2160	4651.67	1522.37	1111.6	630.167	24.0333
599.266	7.66667	87.6667	158.667	1175.33	2205	4688	1521.13	1103.6	622.033	24.3333
599.319	10	108.333	181	1184	2215.67	4674	1525.77	1106.53	632.4	24.4333
599.371	6.33333	107.667	181.667	1178	2227.33	4740	1523.1	1109	626	24.7667
599.423	16.6667	106	184.333	1180.67	2213	4680.67	1524.87	1112.47	634.9	24.9
599.475	16	110.667	186.333	1165.67	2217	4694.67	1534.83	1112.23	627.967	24.5
599.527	16.6667	103.667	161.667	1188.33	2212.33	4715	1540.47	1106.17	631.733	23.5667
599.58	9.33333	116.333	177.333	1172.33	2244	4678	1518.5	1106.63	628.767	23.7
599.632	0	111.333	192.333	1207.33	2252	4626.67	1529.97	1113.37	630.167	24.1333
599.684	13.6667	106.667	169	1183.67	2242	4681.33	1532.37	1113.6	634.767	22.7333
599.736	15	117.333	179.667	1189.67	2204.67	4699	1522.3	1118.47	628	23.8667
599.788	14.6667	110	186	1186.67	2231.67	4710	1540.53	1112.7	630.1	24.8
599.841	4.33333	105	182.333	1193.67	2189	4705.67	1530.4	1116.4	636.9	25.6667
599.893	3.66667	99	176.333	1186	2233	4687.67	1539.73	1124.57	635.433	24.3667
599.945	11.6667	108.667	169.333	1173.33	2233.67	4644.33	1537.43	1115.77	632.667	26.3
599.997	7	125	176	1186.67	2179.33	4695.67	1540.73	1125.07	633.433	25.5333
600.049	13	116.667	181.667	1205	2195.33	4686	1544.33	1120.67	634.467	25.8333
600.102	6	98.6667	169.333	1175.33	2188.33	4707.67	1539.7	1116.33	637.867	24.6
600.154	5	109.333	174	1185.33	2196	4701.33	1533.1	1119.57	636.567	25.3333
600.206	4	111.333	181	1190.67	2201.67	4705.67	1541.33	1122.37	638.967	25.9
600.258	6.33333	104.667	185.667	1189	2246.67	4709.67	1544.13	1126.6	642.8	25.2667
600.31	12.3333	104.667	165.667	1203.33	2221.33	4684.33	1541.2	1126.03	638.6	25.2
600.362	12	108	174.333	1176.33	2234.67	4687.67	1549.67	1125.33	640.5	26.1667
600.415	7	110	190	1176	2226.67	4713.67	1554.7	1130.73	640.367	27.9667
600.467	10.3333	96.6667	184	1189	2191	4676.67	1553.5	1122.7	641.567	25.1333
600.519	10	112.667	163.667	1182.67	2226.67	4643.67	1558.2	1124.73	642.367	27
600.571	19	96.3333	177	1176	2196	4712	1550.4	1131.27	645.133	26.4333
600.623	13.3333	116.333	181.333	1180.33	2234.67	4682.67	1557.73	1126.97	647.967	27.7333
600.676	4.33333	100	174.667	1190.33	2211	4673.67	1552.5	1131.97	637.667	27
600.728	16.6667	104.333	158.333	1161	2214.33	4630.67	1557.5	1135.43	637.6	26.3333
600.78	12.6667	103.333	188.667	1201.67	2199	4701.33	1551.73	1136.2	640.733	26.2333
600.832	13.6667	111.667	190	1170	2195.67	4685.67	1553.37	1132.77	642.433	26.1667
600.884	-1.66667	101	180.333	1181.33	2214	4683.67	1558.87	1139.97	644.367	25.8333
600.936	14	101.333	171.667	1170	2229	4658.67	1559.83	1140.67	648.267	24.8
600.989	12	114.333	185.333	1163.33	2183	4630.33	1558.37	1135.07	649.533	26.9333
601.041	20.6667	109.667	180.667	1169	2223.67	4676	1556.97	1141.9	647.967	25.7
601.093	1.66667	114.667	167.333	1192	2182	4682.33	1565.43	1145.2	649.033	25.7
601.145	12	115.333	177.667	1187	2209.67	4720.67	1569.53	1144.53	646.6	25.9333
601.197	14.6667	111.667	177.333	1178.33	2230.33	4703	1573.2	1142.37	646.833	26.6667
601.25	10.3333	111.333	180.667	1150	2125.33	4702	1570	1145.63	648.733	26.7667
601.302	4.66667	105	172.667	1186.67	2203.33	4693	1575.9	1146.1	651.6	26.9333
601.354	3.66667	118	175.333	1178.33	2198.33	4713	1568.4	1138.9	650.167	26.8667
601.406	13	115.333	187.667	1173.67	2200.33	4698	1566.5	1145.93	644.933	25.6
601.458	23.3333	110	164.333	1179.33	2214.67	4728.33	1581.77	1150.47	648.9	25.9333
601.51	12	101.333	170	1188.33	2199	4763.33	1571.87	1147.7	649.4	26.4
601.563	16.6667	105.333	173.667	1185.67	2222.67	4675.33	1582.43	1150.53	650.1	26.1
601.615	8.66667	109.333	191.667	1199	2199	4723.67	1579.1	1152.27	651.233	28
601.667	2	102.667	191.333	1178.33	2158.67	4730.67	1580.93	1147.2	653.333	25.7
601.719	11.3333	95	163	1173.33	2202	4709	1582.77	1155.2	653.5	25.8
601.771	9	107.667	172.667	1170	2241.67	4684.67	1575.37	1154.2	655.2	26.1333
601.823	6.33333	107.333	174.333	1181	2185	4740.67	1596.3	1158.3	653.567	27.3333
601.876	4.33333	112.667	192.667	1178.33	2187.67	4754	1582.9	1157.5	651.267	27.1
601.928	15.3333	114.333	176	1170.67	2183	4749.33	1588.4	1155.83	654.033	26.6333
601.98	24	110.333	184.667	1172.33	2228	4689.33	1590.6	1159.27	654.7	25.6333
602.032	11.6667	120	172	1171.67	2191	4723.67	1591.3	1155.6	657.567	28.1
602.084	6.66667	102	183	1149	2183.33	4705.33	1600.03	1153.53	659.267	25.4333
602.136	6.33333	112	172.667	1182.67	2227.33	4708	1592.07	1160.03	656.967	27.3
602.189	11.6667	121.333	180.333	1179.67	2185.67	4723	1591.17	1158	651.6	27.8
602.241	15	110.667	193	1190	2196.33	4713	1598.47	1160	654.633	27.5667
602.293	22	113	184.333	1163	2197.33	4766.33	1590.97	1149.07	655	26.4
602.345	14	112	174	1183.33	2244.67	4718.33	1603.03	1162.07	660.667	27.5667
602.397	6	111.333	176.667	1199.33	2222	4747	1594.9	1159.43	656.433	25.9333
602.449	7.33333	114.333	199.667	1195	2183.67	4744.33	1587.97	1161.3	652.333	26.8
602.502	10.3333	110.333	182	1184	2217.33	4750	1606.33	1163.53	661.933	27.9333
602.554	14	111.333	164.333	1199.67	2215	4734.67	1593.97	1156.03	658.2	27.3
602.606	14	116.333	190.333	1201.33	2212.67	4735.33	1598.6	1150.97	660.233	26.4667
602.658	9	99.3333	197.333	1178	2200.67	4731	1590.13	1169.13	661.1	29
602.71	12.3333	108.667	182.667	1191.33	2213.67	4707.33	1601.8	1161.87	657.167	27.5
602.762	4	119.333	181.333	1185	2200.33	4709.33	1604.07	1165.2	656.2	26.9333
602.815	10.6667	123.333	182.667	1196.67	2232.33	4718	1600.13	1163.23	663.067	25.9667
602.867	6.66667	100.333	194.667	1158.33	2233.33	4751.67	1603.07	1158.13	669.8	27.5
602.919	23	109	178.333	1173	2233.33	4667	1603.6	1159.47	658.567	27.4
602.971	5.66667	106.667	165.667	1196	2239	4710	1599.37	1158.97	658.7	27.4333
603.023	14.3333	122.333	201	1196.33	2262.33	4767	1605.67	1161.5	657.433	26.6333
603.075	16.3333	113.333	190	1202	2236	4755.33	1603.63	1152.77	659.233	27.3667
603.128	9.66667	110.333	183	1207.33	2237	4736.67	1602.23	1164.37	656.4	27.4333
603.18	8	107.333	181.333	1194.67	2255.33	4776.33	1604.53	1164.7	664.7	27.4667
603.232	11.3333	115.667	191	1210.33	2234.33	4709.33	1603.7	1165.17	661.3	29.2
603.284	-2.33333	98.3333	190.667	1200.33	2282.67	4764.67	1600.4	1169.77	655.8	27.9333
603.336	10	120	180.333	1210.67	2268	4779.33	1602.53	1160.53	661.567	27.1
603.388	23	106	188.667	1209	2193	4725	1598.37	1164.6	656.967	28
603.44	11.6667	118.333	189.667	1200.33	2270.67	4751	1599.57	1160.5	659.367	27.9667
603.493	10.3333	107.333	182.333	1201.67	2261.67	4712	1602.27	1157.13	663.6	26.5
603.545	6.33333	102	184.333	1205.33	2270.33	4758.67	1599.97	1173.03	660.733	27.8333
603.597	9.33333	115.333	184.667	1233.33	2263.67	4811.33	1598.93	1162.7	664.4	27.6
603.649	11.6667	114.333	200	1196	2256	4743.67	1608.97	1161.73	663.667	27.9
603.701	9.33333	118	199.667	1206.33	2269	4757.67	1596	1161.8	665.433	27.7667
603.753	16	117.333	169.333	1201.67	2300.33	4713	1598.77	1165	657.9	26.8667
603.806	12	112.333	185.333	1195.33	2285.33	4745.67	1602.33	1158.4	661.633	29.8667
603.858	3	126	209.667	1234.33	2248.67	4755.33	1598.43	1170.3	666.167	28.7333
603.91	12	115.667	188.333	1230.33	2245.67	4764.67	1598.13	1167.63	659.367	27.5333
603.962	7.66667	108	184	1208	2267.67	4751.67	1600.27	1165.03	665.1	28.9667
604.014	21.6667	120.333	195.333	1219.67	2242.33	4736.33	1596.47	1162.33	659.5	26.4667
604.066	16.3333	104.333	184.333	1221.33	2252.33	4769	1595.8	1165.47	662.633	28
604.118	-3.66667	104.667	187	1190	2300	4772	1600.23	1159.4	664.9	28.2667
604.171	-0.33333	119.333	187.667	1225.33	2303	4764.67	1602.73	1166.43	661.5	27.2
604.223	9.33333	118.333	192.333	1242.33	2257.33	4786.33	1609.23	1154.7	661.467	28.1
604.275	13.3333	119.667	196	1214	2258	4737.33	1608.2	1163.53	664.033	27.8
604.327	21	111	183	1202.33	2282.33	4790.67	1587.33	1164.13	660.6	28.0333
604.379	9	122.333	182.333	1223	2278.33	4799.33	1596.07	1161.4	667.333	29.1667
604.431	12.6667	116.667	201.667	1203.67	2259.67	4745.33	1601.83	1159.07	659.733	28.8333
604.484	13.3333	118	204.333	1224	2261.33	4771.67	1582.8	1165.3	662.333	28.0333
604.536	14.3333	113.667	199	1206.67	2236	4825	1595.6	1168.37	660.867	27.6667
604.588	14	115.333	185	1205.33	2269.33	4774.33	1596.37	1163.27	656.433	27.5
604.64	19	120.667	175.333	1207	2281	4798.67	1605.87	1170.2	664.433	27.6667
604.692	4.66667	105.333	207.667	1225	2243.33	4769	1602.13	1154.63	663.033	28.4333
604.744	9.66667	115.667	185	1197.67	2252.33	4797.67	1599.63	1169.47	662.233	27.9667
604.796	15.3333	109.667	177.667	1202.33	2234.33	4818.33	1600.57	1166.8	657.267	28.7333
604.849	22.3333	108	194	1193	2257.33	4751.67	1600.5	1165.63	656.3	28.8
604.901	15.3333	111.333	183.333	1207	2252.67	4781.67	1592.5	1163.1	664.9	27.4
604.953	9.66667	112.667	178	1221.33	2235.33	4832	1600.63	1164	661.7	29.1
605.005	-0.33333	118	193.333	1219.33	2233.67	4795	1598.83	1158.5	663.667	29.3
605.057	7.33333	113.667	205.667	1219.33	2282	4828.33	1594.9	1161.37	662.8	28
605.109	15	114.333	192.667	1216	2247	4788.67	1603.6	1161.83	660.933	27.5
605.161	10.6667	107	176.333	1177.33	2270.33	4847.67	1587.37	1165.83	659.267	27.5333
605.214	19.6667	118	185.333	1232.33	2231.33	4794.33	1602.47	1161.63	659.867	29.3333
605.266	8.66667	114	201.667	1190	2248.33	4845	1598.3	1166.97	660.867	28.7
605.318	4.66667	119	197.667	1213.67	2214	4811.67	1599.73	1165.03	660.667	28.4
605.37	12.3333	112.667	190	1211	2249.67	4766.67	1612.23	1164.17	655.967	28.6333
605.422	16.3333	117.667	171	1205.33	2251.33	4849.33	1615.17	1166.93	659.267	27.8667
605.474	8.66667	114.333	194	1191.67	2256.67	4864	1606.6	1162.7	657.567	27.6333
605.526	5	123.333	177.333	1224	2258.33	4807	1597.17	1174.17	666	26.8
605.578	4	125.667	191.667	1220.33	2259	4844.67	1607.63	1162.2	667.367	27.7667
605.631	20.3333	118.333	199.333	1239	2249	4809	1595.8	1169.57	660.533	27.8
605.683	0	127.333	196	1211.67	2237	4793.67	1612.07	1175.37	663.2	30.1667
605.735	8	104.667	178.667	1191.67	2249	4811.67	1619.33	1170.73	665.967	27.2
605.787	8.33333	114.667	173.667	1203.67	2263.67	4747.67	1616.2	1164.83	662.9	27.1
605.839	4.33333	120.333	196	1209	2281.33	4844	1610.27	1173.2	662.833	29.0333
605.891	14.3333	129	196.667	1225.67	2255	4815.33	1611.93	1174.33	660.067	28.8667
605.943	6.33333	115.667	184.333	1236	2250.67	4861	1613.23	1169.4	667.367	28.4
605.996	17.6667	118.667	199	1218.67	2277.33	4831.33	1612.9	1169.47	666.2	27.9667
606.048	10.3333	132.333	201.667	1205.33	2261	4851.33	1621	1169.5	667.533	28.8333
606.1	6.33333	116.333	205	1211	2287.67	4749	1620.33	1180.73	671.167	28.7667
606.152	1.33333	121.333	212	1223.67	2259.67	4796.67	1621.87	1175.4	668.367	29.0333
606.204	11.3333	122.333	189	1193	2268	4802	1620.27	1174.4	665.033	29
606.256	18	131.667	198	1202.67	2270.33	4826.67	1628.43	1166.23	668.5	28.9333
606.308	15	116.333	203.667	1204.67	2242.67	4776	1626.73	1169.73	666.333	28.1667
606.36	10.3333	114.333	192.333	1218.33	2270	4821.33	1617.3	1170.33	668.267	28.5333
606.413	11.6667	123.667	191.667	1246.67	2242	4815	1620.63	1172.33	666.6	27.7333
606.465	10.6667	130.667	191.333	1208.33	2297.67	4806.67	1625.17	1181.73	672	30.4667
606.517	16	122.667	212.667	1204	2269.67	4768.33	1626.57	1178.87	675.367	30.5667
606.569	6.33333	109	196	1203.33	2255.67	4798.33	1624.27	1179.63	673.467	28.5667
606.621	11.3333	113.333	187.667	1219.33	2258.67	4837.67	1626.53	1179	669.567	30.0333
606.673	7.33333	121.333	204	1199.67	2215.33	4802.33	1620.53	1171	668.433	30.5667
606.725	5.66667	125.333	199.333	1205.67	2265	4766.67	1625.4	1171.33	672.233	30.7667
606.778	15	124	203.333	1224.67	2268.33	4817.67	1632.07	1171.8	666.1	29.5667
606.83	23.6667	121.333	188	1206.33	2282.67	4814.67	1619.5	1179.73	669.667	31.1
606.882	15.3333	125.667	204.333	1240	2286	4846.33	1624.57	1174.4	673.6	29.8333
606.934	11.3333	114.333	202.333	1186	2272	4796.67	1634.33	1172.47	665.433	30.7
606.986	9.66667	119.667	182	1213.33	2267	4758.33	1625.4	1179.63	667.033	29.8
607.038	12.3333	121	196	1230	2274.67	4777	1621.87	1176.07	673.9	31.1333
607.09	11.3333	122.333	211.333	1223	2315.67	4774.67	1630.5	1177.17	670.267	31.3667
607.142	5.33333	118.333	196.333	1221	2260.67	4770.67	1627.03	1178.27	670.367	29.6
607.195	5.33333	114.667	184.333	1239	2268.67	4787.33	1627.33	1176.9	672.533	31.1667
607.247	9.33333	123.333	196.667	1236.33	2251.67	4759.33	1623.97	1175.8	673.733	30.1
607.299	0.33333	130	199	1226.33	2263	4838.67	1631.43	1176.8	669.767	31.5333
607.351	11	122	198	1234.33	2275	4775.33	1620.27	1177.37	673.033	29.7
607.403	3	112.667	185.667	1240.33	2265.33	4735	1625.83	1183.57	668.533	29.6333
607.455	10.3333	127	189	1235.67	2261.67	4784.67	1629.87	1182.53	668.5	28.4667
607.507	10.3333	124	220.667	1238.67	2257.33	4799.33	1633.1	1175.27	670.633	29.7333
607.559	9	123.333	194.333	1214.67	2304.33	4789	1633.53	1179.17	672.833	30.4
607.611	7	120.333	193.667	1211.67	2257	4762.67	1634.5	1185.73	677.067	30.5
607.664	11.6667	115.667	189.667	1230.33	2239.67	4722.33	1633	1181.13	672.233	29.1667
607.716	13.3333	124.667	203.667	1206	2286.33	4789.33	1630.97	1177.3	677.933	29.0333
607.768	8	120	187	1206.33	2276.33	4743	1624.23	1178.2	673.633	29.0333
607.82	10.6667	124	193.333	1214.33	2233.67	4818	1627.9	1170.73	676.133	30.6
607.872	10	135	204.667	1202.33	2300	4791	1623.87	1180.03	668.1	31.3333
607.924	10.3333	120.667	200.333	1231.33	2279	4779.33	1625.13	1181	674.267	29.8667
607.976	9	124	194.667	1206.67	2247.33	4783.67	1635.77	1193.47	673.567	30.0667
608.028	15	133	193.667	1203	2272.33	4773.67	1636.83	1184	671.567	29.0667
608.081	13	124.333	219	1232	2271	4759	1636.4	1178.67	675.867	30.9333
608.133	-0.66667	119	198	1217	2270.33	4802.33	1626.77	1184.83	673.967	29.4333
608.185	8.33333	114	217	1223.33	2249.33	4777.33	1638.63	1182.87	672.9	29.0333
608.237	16	124	185.667	1222.33	2282.33	4752.67	1635.83	1189.63	672.167	30.7333
608.289	17.6667	126	200.333	1213	2271.67	4779	1632.3	1176.03	679	30.6
608.341	2.33333	113	192.333	1217	2290	4785.67	1632.93	1184.23	677.5	29.4333
608.393	-0.66667	115.667	196.667	1196	2240	4724.67	1627.6	1182.83	674.267	30.1333
608.445	13	134.333	190.667	1249.33	2259	4743.33	1630	1188.6	672.2	31.6
608.497	10.3333	130	201	1220.67	2217	4826.67	1632.8	1184.2	673.5	32.5333
608.549	13	106.667	197.667	1209.33	2258.33	4739	1632	1184.77	678.6	30.9333
608.602	14.6667	118.333	196.667	1220.67	2264.67	4783.33	1636.43	1179.33	675.733	29.4667
608.654	6.66667	127.333	180	1207.67	2279	4804	1630.43	1186.37	678.933	30.5
608.706	12	125.333	209.333	1201	2267	4812	1635.37	1191.93	677.767	30.5667
608.758	18	121.333	203.333	1210.67	2239.33	4792.67	1627.23	1182.73	670.767	31.7667
608.81	14.6667	127.667	178.333	1223.67	2239.67	4781.67	1624.7	1185.67	674.667	27.9667
608.862	13.6667	134.667	198	1200.67	2225.33	4803.67	1630.37	1184.33	673.833	31.4333
608.914	15	127.667	213.333	1214.67	2245.33	4807	1638.53	1183.4	677.367	32.5333
608.966	1	123	203.667	1207.33	2274	4797.67	1638.77	1185.8	674.767	29.9
609.018	12.6667	123	190.333	1251	2253.67	4828.33	1633.77	1187.07	671.1	30.3
609.071	13	133.333	189.333	1212.33	2273.33	4777.67	1641.37	1185.8	673.567	31.2333
609.123	15.6667	121.333	210	1209	2250.33	4791	1627.07	1183.8	677.433	31.2
609.175	3	118	199	1222	2245	4816	1630.9	1187.37	679.6	29.6
609.227	4	125.667	196	1208	2245.33	4763	1633	1188.13	676.333	30.8
609.279	15.6667	125.667	208.667	1217.67	2260.33	4815.33	1637.27	1184.77	674.4	31.7
609.331	10.6667	128.333	220.667	1217	2258.33	4788.33	1643.53	1176.67	668.6	30.9
609.383	3.66667	116.333	194	1192.33	2230	4825.67	1638.77	1185.1	674.367	31.6
609.435	-1.66667	113	185.667	1212	2282.67	4813.33	1642.47	1187.2	677.9	31.8333
609.487	7.33333	127	210	1217	2252	4839	1636.17	1175.17	670.067	32.6667
609.539	-2.66667	123.667	200.333	1215.67	2266.33	4850.67	1633.1	1180.93	675.9	31.8667
609.592	10.6667	131	192.333	1206.33	2250	4850.33	1634.3	1187.37	678.8	30.6667
609.644	10.6667	131	194	1189.67	2292.33	4849.67	1637.27	1184.37	674.533	31.6333
609.696	22.3333	131	215.667	1235.33	2269	4843	1639.07	1188.93	676.733	32.6667
609.748	9.66667	112.667	207.333	1224	2287	4848	1636.63	1184.6	672.2	31.6667
609.8	15	118.667	207.667	1217	2308.67	4864	1645.9	1183.17	675.833	28.8333
609.852	15.6667	122	210.333	1207	2227.33	4838.33	1642.83	1184.77	673.767	32.2333
609.904	18.6667	124.333	206.667	1236	2265.33	4864	1634.13	1186.6	675.167	32.6333
609.956	7.33333	132.333	207.667	1214.67	2255.33	4819	1644.53	1178.77	681.8	31.0667
610.008	7.66667	122.667	201.333	1232.33	2277.67	4818.33	1634	1175.6	671.533	31.2667
610.06	8.33333	132.333	196.667	1217.33	2256.67	4838.33	1636.77	1178.93	670.467	32.4333
610.113	11	128	208.667	1237.67	2263	4830.67	1636.8	1175.2	680.1	32.2
610.165	13	127	219.667	1218.33	2239.67	4872.67	1642.73	1179.13	675.533	30.4
610.217	12.6667	120.333	190.667	1217.67	2283.33	4837.33	1646.17	1188.8	668.6	31.1
610.269	22.6667	118.333	203	1241.67	2267	4830	1646.17	1180	676.533	31.9
610.321	9	117	208	1225	2299.33	4873.67	1637.4	1181.1	668.967	30.6333
610.373	7.66667	125.667	206.667	1234.33	2273.33	4824	1642.37	1182.53	670.033	32.3
610.425	21.3333	119.667	212	1258	2258	4821.67	1645.8	1192.57	674.233	32.2333
610.477	16.3333	117	210.333	1248.33	2300.67	4803	1635.37	1185.9	674.933	31.9667
610.529	23.6667	134	206	1241.67	2272.67	4825.33	1637.5	1176.77	678.3	32
610.581	6.66667	114	211.667	1228.33	2311	4864.67	1643.6	1191.97	667.633	31.8667
610.633	11.3333	117.333	190.667	1213.33	2335	4794.67	1635.7	1179.37	679.133	32.3667
610.686	11	127.333	212.333	1238	2305.67	4785.67	1636.27	1182.5	677.333	33
610.738	9	134	219.333	1255.67	2266.67	4811.67	1635.5	1178.7	676.3	31.3667
610.79	4.66667	114.667	206	1232.67	2284.33	4822.67	1642.7	1188.47	680.6	33.5
610.842	13	128	186	1237.67	2293.33	4857.67	1637.1	1184.73	672.1	33.7333
610.894	9.66667	122.333	203	1254.33	2331	4833	1653.73	1188.17	675.867	31.4667
610.946	1.66667	127	219	1259.33	2295.67	4847	1635.37	1186.73	678.567	31.9333
610.998	13.3333	123	206.667	1233	2303	4839.33	1633.63	1177.7	674.167	29.9667
611.05	15	125.667	210	1256.67	2341	4886.67	1641.57	1179.47	671.5	32.4333
611.102	11.6667	134.333	205.333	1247	2306.67	4844.33	1634.37	1179.87	674.5	33.5667
611.154	14.6667	122.667	211	1226	2323.67	4826	1640.57	1190.37	672.3	32.7
611.206	17	134	211.333	1255.33	2317.33	4810.33	1631.3	1189.53	675.9	31.6
611.259	17.6667	127.667	199.667	1251.67	2343.67	4856.33	1637.4	1178.5	675.767	31.9333
611.311	26	133	208.333	1261.33	2300	4821.67	1642	1187	675.2	30.7333
611.363	15.6667	140	226	1229.67	2324.67	4850.33	1631.07	1185.87	679.067	32.0667
611.415	13	123	191.667	1274.67	2338.67	4844.67	1636.9	1182.4	681.833	32.3667
611.467	19.3333	119.333	193.667	1262.67	2321.67	4841	1637	1186.37	674.633	30.9667
611.519	17.6667	141.333	221.333	1240	2306.67	4900	1630.6	1190.47	674.9	32.6667
611.571	22	138.667	229.667	1235	2307.67	4870.33	1632.17	1187.03	676.233	31.5333
611.623	19.3333	116.667	195	1234	2325.33	4858.67	1640.23	1192.4	674.1	31.2
611.675	18	127.667	199.333	1264.67	2342	4878.67	1641	1184.1	674.667	32.7667
611.727	18.6667	125	209	1250.33	2325	4893	1632.33	1187	676.333	32.7667
611.779	9	121	209.667	1257	2305.67	4951	1625.87	1190.47	675.2	31.3333
611.831	16	136	217.667	1257	2345	4949.67	1628.9	1182.33	673.633	30.2667
611.884	19.6667	125.333	226.333	1280.67	2349.67	4896.33	1631.43	1189	677.067	31.7667
611.936	18.6667	140.667	218.667	1258	2347.33	4966.67	1626.4	1177.5	675.867	31.3333
611.988	7.33333	139.333	207	1279	2348.33	4941.33	1633.7	1182.43	676.9	32.8
612.04	10	129.667	202.333	1278.67	2333.67	4947.33	1625.97	1178.6	676.9	31.4333
612.092	13	141.667	210.333	1252.67	2388	4913.67	1627.07	1177.67	677.567	33.9
612.144	19.6667	136.333	214.667	1256.67	2343	4918.33	1630.67	1181.1	671.133	32.7
612.196	4	133.333	211.667	1241	2357.33	4933	1644.17	1182.97	679.633	31.6333
612.248	11.3333	128.667	216.333	1275	2321	4952	1633.6	1193.4	675.133	31.5
612.3	14	129.667	202.333	1300.33	2401.33	4956	1637.33	1182.93	680.467	32.3333
612.352	11.3333	141.667	226.667	1248	2361	4966.33	1635.07	1187.8	683.467	32.5667
612.404	4.66667	118.667	198.333	1242	2346.33	4962.67	1638.03	1178.5	680	32.6333
612.456	6.66667	125.667	214	1266	2327	4957.67	1632.37	1180.7	680.367	31.3667
612.508	15.3333	142	201.333	1265	2361.33	5022.67	1634.83	1180.73	674.9	32.0667
612.56	8.66667	139.333	212.667	1273	2335.67	4975.67	1637.1	1190.17	677.733	32.5667
612.613	17.3333	137.667	219.333	1268.67	2353	4998	1643.2	1198.3	678.967	31.5
612.665	20	140	199.333	1284.33	2366.67	4978.33	1646.27	1193.67	678.9	33
612.717	17	140.333	218.667	1247	2367.67	5015	1631	1194.3	685.333	34.3
612.769	22.6667	142.667	221.333	1292.67	2341.67	4994.33	1640.7	1185.83	681.667	31.8333
612.821	17.6667	125.667	205.333	1269.33	2329.33	4984	1637	1193.37	673.3	31.9667
612.873	8.66667	126.333	216.667	1286	2342.67	5008	1637.7	1185.23	683.633	31.2333
612.925	20.3333	139	220.667	1297	2359.67	5025.67	1640.37	1189.4	680.9	32.4667
612.977	22.6667	150.333	219	1279.67	2341.67	5056.33	1640.37	1191.5	677.367	33.5667
613.029	21	139	200	1241.67	2384.67	5056	1649.23	1196.53	685.133	31.3333
613.081	18.3333	132.333	197.667	1285.67	2359.67	5025.67	1658.67	1193.57	681.267	32.2
613.133	14.6667	137.333	202	1306.67	2362	5032.33	1648.73	1191.3	683.8	33.2667
613.185	4.33333	137	220	1262.67	2364	5095	1650	1186.8	685.833	34.5333
613.237	17	135	208.333	1296	2358.67	5027.67	1638.53	1198.3	680.9	34.1
613.289	10.3333	145	212.333	1267	2360	5057	1650.97	1193.87	683.767	32.4333
613.341	8.66667	141	217.333	1261.67	2388.33	5056.33	1658.2	1195.1	685.333	33.3333
613.394	16.3333	129.667	228.667	1281.67	2369.67	5016.33	1655.07	1197.53	685.633	32.2667
613.446	9	128	222.333	1308.33	2367.67	5036.33	1658.53	1200.23	683	32.2333
613.498	8.66667	137.667	213	1289	2369	5049.33	1666.03	1195.7	681.967	33.4
613.55	19.3333	138	235.333	1283.67	2377.33	5061.33	1657.5	1200.1	690.067	34.3333
613.602	8	144	223	1262.33	2391	5055.67	1653.63	1203.37	681.767	33.0333
613.654	12.6667	132.333	202.667	1298.33	2398.33	5077	1652.83	1206.67	685.9	32.5
613.706	10.6667	136.667	218.333	1284.33	2384	5049.67	1658.53	1197.33	689.667	32.9333
613.758	14.6667	139.333	227.333	1290.67	2406.67	5093.67	1661.57	1207.93	690.267	36
613.81	16	138.667	234	1302	2371.33	5077	1665.7	1210.93	689.867	34.1333
613.862	16.3333	133	218	1267.33	2422.67	5079.33	1672.1	1207.53	690.467	31.2667
613.914	13.3333	127.667	223.333	1280	2374	5077	1659.17	1213.4	690.767	34.6667
613.966	12.3333	131.667	225.333	1265	2410.67	5051.67	1679.27	1208.37	693.333	34.4333
614.018	14.3333	122.667	220	1290.33	2375.67	5072.33	1677.9	1211.67	693.767	31.8667
614.07	11.6667	133.667	219.333	1283	2400.67	5086	1667.27	1204.5	689.367	34.1
614.122	15	142	220.333	1298.33	2373.67	5127	1676.63	1208.6	688.533	35.0667
614.174	16.3333	133.333	229.333	1296.33	2390	5044.67	1676	1213.63	694.633	34.5667
614.227	7.33333	128	210.333	1328	2392	5024	1680.37	1212.03	692.833	33.6
614.279	9.33333	125	215.667	1273.67	2434.33	5014.67	1690.7	1217.67	699.167	33.1
614.331	-0.66667	143.333	212	1287.67	2444.67	5049.67	1689.9	1217.2	693.9	33.5333
614.383	16.6667	128.667	224	1281.67	2421	5085.33	1678.53	1212.07	699.367	35.3667
614.435	18.3333	135	219.667	1301	2392.67	5032.67	1690.9	1210.57	697.033	31.9667
614.487	14.3333	128	224.667	1282.33	2398.33	5036.67	1690.6	1222.5	700.3	32.7333
614.539	8.66667	137.333	211	1302.33	2409.67	5026.67	1689.13	1218.23	697.933	34.1667
614.591	12.6667	142.333	234	1299.33	2378.33	5065.33	1696.7	1217.5	693.3	33.9333
614.643	16.6667	134	209	1281.33	2415.33	5037	1685.83	1219.2	705.033	33.6667
614.695	10.3333	135	226.667	1301.33	2371	5064.33	1689.5	1223.43	703.5	33.4
614.747	17	152	220.667	1286.67	2390	5046	1698.7	1218.73	702.633	34.4667
614.799	15.3333	145.333	229	1336.67	2378.67	4999.67	1685.47	1227.57	703.733	35.5667
614.851	10.6667	130.667	222.333	1308	2402.67	5059.67	1699.23	1228.57	699.533	34.8
614.903	8.66667	144	222.333	1320.33	2375	5014.67	1707.93	1226.5	711.767	34.1
614.955	16.6667	134.333	238	1281.67	2407.67	4998.67	1700.4	1228.67	710.9	34.5
615.007	11.6667	144.333	228.333	1287.67	2400	5053	1698.23	1239.13	700.133	32.7333
615.059	18	120.333	215.333	1293.33	2417.33	5029.33	1704.53	1223.6	706.767	36
615.111	16.3333	127.667	197.333	1325.67	2372.67	5001.33	1705.9	1235.3	707.8	34.1667
615.163	12	139	227.333	1291	2411.67	5022.33	1711.53	1232.27	704.167	36.2667
615.216	9.66667	144.667	238.667	1285	2376.67	5035	1705.1	1229.5	709.933	36.3
615.268	9.33333	137	213.667	1281.33	2375	4988.67	1705.5	1229.1	701.8	33.3667
615.32	24	127.333	218	1295.33	2412.33	5015.67	1712.63	1232.97	709.667	34.6333
615.372	5.66667	135	215	1307.67	2416.67	4978	1706.03	1239.6	707.2	33.8333
615.424	12.3333	121	207.333	1291.33	2423.33	5011	1714.47	1240.27	714.033	35.0333
615.476	11	134	222.667	1314.67	2390.67	5015.67	1707.43	1238.97	711.667	34.1667
615.528	21.3333	134	224.333	1287	2403	5016	1708.77	1242.03	712.133	34.5667
615.58	17	134.667	224	1289.33	2400.33	4982	1694.6	1240.77	715.733	36.0667
615.632	15	131.333	218	1314.67	2372.33	5002.33	1713.17	1244.83	710.6	33.5333
615.684	12.6667	131.333	215.667	1319.33	2384.67	5012.67	1714.8	1239.9	711.367	34
615.736	16.3333	136	215	1321	2389.67	5018	1714.87	1244.6	719.6	35.8333
615.788	16.3333	143.333	229.667	1307.67	2385.67	5064.33	1713.1	1239.23	714.6	36.2667
615.84	18.3333	143	224.333	1295	2376	4996.33	1719.7	1255.2	715.767	36.1
615.892	19	144.333	220	1311.33	2369.67	4980.67	1721.87	1252.43	715.2	33.9333
615.944	12.6667	134	229.333	1318	2398	5066	1725.3	1248.57	719.833	35.2333
615.996	11	146.333	230.333	1284.67	2392.33	5014	1722.53	1260.93	724.567	35.6667
616.048	8.33333	143.333	228.333	1323	2425.67	5058	1718.37	1254.63	718.267	35.0333
616.1	21.3333	147	205	1296.33	2439.67	5046.33	1735.47	1254.23	711.7	34.4
616.152	17.6667	135	213.333	1329.67	2421.33	5030	1721.13	1250.77	715	36.7333
616.204	15.3333	144.333	219.667	1281.67	2375.67	5064.67	1719.8	1257.03	725.267	36.1667
616.256	10.3333	137.333	229.333	1319.33	2387.67	5073.33	1716.1	1248.37	714.167	35.1333
616.308	13	151.333	218.333	1322	2461	5076	1723.5	1261.13	717.633	35.6667
616.36	17	146.333	228.667	1323.67	2410	5021	1718.7	1251.03	715.567	34.6333
616.412	17.6667	149.333	233	1319	2425.67	5076.67	1724.4	1254.67	717	34.2667
616.464	16.6667	135.667	215.333	1309	2418.67	5049.33	1729.43	1255.63	718.7	33.5667
616.516	20.6667	131.667	211	1302	2434.67	5083.67	1725.8	1255.83	723.4	37.0667
616.569	17.6667	154	222.333	1320	2431.67	5067.67	1725.3	1259.9	715.5	36.1333
616.621	11	140.667	229.333	1302.67	2387	5058.67	1739.8	1251.2	725.8	36.9333
616.673	13.6667	141	216	1298.67	2429	5138	1729.13	1263.7	720.267	34.8667
616.725	24.6667	136.333	231.333	1293.33	2430.33	5059.67	1726.4	1253.03	714.633	36.7
616.777	19.3333	133.333	224	1333.33	2414.33	5041.33	1734.47	1253.07	727.8	35.1667
616.829	10.6667	134.667	226.667	1313.67	2399	5118.67	1728.77	1257.53	716.7	35.3667
616.881	8.66667	139.333	232.333	1308.33	2396	5117.33	1727.2	1264.5	719.4	33.7667
616.933	12.6667	140	213	1311.67	2412	5094	1724.47	1258.13	717.533	36.5333
616.985	14.3333	139.667	237.333	1307	2400.67	5168.33	1728.17	1260.5	724.667	36.6333
617.037	13.3333	132.333	223	1325.67	2458.67	5154.67	1734.73	1259.17	715.6	35.9
617.089	19	132	230.333	1332.33	2441	5130.33	1734.73	1258.13	724.233	35.1667
617.141	7.33333	138.667	226	1313.67	2433.67	5167.67	1741.9	1265.27	718	35.9667
617.193	18	149.667	231	1334.33	2424	5139.33	1729.83	1255.87	719.867	38.2333
617.245	17.3333	142.333	247	1306.33	2436.33	5161.67	1734.3	1261.67	722.4	35.5
617.297	14.6667	128.667	216.333	1299.67	2423.67	5159.33	1739.8	1266.43	718.433	35.3333
617.349	16.3333	137.667	222.667	1309.33	2473.33	5183.33	1740.3	1251.87	725.4	35.2667
617.401	13.6667	142.333	234.333	1345.67	2474	5155.67	1744.97	1261.6	725	35.2
617.453	11.3333	138.333	246.333	1351	2423.67	5201.33	1745.1	1258.3	724.5	35.6
617.505	15	149.333	210.333	1328.67	2435	5232.33	1734.63	1272.13	720.833	36.2667
617.557	24.6667	139.333	233.667	1307.67	2480.67	5162	1739.83	1263.43	714.9	37.8
617.609	9.66667	145.667	239	1330.33	2505	5180.67	1745.6	1255.97	722.333	37.6333
617.661	11	133.333	229	1321	2475.33	5202	1727.43	1252.47	726.1	34.1667
617.713	1.33333	137.333	232.667	1355	2462	5219	1737.57	1261.1	723.1	36.5333
617.765	17	145.667	237.333	1320.33	2467	5210.67	1739.77	1258.3	723.9	37.7
617.817	19.6667	145.333	235	1315.33	2485.67	5223.67	1745	1258.53	727.133	35.6
617.869	22.3333	129.667	233	1318.67	2468	5184	1739.7	1260.73	721.533	34.6333
617.921	7.66667	150.667	220	1324.67	2502	5281.33	1734.67	1260.13	719.2	36.6333
617.973	7	142.333	232.667	1358.33	2536	5261.33	1745.3	1262.17	724.433	36.1
618.025	12	153.667	241	1331	2532.33	5187.67	1745.53	1270.67	731.567	37
618.077	19.3333	139.333	225	1359.67	2493	5236.67	1732.4	1272.93	727.667	35.3
618.129	5	145	224	1373.33	2473	5193	1733.73	1268.5	724.967	35.8
618.181	24.6667	139.667	230.667	1367.33	2520	5225.33	1733.8	1271.73	724.133	36.2667
618.233	17.6667	138.667	233.333	1346	2503.67	5214.33	1746.27	1256.4	728.9	36.6333
618.285	19	137	242	1365.33	2481	5279.33	1743.07	1255.83	723.333	37.4667
618.337	23.3333	149.333	237.333	1410	2522	5238	1743.1	1275.3	728.2	37.2667
618.389	23.6667	144.333	248	1338	2506	5295.33	1751.3	1261.13	725.5	36.2
618.441	14	133.333	238.333	1383.33	2499.33	5233.67	1748.23	1265.23	720.433	35.0333
618.493	11.6667	137.333	227.667	1367.67	2503.33	5214.67	1749	1269.27	729.533	36.5667
618.545	11.6667	144.667	227.333	1376	2513.67	5237.33	1749.6	1270.73	721.933	36.9667
618.597	18	149.667	248	1359.33	2518	5314.67	1743.7	1267.13	726.2	37.2
618.649	14	141.667	247	1384.67	2539.67	5275.67	1736.07	1273.93	727.033	35.9333
618.701	18.3333	146.333	231.333	1374.67	2525.33	5285.67	1740.4	1265.57	729.633	36
618.753	9	140.667	234.667	1357.33	2539.33	5235.33	1745.23	1270.6	726.7	36.5667
618.805	19.3333	141.333	243.333	1385.67	2523	5249	1747.07	1274.8	727.733	36.2333
618.857	4.66667	155.333	258.333	1374	2534.67	5302.33	1740.27	1272.87	726	36.5333
618.909	8.66667	148	222.333	1342	2551.33	5289.33	1744.57	1273.53	729.433	36
618.961	16.6667	158.667	240	1376.33	2541.67	5279.67	1754.5	1268.6	727.033	34.5667
619.013	15.6667	148.333	238.333	1388.33	2533.33	5292.33	1754.13	1273.3	727.033	36.9667
619.065	14	139.667	232	1388.33	2553.67	5270.67	1760.43	1288.7	736.7	36.5333
619.117	-3.33333	137	240.333	1393.67	2519.67	5244.33	1752.17	1279.9	727.9	34.6333
619.169	15.6667	155.333	235.333	1401.67	2518.33	5284.33	1750.37	1278.07	730.567	36.5
619.222	21	151.333	254.333	1398.33	2545.67	5256.67	1761.73	1283.73	734.733	37.8
619.274	14	146.667	228.667	1377	2532.33	5295.67	1755.03	1282.07	735.333	36.9667
619.326	3.33333	144	229	1403.67	2552.33	5249	1740.93	1279.6	734.9	37.4667
619.378	19	158	231.667	1375	2548.67	5275.67	1757.47	1280.27	735.433	37.6
619.43	14	158.667	258	1388	2554.67	5297	1759.07	1282.47	728.833	39.2
619.482	10	146.333	246.667	1400.67	2546	5305.33	1766.77	1286.7	741	35.3333
619.534	14.6667	161.667	231.333	1373.33	2555	5297.67	1754.9	1277.4	740.467	36.4333
619.586	25	143	237.667	1386	2551	5245.67	1753.17	1289.2	734.7	37.3
619.638	7	134.667	251.667	1383.67	2494	5344.67	1758.23	1283.3	739.467	37.0333
619.69	7.33333	147.667	240	1368	2538.33	5335.33	1767.43	1292.4	739.5	37.8333
619.742	17.3333	148.333	236.333	1390	2527.33	5278.33	1767	1290.9	734.633	35.9667
619.794	23	143	232.667	1391	2498.33	5302.33	1763.47	1290.13	740.3	37.7
619.846	16.6667	144.333	242	1351.33	2553	5294.33	1766.27	1287.03	734.3	36.6333
619.898	11	149	232.667	1377.33	2511.33	5304.67	1759.67	1287.87	741.767	37.3667
619.95	14	149.667	242.333	1372.33	2522.67	5325.33	1764.73	1294.47	742.9	36.7667
620.002	13	164.333	241.667	1358	2556.67	5288.67	1761	1294.97	745.033	38.4
620.054	19	151.333	258.333	1344.67	2522.67	5328.67	1777.73	1295.07	739.8	36.9
620.106	10.6667	144	238	1346.67	2547.33	5314	1778.3	1301.73	747.1	36.3333
620.158	8.33333	150.333	240	1370.33	2538	5275.33	1772.47	1298.97	746.567	37.5
620.21	14.6667	139.667	243	1383.67	2511.67	5295.33	1794.27	1296.9	739.533	38
620.262	13.3333	151.667	238.333	1380.67	2539.33	5281.33	1770.73	1312.1	750.333	37.1333
620.314	11.3333	153	236.333	1374.67	2499	5294	1780.57	1309.5	751.267	35
620.366	16.3333	152.333	227	1379.33	2542.67	5244.67	1784.03	1308.43	751.567	37.1333
620.418	26.6667	145	228.333	1391.33	2519.33	5291.33	1791.53	1305.03	751.233	37.4667
620.47	13.6667	151.333	225.667	1351.33	2529.33	5312.67	1782.03	1315.93	750.867	39.5667
620.522	-2	145.333	220	1369.33	2525	5250.33	1783.87	1310.13	745.167	37.8667
620.574	18.6667	147.333	224.667	1373	2530.33	5314.67	1794.9	1302.07	748.433	37.8333
620.625	22.6667	146.333	238.333	1358.33	2510.33	5250.33	1797.77	1307.37	752.433	38.2667
620.677	17	145	251	1349	2488.33	5310.67	1794.1	1317.4	755.767	36.4333
620.729	8.33333	138.333	235.667	1394	2527	5231.33	1806.43	1314.27	748.6	38.3667
620.781	21.6667	123.667	235	1368.33	2506	5350.67	1805.6	1311.2	755.133	36.5
620.833	25.3333	160.667	246.667	1376.67	2546.67	5339	1810	1319.13	751.833	37.5333
620.885	11	151.333	237.333	1355.33	2484.33	5284.67	1804.9	1317.43	751	39.0667
620.937	15.3333	151	227	1362	2503.67	5251	1802.23	1324.37	753.1	37.8667
620.989	16	139.333	215.333	1399.33	2494	5299.67	1816.43	1324.1	754.667	39.3333
621.041	12.3333	148.667	237	1343.33	2516	5282.33	1813.13	1324.23	752.2	37.8667
621.093	5.66667	145.333	228.333	1365.33	2524.33	5263.67	1805.8	1322.47	761.8	40
621.145	11.6667	146.667	228.333	1400.67	2527	5289	1818.4	1333.33	755	37.0333
621.197	17.3333	148.333	228.333	1357.33	2534.67	5326	1809	1318.2	763.1	38
621.249	26.6667	148.333	229.667	1375	2480	5296.67	1826.7	1333	757.2	39.1667
621.301	6	159.333	242.333	1366.33	2526.67	5341.33	1828.33	1330.27	755.333	38.8333
621.353	11	155	236.667	1385.67	2503.67	5303.33	1818.67	1332.9	762.4	39.3667
621.405	14.6667	159	243	1367.33	2542.67	5291.33	1820.97	1337.5	767.433	38.7333
621.457	23.6667	153.333	240.333	1378.33	2481	5320.67	1827.17	1332.67	763.167	39.3
621.509	1.66667	150	254.667	1375	2523.67	5304	1827.17	1336.73	766.033	38.0667
621.561	17.3333	146.667	234	1390.67	2498.67	5281.33	1814.8	1341.27	763.433	39.0667
621.613	11	141.667	237.333	1357.33	2508.33	5242	1828.87	1341.7	762.533	39.3667
621.665	7.66667	146.333	251.667	1399.33	2507.67	5311	1844.97	1333.5	769.733	38.9333
621.717	18.6667	148.333	238.333	1379	2524.33	5318.67	1840.3	1337.17	761	38.4333
621.769	21	149.667	236	1379.67	2533	5319.67	1826.8	1337.5	759.3	38.5
621.821	27	147.667	237	1364.33	2528	5284.33	1837.17	1341.4	766.4	40.7
621.873	1.66667	142.333	250.333	1401	2535.33	5351.33	1835.07	1340.73	770.967	40.2
621.925	14.3333	140.667	244	1396.67	2516.33	5304.33	1837.37	1331.43	773.433	37.4333
621.977	11	163	237	1391	2537	5278.33	1837.97	1346.13	768.8	41.4333
622.029	16	157	241.667	1388.67	2532	5304	1833.2	1350.7	768.467	38.8333
622.081	21	150	256.667	1393	2551	5313.67	1845.43	1347.23	766.5	40.1
622.133	10.6667	146.667	254	1362.67	2511.33	5309.33	1832.3	1343.83	766.5	39.4667
622.185	20	151.333	237	1381.33	2537.67	5301.67	1837.7	1346.33	767.133	39
622.237	21.6667	161.667	252	1365.33	2553.33	5275.33	1843.3	1349.77	775.5	39.2
622.289	25	143.333	253	1374.67	2543.67	5314	1844.03	1340.7	770.6	38.9
622.341	15	149	239.333	1375.33	2540	5346.33	1848.4	1347.03	766.967	38.6
622.393	18.3333	148.333	248	1381.67	2538.33	5318.33	1840.3	1344.93	769.467	40.3
622.445	26.3333	159.333	247.333	1387.67	2560.33	5330.33	1847.4	1354.8	770.467	39.8
622.497	6.33333	150.667	244.333	1380.33	2535.67	5319.33	1840.2	1344.17	773.767	38.7667
622.549	15.3333	148	236	1405	2594	5309.33	1843	1352.97	774.167	40.4333
622.601	26.3333	149.333	252	1390.67	2558.33	5326	1851.77	1344	772.167	39.8
622.653	16	147.667	239.333	1356	2553.33	5276	1842.23	1353.23	771.233	38.2333
622.705	10	145	247.667	1383.33	2556	5327.33	1838.1	1343.03	770.867	39.2
622.757	14.6667	152.333	244.333	1395.67	2552.67	5334	1837.1	1343.17	773.233	39.4
622.809	14	153.667	239.667	1412.33	2568	5325	1838.4	1352.63	773.7	40.0667
622.861	17.3333	154.333	248.333	1411.67	2559	5304	1836.77	1351.97	773.567	39.3667
622.913	23.3333	140	243.333	1365.67	2544.67	5362.33	1836.73	1352.13	776.233	40.0667
622.965	14	154	254	1435	2569	5318	1843.13	1346.77	770.867	37.5667
623.017	21.6667	161.333	248	1422.67	2567.67	5284	1842.37	1345.23	773.967	40.7667
623.069	2.66667	153.667	260	1385	2570.67	5340	1835.63	1347.87	775.2	40.6667
623.121	19.3333	151.333	247.333	1378.67	2550.33	5294.67	1827.33	1348.73	774.2	38.5333
623.172	23	156.667	226.667	1441.67	2575.33	5288.67	1845.47	1342.5	774.7	39.0333
623.224	30.6667	153.333	228	1399.67	2554.67	5374	1839.6	1346.13	772.133	40.2667
623.276	6.33333	147	261	1399	2567	5352.33	1843.4	1340.57	768.033	40.5667
623.328	12	152.333	252	1404	2560.33	5275	1832.17	1345.37	772.667	40.4333
623.38	18	151.667	234.667	1411	2575	5336.33	1839.4	1352.6	768.333	40.5
623.432	23.6667	155.333	247.667	1393.33	2601.67	5352	1827.73	1349.8	774.167	38.5
623.484	19.6667	149	251	1427.33	2549.67	5393.33	1836.57	1350.5	769.167	39.2
623.536	5.33333	150.667	240	1405.67	2589.67	5337	1837.47	1351.43	770.233	38.9
623.588	12.6667	145.333	253.667	1428.33	2584.67	5322.33	1836.9	1348.77	775.733	38.7
623.64	10.6667	163	247	1381	2614.33	5345	1836.07	1349.07	777.4	39.3
623.692	16.3333	158.333	254.667	1416.67	2540.33	5305.67	1829.7	1351.7	773.033	38.9333
623.744	12	152.667	243.333	1405.67	2547.33	5363	1834.63	1348.87	770.7	39.4667
623.796	22.3333	153	233.667	1425	2579.67	5338	1844.57	1346.13	770.067	39.9333
623.848	12	145.667	245	1445.67	2597.33	5360	1833.23	1345	774.633	41.2333
623.9	13.6667	159	265.667	1397	2573.67	5378	1837.33	1343.03	771.533	39.6
623.952	23.3333	156	233	1397	2550.67	5380.33	1828.97	1359.67	768.933	39.6333
624.004	27.3333	156	234	1408.33	2615	5407.33	1838.6	1349.47	774.1	39.9
624.056	18	155	247.667	1400	2574.67	5419.67	1841.57	1353.3	773.667	40
624.108	11.3333	160.333	254.333	1432.67	2563.67	5352.33	1836.27	1348.93	776.567	39.4333
624.16	9.66667	144.333	251	1399.67	2576.67	5381.33	1844.8	1354.67	772.933	38.0667
624.212	24.6667	164.333	250	1420.67	2589.33	5380.33	1831.23	1352.53	776.367	39.4
624.264	18	150.667	246	1421	2566.67	5367.33	1831.27	1343.37	768.267	40.2333
624.316	18	151.333	250	1407	2596.33	5386.67	1833.17	1350.33	779.933	38.2667
624.368	24	139.667	233.333	1416	2564.67	5392.67	1832.63	1350.07	776.133	40.4
624.42	13	155.667	243	1407.67	2570	5393	1833.4	1350.83	778.1	40.1
624.471	5.66667	179.667	260	1424.33	2609	5400.33	1839.63	1353.33	773.233	41.1333
624.523	14.6667	150.333	240	1405.33	2557	5423.67	1843.47	1349.13	771.2	39.9667
624.575	20	163.667	226	1393.67	2571.33	5366.33	1840.87	1354.1	774.467	38.1333
624.627	21	154	223	1419.33	2558.67	5406.33	1839.2	1348.13	776.9	40.4333
624.679	21.3333	149	244.667	1404.67	2556.67	5376	1833.4	1353.3	774.1	42.1333
624.731	5.66667	144.667	245.333	1405.67	2550.33	5385	1851.7	1353.9	774.367	40
624.783	26.3333	158.667	241.333	1415	2570	5429	1838.03	1360.23	772.033	38.6333
624.835	23	151	242	1438.33	2620	5401.33	1843.97	1352.13	777.4	39.7667
624.887	16.6667	154.667	247	1395.33	2550.67	5371.33	1844.67	1361.77	771.3	39.9
624.939	20.3333	147.333	243.333	1404	2546.67	5409.67	1846.63	1351.27	775.2	40.4333
624.991	16.3333	148.667	230.333	1390.33	2600.33	5395	1842.47	1354.5	769.333	39.1667
625.043	24.3333	153	250.333	1418	2617	5409	1849.43	1355.43	773.833	39.7333
625.095	13	166.333	262.667	1414	2567.67	5445	1847.27	1354.4	777.267	39.1667
625.147	20.6667	141.667	240.333	1390.67	2577.67	5413.33	1842.37	1359.87	772.8	37.7333
625.199	17.6667	156	247.333	1402.33	2561.67	5420.33	1859.3	1358.2	775.933	41.0667
625.251	22	139	246	1423	2557	5456	1845.83	1359.93	777.233	42.2
625.303	7	163	269.667	1424.67	2545	5393.33	1851.67	1362.47	772.567	41.3
625.355	22.6667	150.667	251	1406	2578	5385.33	1855.67	1356.63	787.233	41.2667
625.407	22.6667	162.333	247	1388.33	2574.33	5426.33	1851.6	1370.03	776.033	40.5333
625.458	16.3333	157	251	1406	2593	5466	1860.5	1359.8	777.067	40.6
625.51	12.6667	148	257.333	1412.67	2600	5359.67	1863.47	1367.4	781.167	40.3333
625.562	17.6667	146.333	243.667	1426.67	2568.67	5337.67	1858.47	1362.93	777.833	40
625.614	17.6667	165.667	247.333	1410.67	2587.33	5397	1855.87	1356.33	780.633	40.7333
625.666	23.3333	164.667	244	1402.67	2596.33	5369.67	1865.83	1364.4	786.867	40.3667
625.718	13.6667	153.333	262.333	1406.67	2571.33	5434	1869.73	1366.93	781.767	40.2333
625.77	13.3333	141	245.667	1419.67	2565	5386	1871.37	1366.67	789.933	41.3
625.822	16	142	250	1395.33	2570.33	5354.33	1872.33	1361.9	785.5	41.5667
625.874	5	144.333	262	1392.67	2576.33	5394.67	1859.23	1370.6	789.233	40.4
625.926	16	161.333	254.333	1410.33	2578	5341.33	1866.17	1378.77	789.133	42.2
625.978	17	153.333	240.667	1399.67	2504	5371.33	1876.17	1363.43	785.767	40.6333
626.03	23.6667	145.333	243.667	1396.33	2585	5323	1865.43	1368.53	791.933	41.1
626.082	18	157.333	262.667	1409.67	2580.67	5331.33	1881.4	1370.7	782.033	41
626.134	16	143.667	269	1400	2569	5341.67	1870.57	1373.97	787.333	40.2667
626.186	13.6667	159.667	251.333	1403.33	2554.33	5376.33	1872.1	1378.2	786.533	40.8333
626.238	16.6667	162.333	244	1426.67	2573	5364.67	1886.03	1373.33	789.8	42.2
626.29	13	145	238	1369	2586.67	5296.33	1878.17	1372.83	790.267	41.3
626.341	4.66667	143.667	243	1412.33	2554	5332.67	1885.2	1375.37	786.7	40.2667
626.393	6.33333	151.333	248	1422.33	2550.67	5273	1881.23	1371.47	794.233	40.7667
626.445	8.33333	166	248.667	1408.67	2582.67	5308	1882.97	1377.07	799.033	41.9667
626.497	13	156	247.667	1400.33	2596.33	5345.67	1879.37	1379.43	792.167	41.2667
626.549	24.6667	144.667	263.667	1408	2605.33	5390.33	1878.9	1377.17	793.067	42.2
626.601	29.3333	150	228	1448	2577.33	5320.67	1873.3	1377.53	789.9	41.7667
626.653	14.6667	146	231	1402.67	2559.33	5295	1885.2	1377.83	785.2	42
626.705	5.66667	147.333	266	1399	2597.67	5378	1875.07	1382.97	789.4	43
626.757	12.6667	164	267	1420.67	2579	5328.33	1884.43	1385.2	795.567	42.2667
626.809	12.6667	146.667	244.667	1423.33	2580.33	5320.67	1886.77	1389.13	790.767	41.2333
626.861	13.3333	161	246.667	1393.33	2572	5317.67	1886.67	1378.47	793	41.9667
626.913	15.6667	153.333	265.667	1414.33	2580.33	5360.33	1881.57	1387.53	795.633	41.3667
626.965	16.6667	150	257.333	1408.67	2615.33	5316.67	1880.57	1393.1	792.633	41
627.017	19.3333	152.333	252.333	1410.67	2588.33	5421.33	1874.57	1387.53	795.333	42.1
627.068	23.3333	158.333	272	1405.33	2601.67	5376.67	1885.8	1384.63	801.333	41.6333
627.12	15.6667	165.333	259.333	1388.33	2605	5333	1878.43	1390.07	796.133	42.0667
627.172	13.3333	155.667	247	1393.67	2617.33	5346.33	1884.6	1378.07	795.567	41.1
627.224	21.3333	148.667	238.333	1408	2568	5314.67	1883.3	1384	797.433	40.8
627.276	20.3333	155	249.667	1407	2571	5304.33	1886.53	1386.47	793.233	41.1667
627.328	10	161.667	270.333	1404.33	2562.67	5340	1872.27	1383.87	796.533	40.6
627.38	22.6667	154.333	234.667	1413	2573.67	5337.33	1878.17	1389.97	796.1	39.6
627.432	21.6667	151.333	240.333	1416.33	2607.67	5355.33	1882.33	1390.53	790.133	40.9667
627.484	13.6667	164.667	249	1403.67	2593	5353	1879.57	1374.9	792.3	42.4333
627.536	21.6667	161	239.333	1409.67	2598.33	5368.33	1874.27	1392.27	793.367	40.7667
627.588	10.6667	151.667	236	1432.33	2594.67	5317.67	1872.93	1391.03	795.567	41
627.64	25	162.333	254	1401.33	2527	5352.33	1887.83	1391	791.933	41.8667
627.692	18.3333	152.667	256.333	1390.33	2585.33	5357.33	1885.27	1382.57	797.967	42.5667
627.743	15	156	244.667	1426	2573.33	5371.33	1872.47	1383.4	793.533	40.2
627.795	22.3333	146	240.667	1417.67	2594.33	5334	1881.03	1391.4	794.833	42.4667
627.847	15.6667	170	250.333	1477.67	2580.33	5413	1877.97	1390.27	801.133	42.6667
627.899	11.3333	158	253.667	1415.33	2547	5367.67	1866.2	1391.67	794.333	42.1667
627.951	14.6667	147.333	255	1435.33	2590.33	5341.67	1880.17	1383.5	792.7	41.1
628.003	20.3333	146.333	239.333	1444.33	2588.33	5395	1880.4	1389.23	794.667	41.1667
628.055	17	152	244	1423	2598.67	5376	1871.33	1379.53	792.933	40.7
628.107	2	154.667	252	1436	2613	5376.67	1865.73	1383.57	796.667	42.0333
628.159	24.6667	158.667	259	1444.67	2599.67	5378.33	1871.5	1378.33	797.533	41.2
628.211	20.3333	158.333	230.333	1441	2605.33	5424.33	1871.83	1377.5	798.167	38.8
628.263	24.3333	156	241.333	1420.33	2587	5425	1862.07	1383.3	795.7	41.6667
628.315	18	158.667	248.667	1462.33	2620.33	5464.33	1872.9	1386.47	792.567	42.2
628.366	12.6667	152.333	245	1430	2591	5409.33	1878.7	1385.1	792.1	41.3667
628.418	6.66667	155	246.333	1439.33	2599.33	5424	1867.9	1381.87	791.167	42.0333
628.47	17.3333	161.333	250.667	1434	2620	5365.67	1865.93	1383.87	789.633	40.7
628.522	18	165.667	253	1421.67	2627	5420.67	1876.47	1389.7	792.4	41.8667
628.574	16.6667	155.667	237.333	1435.33	2606.67	5382.33	1873.4	1383	788.567	41.8
628.626	9.66667	149	238	1436	2598.33	5458.33	1868.9	1379.9	787.633	40.6333
628.678	17	162.667	243.333	1420	2600.67	5443	1874.23	1381.83	795.933	42.2333
628.73	21	162.333	269.667	1446	2594.33	5463	1867.07	1375.43	790.167	41.6333
628.782	18.6667	149	243	1418.33	2620	5509.33	1877.4	1380.77	794.1	40.9667
628.834	24	165	242.333	1421.33	2607.67	5491	1863.13	1384.97	788.2	40.1333
628.886	11.6667	152.333	248.667	1446.33	2613.33	5509	1874.53	1380.57	791.1	42.5333
628.937	13.3333	159.667	268	1431	2604	5470.33	1861.73	1384.87	793.833	41.5333
628.989	14	156	273.333	1442	2597.67	5527	1863.23	1376.5	791.9	39.8333
629.041	23	152.667	251.667	1458.67	2601	5479	1866.67	1375.47	793.667	43.3
629.093	27.6667	169.333	259	1406.33	2596.67	5492.33	1866.4	1375.77	788.933	41.0333
629.145	18.6667	149	258.333	1450.67	2624.67	5504	1868.37	1383.3	788.733	41.2333
629.197	10.3333	163.333	249.667	1449	2657.67	5490.33	1875.8	1387.93	789.733	40.2667
629.249	16.6667	167.333	257.667	1434	2622.67	5511	1885.23	1385.67	789.433	42.6667
629.301	21	159.667	246.333	1436.33	2630.67	5458	1872.57	1386.3	789.933	42.7
629.353	14	159.667	274.333	1432.67	2605.33	5482.33	1860.03	1382.9	789.033	42.0333
629.405	19.6667	166	255.333	1467	2627.33	5449	1876.13	1377.73	790.433	40.6333
629.456	18.6667	156.667	241.667	1457.67	2656.67	5460	1874.93	1376.53	790.5	42.3333
629.508	21	158.667	256.667	1447.67	2611	5474.33	1879.6	1376.93	788.467	41.1
629.56	12.3333	157.667	273.667	1421	2617.67	5461	1869.37	1378.63	791.667	42.8333
629.612	12	158.667	248.667	1437	2599	5454.67	1881.37	1379.87	789.067	41.3667
629.664	20	162.667	257.333	1430.33	2609.33	5492	1872.63	1376.33	788.633	43.1
629.716	16.6667	159.333	265.667	1436	2669.33	5466.33	1867.23	1371.8	790.2	43.5667
629.768	23	155.667	254.667	1435.33	2591	5511.33	1878.3	1377.57	783.4	42
629.82	17	147.667	249.667	1453	2645	5468.33	1881.7	1378.53	794.2	41.5
629.872	19.6667	162.667	255	1466.67	2626.33	5486	1872.53	1382.7	789.6	43.1
629.924	28.3333	149.333	264.333	1421.67	2639	5485	1869.43	1375.4	791.333	42.8
629.975	9	153.667	251	1474.67	2645.67	5470.67	1869.7	1379.93	787.467	41.1
630.027	20	147.333	251.667	1447.67	2647.67	5484	1878	1378.47	790.133	42.3667
630.079	12.6667	167.333	261	1444	2592	5439.67	1880.87	1383.97	789.333	43.7
630.131	12	169	271.667	1418.67	2614	5454	1877.23	1382.8	794.767	44.1667
630.183	18.6667	153	245.667	1435.67	2653	5463.33	1885	1382.1	793.967	41.8333
630.235	22.3333	149.667	257	1454	2611.33	5424.67	1873.47	1381.1	795.9	41.5
630.287	28	159.667	259.667	1420	2643.67	5479	1881.27	1387.13	795.567	42.1333
630.339	11.3333	152	276.667	1418.33	2651.33	5415.33	1883.73	1387.2	796.067	43.1667
630.391	11	157.333	248	1459	2641.33	5432.67	1886.43	1389.1	799.9	39.8333
630.443	27.6667	161.333	238.667	1415.67	2617.33	5476.67	1893.53	1388.8	801.333	42.2
630.494	25	153.667	258.667	1461.67	2609.67	5428.67	1880.7	1384.77	798.833	42.1667
630.546	23	142	267.667	1443.67	2628.67	5350.67	1890.3	1395.93	799.333	43.0333
630.598	15.6667	149.667	255.333	1464	2626.67	5395.33	1895.17	1390.83	801.7	41.4333
630.65	16.3333	157.667	251.667	1464.33	2628.33	5433.33	1891.63	1401.37	809.3	42.8
630.702	19.3333	155	262.333	1422	2640.33	5389.33	1887.63	1398.37	803.233	43.1333
630.754	20	150	249	1419.33	2612.33	5406.67	1891.9	1387.47	798.367	42.7667
630.806	21	158.667	257.333	1448	2619	5343	1889.3	1395	801.233	42.6667
630.858	22.3333	157	243.333	1433	2613.67	5397.33	1898.33	1397.5	800.2	43.4
630.909	27	159.667	272.667	1431	2612.67	5315.33	1893.2	1394.43	801.8	43.7
630.961	16.3333	161	261.667	1442.67	2597	5365.67	1896.8	1399.33	804.433	42.4
631.013	19	160.667	251.333	1464	2616.33	5385	1889.7	1394.77	817.6	42.2
631.065	17.3333	168.333	252.333	1435.67	2617.33	5385.67	1891.8	1404.03	805.467	41.6667
631.117	20	172.667	254.667	1434.33	2600.67	5403	1904.2	1407.27	809.533	43.0667
631.169	19.6667	156.667	254	1425	2574.67	5385.33	1902.93	1400.1	806.667	42.8
631.221	7.66667	157.333	255.333	1449.67	2601.67	5372	1901.97	1410.83	807.067	42.2333
631.273	22.3333	160	253.333	1434.67	2593	5364.67	1907.53	1405.93	806.9	41.7333
631.325	21.3333	160.333	255.333	1408	2633.33	5384	1901	1416.37	814.1	40.7333
631.376	21.6667	151.667	258	1442	2587.33	5342.33	1911.73	1412	810.7	41.4
631.428	15.3333	156	246.667	1406	2594.33	5329	1900.1	1409.13	815.067	42.7667
631.48	15.3333	169.667	249	1420	2608.33	5340	1895.33	1401.1	806.3	43.8667
631.532	16.6667	155.667	244.333	1415.67	2580.67	5288.67	1904.57	1404.13	812.333	42.6
631.584	19	157	242.333	1439.67	2563	5287.67	1910.53	1419.07	810.233	43.3333
631.636	20.3333	160.333	246.667	1416.67	2604.33	5335.33	1909.17	1415.37	811.3	41.6667
631.688	17.3333	156	233.667	1448	2552.67	5318.67	1919.6	1414.03	816.3	43.0667
631.74	20	157.667	250	1400.33	2576	5306.67	1911.1	1416.1	812.433	43.0333
631.791	14.6667	164	250.333	1410.67	2584	5339.33	1908	1417.6	815.533	42.3
631.843	23.6667	153.667	253.333	1427	2554.33	5326	1904.93	1415.3	810.9	42.6333
631.895	26.3333	162.333	236.333	1425.33	2599	5319.33	1906.8	1411.77	815.533	44.5333
631.947	19.3333	162.333	241.667	1424.33	2530.67	5277.67	1919.53	1415.7	818.2	42.6667
631.999	17.6667	158.667	239	1433.67	2544	5291.33	1910.5	1414.33	810.767	41.4667
632.051	12.3333	153	231.667	1411.67	2555	5274.67	1920.3	1415.17	807.3	41.5333
632.103	17.3333	175	257.667	1430	2576.67	5310.67	1914.03	1419.13	811.067	45.8667
632.155	21.3333	158.333	265.333	1405	2565.33	5291	1907.3	1421.67	815.867	42.6667
632.206	20.3333	144	238.333	1412	2564.67	5342.33	1909.8	1419.27	815.867	42.9
632.258	17	151	229.667	1395.67	2523	5288	1917.33	1423.2	818.1	41.6
632.31	15.3333	150.667	255.333	1402.33	2578.33	5301.67	1917.63	1418.93	817.467	44.8
632.362	22.3333	168.333	261	1396.67	2561.67	5336.33	1910.23	1427.33	815.8	43.1667
632.414	23.6667	146	254.667	1453.67	2521.67	5279	1914.4	1426.47	815.1	41.4667
632.466	21	159.667	233.333	1402.33	2533.33	5310	1911.4	1422.73	810.233	44.6
632.518	28.6667	157	253.333	1398.33	2550.33	5302.33	1911.63	1422.63	816.5	45.0333
632.57	18.3333	158.667	259.333	1406.67	2544.67	5289.67	1912.43	1426.4	814.367	41.9667
632.621	8.6683	159.31	262.959	1437.98	2536.67	5264.69	1914.13	1420.47	816.867	42.1333
632.673	22.8215	163.832	254.342	1439.56	2556.37	5250.24	1911.37	1422.93	815.633	41.7333
632.725	33.8345	149.292	270.997	1412.45	2544.78	5284.25	1915.57	1422.33	813.033	44.0333
632.777	17.7405	165.769	251.678	1409.42	2543.66	5350.82	1919.1	1416.2	815.333	43.2
632.829	15.185	155.003	231.551	1412.28	2566.47	5325.13	1918.16	1420.25	823.284	43.5337
632.881	12.3034	148.801	246.63	1425.73	2557.5	5320.17	1921.11	1420	812.242	42.1097
632.933	21.5301	156.375	265.788	1412.11	2545.64	5281.6	1917.55	1415.33	810.819	44.0569
632.984	16.6471	158.925	254.029	1412.14	2524.43	5285.56	1901.61	1419.51	815.374	41.656
633.036	20.7037	150.926	248.139	1439.27	2552.66	5318.73	1922.96	1418.16	817.625	43.2487
633.088	17.4194	156.131	247.511	1433.8	2552.73	5283.38	1900.62	1418.57	816.31	45.3286
633.14	15.3744	149.128	275.166	1401.78	2563.15	5324.66	1917.66	1417.14	808.557	43.6061
633.192	9.27568	159.386	264.244	1426.08	2549.82	5330.77	1908.4	1425.81	812.779	43.9683
633.244	23.1817	166.847	246.285	1447.37	2550.64	5360.05	1908.33	1420.55	813.026	41.9443
633.296	19.2156	167.699	253.893	1436.23	2585.45	5359	1913.78	1413.16	819.776	43.9879
633.347	18.1838	152.403	260.573	1400.28	2568.79	5376.23	1911.67	1423.99	810.031	42.8783
633.399	15.0353	147.171	258.24	1428.98	2560.77	5309.35	1902.94	1412.71	818.84	43.7786
633.451	21.4128	158.611	235.4	1450.82	2548.12	5345.89	1905.95	1412.34	810.62	43.5551
633.503	23.4307	154.036	251.617	1408.3	2567.81	5327.29	1903.52	1419.29	809.342	43.6314
633.555	25.6995	155.133	254.51	1416.77	2574.29	5346.7	1901.56	1410.01	815.18	43.7621
633.607	20.7029	158.073	248.794	1421.78	2577.17	5356.19	1902.58	1408.9	807.155	43.5089
633.659	14.1652	164.467	246.032	1436.44	2583.82	5342.66	1900.6	1407.14	808.725	42.3638
633.71	22.6553	152.365	260.873	1431.74	2548.16	5409.92	1904.33	1411.85	813.123	44.362
633.762	17.6932	162.605	267.714	1421.43	2576.55	5377	1902.49	1412.96	811.347	44.3919
633.814	14.7882	162.456	250.946	1427.01	2592.92	5317.55	1899.34	1409.41	811.241	43.9754
633.866	21.5658	167.96	261.853	1423.01	2602.51	5370.16	1900.74	1409.28	811.684	42.9604
633.918	17.6803	163.527	239.698	1430.81	2604.21	5387.28	1897.17	1405.13	810.136	44.2288
633.97	16.7972	170.014	269.276	1430.07	2586.52	5376.44	1895.58	1406.04	811.289	42.6468
634.022	10.1295	149.376	258.324	1455.03	2583.38	5397.46	1904.47	1407	806.441	43.882
634.073	19.3087	160.845	254.286	1437.28	2604.54	5399.57	1900.03	1400.49	812.144	43.464
634.125	16.7544	155.314	272.896	1438.22	2603.89	5364.17	1887.74	1403.35	806.219	43.7327
634.177	23.4475	160.582	253.643	1411.02	2599.27	5365.77	1887.73	1402.69	804.542	42.468
634.229	12.2501	153.342	258.438	1429.09	2624.93	5375.6	1887.88	1401.6	807.4	43.2379
634.281	22.2703	161.101	250.513	1440.43	2604.69	5382.24	1888.94	1396.54	810.673	44.983
634.333	17.7604	168.974	268.961	1448.23	2621.93	5389.02	1880.21	1406.95	807.438	43.8103
634.385	13.416	152.148	263.909	1453.91	2607.17	5376.4	1888.95	1404.66	806.947	43.9529
634.436	15.7484	158.939	254.025	1440.02	2612.15	5393.93	1886.62	1404.49	802.088	43.5374
634.488	21.0839	151.885	264.817	1438.93	2634.17	5398.83	1884.12	1404.72	809.433	44.365
634.54	16.928	156.79	266.892	1454.44	2641.38	5419.89	1880.23	1398.85	804.949	43.1208
634.592	11.7253	161.233	269.913	1468.97	2640.05	5419.51	1881.85	1399.11	805.36	42.8096
634.644	12.9542	158.973	258.456	1458.5	2616.81	5370.98	1887.74	1404.57	811.418	43.5722
634.696	23.5798	165.256	248.962	1450.95	2627.13	5376.83	1895.47	1411.83	818.648	43.9788
634.747	15.422	163.445	250.838	1439.27	2621.78	5375.21	1884.97	1402.88	809.599	43.9925
634.799	17.3911	151.164	268.907	1448.82	2615.25	5365.89	1886.5	1400.33	806.006	44.4311
634.851	21.3601	158.58	261.917	1476.97	2622.38	5358.95	1882.57	1398.38	812.45	42.8476
634.903	20.4781	163.019	271.044	1455.08	2619.6	5361.79	1873.19	1397.97	809.867	43.5657
634.955	18.1413	170.754	271.1	1459.08	2640.46	5341.93	1877.04	1401.49	807.912	44.2279
635.007	16.201	156.475	264.054	1469.18	2650.41	5348.99	1869.36	1399.19	807.359	42.6263
635.059	20.235	156.286	255.936	1453.5	2640.28	5356.57	1877.29	1401.67	806.873	42.7516
635.11	17.4686	156.138	258.249	1441.75	2633.94	5363.29	1872.18	1398.58	804.036	44.1016
635.162	14.8455	160.384	261.396	1443.19	2613.94	5371.65	1874.49	1392.14	810.34	44.0894
635.214	16.5877	160.307	260.231	1450.32	2629.44	5311.03	1873.73	1397.29	803.806	43.3566
635.266	21.3058	156.332	259.463	1465.67	2615.48	5370.05	1876.1	1396.53	810.858	43.5647
635.318	23.6322	160.47	255.703	1453.86	2627.57	5329.32	1869.66	1399.1	806.854	44.4245
635.37	23.398	161.699	257.038	1453.79	2623.18	5376.4	1871.84	1403.83	810.746	44.2739
635.421	16.5538	161.266	257.276	1458.02	2630.97	5327.77	1874.75	1398.91	807.171	43.3111
635.473	19.8783	165.627	260.133	1471.13	2617.67	5313.65	1873.57	1402.42	806.894	44.528
635.525	18.601	168.546	249.273	1453.79	2647.66	5337.72	1872.95	1407.05	808.496	43.5617
635.577	19.0012	161.413	250.789	1446.09	2651.41	5322.41	1870.35	1403.24	810.543	43.076
635.629	21.3853	157.83	250.056	1458.56	2643.97	5328.82	1870.61	1399.77	810.189	42.8171
635.681	21.3357	162.22	254.444	1453.44	2621.95	5297.39	1869.44	1394.69	808.264	44.6375
635.732	23.2709	162.664	255.278	1435.97	2606.11	5322.75	1873.42	1403.71	809.338	44.5156
635.784	16.5471	161.431	252.656	1435.94	2608.13	5335.61	1869.77	1405.49	811.389	42.6779
635.836	17.8404	164.069	249.775	1437.88	2631	5305.88	1868.02	1403.36	809.526	42.774
635.888	20.9799	154.442	247.176	1443.35	2626.68	5319.12	1870.17	1405.91	813.343	45.5037
635.94	18.8749	162.694	258.986	1452.58	2634.28	5294.96	1876.82	1403.5	815.307	43.1799
635.992	11.6856	163.753	256.565	1454.67	2622.97	5271.39	1867.11	1408.41	811.945	43.4533
636.043	14.4954	159.397	261.58	1451.88	2618.45	5257.28	1869.05	1405.66	812.113	43.6549
636.095	18.7728	167.997	253.305	1452.25	2613.57	5316.87	1870.69	1404.35	811.011	43.1447
636.147	16.5254	170.781	241.923	1448.92	2588.25	5321.33	1875.78	1404.78	815.942	43.3616
636.199	19.0791	168.028	258.258	1440.2	2607.02	5266.52	1874.19	1409.39	818.542	43.0739
636.251	14.7719	156.93	258.031	1430.58	2606.52	5287.22	1871.07	1408.59	814.221	43.0439
636.302	12.8386	164.303	247.839	1439.78	2593.5	5280.74	1872.3	1412.9	814.743	43.9552
636.354	11.3597	160.228	249.267	1443.44	2587.92	5316.59	1880.02	1407.81	818.373	43.1384
636.406	9.99267	157.31	240.828	1441.41	2592.71	5294.5	1871.15	1408.61	821.439	42.421
636.458	14.5351	156.734	244.018	1429.47	2601.99	5277.4	1871.08	1414.59	817.034	44.0458
636.51	16.3524	159.624	250.54	1427.82	2599.97	5277.29	1884.78	1417.83	816.476	43.2416
636.562	18.9942	167.983	248.503	1427.32	2587.02	5269.05	1882.88	1416.68	822.33	43.0167
636.613	16.6793	165.59	248.419	1430.49	2579.64	5273.83	1883.24	1419.5	817.744	43.1401
636.665	16.2169	157.329	254.274	1435.35	2562.99	5304.08	1883.35	1416.46	820.74	44.5049
636.717	20.0217	154.146	250.147	1406.4	2589.92	5272.35	1884.41	1421.35	824.415	43.6131
636.769	18.7193	161.949	246.269	1416.16	2586.65	5274.9	1891.96	1421.57	822.698	45.0487
636.821	16.7953	165.246	255.258	1433.03	2558.11	5277.04	1887.45	1417.31	819.009	43.4913
636.873	20.8441	159.63	258.142	1428.56	2568.14	5241.18	1892.87	1422.02	821.686	45.0309
636.924	12.1483	156.349	257.355	1414.32	2573.19	5239.69	1891.35	1418.71	826.754	42.6757
636.976	19.8149	170.75	252.314	1417.54	2559.6	5235.62	1890.56	1427.91	826.851	44.3651
637.028	20.5669	163.661	247.633	1418.48	2565.99	5227.36	1898.74	1417.82	823.859	44.0913
637.08	17.5482	157.48	252.283	1413.76	2579.39	5283.67	1896.27	1421.99	823.411	46.0379
637.132	17.0807	160.039	254.441	1430.84	2571.41	5243.86	1897.82	1425.19	826.362	43.4781
637.183	8.93078	162.768	251.164	1425.43	2559.1	5234.85	1902.83	1430.39	828	44.0616
637.235	11.1084	158.998	253.437	1436.93	2547.01	5212.47	1902.28	1430.53	825.715	44.511
637.287	18.3703	155.066	253.884	1428.23	2526.47	5210.5	1904.09	1427.21	830.255	44.1672
637.339	20.5233	166.422	245.732	1401.96	2537.5	5236.64	1899.16	1434.38	828.397	43.8686
637.391	16.6283	164.147	251.073	1398.25	2540.81	5223.89	1899.68	1430.05	828.939	44.7303
637.443	16.3056	159.749	256.113	1417.28	2548.83	5242.91	1902.4	1427.37	826.7	45.058
637.494	17.624	152.327	250.279	1398.22	2559.79	5212.29	1907.94	1424.27	833.192	45.1366
637.546	20.3458	156.97	252.523	1391.39	2552.33	5208.42	1899.66	1441.23	830.147	46.6528
637.598	20.6176	158.694	253.873	1403.06	2567.15	5212.35	1906.98	1434.08	828.747	44.9898
637.65	18.7131	155.936	251.805	1409.35	2556.83	5200.11	1904.39	1437.38	830.1	44.9883
637.702	15.7646	149.018	261.269	1418.14	2528.7	5228.38	1913.54	1435.46	828.009	45.9352
637.753	18.6997	154.001	250.235	1416.19	2519.16	5226.15	1903.26	1437.26	835.596	44.9538
637.805	15.2601	154.458	247.105	1407.04	2540.16	5221.8	1902.47	1438.35	829.063	45.6824
637.857	20.3934	153.239	249.735	1402.13	2514.02	5188.11	1905.64	1437.67	835.143	47.3245
637.897	27	148.667	258.333	1393.67	2531	5161.67	1911.95	1444.34	826.335	45.6483
637.949	11	157	265.333	1422.67	2561	5226	1913.61	1437	837.703	46.2582
638.001	9.66667	159.667	259.667	1427	2525.67	5229	1913.63	1436.73	838.267	46.3
638.053	16	140.667	244.667	1419.67	2540.33	5193	1907.8	1438.53	840.233	45.1667
638.105	7.33333	163.667	264.333	1427	2575.33	5201.67	1912.8	1443.37	834.933	45.1333
638.157	19.3333	164.667	256.667	1404.67	2537.67	5264.33	1905.57	1432.03	832.933	45.4
638.209	21.6667	165	270.333	1428.33	2564	5158.67	1910.7	1441.57	832.4	46.4667
638.261	12.3333	155	259.333	1407	2574	5164	1907.8	1444.23	831.233	46.3
638.313	15	152.667	248	1417.33	2577	5186.67	1910.6	1434.83	835.967	46.0667
638.365	6.33333	161.333	263	1406	2530.67	5205.33	1913.7	1444.27	846.633	45.6
638.417	22	177.333	256.333	1414	2578	5216.67	1900.23	1439.57	836.133	45.6667
638.469	19	157.333	266	1407.67	2571	5195.67	1914.5	1437.67	839.633	47.1333
638.521	21	159	253.667	1435.67	2576	5199.67	1893.07	1432.37	834.7	45.6667
638.573	15.6667	180	263.667	1405.67	2540	5189.67	1898.5	1430.77	830.867	46
638.625	14	162.333	260.333	1390	2561.67	5212.33	1905.87	1438.83	835.2	44.9667
638.677	16.6667	154.333	249	1409	2551.33	5135.67	1913.77	1440.53	842.3	46.2667
638.729	17.6667	161.667	265.333	1420	2569	5161	1906.6	1437.47	836.067	44.4667
638.781	28	170.333	248	1395.33	2569.67	5200	1900.83	1442.53	830.933	46.5667
638.834	18.6667	159.667	254	1417.67	2569.67	5203	1900.07	1434.53	832.933	45.9667
638.886	20.6667	152.667	267	1407.67	2605.67	5184.33	1914.43	1434.1	833.433	44.3333
638.938	26.6667	158	259	1424.67	2627.67	5162	1904.9	1438.13	833.033	45.5333
638.99	20.3333	171.667	264.667	1424.33	2581.33	5160.33	1892.77	1440.07	834.2	47.3333
639.042	32.3333	160	267	1433.67	2619.67	5257	1884.63	1430.17	834.767	45.5
639.094	20.6667	157.333	258.667	1442.33	2548.33	5216.33	1896.8	1428.97	838.167	45.3
639.146	8.66667	161	256.667	1429	2560	5197.33	1899.77	1434.47	827.6	46.9333
639.198	20.3333	156.667	253	1436.67	2599.33	5173.33	1897.8	1433.07	836.033	46.0667
639.25	29	157.333	257.667	1432.33	2591.67	5175.67	1892.27	1422.53	835.733	45.5
639.302	27.6667	164.333	264.333	1447	2613.33	5200.67	1896.87	1430.77	830.933	44.8333
639.354	26.3333	159.667	258.333	1434	2599	5269.67	1887.37	1421.17	829.967	46.7667
639.406	26.3333	178.667	247.667	1462.67	2610	5203	1892.27	1428.33	834.633	45.8333
639.458	23.6667	168.667	275.333	1434.67	2584.67	5172.33	1887.63	1427	832.633	47.4
639.51	21.3333	153.667	272	1437.67	2586	5202	1876.47	1433.17	829.833	44.8
639.562	20.3333	169	255.667	1450.33	2600.67	5242	1880.57	1425.87	828.5	45.3
639.614	23.3333	174	234	1451	2587.33	5179.67	1885.77	1431.37	830.467	44.1333
639.666	26	179	274.667	1431.67	2616	5227	1881.1	1415.63	831.267	45.5333
639.718	18.3333	163.333	265.333	1415.67	2592	5250.33	1868.93	1421.47	827.267	44.1333
639.77	19.6667	165	269.667	1459	2599.33	5210	1873.23	1413.63	825.5	45.3
639.822	19.6667	164	251.333	1407.33	2626	5244.67	1878.37	1409.3	825.333	45.4
639.874	24	175	258.333	1447.67	2615.67	5266	1875.37	1433.3	826	47.2
639.926	28	162	263.667	1445.33	2572	5244.33	1866.77	1409.03	828.733	45.6
639.978	12.6667	172	267	1426.67	2605	5211.33	1881.1	1422.13	826.767	46.9
640.03	6.33333	169	245.667	1421	2578	5240.67	1873.83	1419.3	823.967	45.8667
640.083	17.3333	173.667	257	1450.67	2621.33	5230.67	1865.53	1411.73	816.9	45.3667
640.135	19	168.667	258.667	1430	2619.67	5238	1863.17	1412.47	825.333	44.3667
640.187	15	171.333	262.667	1442	2606	5226	1859	1416.87	823.4	46.5
640.239	23.3333	174.667	265	1443	2602.67	5212.33	1876.9	1415.77	817.267	45.3667
640.291	17	164.667	274.667	1445.33	2606.67	5259.67	1868.2	1419.27	821.6	44.4667
640.343	15.3333	172.667	262.667	1429	2572.33	5239	1864.3	1408.83	826.267	44.1
640.395	28.3333	171.333	247	1457.33	2606.67	5245.33	1860.13	1410.77	823.1	45.5333
640.447	28.3333	162.667	263.667	1464	2584	5275.33	1862.23	1414.03	819	43.8333
640.499	16	155.667	260	1425.33	2598.33	5260.33	1862.5	1408.77	819.733	45.6333
640.551	10	168.667	268.667	1433	2611	5316	1868.27	1415.67	812.767	44.8667
640.603	5.33333	167	245.667	1453.67	2566	5296.33	1854.23	1407.7	821.167	45.1667
640.655	12.3333	160	265.667	1439.67	2606.33	5266.33	1857.57	1413.6	817.6	44.6333
640.707	37.3333	162.333	259.333	1447.67	2585.33	5277	1861.03	1419.27	816.133	44.2667
640.759	20.3333	165.333	248	1448.33	2626.67	5235.33	1856	1407.7	821.5	45.2667
640.811	13.3333	177.333	262	1439.33	2616.67	5253	1857.43	1408.47	823.633	44.1333
640.863	27.3333	160.333	255	1449.33	2565.33	5283.67	1860.77	1416.27	815.5	43.6333
640.915	16.3333	153.667	267.667	1456.67	2592	5258.33	1859.27	1403.53	818.433	46.3667
640.967	29	161.667	262	1459	2611.33	5227	1857.33	1408	823.467	44.9333
641.019	25.6667	185	275	1440.67	2574.33	5253.67	1851.23	1412.77	818.467	45.9333
641.071	22.3333	165.667	249.333	1453.67	2571.33	5239.67	1861.47	1415.4	814.3	45.5667
641.123	11.6667	160	258.333	1439.33	2592.33	5198.67	1863.27	1408.03	822.833	45.3667
641.175	11.6667	171.333	262	1451.33	2595	5236	1853.6	1404.33	818.1	46.2667
641.227	28	167.667	254	1452	2590.67	5269.67	1855.23	1404.43	820.633	45.0333
641.279	22.3333	171.333	265.667	1446	2610	5257.33	1866.47	1412.87	815.3	47.0667
641.331	20.6667	165	275	1432.33	2524	5244	1862.03	1404.7	814.7	45.5667
641.383	12.6667	172.333	255.333	1436.33	2598.67	5261.67	1852.7	1404.43	820.233	46.3333
641.435	20.6667	177.333	258.667	1432	2593.67	5244.33	1858.63	1417.47	820.267	47.1667
641.487	24.3333	164	252.667	1440.33	2589	5213.67	1864.77	1399.03	814.6	46.9333
641.539	23	162.667	261.333	1427	2574.67	5279	1863.83	1417.6	819.433	45.0333
641.591	18	164	265	1442	2570.67	5228.33	1853.5	1413.03	819.333	45.8333
641.643	22.6667	173.667	258.667	1451.67	2595.33	5261.33	1856.87	1407.27	817.533	47.2667
641.695	24.3333	158	249	1442.33	2564.33	5226	1866.87	1409.97	817.667	44.5333
641.747	16.3333	164.333	260	1436.33	2558	5285	1862.8	1407	819.233	46.1333
641.799	21.6667	169.667	251	1415	2551.33	5254	1868.93	1409.7	825.133	46.0667
641.851	27.3333	155	263.333	1405.33	2553.67	5255.67	1865.37	1422.93	821.567	46.4667
641.903	24.3333	154.333	265	1408	2550	5263.67	1869.97	1415.07	821	45.2333
641.955	10.3333	164.667	271.667	1419	2591	5233.33	1866.6	1415.53	820.7	46.7667
642.007	14	170	262.333	1457	2538.67	5160	1868.87	1411	826.833	45.9
642.06	22.6667	149.667	264.333	1423.67	2599.33	5249.67	1873.6	1418.57	826.933	45.3
642.112	20.3333	161	279.333	1401	2514	5175.33	1885.9	1420.4	822.633	45
642.164	22.3333	151.333	266	1442	2536.33	5196.67	1876.07	1416.1	827.033	44.7667
642.216	12.6667	154.667	265.667	1423	2558	5194	1866.6	1420.27	822.933	48
642.268	17.3333	164.333	259.667	1427.67	2537	5163.67	1880.47	1420.3	824.767	46.7
642.32	10.6667	159.667	257.667	1408.67	2540	5135	1875.9	1417.3	820.967	46.4
642.372	25	162	265.333	1444.33	2556.67	5186.67	1886.63	1427.83	829.6	46.9333
642.424	26.6667	180.667	271.333	1417.33	2526.33	5140	1891.47	1424.83	832.467	47.3667
642.476	19	159.667	257	1431.67	2512.33	5198	1883.43	1424.83	829.8	46.2333
642.528	21.3333	150	260.667	1429.67	2529.33	5192	1875.87	1427.2	822.467	46.3667
642.58	15	167.333	268.333	1423.33	2560.33	5121.67	1883.1	1425.6	827.033	48.8333
642.632	16.3333	160.333	264.333	1412	2514.33	5177	1877.27	1418.87	834.9	47.5667
642.684	24.3333	155.667	258	1406	2542.67	5112	1890.87	1425.63	829.933	47.3
642.736	28	161.333	271	1389.33	2491.67	5125.33	1898.4	1430.37	833.867	45.8667
642.788	19.6667	170.333	252	1412.67	2525.67	5119.67	1897.1	1428.7	829.867	48.8667
642.84	22	158.667	259.667	1395.33	2521.67	5107.67	1888.1	1423.1	838.7	46.5667
642.892	13	161.667	271	1396.33	2492	5090	1888.17	1426.23	835.833	46.3
642.944	23	154	273	1430.67	2524.67	5058	1891	1423.9	829.2	45.7333
642.996	15.6667	163	268.333	1374.33	2517.33	5091.67	1891.1	1423.7	828.833	47
643.048	18.6667	174	267	1421.67	2541.33	5074.67	1900.1	1440.2	830.1	46.6333
643.1	16.6667	154.333	255.333	1416.67	2510.33	5039.33	1901	1432.17	830.367	46.4333
643.152	9.33333	149	272.333	1403.67	2524.33	5087.67	1889.03	1440.73	832.2	46.7
643.204	17.6667	168	267.333	1415.67	2530.67	4977.33	1884.83	1430.9	841.4	48.4
643.256	22.6667	160.333	260.333	1407.33	2546.33	5031.33	1897.17	1437.07	842.2	45.9667
643.308	22.3333	152	267	1400.33	2502.33	5084.67	1894.73	1429.1	845.667	47.1333
643.36	7.33333	155.667	251.333	1377.33	2481.33	5011	1894.2	1432.7	836.4	47.7667
643.412	12.3333	174	260.333	1368	2494.33	5026.33	1895.9	1434.57	836.533	47.1
643.464	17.6667	171.667	266.333	1406	2499.67	5060.33	1892.97	1431.87	840.467	45.5667
643.516	19	179.333	256.333	1380	2516	5028	1896.43	1446.57	838	46.3333
643.568	21.3333	155.667	263.667	1387.67	2486	5043.67	1896.33	1436.53	839.033	47.8
643.62	15	161.333	250	1382.33	2511.67	5001.67	1893.2	1442.13	835.433	45.9
643.672	21	165.333	254.667	1414.67	2518	4987.33	1900.83	1435.97	840.533	47.1
643.724	24.3333	157.333	261	1424.67	2518.67	5032.33	1891.77	1440.5	835.233	46.4667
643.776	14.6667	162.667	271.333	1389.67	2506	5004.33	1898.57	1430.23	842.567	48
643.828	25.6667	175	264	1371.67	2533.33	5013.33	1886.13	1435.37	840.8	47.3333
643.88	23	162.667	231.333	1397.33	2482	4979	1890.9	1429.97	831.833	46.0333
643.932	15.3333	162	247.667	1438	2471.33	5007.33	1893.97	1439.7	843.167	45.1
643.984	1	163.667	247	1404.67	2484.33	4983.67	1890.23	1438.2	840.433	46.1333
644.036	29	173.667	249.333	1375	2535.67	4980.67	1885.17	1438.8	842.7	48.5667
644.088	18.6667	178.333	239	1367.33	2514.33	4947.67	1883.03	1445.47	833.867	45.5333
644.14	25	159	257.333	1367	2497.67	5014	1902.2	1435.07	833.733	46.9
644.192	19	160.333	272	1387.33	2478	5012.67	1885.6	1433.23	836.733	49.3333
644.244	14.3333	159	225	1356	2483.67	4952	1896.27	1437.67	841.567	47.1
644.296	27	162.667	252	1381.33	2469	4972	1889.13	1434.97	833.967	46.3667
644.348	24.3333	158.667	258.333	1396	2458	4989.33	1885.2	1441.5	830.833	44.9
644.4	9.33333	159.333	256.333	1391.33	2461.33	4942.67	1888.57	1432.5	842.433	48.8
644.452	23	173.667	242	1368.67	2532	4960.33	1880.97	1430.9	835.333	46.7
644.504	23.6667	150.333	232	1381.67	2446.67	4979.67	1880.7	1425.8	835.8	45.4333
644.556	22.3333	161	257.333	1362	2478	4942.33	1869.93	1431.7	835.8	46.1333
644.608	17.3333	157.667	254	1399	2505.33	4905	1873.43	1429.23	828.667	47.8333
644.66	22.3333	165	257	1390	2470.67	5003	1871.3	1423.2	834.067	46.5667
644.712	23.6667	155	264.667	1377	2473	4978	1867.23	1429.9	830.633	46.4333
644.764	14	150.333	252.333	1366.33	2486.67	4965.33	1865.3	1427.8	836.433	48.1333
644.816	14	162	251	1382.67	2502	5008.67	1868.6	1418.47	829.533	46.0333
644.868	13.6667	177	262.667	1381.67	2506.67	4972	1861.17	1412.7	825.067	46.4667
644.92	29.6667	152	256	1418.67	2471	4978.67	1867.3	1414.43	834.467	47.1667
644.972	22	164.333	255.333	1386.33	2458	4988	1858.7	1425	832.4	47.1
645.024	18	163.333	264.333	1374.67	2494	4916	1861.73	1421.8	822.467	47.5
645.076	26	170	238.333	1413.67	2496	4981	1864	1424.53	822.933	46.8333
645.128	11.3333	159.333	259.667	1402.33	2480.33	5029.67	1869.57	1422.77	827.9	46.5333
645.18	26	159	260.667	1385.67	2475	4998.33	1851.8	1413.83	822.4	47.2
645.232	27.3333	164.333	258.667	1374	2487.67	4988.33	1846.8	1410.1	821.033	48.6333
645.284	32	179.333	270.333	1391.67	2460	5005	1859.9	1407.47	821.833	45.7667
645.336	19.3333	150.667	258.667	1394.33	2455	5004	1850.43	1410.57	823.767	46.3667
645.388	11.6667	152	251.333	1382.67	2455.33	4971	1851.1	1414.13	818.633	47.8333
645.44	26.6667	171	269.333	1412.33	2498	4996	1846.13	1409.97	814.233	46.2
645.492	30.6667	158.333	255.667	1388	2478	5011.33	1847.33	1406.07	821.3	45.1667
645.544	18.3333	171.667	248	1391.33	2471.67	5023.33	1838.17	1408.43	817.4	47.1667
645.596	24.6667	175	248.667	1392.67	2447.67	5039	1838.17	1402.07	821.3	47.4667
645.648	23.3333	169	247.667	1388.33	2454	5033.67	1839.03	1408.1	819.967	46.1333
645.7	20.3333	161.667	253	1374	2476.67	5024.33	1828.7	1397.67	809.433	46.2667
645.752	24.3333	150.667	274	1378.33	2493.33	5039.33	1830.2	1397.27	808.933	46.7333
645.804	28	158.667	279.667	1381.67	2472	5007.33	1827	1391.6	812.4	46.8
645.855	18	158	256	1405.67	2483	5071.67	1821.23	1393	811.3	45.9667
645.907	14	158.667	267.667	1410	2498.67	5045	1827.87	1398.3	808.3	45.8333
645.959	13.6667	155.667	266	1372	2456	5034.33	1830.97	1389	809.667	44.3333
646.011	27.3333	166.667	270	1412.67	2507	5058	1833.4	1387.87	806.567	46.9667
646.063	25	171	265.667	1373.67	2493.67	5046.67	1831.33	1385.63	804.9	47.5
646.115	25.3333	159	276.333	1380.33	2505.33	5122	1830.77	1386.93	807.467	46.2
646.167	21	158.333	258.333	1422.33	2476	5130	1821.7	1390.57	808.333	47.9667
646.219	13	168.667	263.667	1421.67	2511.67	5115	1820.9	1383.3	800.533	47.4667
646.271	13.3333	174.333	267.667	1406	2507.67	5091.67	1821.27	1385.1	808.233	44.2333
646.323	19.3333	160.333	259.667	1383.67	2505	5101	1817.67	1378.03	801.4	46.0333
646.375	20.6667	153	281	1385	2488.33	5032.67	1814.13	1376.3	805.3	44.0667
646.427	23.3333	164	277.333	1400.67	2521.67	5106.67	1818.33	1384.17	806.133	47.9667
646.479	28.6667	173.667	275.333	1407.33	2492	5097	1811.1	1374.47	807.233	48.1
646.531	24.3333	161	259.333	1441.33	2516.33	5121.33	1802.97	1382.43	801.333	45.8667
646.583	28.6667	159.667	268.333	1420.67	2529.33	5060.33	1815.83	1368.37	799.467	44.5
646.635	10	167	277	1380.33	2529.67	5110.67	1808.17	1372.77	804.667	47.2667
646.687	22.6667	173.667	264.667	1447.33	2537	5077.67	1811.47	1372.83	803.5	45.9333
646.739	21.3333	156	264	1386.33	2512.33	5094.33	1805.17	1362.1	800	45.7333
646.791	20	167.333	266.667	1397.67	2494	5112.33	1809.57	1374.43	805.2	47.4333
646.843	21.3333	162.667	281	1417.33	2524.33	5073.67	1822	1377.83	804.567	46.7667
646.895	22.3333	176.333	256.667	1408.33	2494.33	5105	1804.57	1374.4	804.367	44.4667
646.947	18	157	262.667	1417.33	2545.33	5116.33	1801.3	1368.5	797.3	45
646.999	16.3333	154.333	270.333	1396.33	2505	5132.67	1808	1367.93	801.133	46.6333
647.051	30.3333	161.333	256.333	1419	2553.33	5061.67	1804.13	1361.5	800.033	46.3
647.103	15.6667	176.333	277.667	1419	2550	5048.33	1811.3	1370.2	800.933	46
647.155	31.3333	163.333	282	1407	2534.67	5045.67	1802.97	1372.67	791.8	46
647.207	19	173	276.667	1411.67	2519	5125	1802.27	1372.27	801.667	45.6667
647.259	21.6667	163.333	270.333	1428.33	2539.33	5092.33	1797.8	1371.67	806.467	47.2
647.311	24.3333	164.333	276.333	1398.33	2503	5054.67	1801.37	1366.1	802.3	44.4667
647.363	16.6667	165	280	1444	2496	5070.33	1800.5	1371.8	800.7	45.6333
647.415	18.6667	160.667	275.333	1381	2547.67	5109	1801.9	1368.1	794.567	46.1667
647.467	18.3333	174.667	277.333	1420.67	2541.67	5045.67	1807.63	1375.53	800.2	46.7333
647.519	31.6667	169.667	274.667	1431.33	2476.67	5091	1797.57	1369.27	799.1	46.8
647.571	29.3333	167.667	281	1407.33	2511.33	5099	1804.93	1367.8	798.7	45.8
647.623	17.3333	169.333	261.667	1413.67	2540.33	5090.67	1798.1	1367.83	794.367	44.5333
647.675	23.6667	181.333	275	1409	2516	5046.67	1800.5	1362.07	804.5	46.2
647.727	18	167	276.333	1431.33	2523.67	5047.67	1813.17	1369.53	809.533	45.2
647.779	29.3333	164	262.333	1402.33	2531.67	5062.33	1798.6	1371.1	797.767	46.9
647.831	20.3333	174.667	270.667	1396	2498	5027.67	1797.9	1365.93	799.5	48.1333
647.882	16.6667	174.333	265	1407	2490.33	5070	1812.6	1365.33	803.067	46.3667
647.934	18	181.667	274.333	1424.67	2484.33	5025.67	1798.87	1365.27	795	46.9667
647.986	14.6667	145.667	267	1407.33	2456.67	5024.67	1807.27	1373.73	802.667	45.0333
648.038	19	180.333	269.333	1392.67	2522	5014.67	1804	1369.43	801.7	46.4
648.09	20.6667	169.667	265.333	1391	2474.67	4986	1799.67	1367.73	803.033	46.5667
648.142	24.3333	167	261.333	1393	2524.67	5002.33	1792.27	1371.03	801.033	46.4667
648.194	21.3333	175	264.333	1408	2481	4983.33	1815.23	1373.77	796.067	46.7667
648.246	21.6667	179.333	268.333	1400.33	2494.67	4944.67	1797.87	1379.9	805.1	45.1333
648.298	23.6667	165	257.667	1394	2516.33	4997	1805.37	1376.6	799.733	46.1667
648.35	23.3333	157.667	267	1409.33	2497	4952.67	1805.27	1377.5	804.367	45.3
648.402	18.6667	167.667	254	1358.67	2522	4930.67	1804.7	1375.53	805	48.5333
648.454	10.3333	179	261	1368.67	2456.33	4982.33	1798	1368.77	809.3	46.4
648.506	29.6667	167.333	254.667	1403.67	2498.33	4993.33	1817.3	1377.4	803.767	44.9
648.558	27	169.333	267	1386	2486.33	4948	1813.97	1381.17	809.167	47.5
648.61	22	161	263	1408.33	2480	4936.33	1812.67	1377.17	799.367	46.3333
648.662	21	170	274	1372.67	2506	4942.67	1813.87	1377.33	809.8	46.0333
648.714	20.6667	165	259	1400.33	2461.67	4896.67	1824.9	1388.77	810.467	46.3667
648.766	18.3333	167.333	259.667	1375	2459.33	4961.67	1806.67	1380.9	808.233	46
648.818	16.6667	167	269.667	1400.33	2446	4895.67	1821.13	1384.8	798.533	46.7333
648.87	22	166.667	246.667	1368	2487.67	4909.33	1822.97	1387.53	809.433	46.9333
648.922	26.6667	164.667	266.667	1389.33	2470.67	4942.33	1814.5	1383.2	813.333	48.3
648.974	19.3333	167.333	272.333	1396.33	2483.33	4904.33	1816.73	1389.73	808.133	47.9333
649.026	21.3333	168.667	286.667	1392.33	2450	4885.67	1813.37	1391.8	814.4	48.1667
649.078	20	165	273.333	1359.67	2484.67	4912.67	1819.6	1381.83	816.433	46.1333
649.129	13.6667	164.333	248.333	1415.33	2450.67	4949.67	1823.17	1396.4	814.7	45.6333
649.181	26.3333	162	268.333	1367	2453.67	4878	1819.73	1399.03	809.233	46.8333
649.233	21.3333	156.667	266.333	1351.67	2450.33	4907.67	1819.87	1380.6	812.167	47.9333
649.285	25.6667	158.667	253.667	1368.33	2407.33	4893	1816.27	1383.5	808.3	46.3667
649.337	15.6667	167.333	245.667	1388.67	2435	4903.33	1822.03	1391.13	815.767	46.9667
649.389	23.6667	140.333	251	1400	2440.67	4880	1824.53	1394.57	814.467	48.6333
649.441	26	174	256.333	1363	2423	4843.33	1830.23	1390.83	811.967	49.4333
649.493	22.6667	158	249.333	1357.33	2424	4854.67	1834.77	1392.93	815.233	48
649.545	21	159	257	1352.33	2438.67	4899.33	1829.23	1391.83	818.033	47.1333
649.597	17.3333	160	286	1352	2407.33	4900.67	1838.17	1391.5	819.3	47.4333
649.649	17.6667	167	267	1369	2429.33	4902	1821.83	1399.03	821	46.5333
649.701	27	167	259.667	1351.33	2424.33	4829.33	1836.73	1386.77	813.3	49.2333
649.753	13	171.333	260.667	1374.33	2427.67	4898	1822.2	1392.13	813.467	45.3333
649.805	18	166	252	1392.33	2397	4899.33	1830.37	1400.2	811.3	47.0667
649.857	19.6667	157.667	272	1383.67	2424.67	4896.67	1824.87	1397.6	818.1	49.2667
649.909	7	179	255.333	1373.33	2416	4852	1830.2	1401.07	811.667	47.6667
649.961	20.3333	151.667	257	1347	2431.33	4851	1839.33	1393.6	819.133	48.1
650.013	18.6667	161	259.667	1355	2404.67	4902	1827.27	1396.7	814.033	48.5667
650.065	23	158.667	257	1369.67	2421.33	4899.33	1833.3	1390.3	813.633	48.1667
650.116	10	164.333	252	1350	2386.67	4856	1826.87	1406.53	819.267	46.8667
650.168	15.3333	168	242.667	1371	2379	4890.33	1833.2	1402.53	809.967	45.3667
650.22	19.3333	155	254	1361.67	2396.67	4904.33	1825.23	1403.9	815.5	47.9
650.272	21	165.667	253.333	1333.67	2403.33	4813.33	1818.77	1402.93	814.833	47.3667
650.324	21	159.333	277.667	1347.33	2431	4869.67	1835.63	1395.9	814.9	48.3333
650.376	17.3333	163.667	256.333	1367.33	2397.67	4881	1833.4	1402.1	818.6	48.5333
650.428	12	158.333	285.333	1340.33	2424.67	4900.67	1830.3	1406.5	809.2	48
650.48	20.6667	171.333	272	1364.33	2402.67	4852	1833.7	1394.43	811.933	46.3333
650.532	37	167.667	262	1368.33	2427.67	4863.67	1825.53	1398.37	814.367	47.8333
650.584	17	156.667	253.333	1358.67	2410.33	4901	1825.5	1391.8	808.067	48
650.636	7.66667	153.333	265.667	1344	2404.33	4856.67	1833.87	1398.73	810.4	48.0333
650.688	21.3333	166.667	261.333	1364.33	2400	4844.67	1826.77	1389.53	811.633	47.2333
650.74	11.3333	166	258.333	1381.67	2423	4856	1829	1392.13	817.6	46.2667
650.792	15.6667	158.333	272.333	1327.67	2405.33	4856.67	1825.93	1396.63	813.967	48
650.844	24	169.333	276	1353	2416.33	4813.33	1836.57	1395.93	812.933	49.8333
650.896	27	172.667	272	1342.33	2391	4912.67	1836.1	1389.63	812.1	46.8333
650.947	13	165	273.667	1360	2373	4855.33	1835.07	1395.77	810.433	47.2
650.999	16.6667	164	251.667	1353.67	2386.33	4819.33	1828.47	1387.57	814.4	48.8333
651.051	22	186.333	281.333	1354.33	2436.33	4917.33	1821.33	1391.6	807.133	48.8667
651.103	10.3333	180.333	268.333	1374	2412.33	4834.33	1815.03	1381.8	808.167	48.6333
651.155	19.6667	164.667	278.333	1350	2424.67	4870	1813.87	1381.63	807.733	46.5667
651.207	14.6667	148.333	275	1340.33	2386.67	4848.67	1808.97	1376.97	810.767	47.5667
651.259	14.3333	162	264.333	1342.33	2376	4855.67	1828.8	1383.47	806.133	48.5667
651.311	20	163.667	247.667	1344.67	2435.67	4877	1818.2	1380.43	818.267	45.6
651.363	39	169.667	259	1386.67	2436	4825	1814.73	1386.8	804	47.6
651.415	21.6667	168.667	257.333	1364.33	2412.67	4802	1813.43	1383.53	801.233	47.3
651.467	21.6667	168.667	280.333	1383	2422.67	4874.67	1803.3	1378.17	812.467	48.2333
651.519	18.6667	172.667	257	1366.33	2430.33	4927.33	1808.83	1382.8	809.3	47.1
651.571	7.66667	156	258.667	1370	2422.67	4852	1811.47	1374.3	806.833	46.4333
651.623	19	165.333	269.667	1367.67	2443.67	4853.67	1813.87	1371.6	807.5	46.8667
651.674	22.3333	156	269	1351.67	2448	4839.33	1799.93	1373.47	803.9	47.4333
651.726	18.3333	165	269.333	1354.33	2417.67	4867.67	1806.8	1372.97	805.8	48.0667
651.778	15	162	251	1355.67	2418.33	4844.67	1802.1	1376.23	801.733	48.4333
651.83	9	158.333	262	1389.33	2439	4851	1803.97	1376.83	797.133	45.9333
651.882	20.3333	171.333	258.333	1372.33	2459.33	4802.33	1797.5	1370.93	798.333	47.0667
651.934	20	186.333	254.667	1377	2469.67	4842	1795.73	1364.57	801.233	46.8333
651.986	20.6667	157.333	262	1375.33	2439.67	4821.33	1793.07	1368.67	803.1	46.0667
652.038	20.3333	176	254.333	1343.33	2437.33	4808.67	1793.57	1360.43	806.767	47.1667
652.09	10	162.667	262.667	1365	2441.67	4871.33	1783.07	1363.67	796.2	47.6
652.142	15.3333	178.667	263.667	1392	2369.33	4855.33	1785.23	1361.97	801.733	46.7333
652.194	17.6667	152.333	268.667	1348	2425.33	4858	1790.63	1361.1	802.833	47.6333
652.246	20	163.333	270	1390	2454	4820.33	1781.7	1369.23	799.6	46.6333
652.298	17.6667	158	280	1371.67	2437	4826.67	1786.27	1364.73	807.467	47.8667
652.35	11.3333	175.333	247	1358	2435	4848	1781.1	1359.03	799.967	47.7667
652.401	16	155.667	275.333	1363	2437.67	4805.33	1777.5	1355.13	796.833	46.7333
652.453	15.6667	167	270.667	1388	2450.33	4853	1774.13	1361.87	792.867	46.7667
652.505	17	168	264.667	1378.33	2418.67	4819	1770.77	1355.77	795.167	47.5667
652.557	15.3333	175.333	263.667	1375.33	2433.33	4869.67	1775.9	1356.73	793.833	46.7333
652.609	17	152.333	264.667	1368.33	2429.67	4831.67	1763.83	1351.6	786.333	45.6333
652.661	15	173	256.667	1355.67	2461	4791	1776.57	1355.47	793.367	47.6333
652.713	6	165.333	268	1369.67	2385.33	4814	1778.03	1359.37	795.467	45
652.765	23.3333	164.667	264	1379.33	2463	4826.33	1766.97	1349.5	789.433	45.3
652.817	25.6667	150	262.667	1378.67	2426.33	4834	1762.7	1350.07	791.133	48.7333
652.869	24	161	269.333	1393.67	2433.67	4795.67	1764.4	1351.07	789.567	47.3
652.921	18.6667	172.667	246.667	1360	2396.67	4804.33	1760.1	1349.97	791.767	46.6333
652.973	22.6667	171	262.333	1359.67	2392.33	4801	1767.57	1350.03	787.833	44.8333
653.024	10	147	266.333	1375.33	2429.67	4830	1761.77	1348.83	792	45.5333
653.076	22.3333	169.667	259	1363.33	2432.67	4783.33	1764.1	1347.93	792.3	46.8667
653.128	26.3333	170.333	262	1368	2419.33	4801.67	1766.3	1352.83	789.7	46.4
653.18	12	168.667	256	1367.67	2427.33	4806.33	1761.67	1348.7	795.233	47.1667
653.232	14.6667	165	272	1380.67	2426.67	4801.33	1761.07	1348.23	788.5	45.9667
653.284	12.6667	165.333	259.667	1380	2431	4742.67	1759.17	1350.83	790.833	46.4
653.336	16.6667	169.667	261	1380.67	2412	4806.67	1750.6	1341.07	788.733	48.2667
653.388	25.3333	171.333	242.667	1341.67	2400.33	4788.33	1751.7	1344.63	786.6	48.2333
653.44	9	166	269.667	1345.67	2421	4749.33	1753.1	1350.9	783.8	46.4667
653.492	19.6667	171.667	269	1355.33	2423	4780.67	1748.6	1351	791.4	46.8667
653.544	7.33333	167	260	1369	2353.67	4763.67	1756.73	1339.37	786.9	45.9
653.596	16.6667	167.667	262.667	1364.33	2414	4807	1749.73	1350.93	788.267	45.9667
653.647	31	147.333	263.667	1355	2387.67	4799.67	1752.2	1347.73	781.333	46.4667
653.699	23.3333	171	268.333	1361.67	2417	4747	1759.07	1345.53	789.6	47.6
653.751	20.6667	161.333	264.667	1334.33	2380	4757.33	1761.63	1349.33	791.867	45.6
653.803	20.6667	161	268.667	1372.67	2397	4744.67	1760.07	1345.17	789.933	45.1333
653.855	16	163.333	276.333	1341.67	2358	4743.67	1757.27	1351.77	794.033	47.4667
653.907	22.3333	179.667	265.333	1345.67	2388	4722.67	1751.4	1352.43	784.7	47
653.959	21.3333	165.667	255.333	1379.67	2397.33	4771	1757.6	1349.33	788.5	46.7667
654.011	22.6667	158.333	264	1350.67	2380.33	4804.33	1752.63	1353.97	782.767	47.3667
654.063	14	157.333	284	1329.33	2418.33	4753.33	1762.93	1339.67	792.067	46.5333
[truncated: 2,835 more rows]
