# Supplementary material for: Fluorescence-based monitoring of the pressure-induced aggregation microenvironment evolution for an AIEgen under multiple excitation channels
Source: Nat Commun. 2022 Sep 6;13:5234. doi: 10.1038/s41467-022-32968-9 (PMC9448794; doi:10.1038/s41467-022-32968-9)
Supplement: Supplementary file 2 — Source Data [file 41467_2022_32968_MOESM2_ESM.zip › Source Data/Supplementary Information/Supplementary Figure 13/Supplementary Figure 13f.xls]

## Sheet: Sheet1
pressure	P+ intensity	pressure	P- intensity
0.06	23	11.52	5443
0.44	51	10.33	1894
1.3	88	5.86	1433
2.84	179	3.82	841
3.96	283	3.4	164
5.35	526	0.86	50
6.37	1468
9.57	2617
11.52	5443
