# Supplementary material for: Fluorescence-based monitoring of the pressure-induced aggregation microenvironment evolution for an AIEgen under multiple excitation channels
Source: Nat Commun. 2022 Sep 6;13:5234. doi: 10.1038/s41467-022-32968-9 (PMC9448794; doi:10.1038/s41467-022-32968-9)
Supplement: Supplementary file 2 — Source Data [file 41467_2022_32968_MOESM2_ESM.zip › Source Data/Supplementary Information/Supplementary Figure 13/Supplementary Figure 13g, h.xls]

## Sheet: Sheet1
wavelength	0.3 GPa	4.8 GPa	6.5 GPa	7.2 GPa	9.8 GPa	11.6 GPa	D 8.1 GPa	D 6.2 GPa	D 3.4 GPa	D 0 GPa
650.099	0.48246	37.191	108.941	136.676	206.595	350.669	257.698	149.237	67.0556	30.1616
650.151	-4.11972	30.1885	78.9377	145.669	189.576	297.626	255.685	109.229	74.0497	28.756
650.203	-6.52192	29.186	93.9345	147.662	216.556	329.582	273.672	156.22	36.0438	26.3503
650.254	-6.92411	14.1835	104.931	135.655	215.536	348.538	223.659	161.212	71.0378	28.9447
650.306	0.47369	44.1811	105.928	157.648	212.517	328.494	281.646	138.203	75.0319	24.7391
650.358	0.47149	42.1786	91.9248	123.641	216.497	322.45	264.633	145.195	39.0259	20.7335
650.41	0.46929	35.1761	72.9215	165.634	229.478	317.406	225.619	121.187	46.02	21.5278
650.462	-0.3329	28.1736	94.9183	140.627	193.458	353.363	250.606	165.178	69.014	25.9222
650.514	-0.93509	37.1712	105.915	148.62	202.438	335.319	253.593	135.17	65.0081	27.7166
650.566	-11.5373	42.1687	88.9118	135.612	233.419	347.275	258.58	116.161	43.0021	25.911
650.618	-12.7395	29.1662	71.9086	150.605	227.399	308.231	256.567	147.153	54.9962	25.5054
650.67	-8.74169	11.1637	63.9053	141.598	203.38	325.187	234.554	119.144	69.9902	28.2997
650.722	-5.54388	58.1613	92.9021	149.591	221.36	347.144	255.541	143.136	57.9843	30.4941
650.774	-3.74608	42.1588	128.899	139.584	214.341	310.1	268.527	132.127	55.9783	24.8885
650.826	1.65173	39.1563	91.8956	120.577	233.321	304.056	259.514	131.119	48.9724	26.8829
650.878	1.44955	30.1538	91.8924	160.57	252.301	349.012	242.501	156.111	70.9665	29.4773
650.93	2.64737	63.1514	119.889	153.563	226.282	352.968	237.488	134.102	71.9605	26.4716
650.982	1.04517	51.1489	101.886	135.556	211.262	317.924	263.475	128.094	35.9546	18.866
651.034	-2.15702	37.1464	89.8827	154.548	238.243	351.881	258.462	145.085	64.9486	22.0604
651.086	-2.15921	43.1439	81.8794	153.541	193.223	368.837	253.448	146.077	43.9427	26.6547
651.137	3.03859	53.1415	117.876	147.534	223.203	348.793	255.435	141.068	64.9367	24.8491
651.189	0.43639	55.139	99.8729	141.527	246.184	322.749	254.422	134.06	58.9308	25.8435
651.241	-1.16581	41.1365	94.8697	164.52	216.164	329.705	241.409	143.051	50.9248	32.4379
651.293	2.03199	20.1341	110.866	172.513	224.145	322.661	271.396	161.043	71.9189	32.8323
651.345	4.0298	55.1316	96.8632	151.506	207.125	374.618	244.383	122.034	72.9129	25.0266
651.397	2.2276	40.1291	94.86	118.499	240.105	338.574	249.37	153.026	33.907	23.621
651.449	1.02541	57.1266	89.8568	153.492	244.086	323.53	245.356	142.018	66.901	22.4154
651.501	0.22321	36.1242	96.8535	165.485	225.066	369.486	258.343	144.009	56.8951	22.4098
651.553	3.02101	50.1217	106.85	143.477	211.047	335.442	285.33	145.001	66.8892	18.6042
651.605	2.81881	39.1192	97.847	132.47	212.027	347.399	280.317	141.992	43.8832	21.1985
651.657	0.61662	28.1167	92.8438	158.463	239.008	347.355	258.304	146.984	71.8773	20.5929
651.709	1.21443	34.1143	90.8406	159.456	212.988	330.311	248.291	139.975	62.8713	20.3873
651.761	1.61224	58.1118	99.8373	147.449	230.968	347.267	257.277	130.967	67.8654	16.3817
651.813	0.21006	29.1093	96.8341	144.442	231.949	330.223	268.264	132.958	44.8594	15.3761
651.865	-7.59213	23.1068	90.8308	147.435	220.929	352.179	266.251	169.95	78.8535	20.9704
651.916	-3.79432	40.1044	97.8276	144.428	231.91	326.136	247.238	153.942	64.8475	24.5648
651.968	-3.19651	51.1019	118.824	152.421	218.89	339.092	282.225	144.933	56.8416	22.1592
652.02	-1.39871	55.0994	85.8211	140.413	247.87	342.048	250.212	117.925	62.8356	22.5536
652.072	-4.00091	14.0969	113.818	183.406	240.851	353.004	258.199	142.916	81.8297	28.3479
652.124	0.19689	43.0945	104.815	134.399	222.831	329.96	247.185	153.908	74.8237	25.1423
652.176	-1.60531	36.092	112.811	131.392	198.812	326.916	251.172	151.899	39.8178	22.9367
652.228	0.39249	43.0895	96.8082	133.385	245.792	311.873	255.159	128.891	45.8119	27.7311
652.28	-0.0097	21.087	70.8049	145.378	236.773	312.829	247.146	159.882	74.8059	30.7255
652.332	2.1881	25.0846	116.802	162.371	220.753	360.785	259.133	149.874	87.8	30.1198
652.384	6.18591	57.0821	117.798	132.364	207.733	340.741	259.12	139.866	60.794	28.9142
652.436	5.78371	18.0796	93.7952	138.357	233.714	341.697	243.106	148.857	50.7881	29.1086
652.488	1.58151	51.0771	81.792	167.35	223.694	343.654	277.093	160.849	59.7821	27.903
652.54	4.97931	62.0747	102.789	131.342	220.675	342.61	263.08	162.84	66.7762	25.8973
652.591	4.57711	50.0722	97.7855	136.335	228.655	336.566	269.067	137.832	68.7702	23.4917
652.643	0.17493	36.0697	98.7823	151.328	246.635	362.522	265.054	146.823	41.7643	25.2861
652.695	-2.82725	21.0673	114.779	144.321	217.616	356.478	259.041	176.815	54.7583	29.2805
652.747	0.97056	45.0648	146.776	176.314	216.596	343.434	286.027	136.806	48.7524	26.6749
652.799	4.76838	51.0623	118.773	138.307	218.577	341.391	267.014	145.798	46.7464	28.4692
652.851	4.16619	43.0598	102.769	137.3	222.557	316.347	282.001	135.789	61.7405	28.8636
652.903	3.16399	30.0574	80.7661	182.293	233.537	331.303	273.988	159.781	77.7346	28.258
652.955	3.16179	50.0549	110.763	155.286	205.518	352.259	284.975	138.773	66.7286	25.4524
653.007	3.15959	34.0524	102.76	145.278	208.498	353.215	272.962	142.764	57.7227	26.8467
653.059	-2.64261	45.0499	96.7564	158.271	237.479	376.171	236.949	143.756	66.7167	24.8411
653.111	-3.8448	29.0475	108.753	145.264	229.459	328.128	268.935	156.747	69.7108	31.4355
653.163	-0.247	39.045	97.7499	150.257	219.44	321.084	266.922	136.739	77.7048	31.8299
653.214	4.5508	37.0425	98.7466	146.25	199.42	346.04	281.909	143.73	44.6989	33.2243
653.266	0.5486	35.04	100.743	131.243	244.4	339.996	253.896	141.722	51.6929	34.8186
653.318	1.34641	36.0376	107.74	150.236	205.381	379.952	269.883	134.713	72.687	33.813
653.37	2.74421	38.0351	107.737	167.229	209.361	355.908	277.87	138.705	61.681	25.6074
653.422	0.14201	57.0326	92.7337	138.222	242.342	361.865	282.856	130.697	49.6751	24.6018
653.474	-3.86018	26.0301	106.73	144.214	246.322	344.821	270.843	158.688	77.6692	23.3961
653.526	-5.86238	45.0277	107.727	160.207	234.302	379.777	270.83	167.68	56.6632	26.9905
653.578	-3.46457	40.0252	133.724	150.2	249.283	369.733	290.817	151.671	81.6573	28.5849
653.63	-2.26675	61.0227	95.7207	172.193	215.263	355.689	288.804	145.663	45.6513	27.9793
653.682	1.13106	36.0202	93.7175	138.186	251.244	396.646	254.791	157.654	71.6454	28.7737
653.734	3.52887	23.0178	110.714	163.179	213.224	361.602	260.778	137.646	59.6394	28.9681
653.786	6.92668	40.0153	101.711	169.172	213.204	365.558	254.764	130.637	55.6335	22.7624
653.837	4.92448	52.0128	102.708	138.165	241.185	360.514	234.751	150.629	41.6275	20.7568
653.889	-0.87772	64.0103	89.7045	129.158	228.165	351.47	283.738	145.62	61.6216	23.7512
653.941	-2.27991	48.0079	86.7013	160.151	236.146	359.426	256.725	175.612	54.6156	24.1455
653.993	-2.28211	53.0054	98.6981	156.143	207.126	378.383	293.712	127.604	70.6097	21.3399
654.045	-3.8843	52.0029	108.695	163.136	237.107	362.339	274.699	143.595	60.6037	23.3343
654.097	-8.0865	42.0005	106.692	152.129	263.087	325.295	268.685	187.587	65.5978	25.5287
654.149	-1.8887	25.998	114.688	145.122	246.067	369.251	259.672	165.578	61.5919	27.3231
654.201	2.1091	43.9955	102.685	145.115	236.048	363.207	279.659	124.57	54.5859	23.9174
654.253	2.50691	55.993	92.6819	147.108	236.028	350.163	286.646	158.561	62.58	26.9118
654.305	1.30471	25.9906	73.6786	166.101	219.009	350.12	248.633	150.553	57.574	31.1062
654.357	1.10251	18.9881	88.6754	161.094	217.989	352.076	291.62	172.544	63.5681	32.1006
654.408	1.50031	56.9856	102.672	151.087	216.969	334.032	279.607	133.536	27.5621	29.495
654.46	-2.10188	43.9831	104.669	157.079	241.95	376.988	285.593	122.528	56.5562	31.2893
654.512	-3.90408	23.9807	87.6657	140.072	233.93	355.944	246.58	165.519	80.5502	30.0837
654.564	-2.90626	28.9782	102.662	156.065	241.911	387.901	273.567	139.511	67.5443	23.8781
654.616	-1.30844	48.9757	99.6592	159.058	206.891	368.857	273.554	156.502	64.5383	18.8725
654.668	-4.71063	47.9732	94.656	138.051	230.872	357.813	297.541	153.494	56.5324	19.4668
654.72	-6.11282	49.9708	103.653	137.044	262.852	365.769	250.528	161.485	77.5264	24.4612
654.772	-4.91502	47.9683	95.6495	157.037	248.832	376.725	280.514	171.477	65.5205	19.8556
654.824	-2.31722	53.9658	108.646	171.03	252.813	368.681	282.501	170.468	54.5146	18.65
654.875	-1.51942	31.9633	89.643	160.023	251.793	377.638	280.488	126.46	59.5086	23.2444
654.927	-1.32161	21.9609	100.64	172.016	237.774	351.594	272.475	159.452	75.5027	27.6387
654.979	-1.92381	30.9584	117.637	149.008	233.754	385.55	302.462	187.443	67.4967	26.4331
655.031	-0.526	67.9559	101.633	167.001	196.734	371.506	257.449	136.435	55.4908	25.2275
655.083	-2.9282	26.9534	105.63	147.994	232.715	351.462	276.436	149.426	60.4848	25.4219
655.135	-4.13039	41.951	106.627	186.987	245.695	367.418	265.422	141.418	70.4789	25.4163
655.187	-3.53259	34.9485	99.6236	162.98	244.676	362.375	271.409	174.409	76.4729	23.2106
655.239	-3.13478	40.946	118.62	164.973	218.656	407.331	286.396	164.401	62.467	19.805
655.291	-6.53698	35.9435	94.6171	155.966	236.636	352.287	268.383	146.392	62.461	27.5994
655.343	-6.53918	30.9411	96.6139	154.959	252.617	394.243	295.37	163.384	59.4551	31.7938
655.394	-7.14137	56.9386	128.611	161.952	286.597	384.199	280.357	133.375	66.4492	29.7881
655.446	-7.74356	66.9361	113.607	161.944	236.578	372.156	273.343	143.367	73.4432	28.1825
655.498	-9.54575	27.9336	108.604	148.937	253.558	352.112	278.33	172.359	56.4373	29.7769
655.55	-7.14794	37.9312	100.601	164.93	244.539	361.068	251.317	155.35	80.4313	28.5713
655.602	-3.95013	56.9287	111.598	133.923	232.519	368.024	283.304	156.342	68.4254	26.9656
655.654	1.64768	51.9262	117.594	179.916	223.499	360.98	283.291	141.333	58.4194	27.16
655.706	-2.15451	38.9238	106.591	157.909	250.48	342.936	252.278	150.325	81.4135	28.3544
655.758	-1.75671	49.9213	93.5879	182.902	232.46	368.893	286.265	174.316	65.4075	23.5488
655.81	-3.75891	34.9188	123.585	166.895	244.441	370.849	281.251	156.308	77.4016	20.9432
655.862	-2.1611	55.9163	119.581	155.888	240.421	418.805	297.238	166.299	55.3956	16.9375
655.913	-8.9633	37.9139	94.5782	154.881	261.401	384.761	279.225	159.291	56.3897	14.9319
655.965	-4.5655	32.9114	88.575	179.873	249.382	375.717	277.212	159.283	67.3837	14.3263
656.017	-0.76769	44.9089	96.5717	171.866	234.362	372.673	284.199	175.274	71.3778	20.7207
656.069	1.83011	36.9064	109.569	159.859	242.343	369.63	298.186	168.266	67.3718	24.915
656.121	3.42791	37.904	99.5653	158.852	258.323	379.586	290.172	165.257	44.3659	30.5094
656.173	6.82572	34.9015	98.562	141.845	260.304	382.542	263.159	158.249	65.36	33.1038
656.225	7.82353	49.899	111.559	176.838	278.284	384.498	290.146	162.24	62.354	33.2982
656.277	12.0213	45.8965	85.5556	162.831	263.264	378.454	305.133	182.232	68.3481	31.2926
656.328	8.01914	31.8941	96.5523	156.824	247.245	343.41	292.12	146.223	70.3421	28.6869
656.38	2.81695	24.8916	109.549	183.817	233.225	364.367	300.107	189.215	71.3362	29.8813
656.432	4.21475	48.8891	126.546	185.809	254.206	385.323	299.094	143.207	81.3302	29.2757
656.484	3.21256	54.8866	105.543	168.802	267.186	356.279	298.08	145.198	66.3243	25.2701
656.536	-3.38962	34.8842	116.539	169.795	255.166	365.235	264.067	165.19	73.3183	24.2644
656.588	-2.99182	15.8817	109.536	166.788	263.147	384.191	295.054	169.181	58.3124	25.6588
656.64	-0.79402	47.8792	118.533	162.781	250.127	418.148	295.041	147.173	102.306	23.0532
656.692	-0.19621	63.8767	118.53	157.774	225.108	399.104	289.028	158.164	79.3005	24.6476
656.744	-3.19841	28.8743	104.526	156.767	271.088	376.06	276.015	163.156	48.2946	28.642
656.795	-1.0006	58.8718	115.523	163.76	249.068	379.016	291.001	157.147	67.2886	30.8363
656.847	1.9972	29.8693	100.52	157.753	257.049	357.972	296.988	185.139	80.2827	32.4307
656.899	-1.605	47.8668	96.5167	163.746	267.029	382.928	322.975	150.13	72.2767	31.6251
656.951	-4.40719	27.8644	100.513	153.738	252.01	373.885	287.962	161.122	38.2708	34.4195
657.003	-2.60939	15.8619	83.5102	154.731	260.99	371.841	290.949	164.114	75.2648	35.6138
657.055	-0.21159	30.8594	101.507	172.724	261.971	415.797	310.936	165.105	56.2589	33.6082
657.107	-2.61378	36.8569	101.504	145.717	277.951	388.753	285.922	167.097	75.2529	30.4026
657.159	-0.41597	33.8545	97.5005	172.71	256.931	381.709	310.909	157.088	53.247	34.397
657.21	2.58184	15.852	101.497	173.703	255.912	392.665	258.896	171.08	70.241	30.9914
657.262	1.37966	55.8495	117.494	169.696	255.892	391.622	288.883	166.071	66.2351	29.5857
657.314	-1.82253	40.8471	96.4908	138.689	268.873	409.578	296.87	133.063	59.2291	28.5801
657.366	-0.62472	47.8446	92.4875	171.682	258.853	372.534	309.857	154.054	68.2232	33.7745
657.418	-3.62691	38.8421	104.484	176.674	273.833	396.49	320.844	163.046	77.2173	26.9689
657.47	-1.02911	43.8396	128.481	177.667	263.814	364.446	324.83	176.038	62.2113	26.1632
657.522	-0.43132	39.8372	112.478	167.66	259.794	363.403	287.817	163.029	48.2054	26.7576
657.574	-3.63351	31.8347	105.475	151.653	265.775	390.359	303.804	145.021	52.1994	26.152
657.625	-3.8357	43.8322	119.471	156.646	266.755	406.315	287.791	187.012	85.1935	24.3464
657.677	1.9621	36.8297	87.4681	166.639	216.736	380.271	297.778	148.004	55.1875	26.1408
657.729	-2.6401	49.8273	121.465	147.632	253.716	396.227	285.765	161.995	42.1816	26.9351
657.781	-2.2423	47.8248	109.462	166.625	277.696	413.183	286.751	161.987	69.1756	27.5295
657.833	2.15551	51.8223	116.458	180.618	252.677	385.14	306.738	170.978	63.1697	28.1239
657.885	7.55331	45.8198	127.455	146.61	254.657	371.096	292.725	157.97	59.1637	20.7183
657.937	4.35111	51.8174	111.452	189.603	263.638	384.052	289.712	185.962	60.1578	22.3127
657.989	-0.45109	24.8149	100.449	168.596	274.618	388.008	297.699	182.953	70.1518	22.307
658.04	3.74671	41.8124	126.445	175.589	282.598	393.964	316.686	164.945	61.1459	18.3014
658.092	3.54452	51.8099	113.442	162.582	241.579	391.92	328.673	155.936	84.14	20.0958
658.144	-1.25767	36.8075	117.439	151.575	286.559	364.877	315.659	168.928	42.134	24.4902
658.196	-2.45986	59.805	99.4357	167.568	289.54	385.833	317.646	170.919	81.1281	27.2845
658.248	2.73795	37.8025	111.432	196.561	264.52	389.789	291.633	161.911	84.1221	27.6789
658.3	-0.06423	36.8	148.429	154.554	262.5	408.745	301.62	180.902	71.1162	28.8733
658.352	-5.46642	31.7976	118.426	161.547	248.481	407.701	317.607	153.894	51.1102	30.2677
658.404	-5.06862	37.7951	118.423	152.539	276.461	387.658	304.594	148.885	64.1043	33.262
658.455	-2.47082	39.7926	119.42	166.532	254.442	422.614	315.58	175.877	67.0983	31.0564
658.507	-0.27301	42.7901	115.416	154.525	255.422	394.57	294.567	148.869	75.0924	31.6508
658.559	-2.07521	31.7877	107.413	177.518	276.403	415.526	337.554	156.86	54.0864	37.4452
658.611	1.72259	33.7852	90.4098	175.511	249.383	417.482	277.541	164.852	60.0805	38.4396
658.663	-0.8796	58.7827	118.407	168.504	227.363	431.438	295.528	164.843	81.0745	34.2339
658.715	-1.8818	47.7803	91.4033	151.497	286.344	400.395	298.515	173.835	44.0686	33.6283
658.767	-9.884	54.7778	101.4	141.49	295.324	412.351	290.502	138.826	50.0627	36.2227
658.818	-11.4862	41.7753	77.3969	177.483	273.305	415.307	279.488	178.818	82.0567	35.0171
658.87	-10.8884	68.7728	126.394	184.475	270.285	376.263	303.475	162.809	63.0508	31.6114
658.922	-7.89058	38.7704	128.39	158.468	265.265	403.219	304.462	160.801	53.0448	32.8058
658.974	-6.89278	45.7679	113.387	158.461	250.246	405.175	286.449	170.793	57.0389	37.2002
659.026	-3.69497	46.7654	108.384	193.454	261.226	375.132	300.436	151.784	76.0329	34.1946
659.078	-0.09716	46.7629	132.381	179.447	268.207	413.088	310.423	143.776	80.027	33.189
659.13	-1.29935	33.7605	114.377	172.44	272.187	413.044	318.409	187.767	60.021	38.1833
659.181	-4.50154	50.758	119.374	165.433	278.167	377	293.396	146.759	95.0151	41.5777
659.233	-8.70373	42.7555	104.371	195.426	252.148	417.956	284.383	165.75	85.0091	34.5721
659.285	-5.50592	54.753	123.368	195.419	270.128	396.913	323.37	189.742	69.0032	32.5665
659.337	-6.50812	60.7506	127.364	196.412	269.109	433.869	312.357	153.733	88.9972	32.1609
659.389	-8.71031	24.7481	132.361	190.404	283.089	359.825	330.344	169.725	68.9913	31.5552
659.441	-7.51251	26.7456	107.358	157.397	270.07	401.781	291.331	187.716	83.9854	31.5496
659.493	0.28529	58.7431	115.355	198.39	243.05	423.737	333.317	168.708	66.9794	33.344
659.544	-4.5169	54.7407	107.352	144.383	250.03	419.693	322.304	174.7	56.9735	29.9384
659.596	-2.3191	49.7382	105.348	172.376	278.011	375.65	291.291	156.691	68.9675	31.7327
659.648	-1.1213	43.7357	107.345	187.369	256.991	434.606	306.278	202.683	100.962	29.3271
659.7	1.07651	48.7332	135.342	157.362	273.972	433.562	324.265	195.674	90.9556	27.3215
659.752	-0.52569	32.7308	131.339	153.355	264.952	412.518	291.252	192.666	93.9497	30.5159
659.804	3.07211	42.7283	127.335	170.348	289.932	418.474	308.238	179.657	74.9437	38.9103
659.856	-0.53009	26.7258	114.332	170.34	259.913	404.43	302.225	182.649	82.9378	39.7046
659.907	2.06772	53.7233	129.329	202.333	279.893	422.387	294.212	169.64	74.9318	39.699
659.959	1.46553	41.7209	101.326	185.326	251.874	385.343	289.199	153.632	57.9259	41.4934
660.011	-2.13666	29.7184	127.322	167.319	281.854	417.299	308.186	168.624	77.92	42.6878
660.063	-4.33886	58.7159	115.319	195.312	243.835	420.255	283.173	169.615	77.914	38.8821
660.115	-0.54104	54.7134	118.316	175.305	244.815	443.211	324.16	171.607	57.9081	34.8765
660.167	-2.74324	68.711	140.313	177.298	280.795	404.167	298.146	146.598	73.9021	34.4709
660.218	-6.14543	34.7085	74.3094	169.291	286.776	427.124	315.133	156.59	87.8962	35.0653
660.27	-5.14762	46.706	129.306	198.284	287.756	393.08	313.12	166.581	95.8902	31.6597
660.322	-3.54981	42.7036	145.303	184.277	244.737	431.036	340.107	162.573	73.8843	30.054
660.374	-3.75201	38.7011	102.3	168.269	261.717	427.992	327.094	149.564	43.8783	29.6484
660.426	-3.3542	33.6986	99.2965	155.262	271.697	376.948	316.081	165.556	71.8724	29.4428
660.478	1.6436	40.6961	110.293	197.255	260.678	431.905	336.067	160.548	70.8664	28.0372
660.53	2.8414	60.6937	114.29	165.248	260.658	418.861	327.054	171.539	56.8605	31.6315
660.581	1.63921	58.6912	114.287	178.241	233.639	415.817	337.041	149.531	71.8545	36.0259
660.633	-0.36298	40.6887	114.284	174.234	275.619	418.773	300.028	170.522	74.8486	38.6203
660.685	4.23482	60.6862	97.2803	186.227	250.599	440.729	305.015	184.514	76.8427	34.6147
660.737	4.03262	57.6838	128.277	173.22	245.58	442.685	333.002	160.505	79.8367	33.2091
660.789	1.03042	35.6813	130.274	145.213	279.56	387.642	313.988	185.497	90.8308	35.0034
660.841	2.02822	16.6788	102.271	173.205	269.541	414.598	322.975	190.488	74.8248	31.1978
660.892	4.62604	47.6763	116.267	189.198	268.521	385.554	308.962	151.48	69.8189	24.9922
660.944	2.22385	43.6739	102.264	157.191	272.502	444.51	322.949	178.471	46.8129	30.1866
660.996	-0.37834	40.6714	107.261	163.184	279.482	367.466	318.936	154.463	84.807	32.181
661.048	0.21947	39.6689	92.2576	171.177	278.462	394.422	311.923	178.455	75.801	28.1753
661.1	2.01728	53.6664	128.254	163.17	247.443	433.379	327.91	185.446	83.7951	29.1697
661.152	0.41507	61.664	119.251	185.163	283.423	415.335	322.896	157.438	83.7891	35.1641
661.203	-1.58712	45.6615	108.248	177.156	285.404	434.291	343.883	171.429	83.7832	32.9585
661.255	-2.38932	29.659	105.245	162.149	318.384	426.247	303.87	169.421	68.7772	33.1528
661.307	0.20849	59.6565	125.241	194.142	256.364	411.203	310.857	169.412	84.7713	29.9472
661.359	-0.1937	50.6541	135.238	146.134	284.345	405.16	320.844	166.404	70.7654	23.9416
661.411	-0.5959	42.6516	117.235	177.127	286.325	442.116	319.831	166.395	58.7594	22.936
661.463	1.20191	36.6491	127.232	197.12	289.306	421.072	334.817	143.387	72.7535	20.1303
661.514	1.59971	50.6466	118.228	193.113	278.286	449.028	300.804	186.379	76.7475	17.9247
661.566	2.19752	37.6442	124.225	189.106	289.267	447.984	323.791	148.37	76.7416	16.3191
661.618	2.39532	40.6417	105.222	161.099	277.247	436.94	332.778	177.362	91.7356	23.7135
661.67	0.19312	40.6392	110.219	173.092	300.227	384.897	288.765	157.353	87.7297	23.7079
661.722	0.99093	49.6367	127.215	201.085	263.208	426.853	343.752	167.345	68.7237	25.5022
661.774	5.18874	58.6343	118.212	147.078	286.188	440.809	336.739	177.336	60.7178	27.8966
661.825	3.78655	46.6318	113.209	183.07	283.169	429.765	322.725	168.328	72.7118	29.891
661.877	0.78435	37.6293	112.206	179.063	293.149	412.721	308.712	150.319	72.7059	32.0854
661.929	1.78217	57.6269	114.203	175.056	265.129	424.677	342.699	160.311	64.6999	28.4797
661.981	1.37997	46.6244	141.199	171.049	258.11	457.634	322.686	165.302	66.694	30.6741
662.033	-1.42223	44.6219	122.196	168.042	268.09	434.59	344.673	180.294	78.6881	33.0685
662.085	-4.82442	50.6194	122.193	196.035	294.071	430.546	335.66	220.286	64.6821	31.6629
662.136	-5.22662	46.617	111.19	186.028	291.051	452.502	352.646	179.277	70.6762	29.0573
662.188	-4.82881	62.6145	130.186	194.021	287.031	426.458	323.633	182.269	78.6702	30.0516
662.24	-8.231	28.612	132.183	170.014	306.012	424.415	361.62	160.26	61.6643	30.246
662.292	-7.6332	35.6095	106.18	190.007	288.992	411.371	324.607	176.252	79.6583	22.2404
662.344	-2.2354	60.6071	122.177	157.999	249.973	431.327	280.594	170.243	44.6524	24.0348
662.396	1.56241	42.6046	127.173	168.992	287.953	418.283	344.581	143.235	83.6464	26.0291
662.447	-1.43979	36.6021	108.17	166.985	261.934	459.239	340.568	151.226	83.6405	30.4235
662.499	1.75801	25.5996	125.167	186.978	295.914	434.195	331.554	182.218	61.6345	29.4179
662.551	2.15582	57.5972	142.164	178.971	280.894	451.152	360.541	160.21	62.6286	29.0123
662.603	0.95363	45.5947	132.16	162.964	271.875	425.108	332.528	173.201	56.6227	33.4067
662.655	-1.44857	46.5922	107.157	190.957	302.855	435.064	312.515	163.193	86.6167	32.401
662.706	0.34924	45.5897	135.154	195.95	273.836	417.02	328.502	173.184	106.611	29.7954
662.758	3.94706	58.5873	128.151	191.943	288.816	430.976	306.489	193.176	63.6048	35.1898
662.81	1.74486	32.5848	130.147	171.935	278.796	442.932	340.475	156.167	67.5989	41.3842
662.862	1.54267	30.5823	121.144	175.928	290.777	425.889	316.462	180.159	100.593	39.9785
662.914	-1.25952	44.5798	117.141	173.921	273.757	450.845	308.449	191.15	59.587	38.5729
662.966	0.33828	64.5774	129.138	189.914	317.738	441.801	342.436	162.142	59.581	38.1673
663.017	-5.06392	38.5749	105.135	185.907	282.718	472.757	339.423	198.134	80.5751	33.3617
663.069	-7.46611	41.5724	102.131	183.9	269.698	418.713	362.41	194.125	80.5691	35.3561
663.121	-10.8683	26.57	118.128	163.893	283.679	458.669	320.397	166.117	78.5632	29.9504
663.173	-3.07051	67.5675	136.125	166.886	271.659	432.626	360.383	181.108	66.5572	27.3448
663.225	-1.0727	45.565	110.122	174.879	277.64	428.582	325.37	179.1	68.5513	29.9392
663.276	-1.07489	50.5625	112.118	184.871	275.62	433.538	326.357	189.091	88.5453	31.1336
663.328	2.92291	40.5601	106.115	201.864	293.601	434.494	323.344	209.083	76.5394	27.328
663.38	4.12072	48.5576	140.112	173.857	296.581	452.45	338.331	171.074	77.5335	28.9223
663.432	1.11852	51.5551	119.109	171.85	246.561	439.407	340.318	160.066	69.5275	30.3167
663.484	-4.28368	48.5526	130.105	183.843	311.542	429.363	343.304	175.057	82.5216	28.7111
663.536	0.51412	64.5502	133.102	202.836	310.522	456.319	337.291	176.049	82.5156	30.5055
663.587	0.11192	33.5477	124.099	204.829	273.503	454.275	296.278	192.041	48.5097	28.4998
663.639	-4.49026	43.5452	125.096	168.822	314.483	441.231	347.265	187.032	65.5037	29.6942
663.691	-6.29246	29.5427	115.092	193.815	303.463	449.187	328.252	180.024	73.4978	31.2886
663.743	1.90536	39.5403	122.089	187.808	278.444	456.144	324.239	213.015	67.4918	31.283
663.795	-2.09682	69.5378	132.086	183.8	285.424	453.1	375.226	190.007	75.4859	28.0774
663.846	-2.69902	38.5353	131.083	194.793	273.405	432.056	324.212	189.998	72.4799	31.4717
663.898	4.49878	45.5328	118.079	234.786	307.385	440.012	330.199	174.99	99.474	31.6661
663.95	2.69659	16.5304	111.076	190.779	272.366	449.968	340.186	183.981	93.468	32.0605
664.002	0.69439	61.5279	132.073	199.772	283.346	458.924	356.173	165.973	38.4621	33.2549
664.054	-4.10781	52.5254	119.07	165.765	285.326	465.881	374.16	156.965	80.4562	35.2492
664.105	-4.71	34.5229	113.067	177.758	295.307	456.837	318.147	176.956	88.4502	30.2436
664.157	-5.1122	62.5205	138.063	193.751	296.287	466.793	327.133	176.948	84.4443	34.038
664.209	-4.7144	35.518	137.06	193.744	296.268	457.749	358.12	209.939	79.4383	30.2324
664.261	-8.91659	44.5155	125.057	181.736	298.248	468.705	366.107	162.931	77.4324	28.0268
664.313	-5.31879	55.513	135.054	184.729	261.228	437.662	343.094	179.922	86.4264	25.8211
664.365	-0.12099	50.5106	110.05	206.722	276.209	439.618	323.081	173.914	64.4205	25.2155
664.416	-1.92318	50.5081	136.047	200.715	316.189	464.574	310.068	195.905	70.4145	22.2099
664.468	-2.12538	33.5056	116.044	192.708	282.17	443.53	355.055	178.897	94.4086	29.0043
664.52	-1.32758	47.5031	132.041	180.701	285.15	465.486	323.041	186.889	85.4026	29.1986
664.572	2.87024	51.5007	137.037	208.694	297.13	419.442	346.028	193.88	89.3967	27.393
664.624	-0.13195	62.4982	114.034	157.687	282.111	460.399	352.015	176.872	58.3908	32.3874
664.675	-3.73414	54.4957	115.031	164.68	302.091	449.355	327.002	191.863	83.3848	35.7818
664.727	-1.53632	40.4933	113.028	192.673	295.072	430.311	343.989	190.855	97.3789	32.7762
664.779	-1.13852	69.4908	137.024	184.665	277.052	453.267	327.976	198.846	79.3729	33.1705
664.831	-3.74072	35.4883	116.021	200.658	281.033	442.223	348.962	182.838	63.367	34.5649
664.883	-5.54291	44.4858	104.018	196.651	271.013	411.179	323.949	169.829	91.361	37.3593
664.934	-2.94511	48.4834	131.015	196.644	298.993	457.136	315.936	181.821	82.3551	31.3537
664.986	1.05269	57.4809	114.011	212.637	261.974	458.092	319.923	196.812	77.3491	27.948
665.038	-1.9495	56.4784	122.008	198.63	284.954	469.048	329.91	176.804	72.3432	29.7424
665.09	-2.9517	27.4759	121.005	178.623	308.935	464.004	326.897	184.796	90.3372	30.1368
665.142	-1.55389	53.4735	121.002	194.616	297.915	435.96	307.884	170.787	66.3313	22.7312
665.193	3.24391	39.471	138.999	188.609	293.895	454.917	319.87	180.779	83.3253	25.7256
665.245	-1.55829	44.4685	131.995	192.601	298.876	431.873	325.857	177.77	81.3194	28.7199
665.297	1.63952	45.466	119.992	189.594	298.856	428.829	334.844	131.762	90.3135	24.9143
665.349	1.23733	25.4636	123.989	191.587	316.837	464.785	339.831	179.753	83.3075	23.9087
665.401	3.63512	68.4611	141.986	203.58	272.817	476.741	343.818	192.745	69.3016	24.7031
665.452	-0.36707	59.4586	130.982	174.573	320.798	445.697	359.805	193.736	82.2956	26.2974
665.504	-1.96925	39.4561	104.979	168.566	271.778	426.654	344.791	158.728	59.2897	25.8918
665.556	-3.57145	60.4537	102.976	170.559	353.758	472.61	339.778	191.72	83.2837	25.8862
665.608	0.62637	52.4512	116.973	187.552	298.739	422.566	343.765	203.711	68.2778	26.4806
665.659	-2.17582	39.4487	111.969	177.545	276.719	450.522	311.752	173.703	65.2718	30.075
665.711	-0.97801	47.4462	122.966	155.538	308.7	437.478	327.739	172.694	63.2659	29.2693
665.763	0.61978	49.4438	111.963	186.53	275.68	429.434	354.726	204.686	80.2599	29.0637
665.815	4.21759	43.4413	128.96	215.523	286.66	480.391	335.712	171.677	82.254	30.6581
665.867	-4.18461	57.4388	133.956	191.516	297.641	467.347	341.699	181.669	76.248	29.0525
665.918	-9.58681	41.4363	112.953	198.509	290.621	471.303	315.686	192.66	65.2421	28.8468
665.97	-7.389	47.4339	144.95	199.502	322.602	453.259	357.673	167.652	92.2362	24.0412
666.022	-5.3912	66.4314	142.947	191.495	283.582	483.215	351.66	197.643	74.2302	23.8356
666.074	-7.59339	59.4289	135.943	175.488	285.562	444.172	331.647	189.635	69.2243	26.23
666.126	-4.19559	44.4264	107.94	183.481	338.543	444.128	336.634	188.627	90.2183	29.0244
666.177	-0.59778	46.424	119.937	205.474	301.523	442.084	361.62	167.618	91.2124	26.4187
666.229	0.20002	49.4215	131.934	217.466	289.504	483.04	358.607	175.61	80.2064	30.4131
666.281	-2.00218	54.419	124.93	177.459	295.484	473.996	335.594	176.601	79.2005	33.2075
666.333	-2.60437	37.4166	142.927	193.452	310.465	437.952	353.581	162.593	83.1945	32.0019
666.384	-1.60656	49.4141	118.924	209.445	297.445	451.909	332.568	203.584	87.1886	30.9962
666.436	2.19125	54.4116	118.921	220.438	272.425	478.865	346.555	183.576	80.1826	32.5906
666.488	-2.21093	44.4091	136.918	176.431	318.406	477.821	327.541	201.567	56.1767	32.185
666.54	-2.21313	54.4067	119.914	172.424	329.386	474.777	357.528	191.559	88.1707	33.1794
666.592	0.18468	56.4042	144.911	196.417	329.367	444.733	346.515	196.551	80.1648	32.1738
666.643	0.58248	68.4017	154.908	188.41	308.347	477.689	352.502	187.542	96.1589	35.9681
666.695	-3.41972	50.3992	110.905	186.402	314.327	467.646	371.489	181.534	62.1529	37.5625
666.747	-4.02191	57.3968	147.901	190.395	317.308	454.602	343.476	176.525	98.147	39.3569
666.799	-2.02411	78.3943	130.898	194.388	332.288	443.558	356.463	209.517	86.141	34.5513
666.851	-2.4263	57.3918	145.895	214.381	298.269	500.514	347.449	185.508	72.1351	37.7456
666.902	-3.4285	79.3893	146.892	186.374	330.249	454.47	346.436	161.5	96.1291	36.54
666.954	-4.2307	30.3869	130.888	189.367	321.229	441.426	331.423	192.491	79.1232	33.7344
667.006	-3.43289	64.3844	122.885	203.36	314.21	489.383	365.41	227.483	79.1172	32.1288
667.058	-3.63508	50.3819	134.882	203.353	318.19	477.339	378.397	170.475	61.1113	32.9232
667.109	-1.83729	50.3794	129.879	207.346	311.171	488.295	349.384	150.466	62.1053	31.3175
667.161	-1.03948	21.377	142.875	195.339	321.151	475.251	365.37	198.458	106.099	30.7119
667.213	-0.64168	72.3745	118.872	206.331	316.132	466.207	347.357	183.449	88.0935	34.5063
667.265	-1.04388	45.372	138.869	199.324	327.112	476.164	382.344	181.441	74.0875	35.7007
667.316	-5.84606	50.3695	148.866	181.317	317.092	500.12	361.331	192.432	81.0816	36.4951
667.368	-9.24825	48.3671	121.862	197.31	291.073	450.076	342.318	192.424	77.0756	35.6894
667.42	-4.85044	68.3646	98.8592	209.303	330.053	473.032	332.305	178.415	81.0697	33.2838
667.472	-1.05262	45.3621	144.856	175.296	320.034	446.988	383.292	195.407	72.0637	32.6782
667.524	0.34519	34.3596	120.853	187.289	303.014	469.944	357.278	194.398	63.0578	33.6726
667.575	1.94299	38.3572	135.85	190.282	299.994	467.901	362.265	189.39	95.0518	34.8669
667.627	2.14079	47.3547	127.846	190.275	322.975	486.857	325.252	185.382	67.0459	30.8613
667.679	-1.66141	61.3522	136.843	210.267	282.955	465.813	346.239	186.373	55.0399	32.0557
667.731	-1.8636	44.3498	119.84	203.26	329.936	464.769	379.226	177.365	92.034	34.6501
667.782	-5.0658	46.3473	99.8366	207.253	308.916	478.725	344.213	192.356	104.028	32.0445
667.834	-5.068	50.3448	136.833	209.246	287.897	465.681	353.199	200.348	90.0221	28.6388
667.886	-3.27019	59.3423	134.83	193.239	302.877	532.638	378.186	206.339	90.0162	36.6332
667.938	-6.47239	48.3399	129.827	169.232	310.857	468.594	371.173	168.331	86.0102	34.8276
667.99	-8.47459	61.3374	126.824	191.225	342.838	479.55	335.16	218.322	94.0043	32.422
668.041	-2.07679	56.3349	132.82	199.218	315.818	498.506	330.147	191.314	69.9983	30.2163
668.093	1.52102	66.3324	121.817	200.211	293.799	460.462	344.134	179.306	64.9924	34.6107
668.145	-4.48116	35.33	142.814	198.204	322.779	485.419	353.121	180.297	82.9864	28.2051
668.197	-4.48334	43.3275	129.811	198.196	302.759	495.375	335.107	205.289	76.9805	27.7995
668.248	-3.08554	50.325	114.807	197.189	316.74	485.331	365.094	212.28	60.9745	23.3939
668.3	-5.48772	31.3225	141.804	199.182	295.72	480.287	355.081	183.272	88.9686	25.9882
668.352	-7.28992	32.3201	125.801	186.175	332.701	499.243	390.068	187.263	108.963	25.7826
668.404	-4.29212	53.3176	134.798	231.168	306.681	454.199	356.055	209.255	67.9567	25.377
668.455	-0.29433	57.3151	139.794	201.161	298.661	451.156	363.042	216.246	58.9507	27.1714
668.507	-0.49652	54.3126	150.791	188.154	311.642	458.112	358.028	193.238	72.9448	31.3657
668.559	-0.49871	31.3102	105.788	181.147	313.622	477.068	353.015	165.23	70.9389	34.1601
668.611	0.49909	41.3077	117.785	209.14	293.603	471.024	361.002	173.221	80.9329	31.1545
668.662	4.8969	52.3052	132.782	237.132	314.583	489.98	343.989	212.213	77.927	34.1489
668.714	3.6947	52.3027	148.778	180.125	264.564	480.936	368.976	161.204	69.921	36.9433
668.766	-0.3075	56.3003	130.775	210.118	303.544	489.893	360.963	188.196	90.9151	38.3376
668.818	-1.10969	49.2978	133.772	206.111	318.524	461.849	367.95	206.187	71.9091	31.732
668.869	-3.31189	52.2953	129.769	206.104	312.505	448.805	325.936	190.179	102.903	34.7264
668.921	-5.91408	63.2928	133.765	198.097	300.485	497.761	353.923	199.17	82.8972	35.7208
668.973	-8.51628	25.2904	125.762	184.09	311.466	473.717	355.91	200.162	72.8913	32.7151
669.025	-3.71847	53.2879	112.759	221.083	325.446	461.674	349.897	181.153	77.8853	31.7095
669.076	-5.32067	72.2854	127.756	193.076	320.426	479.63	343.884	206.145	69.8794	37.7039
669.128	-3.32286	57.283	123.752	197.069	295.407	487.586	384.871	192.137	83.8734	38.2983
669.18	-4.32505	41.2805	111.749	205.061	331.387	459.542	346.857	211.128	103.868	39.6927
669.232	-3.92723	48.278	125.746	186.054	325.368	489.498	339.844	189.12	78.8616	40.287
669.284	-0.72942	56.2755	145.743	202.047	310.348	503.454	380.831	188.111	68.8556	42.6814
669.335	0.86838	37.2731	140.739	202.04	291.328	458.411	353.818	188.103	94.8497	38.0758
669.387	0.66619	42.2706	118.736	186.033	319.309	466.367	341.805	205.094	87.8437	33.2702
669.439	-0.53601	70.2681	114.733	230.026	335.289	482.323	320.792	229.086	85.8378	33.0645
669.49	2.46179	61.2656	153.73	231.019	324.27	481.279	341.779	204.077	59.8318	33.6589
669.542	-2.7404	49.2632	133.726	185.012	276.25	500.235	341.765	179.069	100.826	29.6533
669.594	-4.3426	40.2607	131.723	205.005	311.231	488.191	338.752	177.061	101.82	32.8477
669.646	-3.94479	52.2582	110.72	188.997	309.211	489.902	346.739	204.052	67.814	32.8421
669.698	-2.94699	60.2557	138.717	232.99	317.191	492.836	349.726	206.044	86.808	33.6364
669.749	-5.94919	58.2533	139.714	182.983	293.172	486.584	348.713	187.035	89.8021	37.2308
669.801	-8.55139	40.2508	131.71	205.976	355.152	493.016	360.7	195.027	110.796	41.2252
669.853	-6.55358	57.2483	140.707	217.969	343.133	468.972	386.686	206.018	92.7902	38.0196
669.904	-6.75578	71.2458	130.704	179.962	316.113	533.929	358.673	183.01	69.7843	44.4139
669.956	-6.35797	51.2434	120.701	187.955	294.093	508.885	366.66	184.001	101.778	40.0083
670.008	-4.96016	42.2409	136.697	196.948	314.074	464.841	343.647	208.993	120.772	33.8027
670.06	-0.76235	45.2384	134.694	194.941	337.054	504.797	367.634	220.984	99.7664	24.1971
670.111	-0.56454	58.2359	149.691	188.934	315.035	472.753	390.621	207.976	84.7605	26.9915
670.163	-0.76674	43.2335	136.688	191.926	299.015	499.709	362.607	188.968	80.7545	27.3859
670.215	-2.96893	57.231	147.684	199.919	341.996	470.666	360.594	198.959	96.7486	25.1802
670.267	-1.97112	66.2285	131.681	217.912	373.976	474.622	357.581	181.951	96.7426	26.3746
670.318	0.62668	50.226	154.678	198.905	343.956	510.578	373.568	191.942	89.7367	33.969
670.37	-2.17551	42.2236	159.675	207.898	318.937	474.534	366.555	184.934	84.7307	33.7634
670.422	-3.3777	55.2211	119.671	187.891	342.917	500.49	350.542	217.925	88.7248	29.9577
670.474	2.4201	50.2186	134.668	199.884	329.898	475.446	369.529	216.917	78.7188	35.9521
670.525	6.2179	52.2161	154.665	202.877	331.878	501.403	376.515	205.908	74.7129	38.5465
670.577	-1.3843	68.2137	138.662	194.87	318.858	483.359	358.502	194.9	86.707	34.7409
670.629	-2.7865	50.2112	116.658	201.862	312.839	485.315	362.489	201.892	102.701	33.9352
670.681	2.6113	61.2087	154.655	199.855	316.819	506.271	374.476	227.883	72.6951	32.3296
670.732	-0.99089	44.2063	136.652	207.848	301.8	502.227	384.463	185.875	91.6891	32.924
670.784	-5.99308	43.2038	122.649	192.841	318.78	525.183	369.45	193.866	87.6832	31.5184
670.836	-6.59528	47.2013	126.645	182.834	350.76	500.14	350.436	198.858	85.6772	29.9128
670.888	-1.99747	76.1988	141.642	212.827	335.741	479.096	404.423	203.849	79.6713	30.3071
670.939	-5.39966	42.1964	160.639	199.82	323.721	505.052	376.41	196.841	86.6653	34.3015
670.991	-6.00186	55.1939	111.636	207.813	315.702	467.008	377.397	197.832	89.6594	27.8959
671.043	-5.20405	47.1914	136.633	215.806	338.682	512.964	352.384	201.824	79.6534	21.8903
671.094	2.19377	53.1889	138.629	200.798	322.663	495.921	384.371	208.816	88.6475	25.4846
671.146	0.39157	49.1865	129.626	195.791	322.643	507.877	335.358	212.807	91.6415	22.479
671.198	-2.01062	56.184	149.623	155.784	318.623	512.833	375.344	195.799	77.6356	21.6734
671.25	0.18719	51.1815	116.62	225.777	350.604	475.789	378.331	201.79	94.6297	22.4678
671.301	2.98499	71.179	149.616	205.77	314.584	506.745	367.318	201.782	71.6237	29.0622
671.353	3.78279	42.1766	148.613	199.763	324.565	469.701	369.305	215.773	88.6178	28.8565
671.405	4.1806	42.1741	135.61	171.756	346.545	521.658	353.292	195.765	99.6118	33.6509
671.457	2.5784	59.1716	123.607	215.749	316.525	492.614	349.279	178.756	86.6059	31.2453
671.508	0.77621	45.1691	145.603	226.742	314.506	515.57	368.265	207.748	83.5999	32.8397
671.56	-1.42599	59.1667	165.6	208.735	306.486	529.526	361.252	197.739	83.594	33.434
671.612	-4.62818	50.1642	129.597	207.727	351.467	504.482	354.239	190.731	108.588	31.0284
671.664	-6.03038	56.1617	124.594	207.72	340.447	470.438	384.226	184.723	93.5821	30.6228
671.715	0.36742	45.1592	116.59	195.713	325.428	498.395	366.213	206.714	81.5761	33.0172
671.767	-0.83478	38.1568	143.587	224.706	308.408	517.351	409.2	192.706	71.5702	36.6116
671.819	-4.83697	43.1543	137.584	179.699	338.388	522.307	388.187	191.697	93.5643	31.2059
671.87	-5.63916	74.1518	139.581	199.692	346.369	504.263	356.173	202.689	66.5583	32.0003
671.922	-3.64135	51.1493	151.577	211.685	355.349	499.219	397.16	205.68	94.5524	33.3947
671.974	-2.04353	48.1469	133.574	215.678	315.33	509.176	342.147	208.672	86.5464	34.1891
672.026	-0.24572	42.1444	100.571	185.671	323.31	524.132	370.134	187.663	87.5405	29.9834
672.077	4.55208	51.1419	135.568	209.663	328.29	507.088	359.121	204.655	66.5345	31.7778
672.129	6.94989	54.1395	160.565	219.656	288.271	526.044	417.108	186.647	79.5286	32.5722
672.181	7.94769	41.137	136.561	197.649	340.251	509	390.094	187.638	103.523	30.9666
672.232	0.74549	49.1345	123.558	197.642	340.232	515.956	366.081	173.63	93.5167	28.961
672.284	1.1433	44.132	131.555	214.635	356.212	505.913	348.068	208.621	61.5107	31.1553
672.336	0.3411	57.1296	140.552	198.628	325.192	494.869	385.055	195.613	73.5048	36.3497
672.388	-3.26109	40.1271	139.548	195.621	325.173	478.825	392.042	196.604	93.4988	40.7441
672.439	-5.86329	48.1246	129.545	180.614	313.153	513.781	370.029	196.596	107.493	36.3385
672.491	-2.66548	60.1221	132.542	214.607	335.134	505.737	388.016	201.587	90.487	33.7328
672.543	0.33232	55.1197	138.539	224.6	325.114	492.693	361.002	187.579	74.481	32.9272
672.595	-2.46989	30.1172	139.535	216.592	311.095	524.65	379.989	198.57	102.475	33.9216
672.646	-1.87208	41.1147	136.532	179.585	339.075	512.606	398.976	189.562	92.4691	26.916
672.698	-0.07427	59.1122	147.529	193.578	361.055	486.562	377.963	199.554	99.4632	25.1104
672.75	1.52354	59.1098	131.526	194.571	334.036	514.518	408.95	205.545	77.4572	30.7047
672.801	-3.27865	47.1073	148.522	219.564	327.016	485.474	361.937	174.537	105.451	31.8991
672.853	-4.28083	24.1048	120.519	201.557	333.997	511.431	376.923	194.528	69.4453	30.8935
672.905	-3.08302	74.1023	139.516	233.55	329.977	517.387	376.91	215.52	108.439	32.8879
672.957	-4.48522	61.0999	132.513	202.543	322.957	498.343	385.897	214.511	75.4334	39.8822
673.008	-6.08742	45.0974	122.509	198.536	325.938	508.299	359.884	205.503	68.4275	33.4766
673.06	-1.28961	59.0949	129.506	221.528	329.918	476.255	397.871	188.494	102.422	31.671
673.112	6.70819	57.0924	145.503	194.521	355.899	515.211	367.858	202.486	92.4156	29.4654
673.163	6.90599	50.09	146.5	224.514	311.879	494.168	391.845	220.478	86.4097	32.8598
673.215	6.5038	42.0875	137.497	224.507	337.859	518.124	399.831	212.469	83.4037	32.0541
673.267	4.1016	64.085	116.493	186.5	313.84	499.08	416.818	203.461	82.3978	29.6485
673.319	2.09941	45.0825	113.49	222.493	341.82	485.036	397.805	201.452	79.3918	31.4429
673.37	-3.50279	32.0801	153.487	186.486	348.801	486.992	394.792	204.444	76.3859	32.8372
673.422	-5.50498	28.0776	130.484	211.479	304.781	525.948	402.779	195.435	89.3799	30.6316
673.474	-5.30717	30.0751	153.48	201.472	335.762	483.905	384.766	193.427	89.374	27.826
673.525	-0.90938	79.0726	137.477	220.465	323.742	498.861	411.752	212.418	75.368	27.0204
673.577	-4.71158	62.0702	143.474	228.457	319.722	561.817	403.739	201.41	85.3621	25.2148
673.629	-7.11377	39.0677	133.471	210.45	346.703	488.773	366.726	171.402	96.3561	23.8091
673.68	-7.71595	57.0652	136.467	209.443	316.683	475.729	374.713	182.393	80.3502	21.0035
673.732	-5.11815	52.0628	159.464	206.436	338.664	522.685	387.7	243.385	66.3442	25.1979
673.784	-10.5203	47.0603	137.461	227.429	296.644	538.642	416.687	221.376	61.3383	29.1923
673.836	-7.72251	58.0578	156.458	211.422	320.624	503.598	348.673	189.368	78.3324	25.3867
673.887	-7.32471	59.0553	133.454	208.415	359.605	527.554	370.66	210.359	92.3264	24.381
673.939	-7.12691	60.0529	129.451	234.408	324.585	510.51	390.647	238.351	86.3205	26.1754
673.991	-9.92911	65.0504	134.448	214.401	305.566	530.466	376.634	216.342	101.315	26.1698
674.042	-6.33131	47.0479	121.445	217.393	308.546	544.423	389.621	203.334	90.3086	28.1642
674.094	-5.7335	60.0454	129.441	203.386	312.527	560.379	357.608	213.325	73.3026	28.7586
674.146	0.8643	63.043	147.438	209.379	348.507	520.335	414.595	238.317	86.2967	28.1529
674.198	3.6621	43.0405	151.435	210.372	368.487	542.291	396.581	198.309	73.2907	31.5473
674.249	1.85991	46.038	140.432	218.365	353.468	502.247	371.568	209.3	84.2848	29.5417
674.301	0.05771	41.0355	137.428	200.358	338.448	511.203	369.555	208.292	81.2788	30.9361
674.353	2.85551	63.0331	141.425	223.351	344.429	527.16	387.542	193.283	86.2729	34.3304
674.404	-1.14668	39.0306	144.422	246.344	370.409	521.116	390.529	200.275	61.267	31.7248
674.456	-5.74889	65.0281	114.419	216.337	318.389	532.072	391.516	204.266	102.261	32.5192
674.508	-0.55108	56.0256	125.416	192.33	357.37	526.028	388.502	217.258	92.2551	31.9136
674.559	-1.75326	62.0232	147.412	203.322	325.35	513.984	387.489	197.249	84.2491	30.908
674.611	-7.95544	57.0207	149.409	177.315	326.331	497.94	376.476	193.241	81.2432	33.5023
674.663	-6.75764	41.0182	153.406	196.308	323.311	516.897	372.463	205.233	80.2372	33.6967
674.714	-4.55982	60.0157	132.403	221.301	351.291	540.853	392.45	183.224	79.2313	31.6911
674.766	-4.76202	43.0133	173.399	217.294	329.272	541.809	383.437	211.216	70.2253	32.6855
674.818	-4.56422	56.0108	140.396	223.287	343.252	559.765	420.424	211.207	108.219	34.6799
674.87	-0.56642	32.0083	149.393	196.28	325.233	533.721	381.41	199.199	88.2134	29.4742
674.921	-0.76861	54.0058	145.39	219.273	330.213	522.678	375.397	219.19	70.2075	33.2686
674.973	0.62919	69.0034	137.386	216.266	360.194	536.634	387.384	182.182	89.2015	33.063
675.025	-3.173	33.0009	139.383	224.258	321.174	527.59	408.371	196.173	85.1956	31.0574
675.076	-6.3752	40.9984	105.38	227.251	320.154	512.546	403.358	190.165	100.19	30.8517
675.128	-7.1774	60.9959	143.377	211.244	361.135	515.502	373.345	220.157	80.1837	35.0461
675.18	-4.7796	57.9935	149.373	191.237	335.115	533.458	394.331	228.148	77.1778	36.4405
675.231	-3.18179	41.991	145.37	183.23	340.096	534.415	402.318	210.14	84.1718	38.8349
675.283	-4.18399	47.9885	152.367	209.223	345.076	522.371	363.305	183.131	100.166	35.0293
675.335	-2.58619	49.9861	127.364	205.216	320.056	538.327	400.292	192.123	92.1599	36.8236
675.386	-1.78838	55.9836	152.36	243.209	329.037	506.283	403.279	217.114	74.154	38.618
675.438	-4.99057	51.9811	143.357	207.202	334.017	565.239	414.266	215.106	84.148	41.0124
675.49	-8.19277	49.9786	143.354	227.195	319.998	527.195	394.253	210.097	108.142	43.0068
675.542	-3.59496	74.9762	141.351	210.187	350.978	525.152	380.239	224.089	94.1361	55.2011
675.593	-3.19714	53.9737	126.348	226.18	359.959	541.108	415.226	205.08	96.1302	60.5955
675.645	-8.79933	56.9712	137.344	225.173	344.939	507.064	374.213	205.072	89.1242	62.1899
675.697	-6.80152	38.9687	146.341	223.166	362.919	481.02	360.2	212.064	82.1183	57.7843
675.748	-5.60371	53.9663	142.338	203.159	331.9	541.976	402.187	224.055	76.1124	53.9787
675.8	-6.40591	50.9638	149.335	202.152	329.88	520.932	349.174	225.047	83.1064	45.173
675.852	-2.60811	43.9613	150.331	208.145	353.861	524.889	382.16	211.038	108.1	35.7674
675.903	0.18969	59.9588	121.328	198.138	330.841	511.845	402.147	207.03	124.095	33.3618
675.955	-2.4125	58.9564	148.325	201.131	343.821	498.801	393.134	211.021	87.0886	35.9562
676.007	-3.41469	85.9539	140.322	219.123	357.802	532.757	412.121	225.013	96.0826	35.1505
676.058	-3.81689	50.9514	133.318	188.116	346.782	534.713	385.108	185.004	111.077	37.1449
676.11	-3.01908	58.9489	116.315	233.109	370.763	542.67	382.095	219.996	98.0707	37.7393
676.162	-0.42128	70.9465	155.312	238.102	351.743	533.626	420.082	221.988	94.0648	34.5337
676.213	0.97653	68.944	153.309	222.095	369.723	525.582	397.068	227.979	77.0588	32.9281
676.265	1.57433	37.9415	135.305	217.088	364.704	530.538	419.055	222.971	90.0529	29.3224
676.317	0.57214	64.939	127.302	225.081	349.684	557.494	411.042	204.962	91.0469	27.1168
676.368	-2.63006	56.9366	145.299	230.074	335.665	525.45	400.029	200.954	63.041	26.5112
676.42	-3.63225	58.9341	146.296	208.067	371.645	520.407	411.016	229.945	91.0351	26.5056
676.472	-5.23444	57.9316	139.292	228.059	350.626	530.363	391.003	196.937	94.0291	27.6999
676.523	-10.8366	39.9291	152.289	206.052	332.606	567.319	395.989	221.928	73.0232	30.6943
676.575	-9.03883	69.9267	154.286	236.045	366.586	502.275	423.976	204.92	87.0172	32.8887
676.627	-7.44102	61.9242	173.283	208.038	367.567	544.231	394.963	222.911	79.0113	37.8831
676.678	-6.84321	40.9217	140.28	215.031	349.547	546.188	401.95	199.903	115.005	37.0775
676.73	-6.44541	47.9193	148.276	223.024	389.528	555.144	391.937	190.895	98.9994	38.0718
676.782	1.55239	72.9168	147.273	224.017	368.508	527.1	404.924	229.886	57.9934	40.8662
676.833	1.3502	45.9143	166.27	235.01	339.488	539.056	404.911	212.878	74.9875	44.2606
676.885	0.548	53.9118	137.267	199.003	335.469	582.012	423.897	207.869	106.982	39.055
676.937	-0.25419	63.9094	133.263	208.996	366.449	536.968	373.884	200.861	80.9756	43.0493
676.988	-0.45639	68.9069	121.26	228.988	352.43	534.925	410.871	237.852	108.97	44.0437
677.04	-2.85858	47.9044	174.257	210.981	342.41	524.881	412.858	225.844	78.9637	45.0381
677.092	-5.86078	29.9019	144.254	228.974	337.391	552.837	400.845	218.835	74.9578	42.0325
677.143	-3.06298	59.8995	147.25	208.967	351.371	510.793	398.832	190.827	82.9518	41.4269
677.195	-3.06517	48.897	137.247	243.96	379.351	529.749	413.818	234.819	71.9459	43.4212
677.247	-2.06737	65.8945	149.244	221.953	358.332	522.705	397.805	189.81	113.94	40.6156
677.298	-1.26956	46.892	130.241	222.946	357.312	569.662	404.792	213.802	92.934	37.41
677.35	-1.47174	63.8896	137.237	219.939	364.293	543.618	392.779	223.793	88.928	39.4044
677.402	-5.27393	58.8871	146.234	225.932	349.273	526.574	407.766	233.785	78.9221	41.1987
677.453	-6.07613	83.8846	169.231	216.924	357.253	554.53	393.753	193.776	85.9161	36.5931
677.505	-8.27832	61.8821	133.228	217.917	365.234	526.486	399.74	215.768	116.91	31.1875
677.557	-4.68051	70.8797	144.224	234.91	376.214	544.443	392.726	235.759	113.904	29.9819
677.608	-2.88271	88.8772	125.221	226.903	364.195	527.399	424.713	216.751	85.8983	25.7763
677.66	-2.88491	50.8747	156.218	225.896	360.175	548.355	420.7	237.743	80.8923	28.5706
677.712	-4.4871	66.8722	145.215	193.889	334.155	556.311	417.687	213.734	98.8864	25.165
677.763	-2.0893	65.8698	167.212	221.882	362.136	520.267	392.674	202.726	89.8805	28.9594
677.815	-5.0915	82.8673	153.208	242.875	378.116	569.223	454.661	238.717	92.8745	30.3538
677.867	-8.89369	47.8648	135.205	228.868	356.097	537.18	428.647	214.709	106.869	31.1481
677.918	-11.2959	52.8623	143.202	229.861	352.077	527.136	402.634	195.7	101.863	26.5425
677.97	-11.6981	64.8599	143.199	245.853	361.058	541.092	445.621	219.692	66.8567	30.7369
678.022	-7.3003	71.8574	156.195	241.846	377.038	517.048	416.608	225.683	94.8507	32.9313
678.073	-8.90249	62.8549	139.192	238.839	361.018	560.004	425.595	201.675	99.8448	30.9257
678.125	-4.90468	48.8525	142.189	223.832	355.999	549.96	406.582	209.666	100.839	32.92
678.177	1.49314	71.85	146.186	253.825	349.979	502.917	375.568	226.658	94.8329	31.1144
678.228	5.29095	51.8475	160.182	241.818	391.96	537.873	397.555	214.65	88.8269	31.3088
678.28	-0.51124	58.845	155.179	225.811	339.94	553.829	416.542	251.641	112.821	27.7032
678.332	-2.11342	74.8426	126.176	228.804	353.92	566.785	397.529	195.633	103.815	27.4975
678.383	-0.51562	45.8401	124.173	256.797	363.901	567.741	449.516	223.624	85.8091	28.0919
678.435	-0.91782	56.8376	156.169	251.789	392.881	556.697	410.503	227.616	68.8032	31.4863
678.487	-7.92001	58.8351	141.166	217.782	343.862	575.654	405.49	225.607	93.7972	28.2807
678.538	-7.52221	50.8327	146.163	253.775	327.842	569.61	378.476	212.599	77.7913	30.4751
678.59	-1.92441	48.8302	146.16	211.768	370.822	552.566	389.463	220.59	83.7853	30.6694
678.642	-4.7266	51.8277	161.156	223.761	345.803	534.522	419.45	224.582	58.7794	28.0638
678.693	-9.3288	49.8252	143.153	238.754	345.783	555.478	447.437	230.574	97.7734	27.8582
678.745	-7.931	58.8228	141.15	235.747	357.764	578.435	413.424	225.565	98.7675	29.0526
678.797	-6.93319	46.8203	140.147	241.74	353.744	539.391	435.411	262.557	78.7615	32.847
678.848	-6.53539	65.8178	152.143	222.733	376.725	549.347	425.397	222.548	97.7556	36.2413
678.9	-5.53759	56.8153	139.14	246.726	364.705	584.303	416.384	202.54	106.75	33.4357
678.951	-3.73978	45.8129	140.137	206.718	376.685	542.259	410.371	203.531	102.744	32.0301
679.003	-0.74197	68.8104	131.134	236.711	340.666	514.215	409.358	227.523	82.7378	37.8245
679.055	0.05583	40.8079	157.131	233.704	380.646	524.172	434.345	265.514	102.732	35.4188
679.106	-3.74635	47.8054	151.127	226.697	335.627	573.128	399.332	233.506	116.726	30.2132
679.158	-7.14854	61.803	146.124	228.69	357.607	537.084	400.319	215.498	70.7199	29.6076
679.21	-3.95073	59.8005	141.121	222.683	361.587	536.04	423.305	218.489	84.714	32.202
679.261	-3.55292	57.798	144.118	239.676	369.568	563.996	427.292	258.481	84.708	27.5964
679.313	-7.15511	53.7955	135.114	225.669	379.548	538.952	423.279	187.472	94.7021	26.3907
679.365	-8.15731	44.7931	162.111	210.662	329.529	542.909	424.266	223.464	85.6961	28.9851
679.416	-2.75951	75.7906	124.108	211.654	374.509	580.865	402.253	222.455	74.6902	35.3795
679.468	-4.36171	56.7881	161.105	236.647	346.49	524.821	418.24	225.447	87.6842	36.9739
679.52	-6.1639	31.7856	141.101	232.64	370.47	590.777	404.226	213.438	111.678	37.3682
679.571	-4.3661	55.7832	130.098	215.633	361.45	507.733	382.213	224.43	82.6723	36.7626
679.623	-3.3683	45.7807	166.095	220.626	364.431	519.69	428.2	226.421	92.6664	35.757
679.674	-2.97049	50.7782	171.092	200.619	370.411	558.646	415.187	207.413	102.66	33.3514
679.726	-1.77269	45.7758	163.088	229.612	340.392	528.602	415.174	203.405	85.6545	23.7458
679.778	-2.77489	52.7733	137.085	211.605	336.372	523.558	418.161	225.396	65.6486	22.7401
679.829	0.62291	66.7708	152.082	222.598	360.352	526.514	425.148	222.388	78.6426	23.5345
679.881	0.42072	67.7683	158.079	213.59	389.333	566.47	400.134	265.379	87.6367	24.9289
679.933	-2.98148	40.7659	144.075	207.583	350.313	563.427	396.121	210.371	98.6307	24.1233
679.984	-5.58367	57.7634	146.072	213.576	363.294	538.383	422.108	216.362	62.6248	34.1176
680.036	0.01414	79.7609	151.069	244.569	379.274	542.339	397.095	235.354	98.6188	35.712
680.088	-3.98805	46.7584	165.066	238.562	379.254	523.295	437.082	221.345	94.6129	34.5064
680.139	-2.19024	56.756	134.063	235.555	334.235	565.251	420.069	217.337	77.6069	29.3008
680.191	-0.39243	45.7535	143.059	194.548	338.215	524.207	442.055	199.329	90.601	31.2952
680.242	1.60537	79.751	154.056	257.541	373.196	553.164	437.042	202.32	72.595	31.0895
680.294	0.40318	56.7485	148.053	201.534	367.176	581.12	409.029	228.312	98.5891	29.0839
680.346	0.40098	58.7461	137.05	222.527	375.157	536.076	421.016	199.303	84.5832	29.6783
680.397	-2.60121	71.7436	142.046	220.519	356.137	567.032	396.003	227.295	94.5772	35.8727
680.449	-1.6034	49.7411	148.043	248.512	364.117	565.988	434.99	220.286	102.571	34.467
680.501	-1.0056	42.7386	158.04	237.505	354.098	560.945	434.977	209.278	103.565	29.2614
680.552	-3.6078	47.7362	133.037	221.498	377.078	566.901	368.963	236.269	68.5594	31.0558
680.604	0.79	76.7337	155.033	236.491	323.059	553.857	404.95	194.261	95.5534	33.0502
680.656	4.78781	54.7312	170.03	227.484	381.039	563.813	411.937	230.252	88.5475	35.2446
680.707	-0.41439	41.7287	151.027	213.477	361.019	570.769	403.924	222.244	110.542	33.8389
680.759	-1.794	64.7263	142.024	221.47	356	610.725	397.911	255.236	101.536	36.0313
680.81	-4.29626	68.7238	139.02	213.463	349.98	551.682	398.898	226.227	75.5296	37.2144
680.862	-3.79016	55.7495	139.946	219.455	362.976	542.843	404.926	223.167	81.4876	39.7958
680.914	-5.05935	56.6126	146.385	230.336	381.834	599.168	390.669	207.097	83.7412	40.1523
680.965	-1.59198	37.7754	161.684	223.61	379.829	552.308	409.513	189.781	90.8298	45.5308
681.017	-2.95586	63.3543	135.951	213.72	352.008	569.06	391.787	214.819	96.7547	46.121
681.068	4.4113	50.3141	147.636	236.43	356.2	555.624	441.443	238.694	89.0923	44.4637
681.12	2.10135	58.3361	143.819	218.617	373.15	587.046	429.204	207.739	103.4	40.9925
681.172	0.08768	54.1236	159.726	191.275	352.654	545.448	413.348	199.151	110.217	34.9835
681.223	-0.07694	64.3196	131.595	242.542	369.795	579.833	416.147	215.79	87.1645	31.5238
681.275	-0.13875	68.2805	167.049	235.124	383.67	547.549	429.511	235.581	99.7654	32.2909
681.327	-3.05588	49.2998	164.584	201.35	354.643	583.336	425.911	203.96	109.101	33.9171
681.378	-1.15747	61.6191	147.097	229.755	406.052	571.77	405.992	204.997	91.835	33.4068
681.43	1.83414	86.0082	147.715	238.936	359.27	575.287	426.588	222.872	100.572	36.3507
681.481	2.34557	66.3494	164.669	231.577	397.296	555.061	413.129	218.05	92.202	38.5707
681.533	3.44637	61.1318	166.004	227.525	379.611	579.895	437.896	236.306	94.5436	35.6124
681.585	1.55223	48.5539	155.54	217.275	354.597	579.858	422.978	194.852	90.4114	35.9776
681.636	-0.30282	78.1777	143.48	247.376	357.392	584.895	445.189	221.373	97.3502	37.6302
681.688	-0.96039	62.1553	145.851	238.165	388.259	575.064	430.651	201.991	82.9823	40.542
681.74	-4.20091	53.8238	167.705	233.942	372.461	574.643	408.992	211.964	120.798	41.8163
681.791	-4.84902	83.3878	150.297	211.132	366.313	571.169	412.921	224.228	91.6854	44.3369
681.843	-3.86037	82.5222	151.751	216.321	395.546	591.199	406.942	236.561	108.601	47.4116
681.894	-4.85296	65.0482	157.077	267.271	397.667	586.517	413.01	237.05	87.4963	48.6942
681.946	-8.59205	55.024	176.599	222.062	387.38	586.458	426.965	242.65	92.5887	44.1812
681.998	-5.22575	64.9667	159.444	223.092	370.162	579.566	403.592	241.413	94.5147	42.7512
682.049	-4.68242	74.86	154.596	242.296	373.691	554.516	442.176	234.275	97.736	42.5453
682.101	-4.09658	75.4715	175.979	256.566	388.9	582.792	443.722	233.822	126.846	39.261
682.152	-7.6465	63.6516	156.559	243.945	371.812	597.838	408.857	236.949	108.526	33.1598
682.204	-5.23569	71.8127	145.054	237.302	366.59	589.422	425.883	223.479	94.8521	34.1873
682.256	-4.89905	79.7071	132.244	264.825	382.779	571.631	446.723	229.586	91.9784	34.9353
682.307	-6.19535	80.0039	159.878	258.55	388.382	597.244	418.059	240.61	98.0485	35.8113
682.359	-5.98388	87.8132	164.706	240.946	377.555	581.387	421.352	238.518	119.022	36.4755
682.411	-1.77553	98.7412	154.829	241.595	397.162	577.759	444.155	244.812	101.716	40.4415
682.462	-1.23617	126.508	177.346	252.636	394.924	569.685	431.255	237.842	97.4081	40.7487
682.514	-3.7986	100.89	178.451	256.767	399.538	589.371	422.675	251.523	87.1913	37.1486
682.565	-4.25725	94.4081	168.022	242.656	405.371	632.882	421.014	257.547	113.898	34.9345
682.617	-4.13345	82.5668	175.453	230.67	428.307	621.054	443.186	260.77	105.957	33.6415
682.669	-4.89498	84.0501	184.275	284.318	382.261	587.282	437.528	264.783	98.454	35.3041
682.72	-5.74979	68.0418	224.298	282.222	392.91	624.122	460.014	274.467	91.2523	37.6277
682.772	-3.9601	61.6185	181.85	264.011	388.216	625.179	425.184	270.681	96.3807	39.5011
682.823	-1.581	64.5428	171.362	277.58	403.668	618.073	442.188	264.595	94.8956	42.5324
682.875	-2.6912	69.1006	156.699	289.332	410.603	606.499	444.751	245.77	94.4824	42.1025
682.927	-5.3927	51.8956	179.052	283.853	401.129	582.46	450.321	246.083	104.261	41.2876
682.978	-6.33821	53.4396	169.982	246.136	402.271	626.744	426.417	220.9	106.517	37.684
683.03	-5.02419	55.9829	170.522	264.741	413.243	613.683	422.149	216.51	85.6739	36.7677
683.081	-5.29821	79.5524	157.917	262.808	421.648	606.673	433.871	241.867	91.3812	35.2841
683.133	-4.97458	69.56	167.283	249.158	420.018	607.698	452.586	223.166	101.171	35.5629
683.185	-0.21698	50.2402	155.704	237.25	398.841	602.658	409.18	240.199	91.7639	32.9754
683.236	-1.39986	56.9144	161.274	234.477	414.324	612.449	442.489	240.899	103.57	35.1301
683.288	0.70175	63.4641	163.892	263.656	392.541	604.925	430.198	240.225	94.642	35.3633
683.339	2.08179	54.6254	152.201	247.277	388.584	616.215	450.095	227.005	104.88	33.4309
683.391	2.38312	55.9638	158.427	241.659	389.234	588.116	429.484	239.759	105.692	31.0624
683.443	1.25559	73.649	161.472	247.662	387.895	604.041	428.946	246.869	89.8952	34.3937
683.494	5.47454	76.0364	151.144	259.541	370.042	579.977	456.452	241.837	104.918	33.8947
683.546	0.8736	70.0411	163.66	233.917	395.886	587.824	455.476	229.514	108.298	33.9572
683.597	-1.37307	78.1276	153.159	236.703	371.58	607.005	441.751	230.677	95.4307	34.1986
683.649	0.80289	76.131	145.209	235.842	386.232	608.229	442.337	239.105	100.438	34.9669
683.701	0.19767	74.6799	162.072	263.952	371.296	600.517	446.111	229.82	93.5315	37.7812
683.752	-2.5635	70.5088	151.827	262.849	381.121	586.315	438.541	245.602	110.138	39.9621
683.804	-1.09504	61.7029	176.359	261.76	389.206	594.925	437.348	252.781	101.183	39.4023
683.855	-0.0198	57.1756	166.496	267.101	381.743	591.549	460.968	264.676	98.6036	42.2085
683.907	-1.2261	59.7356	176.149	285.896	391.624	616.483	436.525	240.672	100.553	47.2644
683.958	-2.07906	67.1911	173.868	268.241	393.069	599.687	429.33	231.402	111.814	42.0799
684.01	-1.88247	55.6454	143.615	247.84	396	581.405	439.734	224.059	122.836	39.3281
684.062	-3.38377	52.363	145.919	259.186	398.86	591.813	444.102	232.074	106.989	41.5032
684.113	-3.69623	71.0002	154.547	257.634	388.313	592.404	435.986	240.903	92.4771	41.3834
684.165	-4.75619	68.9222	167.325	260.081	386.242	619.947	442.417	247.558	96.1827	36.2745
684.216	-2.29982	52.5037	152.151	245.196	393.513	599.23	445.893	238.963	85.3605	34.4942
684.268	-1.15037	57.7815	152.036	247.734	393.9	585.103	444.918	236.463	101.8	35.8033
684.32	-0.84133	60.5664	154.76	253.595	396.891	580.2	449.679	237.473	95.6165	34.153
684.371	-2.18955	54.8296	161.453	238.043	392.239	581.398	436.603	234.839	97.6975	32.4363
684.423	-1.71721	51.0531	171.641	220.648	387.886	589.279	446.069	243.444	109.164	32.2963
684.474	-3.26762	59.6304	161.436	232.532	411.261	603.501	431.442	228.151	100.659	33.424
684.526	-3.96993	62.249	160.269	237.336	392.309	582.66	453.531	239.042	102.475	36.5046
684.578	-2.76615	62.7045	161.512	225.898	382.226	585.83	441.896	242.851	104.576	36.2873
684.629	-1.99159	56.2888	151.601	222.182	384.531	587.143	445.533	249.774	101.231	34.4306
684.681	-1.24957	49.3584	152.643	238.716	381.73	590.416	448.375	258.639	101.964	34.7102
684.732	-1.27216	61.0778	146.858	245.956	394.744	586.107	446.117	238.666	105.738	35.5859
684.784	-0.83734	58.8786	136.785	239.428	370.002	583.308	436.106	240.81	110.801	32.6823
684.835	0.51287	61.7307	159.196	248.379	382.106	587.932	435.781	232.141	100.544	34.6044
684.887	1.39963	59.5549	161.512	249.497	396.914	577.385	447.83	233.549	84.2075	39.6091
684.939	1.60537	58.6045	159.956	240.089	382.942	566.326	460.074	231.836	88.5051	41.9741
684.99	0.77701	63.0962	165.087	244.283	367.999	590.337	445.438	221.956	109.09	40.324
685.042	0.31082	56.2186	153.284	232.864	361.766	603.234	432.234	243.755	102.031	39.6176
685.093	-1.68888	54.9856	154.037	242.932	394.082	588.542	426.687	233.151	94.6089	38.443
685.145	-3.06504	54.0966	156.006	241.148	391.741	577.414	449.787	230.072	90.8597	36.2721
685.196	-2.51326	48.2762	167.882	230.979	391.024	567.445	438.376	227.31	99.3699	35.8924
685.248	-0.26578	47.6669	176.735	230.326	402.298	597.419	427.845	236.435	103.38	35.3047
685.3	0.43001	58.5418	168.833	244.955	395.249	598.283	429.486	242.613	97.8015	34.7013
685.351	-1.69402	81.3064	163.898	243.413	384.141	594.605	447.386	240.152	108.461	35.4279
685.403	-2.05415	72.2514	162.571	217.263	384.711	595.557	434.698	242.332	114.479	34.6435
685.454	-2.32967	49.747	165.606	234.127	395.295	569.347	430.911	259.524	110.018	33.6206
685.506	-4.14869	63.9935	162.819	248.19	392.538	591.923	447.093	254.936	103.069	37.0152
685.557	-4.16297	78.1632	158.401	260.34	381.201	606.583	456.989	229.459	95.7414	38.973
685.609	0.17727	65.1816	164.329	258.841	382.453	607.415	455.278	235.011	104.096	37.9866
685.661	2.77809	57.8795	163.77	243.637	393.1	615.962	454.531	227.809	110.122	37.7379
685.712	2.00525	57.1112	159.34	254.032	406.845	609.178	449.727	238.09	104.307	37.9583
685.764	0.87276	62.3136	151.792	238.072	406.487	598.872	449.603	247.006	100.23	36.9342
685.815	0.53101	62.8216	161.762	223.439	392.354	607.189	448.732	244.111	106.597	34.8972
685.867	0.2117	57.4211	169.149	248.152	384.273	612.475	430.615	260.263	106.417	33.3399
685.918	-0.94748	64.8575	154.246	258.941	394.808	598.09	434.984	256.377	99.9925	34.8665
685.97	-3.31303	69.1993	163.321	254.368	404.129	583.917	439.359	252.789	102.202	37.4077
686.022	-3.83334	67.2339	171.781	252.627	392.06	602.747	417.887	263.961	97.3219	38.1834
686.073	-2.96416	66.1017	169.822	242.077	389.312	605.393	422.906	251.853	85.8502	37.4427
686.125	-0.85246	72.2988	158.635	239.039	395.968	585.528	452.93	232.267	96.9376	36.9659
686.154	-0.95291	75.1549	169.881	250.243	406.035	587.124	461.778	237.432	117.197	39.2794
686.206	2.85573	88.1512	157.877	245.233	371.006	605.058	462.762	259.42	103.189	34.9192
686.258	3.56486	71.1476	166.873	250.223	348.977	584.993	469.746	217.408	120.18	33.5437
686.309	3.16029	73.1439	171.868	259.213	405.948	601.928	474.729	269.397	75.1717	34.3341
686.361	-2.64427	88.1403	154.864	242.203	376.919	588.863	456.713	236.385	113.163	37.9245
686.413	-2.44884	69.1366	158.86	246.193	403.89	610.798	450.697	226.373	99.1545	35.9149
686.465	-4.4534	71.133	172.856	250.183	403.861	627.733	431.68	249.361	114.146	37.7054
686.517	-2.25797	93.1293	160.852	244.173	404.831	607.668	456.664	256.349	103.137	41.6958
686.568	-6.46255	104.126	155.847	259.163	401.802	595.603	465.648	258.338	112.129	40.8862
686.62	-9.6671	73.122	160.843	248.153	414.773	573.538	458.632	246.326	123.12	35.8766
686.672	-9.07167	66.1184	188.839	238.143	390.744	624.473	441.615	275.314	94.1116	32.867
686.724	-6.07625	71.1147	169.835	260.134	408.715	604.408	439.599	252.302	114.103	32.2574
686.776	-10.6808	94.1111	159.831	249.124	410.686	588.342	470.583	252.291	134.094	32.6478
686.828	-6.88539	93.1074	189.826	259.114	407.657	618.277	472.566	239.279	125.086	37.8382
686.879	1.11003	70.1038	173.822	235.104	427.628	629.212	423.55	255.267	124.077	42.4286
686.931	1.30546	72.1002	179.818	238.094	383.598	633.147	434.534	255.255	116.069	47.819
686.983	-3.6991	75.0965	186.814	261.084	400.569	623.082	461.518	238.244	110.06	49.4094
687.035	1.69634	78.0928	193.81	260.074	341.54	623.017	473.501	212.232	128.051	45.9998
687.087	3.69178	76.0892	184.805	253.064	406.511	627.952	438.485	229.22	97.0429	42.1903
687.138	2.88721	84.0856	156.801	253.054	394.482	618.887	459.469	241.208	107.034	39.3807
687.19	2.68264	73.0819	153.797	276.044	388.453	614.822	477.452	235.197	113.026	37.9711
687.242	5.47807	73.0782	172.793	256.034	388.424	627.757	466.436	273.185	120.017	39.9615
687.294	5.6735	58.0746	170.789	253.024	385.395	611.692	448.42	244.173	107.009	40.5519
687.346	4.26893	81.071	171.784	264.014	407.365	640.627	441.404	270.161	111	43.5423
687.397	-2.13564	91.0673	169.78	250.004	415.336	633.561	451.387	242.15	99.9914	45.3327
687.449	-6.3402	60.0637	172.776	262.994	420.307	605.496	460.371	247.138	106.983	44.7231
687.501	-4.54477	62.06	193.772	224.984	418.278	628.431	441.355	244.126	114.974	40.5135
687.553	-5.94934	68.0564	198.768	289.974	407.249	626.366	444.338	224.114	85.9656	40.9039
687.605	-7.55391	72.0527	165.763	246.964	390.22	622.301	478.322	247.103	119.957	39.4943
687.657	-4.75847	55.0491	184.759	239.954	396.191	609.236	483.306	227.091	114.948	40.6848
687.708	2.43695	51.0454	167.755	242.944	418.162	595.171	456.289	243.079	109.94	40.2752
687.76	0.43238	56.0418	178.751	259.934	397.132	618.106	446.273	232.067	107.931	43.4656
687.812	-0.37218	61.0381	170.747	263.924	402.103	597.041	462.257	228.056	119.923	44.056
687.864	1.22325	53.0345	156.743	272.914	397.074	632.976	425.241	237.044	126.914	43.4464
687.916	4.21868	57.0308	161.738	250.904	412.045	622.911	435.224	233.032	111.905	44.0368
687.967	1.41411	77.0272	139.734	242.895	385.016	645.845	454.208	239.02	101.897	45.4272
688.019	-2.39046	63.0235	154.73	244.885	378.987	602.78	463.192	228.009	122.888	43.0176
688.071	-2.39503	72.0199	178.726	256.875	384.958	610.715	459.175	251.997	98.8797	38.808
688.123	0.80041	56.0162	165.722	259.865	414.929	634.65	458.159	245.985	105.871	39.9984
688.175	0.19584	90.0126	134.717	260.855	429.899	609.585	457.143	239.973	96.8625	41.1888
688.226	-2.00873	78.0089	153.713	248.845	420.87	610.52	467.127	216.962	115.854	38.7792
688.278	1.38671	61.0053	152.709	237.835	397.841	603.455	437.11	239.95	111.845	37.5697
688.33	3.78214	49.0016	174.705	233.825	416.812	619.39	447.094	235.938	107.837	41.5601
688.382	1.37756	82.998	154.701	286.815	417.783	607.325	447.078	222.926	103.828	43.7505
688.434	-1.227	75.9943	144.696	277.805	382.754	644.26	432.061	229.915	108.82	41.1409
688.485	-1.63157	61.9907	160.692	233.795	386.725	645.195	467.045	233.903	114.811	39.5313
688.537	3.56386	47.987	191.688	231.785	414.696	621.129	462.029	263.891	108.802	44.9217
688.589	-0.04071	59.9834	152.684	251.775	408.666	629.064	451.013	259.879	108.794	45.7121
688.641	-0.04528	72.9797	176.68	250.765	376.637	606.999	446.996	220.868	100.785	38.1025
688.693	2.95015	56.9761	165.675	257.755	379.608	617.934	459.98	240.856	110.777	34.2929
688.744	5.94558	65.9724	159.671	249.745	405.579	649.869	444.964	258.844	121.768	40.2833
688.796	-0.25898	74.9688	175.667	270.735	369.55	587.804	480.947	235.832	120.759	40.4737
688.848	1.93645	60.9651	167.663	262.725	384.521	643.739	462.931	243.821	116.751	38.0642
688.9	0.73188	69.9615	185.659	248.715	394.492	606.674	410.915	235.809	88.7423	41.0546
688.952	1.12731	51.9578	148.654	237.705	437.463	590.609	445.899	259.797	81.7337	46.045
689.003	1.12274	67.9542	149.65	267.695	414.433	600.544	493.882	248.785	107.725	42.6354
689.055	0.51816	50.9505	193.646	272.685	396.404	615.479	465.866	217.774	120.716	38.0258
689.107	0.9136	57.9469	147.642	236.675	394.375	593.413	446.85	215.762	98.7079	34.4162
689.159	1.90903	67.9432	176.638	249.666	405.346	620.348	476.833	253.75	92.6993	33.4066
689.211	-1.49555	62.9396	169.633	267.656	372.317	606.283	458.817	257.738	97.6907	30.197
689.262	-4.30011	62.9359	156.629	256.646	421.288	639.218	462.801	237.727	108.682	27.9874
689.314	0.49533	70.9323	150.625	241.636	416.259	627.153	432.785	222.715	114.674	29.9778
689.366	0.69076	87.9286	161.621	261.626	427.23	602.088	462.768	241.703	89.665	34.1682
689.418	-1.51381	58.925	159.617	259.616	388.2	613.023	451.752	252.691	126.656	39.7587
689.469	-0.51837	60.9213	166.613	224.606	378.171	643.958	448.736	242.68	99.6478	40.9491
689.521	4.47706	54.9177	181.608	279.596	406.142	644.893	442.719	244.668	108.639	41.9395
689.573	2.47249	86.914	170.604	245.586	416.113	602.828	457.703	264.656	107.631	43.3299
689.625	0.46792	80.9104	152.6	245.576	405.084	615.763	478.687	272.644	101.622	44.1203
689.677	7.26334	72.9067	179.596	264.566	396.055	611.697	489.671	239.633	99.6134	43.7107
689.728	10.6588	57.9031	166.592	239.556	401.026	608.632	435.654	256.621	100.605	41.5011
689.78	11.0542	76.8994	162.587	262.546	404.997	647.567	446.638	279.609	114.596	45.8915
689.832	5.64965	94.8958	168.583	263.536	381.967	618.502	468.622	241.597	126.588	44.2819
689.884	7.44508	75.8921	173.579	243.526	385.938	594.437	464.605	227.586	93.5791	42.2723
689.936	2.04051	59.8885	177.575	245.516	397.909	586.372	476.589	281.574	104.57	36.8627
689.987	-1.96406	77.8848	168.571	234.506	419.88	659.307	487.573	289.562	106.562	37.4532
690.039	-5.76863	81.8812	180.566	244.496	375.851	588.242	464.556	227.55	113.553	32.4436
690.091	-1.5732	60.8775	181.562	254.486	390.822	590.177	479.54	250.539	121.545	29.634
690.143	-0.57776	62.8739	172.558	248.476	408.793	616.112	421.524	269.527	111.536	29.8244
690.195	1.61766	86.8702	158.554	245.466	408.764	618.047	453.508	268.515	108.528	35.0148
690.246	0.8131	63.8666	185.55	268.456	407.734	591.981	505.491	258.503	95.519	39.2052
690.298	1.40853	77.8629	171.545	219.447	395.705	600.916	463.475	259.492	123.51	40.3956
690.35	1.80396	85.8593	170.541	258.437	402.676	605.851	461.459	270.48	97.5018	43.786
690.402	4.9994	90.8556	169.537	281.427	411.647	670.786	502.442	272.468	114.493	47.9764
690.453	0.39484	104.852	168.533	237.417	369.618	607.721	442.426	237.456	114.485	47.3668
690.505	4.79027	104.848	214.529	255.407	403.589	608.656	482.41	262.445	136.476	44.3572
690.557	7.38571	105.845	201.524	234.397	425.56	626.591	463.394	267.433	126.467	44.9476
690.609	8.38114	99.841	182.52	264.387	412.531	603.526	478.377	294.421	125.459	50.5381
690.661	5.97656	96.8374	198.516	259.377	413.501	607.461	494.361	263.409	125.45	52.1285
690.712	6.57199	101.834	203.512	283.367	402.472	622.396	472.345	298.398	121.442	54.7189
690.764	8.76743	85.8301	204.508	268.357	402.472	664.331	472.328	276.386	110.433	62.3093
690.816	5.36285	115.826	200.503	286.347	402.472	637.266	457.312	301.374	119.424	69.8786
690.868	6.75827	94.8228	200.503	286.347	402.472	606.2	488.296	301.374	139.416	68.2479
690.919	9.15371	94.8228	200.503	286.347	402.472	608.135	488.296	301.374	139.416	--
690.971	14.3437	94.8228	200.503	286.347	402.472	608.135	488.296	301.374	139.416	--
691.023	10.3336	94.8228	200.503	286.347	402.472	608.135	488.296	301.374	139.416	--
691.075	--	94.8228	200.503	286.347	402.472	608.135	488.296	301.374	139.416	--
691.127	--	94.8228	200.503	286.347	402.472	608.135	488.296	301.374	139.416	--
691.178	--	94.8228	200.503	286.347	402.472	608.135	488.296	301.374	139.416	--
691.23	--	94.8228	200.503	286.347	402.472	608.135	488.296	301.374	139.416	--
691.282	--	94.8228	200.503	286.347	402.472	608.135	488.296	301.374	139.416	--
691.334	--	94.8228	200.503	286.347	402.472	608.135	488.296	301.374	139.416	--
691.385	13.9236	94.8228	200.503	286.347	402.472	608.135	488.296	301.374	139.416	--
691.437	10.7135	94.8228	200.503	286.347	402.472	608.135	488.296	301.374	139.416	--
691.489	6.70347	94.8228	200.503	286.347	402.472	608.135	488.296	301.374	139.416	66.2172
691.541	5.89891	94.8228	200.503	286.347	402.472	608.135	488.296	301.374	139.416	62.7865
691.592	4.29434	94.8228	200.503	286.347	402.472	608.135	488.296	301.374	139.416	62.3558
691.644	3.48976	94.8228	200.503	286.347	402.472	608.135	488.296	301.374	139.416	60.7462
691.696	4.48519	94.8228	200.503	286.347	402.472	608.135	488.296	301.374	139.416	56.3366
691.748	4.48062	94.8228	200.503	286.347	402.472	608.135	488.296	301.374	139.416	54.127
691.8	4.07604	94.8228	200.503	286.347	402.472	608.135	488.296	301.374	137.261	55.9175
691.851	3.27147	94.8228	200.503	286.347	402.472	608.135	488.296	301.374	131.253	50.7079
691.903	-1.1331	94.8228	200.503	286.347	402.472	608.135	488.296	301.374	127.244	43.8983
691.955	-0.53767	94.7462	200.503	286.347	402.472	608.135	488.296	301.374	122.236	43.2887
692.007	0.25776	70.7425	200.503	286.347	402.472	608.135	488.296	301.374	82.2269	46.2791
692.058	-3.1468	85.7389	200.503	286.347	402.472	608.135	488.296	259.092	109.218	43.8695
692.11	-0.35136	77.7352	200.503	286.347	402.472	608.135	488.296	267.08	122.21	42.0599
692.162	1.84407	68.7316	200.503	286.347	402.472	608.135	486.889	241.069	110.201	42.2503
692.214	0.0395	70.7279	199.39	286.347	402.472	608.135	475.872	239.057	97.1926	43.2407
692.265	-1.96507	92.7243	197.386	286.347	402.472	608.135	499.856	260.045	109.184	42.2311
692.317	-1.56964	61.7206	212.382	266.058	402.472	608.135	488.84	269.033	137.175	40.2215
692.369	1.4258	65.717	161.378	253.048	402.472	608.135	466.823	239.022	111.167	40.2119
692.421	-1.37876	57.7133	178.373	274.038	402.472	608.135	474.807	250.01	117.158	44.0024
692.473	-2.18333	96.7097	157.369	271.028	402.472	608.135	450.791	252.998	137.15	44.7928
692.524	-3.5879	69.706	198.365	272.018	402.472	608.135	466.775	264.986	103.141	43.5832
692.576	2.60753	61.7024	201.361	272.008	402.472	608.135	505.758	251.975	105.132	41.7736
692.628	0.00296	69.6987	160.357	246.998	434.395	608.135	474.742	258.963	96.1238	45.764
692.68	1.79839	95.6951	154.353	293.988	438.366	600.922	510.726	263.951	127.115	44.3544
692.731	2.99382	59.6914	178.348	275.979	422.336	585.857	444.709	229.939	121.107	44.3448
692.783	3.18925	67.6878	182.344	238.969	392.307	654.792	468.693	255.927	100.098	42.5352
692.835	-2.21532	71.6841	166.34	274.959	423.278	666.727	455.677	262.916	97.0895	48.9256
692.887	-2.21989	99.6805	183.336	281.949	372.249	624.662	470.661	250.904	118.081	45.316
692.938	0.57554	80.6768	170.332	255.939	408.22	639.597	496.644	250.892	128.072	39.9065
692.99	1.17097	74.6732	184.327	266.929	418.191	609.532	479.628	255.88	83.0637	40.6969
693.042	2.3664	84.6695	158.323	287.919	391.162	608.467	475.612	234.869	88.0551	43.6873
693.094	2.56184	98.6659	172.319	279.909	408.133	630.402	484.595	264.857	131.047	41.6777
693.145	5.75726	70.6622	161.315	303.899	401.103	609.336	444.579	246.845	109.038	38.6681
693.197	6.7527	75.6586	176.311	234.889	395.074	632.271	433.563	260.833	102.029	45.4585
693.249	4.94813	70.6549	185.306	255.879	402.045	645.206	466.547	276.822	100.021	45.8489
693.301	3.94356	71.6513	132.302	242.869	398.016	645.141	498.53	224.81	112.012	44.2393
693.352	3.139	54.6476	191.298	262.859	376.987	636.076	461.514	253.798	108.004	42.0297
693.404	-0.06557	56.644	212.294	266.849	392.958	639.011	457.498	256.786	106.995	50.8201
693.456	-2.67014	64.6403	179.29	275.839	433.929	660.946	467.481	261.775	94.9864	52.2105
693.508	-1.47471	54.6367	180.285	292.829	403.9	616.881	488.465	253.763	129.978	51.2009
693.559	0.92072	64.633	185.281	259.819	405.87	626.816	468.449	255.751	107.969	49.1914
693.611	2.11615	60.6294	159.277	247.809	422.841	624.751	471.433	273.739	83.9607	49.5818
693.663	2.91158	65.6257	165.273	271.799	392.812	621.686	445.416	231.728	91.9521	48.3722
693.715	1.90702	65.6221	165.269	270.789	397.783	628.62	486.4	255.716	111.943	39.1626
693.766	5.30245	64.6184	163.264	264.779	412.754	638.555	465.384	219.704	104.935	41.553
693.818	7.29787	63.6148	146.26	274.769	423.725	649.49	481.367	238.692	135.926	43.3434
693.87	6.2933	51.6111	153.256	296.759	421.696	642.425	428.351	243.681	103.918	45.5338
693.922	7.08873	83.6075	176.252	252.75	398.667	655.36	483.335	252.669	111.909	43.3242
693.973	11.4841	37.6038	154.248	243.74	423.637	646.295	456.319	248.657	133.901	43.1146
694.025	11.0796	49.6002	187.243	238.73	422.608	651.23	435.302	258.645	102.892	42.705
694.077	6.87503	62.5965	150.239	273.72	408.579	667.165	465.286	256.634	111.883	45.4954
694.129	6.87047	80.5929	160.235	260.71	415.55	649.1	481.27	240.622	117.875	46.2859
694.18	9.66591	50.5892	163.231	274.7	417.521	620.035	480.253	237.61	117.866	46.8763
694.232	5.46134	47.5856	168.227	248.69	404.492	638.97	461.237	247.598	82.8576	53.4667
694.284	1.65677	73.5819	167.223	273.68	429.463	647.905	458.221	256.587	125.849	52.8571
694.336	0.6522	58.5783	160.218	261.67	416.434	627.839	471.204	239.575	109.84	53.0475
694.387	4.64764	49.5746	171.214	240.66	402.404	648.774	475.188	245.563	90.8318	50.6379
694.439	-1.55694	64.571	163.21	253.65	437.375	683.709	447.172	255.551	100.823	53.6283
694.491	-1.36151	64.5673	165.206	240.64	410.346	623.644	469.156	276.54	129.815	57.4187
694.543	2.03392	67.5637	159.202	281.63	417.317	633.579	474.139	233.528	106.806	52.2091
694.594	4.82936	58.56	165.197	269.62	408.288	627.514	452.123	248.516	114.797	48.3995
694.646	4.42478	61.5564	165.193	266.61	391.259	642.449	488.107	237.504	85.7889	51.5899
694.698	6.02021	73.5527	143.189	261.6	401.23	663.384	484.09	250.493	114.78	48.7803
694.75	3.81564	45.5491	170.185	272.59	415.201	619.319	477.074	225.481	102.772	40.1708
694.801	5.01106	46.5454	195.181	239.58	411.171	644.254	468.058	271.469	89.7631	38.7612
694.853	6.00649	64.5418	190.176	245.57	400.142	641.189	471.042	249.457	111.755	42.7516
694.905	0.20193	77.5381	158.172	251.56	398.113	633.123	495.025	263.446	112.746	43.942
694.956	-1.00264	75.5345	177.168	253.55	399.084	631.058	473.009	236.434	107.737	44.5324
695.008	1.3928	59.5308	174.164	254.54	404.055	576.993	466.993	241.422	99.7287	45.9228
695.06	-2.81176	62.5272	153.16	240.53	398.026	635.928	446.976	290.41	124.72	50.5132
695.112	-6.01633	63.5235	166.155	253.521	415.997	605.863	499.96	251.399	117.712	45.3036
695.163	-4.2209	79.5199	172.151	278.511	398.968	607.798	481.944	228.387	138.703	41.894
695.215	-1.62547	64.5162	164.147	233.501	389.938	618.733	490.928	241.375	111.694	40.8844
695.267	-3.63004	52.5126	160.143	243.491	379.909	613.668	483.911	249.363	115.686	45.8748
695.319	-5.2346	70.5089	194.139	264.481	406.88	641.603	473.895	270.352	112.677	42.4653
695.37	-3.63916	44.5053	156.134	253.471	375.851	638.538	460.879	262.34	114.669	39.8557
695.422	0.95626	68.5016	205.13	253.461	381.822	631.473	441.862	265.328	99.66	36.4461
695.474	-2.44831	77.498	161.126	247.451	436.793	674.407	473.846	267.316	103.651	37.2365
695.526	-0.65287	71.4943	161.122	244.441	389.764	604.342	466.83	271.305	103.643	35.4269
695.577	1.34255	52.4907	162.118	260.431	367.735	594.277	507.814	262.293	106.634	37.0173
695.629	4.93797	43.487	183.114	249.421	413.705	638.212	490.797	246.281	107.626	40.2077
695.681	1.53341	67.4834	186.109	253.411	418.676	669.147	463.781	293.269	111.617	42.1981
695.733	4.12884	75.4797	148.105	256.401	384.647	598.082	485.765	246.258	129.608	38.9885
695.784	5.12427	52.4761	166.101	238.391	404.618	613.017	491.748	224.246	123.6	34.3789
695.836	10.1197	75.4724	170.097	232.381	399.589	611.952	442.732	250.234	107.591	36.7693
695.888	5.51515	78.4688	161.093	245.371	450.56	589.887	471.716	284.222	111.583	40.3597
695.939	3.91058	74.4651	176.088	245.361	387.531	607.822	492.699	275.211	99.5742	34.5502
695.991	3.30601	60.4615	143.084	292.351	380.502	635.757	465.683	258.199	110.566	32.5406
696.043	3.70144	65.4578	190.08	259.341	408.472	627.691	442.667	243.187	105.557	39.131
696.095	-0.30313	72.4542	180.076	250.331	431.443	662.626	495.651	270.175	125.548	35.9214
696.146	-4.10769	78.4505	174.072	291.321	399.414	625.561	476.634	297.164	99.5398	30.9118
696.198	-4.51226	54.4469	189.067	275.311	387.385	620.496	464.618	244.152	95.5312	39.5022
696.25	-0.11683	45.4432	185.063	260.301	418.356	624.431	467.602	238.14	109.523	43.6926
696.302	-0.7214	57.4396	160.059	264.292	402.327	632.366	479.585	252.128	102.514	42.083
696.353	-4.32597	63.436	179.055	253.282	395.298	590.301	488.569	270.117	128.505	43.2734
696.405	0.06946	74.4323	180.051	246.272	419.269	621.236	484.553	255.105	101.497	44.6638
696.457	2.26489	36.4286	168.046	254.262	407.239	599.171	480.537	243.093	89.4883	43.4542
696.508	0.06033	73.425	174.042	236.252	401.21	633.106	486.52	246.081	114.48	42.6447
696.56	-3.74425	69.4213	179.038	266.242	421.181	639.041	470.504	241.07	131.471	40.6351
696.612	1.25118	50.4177	177.034	263.232	401.152	607.975	492.488	252.058	116.462	41.6255
696.664	3.84662	78.4141	195.03	229.222	421.123	638.91	466.471	236.046	86.4539	42.8159
696.715	1.24205	77.4104	173.025	249.212	421.094	609.845	462.455	270.034	114.445	43.8063
696.767	-0.96252	67.4068	156.021	258.202	414.065	616.78	495.439	248.023	115.437	38.1967
696.819	5.03292	69.4031	177.017	265.192	368.036	641.715	501.423	243.011	103.428	35.5871
696.87	2.82835	74.3995	180.013	288.182	424.006	644.65	490.406	276.999	92.4195	37.1775
696.922	0.22378	90.3958	163.009	227.172	401.977	643.585	477.39	258.987	115.411	40.1679
696.974	-3.78078	57.3922	162.004	253.162	389.948	601.52	505.374	249.976	111.402	33.3583
697.026	-3.78535	52.3885	195	257.152	408.919	652.455	470.357	270.964	89.3938	36.9487
697.077	-3.18993	71.3849	199.996	259.142	383.89	617.39	515.341	249.952	91.3852	39.3392
697.129	-3.9945	82.3812	174.992	264.132	419.861	636.325	467.325	264.94	118.377	34.9296
697.181	-5.79907	58.3776	160.988	274.122	420.832	598.259	469.309	241.929	97.368	29.52
697.232	0.59636	67.3739	185.984	243.112	378.803	607.194	495.292	279.917	85.3594	34.5104
697.284	2.19179	71.3703	166.979	259.102	391.773	638.129	501.276	273.905	130.351	37.5008
697.336	-1.01277	34.3666	148.975	268.092	395.744	597.064	458.26	257.893	125.342	37.4912
697.388	0.98266	76.363	170.971	274.082	405.715	629.999	500.243	240.882	111.334	34.8816
697.439	3.77809	58.3593	167.967	255.072	389.686	646.934	455.227	247.87	98.3251	41.072
697.491	3.77352	72.3557	171.963	246.063	422.657	649.869	476.211	270.858	104.316	44.8624
697.543	-0.23105	54.352	142.958	286.053	429.628	606.804	491.195	251.846	107.308	43.2528
697.594	-0.23562	72.3484	185.954	246.043	389.599	628.739	471.178	245.835	72.2993	42.0432
697.646	1.15981	55.3447	194.95	281.033	400.57	660.674	466.162	212.823	117.291	46.4336
697.698	0.95525	78.3411	172.946	248.023	416.54	637.609	486.146	258.811	101.282	41.8241
697.75	0.15068	87.3374	154.942	293.013	412.511	620.543	492.129	249.799	118.274	33.2145
697.801	4.94612	42.3338	142.937	225.003	426.482	597.478	508.113	230.788	119.265	28.8049
697.853	3.34155	61.3301	183.933	246.993	402.453	606.413	452.097	233.776	90.2563	29.3953
697.905	-0.26302	84.3265	162.929	268.983	395.424	626.348	471.081	260.764	68.2478	31.9857
697.956	-4.46758	78.3228	151.925	275.973	417.395	642.283	491.064	253.752	118.239	30.9761
698.008	-1.27215	62.3192	146.921	288.963	421.366	576.218	460.048	261.741	109.231	31.9665
698.06	-0.07673	60.3155	168.916	248.953	426.337	638.153	486.032	241.729	95.222	34.9569
698.112	1.9187	61.3119	172.912	219.943	400.307	647.088	476.015	259.717	107.213	37.5473
698.163	-0.28587	63.3082	156.908	264.933	425.278	643.023	483.999	246.705	122.205	30.7377
698.215	0.10955	48.3046	168.904	259.923	396.249	648.958	477.983	235.694	111.196	30.1281
698.267	-0.69502	58.3009	166.9	232.913	400.22	631.893	453.966	229.682	122.188	34.9186
698.318	-3.29958	79.2973	155.895	250.903	402.191	644.828	478.95	259.67	123.179	37.109
698.37	-7.90415	53.2936	167.891	219.893	427.162	616.762	507.934	254.658	105.17	32.8994
698.422	-3.90872	60.29	153.887	238.883	370.133	632.697	465.918	241.647	91.1619	37.0898
698.474	-0.51328	53.2863	177.883	241.873	405.104	669.632	478.901	216.635	99.1533	40.0802
698.525	-0.91785	78.2827	158.879	224.863	421.074	639.567	478.885	227.623	117.145	40.4706
698.577	-3.72242	76.279	152.874	267.853	432.045	623.502	473.869	226.611	107.136	39.261
698.629	-2.12698	63.2754	166.87	237.843	415.016	621.437	465.852	239.6	118.128	41.0514
698.68	2.26845	67.2717	165.866	255.834	381.987	659.372	470.836	283.588	91.1189	40.4418
698.732	1.86388	75.2681	171.862	248.824	397.958	620.307	479.82	250.576	117.11	38.6322
698.784	-3.54068	66.2644	156.858	286.814	399.929	633.242	477.804	258.564	106.102	34.4226
698.835	-2.14525	73.2608	159.854	269.804	382.9	655.177	472.787	297.553	93.0932	32.613
698.887	1.05018	74.2571	174.849	250.794	406.871	634.112	478.771	276.541	97.0846	33.6035
698.939	-5.55438	52.2535	173.845	247.784	395.841	629.046	489.755	270.529	113.076	31.9939
698.99	-4.55895	58.2498	178.841	274.774	431.812	610.981	501.738	243.517	120.067	32.7843
699.042	-0.16352	38.2462	189.837	291.764	388.783	623.916	478.722	265.506	77.0588	35.5747
699.094	2.83191	65.2425	184.833	252.754	404.754	658.851	458.706	255.494	94.0502	36.1651
699.146	4.42735	66.2389	184.828	245.744	428.725	671.786	511.69	256.482	100.042	37.3555
699.197	4.42277	65.2352	171.824	291.734	406.696	649.721	504.673	245.47	112.033	38.5459
699.249	3.4182	58.2316	170.82	307.724	406.667	620.656	466.657	258.458	82.0244	36.1363
699.301	4.81363	32.2279	179.816	247.714	417.638	634.591	447.641	271.447	92.0158	37.5267
699.352	0.80905	77.2243	153.812	256.704	415.608	650.526	471.624	262.435	95.0073	39.9171
699.404	-4.39551	58.2206	195.807	256.694	353.579	642.461	481.608	262.423	113.999	38.5075
699.456	-4.40007	49.217	158.803	269.684	424.55	647.396	482.592	261.411	113.99	39.498
699.507	-4.20463	44.2133	166.799	251.674	420.521	661.33	461.576	265.4	112.981	38.6884
699.559	-10.6092	67.2097	178.795	241.664	391.492	628.265	491.559	272.388	105.973	36.4788
699.611	-9.81378	55.206	159.791	284.654	396.463	674.2	499.543	259.376	114.964	30.4692
699.663	-4.81836	46.2024	172.786	240.644	399.434	612.135	470.527	245.365	98.9557	29.0596
699.714	-0.42294	65.1987	180.782	234.634	427.405	636.07	455.51	251.353	126.947	30.85
699.766	-5.0275	71.1951	162.778	251.624	415.375	637.005	488.494	291.341	113.939	33.2404
699.818	-2.63206	68.1914	162.774	276.615	412.346	616.94	479.478	244.329	116.93	31.4308
699.869	-3.43663	58.1878	158.77	244.605	403.317	631.875	501.462	264.318	104.921	35.2212
699.921	-2.44119	76.1841	191.765	240.595	416.288	648.81	471.445	229.306	90.9128	38.0116
699.973	-7.04575	71.1805	151.761	253.585	410.259	680.745	501.429	278.294	124.904	35.202
700.024	-2.65033	60.1768	152.757	277.575	430.23	634.68	498.413	278.282	122.896	36.7925
700.076	-1.05489	79.1732	180.753	250.565	405.201	648.615	479.396	260.271	123.887	42.9829
700.128	0.54054	58.1695	160.749	232.555	416.172	636.549	458.38	254.259	101.878	41.5733
700.179	-2.26403	77.1659	162.744	270.545	399.142	658.484	459.364	281.247	126.87	40.9637
700.231	-3.86859	56.1622	168.74	252.535	394.113	658.419	500.348	285.235	95.8612	41.5541
700.283	-3.67316	49.1586	131.736	240.525	418.084	643.354	473.331	247.223	110.853	40.3445
700.334	-5.67774	42.1549	199.732	271.515	399.055	646.289	489.315	260.212	105.844	39.5349
700.386	-6.0823	66.1513	155.728	224.505	411.026	666.224	479.299	277.2	102.835	43.7253
700.438	-6.28687	55.1476	166.724	261.495	411.997	615.159	499.282	239.188	114.827	48.7157
700.49	-0.69145	65.144	163.719	252.485	383.968	621.094	452.266	251.176	107.818	49.9061
700.541	-4.49601	89.1403	180.715	240.475	425.939	610.029	480.25	264.165	118.81	51.2965
700.593	-2.70057	60.1367	172.711	261.465	455.909	642.964	522.233	278.153	108.801	45.6869
700.645	-2.90514	48.133	186.707	264.455	397.88	624.898	469.217	247.141	108.793	39.2774
700.696	-0.10972	72.1294	184.703	234.445	442.851	621.833	493.201	246.129	94.7839	29.6678
700.748	-1.71429	91.1257	164.698	274.435	420.822	654.768	454.185	274.118	105.775	30.6582
700.8	-0.91887	59.1221	183.694	236.425	417.793	630.703	472.168	276.106	116.767	28.8486
700.851	-3.72344	51.1184	147.69	264.415	408.764	607.638	511.152	259.094	81.7582	31.639
700.903	-4.72801	41.1148	168.686	244.405	377.735	648.573	508.136	284.082	129.75	37.6294
700.955	-4.13257	67.1112	175.682	247.395	417.706	658.508	490.119	249.071	108.741	41.2198
701.006	-2.13715	66.1075	183.677	297.385	396.676	631.443	489.103	279.059	124.732	37.6102
701.058	1.85829	66.1039	164.673	264.376	401.647	615.378	492.087	242.047	109.724	36.4006
701.11	4.85373	50.1002	208.669	250.366	438.618	619.313	477.071	254.035	90.7152	38.991
701.161	6.04916	79.0965	159.665	258.356	415.589	632.248	468.054	282.024	108.707	36.7814
701.213	1.04459	62.0929	146.661	241.346	399.56	631.182	495.038	281.012	119.698	32.9719
701.265	0.84003	56.0893	162.656	242.336	422.531	655.117	460.022	248	115.689	34.3623
701.316	1.63546	64.0856	171.652	240.326	423.502	627.052	458.005	238.988	114.681	37.3527
701.368	1.63089	66.082	177.648	249.316	429.473	648.987	487.989	260.977	82.6723	35.7431
701.42	0.62632	86.0783	134.644	247.306	410.443	665.922	495.973	272.965	133.664	35.1335
701.471	0.62175	58.0747	176.64	254.296	408.414	638.857	460.957	244.953	105.655	38.1239
701.523	-0.58281	51.071	174.635	227.286	427.385	626.792	463.94	247.941	79.6465	36.5143
701.575	-4.18738	63.0674	148.631	238.276	394.356	634.727	504.924	279.93	106.638	33.5047
701.626	-6.99195	54.0637	137.627	252.266	425.327	649.662	485.908	246.918	124.629	31.4951
701.678	-6.79652	62.0601	174.623	247.256	395.298	626.597	475.891	268.906	90.6207	35.8855
701.73	-7.60109	50.0564	187.619	239.246	396.269	610.532	481.875	236.894	116.612	34.0759
701.781	-8.60565	60.0528	180.615	255.236	430.24	626.467	485.859	287.883	81.6036	36.0664
701.833	-8.41022	44.0491	173.61	273.226	403.21	658.401	485.843	273.871	102.595	36.6568
701.885	-4.21479	66.0455	169.606	252.216	403.181	618.336	482.826	247.859	103.586	38.8472
701.936	-2.01936	58.0418	184.602	243.206	412.152	604.271	465.81	238.847	98.5778	38.6376
701.988	-1.22393	74.0382	150.598	253.196	442.123	660.206	480.794	284.836	113.569	38.228
702.04	-2.2285	63.0345	165.594	261.186	393.094	588.141	480.777	261.824	106.561	37.2184
702.091	-2.43307	57.0309	173.589	256.176	416.065	662.076	508.761	284.812	110.552	36.6088
702.143	-1.63763	56.0272	185.585	278.166	404.036	646.011	516.745	239.8	123.543	36.5992
702.195	-1.8422	74.0236	157.581	227.156	412.007	630.946	522.729	257.789	126.535	33.3896
702.246	-3.04677	64.0199	142.577	246.147	418.977	636.881	471.712	278.777	108.526	34.78
702.298	-6.25134	44.0163	177.573	272.137	406.948	630.816	481.696	260.765	102.518	36.9704
702.35	-1.6559	45.0126	175.568	254.127	405.919	657.751	455.68	262.753	72.5091	39.5608
702.401	-3.26047	79.009	163.564	271.117	419.89	653.685	489.663	269.742	131.501	32.3513
702.453	-6.86504	70.0053	149.56	241.107	407.861	614.62	492.647	248.73	100.492	30.7417
702.505	-4.26961	41.0017	166.556	267.097	401.832	647.555	495.631	259.718	99.4833	28.5321
702.556	2.52583	58.998	185.552	238.087	415.803	632.49	482.614	240.706	100.475	29.3225
702.608	-1.47875	66.9944	166.547	249.077	414.774	637.425	487.598	277.695	105.466	28.5129
702.66	-2.68332	55.9907	162.543	261.067	409.744	631.36	498.582	252.683	95.4576	27.7033
702.711	3.11212	47.9871	167.539	254.057	415.715	656.295	461.566	232.671	105.449	28.0937
702.763	4.30755	64.9834	180.535	261.047	392.686	616.23	519.549	249.659	103.44	34.6841
702.815	1.30298	59.9798	141.531	239.037	407.657	625.165	482.533	252.648	107.432	32.6745
702.866	1.69841	75.9761	158.526	238.027	393.628	613.1	523.517	232.636	124.423	31.4649
702.918	6.29384	42.9725	168.522	256.017	410.599	644.035	494.5	262.624	95.4146	35.4553
702.97	6.28926	74.9688	170.518	265.007	395.57	664.969	488.484	250.612	126.406	38.8458
703.021	2.0847	52.9652	163.514	283.997	406.541	636.904	489.468	252.601	137.397	33.2362
703.073	3.68013	58.9615	161.51	258.987	413.511	622.839	470.452	250.589	109.389	32.2266
703.125	3.47557	50.9579	158.505	250.977	376.482	634.774	435.435	250.577	93.3802	33.617
703.176	1.071	67.9542	181.501	281.967	409.453	650.709	476.419	261.565	91.3717	33.2074
703.228	-3.73356	57.9506	164.497	255.957	387.424	646.644	443.403	233.554	114.363	31.1978
703.28	-2.13814	66.9469	170.493	267.947	385.395	618.579	510.386	268.542	92.3545	35.5882
703.331	-2.14271	51.9433	157.489	284.937	420.366	655.514	464.37	227.53	114.346	38.1786
703.383	-3.14727	63.9396	178.485	224.927	406.337	619.449	461.354	261.518	96.3373	39.769
703.435	-3.95184	76.936	165.48	264.918	402.308	677.384	499.338	244.507	119.329	39.9594
703.486	0.8436	61.9323	143.476	261.908	393.278	645.319	475.321	260.495	116.32	39.7498
703.538	0.43903	61.9287	168.472	249.898	398.249	619.253	464.305	228.483	101.312	39.9402
703.59	0.83446	70.925	153.468	265.888	402.22	672.188	499.289	271.471	120.303	41.7307
703.641	2.42989	84.9214	156.464	229.878	431.191	654.123	538.272	278.46	105.294	40.5211
703.693	-0.37467	72.9177	179.459	269.868	403.162	615.058	441.256	250.448	109.286	42.9115
703.745	0.02075	75.9141	186.455	270.858	386.133	624.993	457.24	266.436	95.2772	46.9019
703.796	1.41618	75.9104	181.451	268.848	423.104	607.928	455.224	244.424	106.269	45.0923
703.848	-3.18838	65.9068	171.447	278.838	423.075	647.863	497.207	279.413	103.26	43.8827
703.899	0.40705	54.9031	155.443	274.828	425.046	638.798	474.191	271.401	100.251	46.4731
703.951	1.80247	52.8995	174.438	260.818	421.016	629.733	482.175	251.389	86.2428	48.4635
704.003	-3.60209	56.8958	160.434	254.808	404.987	602.668	480.158	275.377	83.2342	45.2539
704.054	-5.00666	62.8922	181.43	277.798	400.958	699.603	479.142	276.366	98.2256	40.2443
704.106	-4.01124	65.8885	174.426	284.788	374.929	663.537	480.126	245.354	127.217	36.4347
704.158	-4.2158	71.8849	172.422	284.778	391.9	603.472	480.11	259.342	91.2085	38.4252
704.209	-3.62037	92.8812	152.417	243.768	427.871	660.407	498.093	247.33	120.2	38.6156
704.261	-5.42494	64.8776	161.413	288.758	419.842	625.342	517.077	283.319	129.191	35.406
704.313	-5.22951	43.8739	183.409	272.748	419.813	621.277	471.061	246.307	84.1827	40.5964
704.364	4.36593	63.8703	180.405	255.738	380.783	639.212	483.044	276.295	113.174	40.7868
704.416	-0.23865	76.8666	173.401	251.728	409.754	667.147	527.028	281.283	115.166	35.3772
704.468	-1.04321	72.863	177.396	279.718	437.725	664.082	474.012	281.272	127.157	34.7676
704.519	4.35222	54.8593	199.392	261.708	385.696	612.017	503.995	243.26	116.148	35.158
704.571	7.54765	78.8557	178.388	241.698	395.667	637.952	462.979	251.248	117.14	35.7484
704.622	0.34308	82.852	187.384	259.689	449.638	660.887	500.963	268.236	124.131	37.7388
704.674	3.33851	74.8484	159.38	251.679	402.609	654.821	478.947	266.225	139.123	38.3292
704.726	4.53394	62.8447	161.375	263.669	438.579	631.756	505.93	240.213	117.114	36.7196
704.777	2.92938	81.8411	186.371	258.659	404.55	641.691	454.914	245.201	107.105	42.1101
704.829	0.52481	117.837	190.367	258.649	421.521	662.626	474.898	261.189	130.097	39.1005
704.881	0.52024	117.834	162.363	265.639	430.492	663.561	487.881	282.178	129.088	33.2909
704.932	-0.08433	111.83	188.359	239.629	434.463	644.496	478.865	281.166	113.08	33.0813
704.984	1.7111	125.826	185.355	269.619	410.434	633.431	437.849	262.154	108.071	35.8717
705.036	-1.49347	165.823	180.35	230.609	455.405	632.366	492.833	290.142	121.062	34.0621
705.087	-3.09804	115.819	206.346	238.599	428.376	628.301	506.816	296.131	138.054	36.6525
705.139	-1.50261	97.8155	210.342	290.589	448.347	625.236	474.8	307.119	86.0453	40.2429
705.19	-2.10718	112.812	211.338	261.579	386.317	653.171	466.784	296.107	104.037	40.2333
705.242	-5.71175	109.808	213.334	286.569	436.288	680.105	467.767	289.095	123.028	35.2237
705.294	-8.91631	115.805	221.329	280.559	417.259	657.04	505.751	279.084	126.02	31.6141
705.345	-7.72087	102.801	208.325	284.549	405.23	626.975	502.735	296.072	120.011	29.6046
705.397	-9.72544	101.797	226.321	290.539	427.201	627.91	478.719	296.072	120.002	30.995
705.449	-7.72999	104.794	222.317	322.529	438.172	639.845	548.702	298.048	148.994	29.3854
705.5	-5.53456	91.79	185.313	318.519	421.143	690.78	518.686	308.037	98.9852	32.1758
705.552	1.66086	76.7863	213.308	313.509	416.114	627.715	515.67	293.025	111.977	39.1662
705.604	3.85629	79.7827	207.304	305.499	436.084	600.65	502.653	268.013	112.968	43.3566
705.655	-0.34827	81.779	222.3	300.489	447.055	642.585	492.637	292.001	126.959	39.547
705.707	-1.75285	70.7754	190.296	324.479	456.026	668.52	525.621	304.99	115.951	41.1374
705.758	-1.75742	54.7718	227.292	278.469	456.026	668.455	508.605	277.978	112.942	43.3278
705.81	-2.96199	84.7681	205.287	308.46	456.026	622.39	492.588	285.966	108.934	35.1182
705.862	-6.56656	104.764	178.283	300.45	456.026	655.324	494.572	267.954	133.925	29.3086
705.913	-1.77113	83.7608	176.279	295.44	456.026	694.259	459.556	289.943	132.916	31.8991
705.965	-1.1757	103.757	188.275	275.43	456.026	645.194	493.539	287.931	118.908	37.4895
706.017	0.81973	115.754	190.271	260.42	461.851	673.129	527.523	260.919	113.899	38.8799
706.068	-3.38484	98.7499	147.266	291.41	455.822	674.064	477.507	270.907	111.891	41.6703
706.12	-2.38941	120.746	162.262	297.4	455.822	663.999	510.491	275.896	111.882	45.4607
706.171	-0.79398	140.743	191.258	269.39	430.764	671.934	478.474	286.884	89.8735	44.6511
706.223	1.00145	136.739	171.254	247.38	443.735	620.869	481.458	289.872	128.865	38.2415
706.275	-1.20312	132.735	202.25	289.37	451.706	668.804	494.442	289.872	103.856	31.8319
706.326	4.99232	113.732	174.245	237.36	462.677	633.739	491.425	289.872	98.8477	30.4223
706.378	6.18775	110.728	206.241	266.35	429.648	660.674	464.409	289.872	102.839	33.6127
706.43	3.78318	122.724	174.237	248.34	442.618	644.608	458.393	289.872	113.831	35.2031
706.481	-6.02138	94.7207	178.233	263.33	456.589	634.543	461.376	289.872	105.822	34.7935
706.533	-6.02595	76.717	218.229	282.32	456.56	608.478	492.36	289.872	100.813	38.384
706.584	-6.43051	83.7134	246.225	292.31	392.531	633.413	452.344	289.872	88.8048	40.3744
706.636	-6.23508	85.7097	220.22	240.3	433.502	636.348	489.328	289.872	120.796	36.3648
706.688	-5.83965	85.7061	230.216	261.29	452.473	644.283	500.311	286.766	125.788	35.5552
706.739	2.35578	67.7024	240.212	289.28	451.444	653.218	491.295	280.755	89.779	38.5456
706.791	4.75122	62.6988	246.208	276.27	443.415	628.153	487.279	274.743	85.7704	37.136
706.843	2.94665	50.6951	214.204	299.26	433.385	633.088	467.262	286.731	97.7618	33.3264
706.894	3.14208	57.6915	193.199	305.25	403.356	660.023	503.246	260.719	97.7532	30.9168
706.946	2.93751	53.6878	162.195	305.25	443.327	643.958	497.23	264.708	91.7447	32.9072
706.997	0.73294	54.6842	189.191	305.25	428.298	624.892	450.214	241.696	99.7361	33.8976
707.049	-4.87164	65.6805	186.187	305.25	414.269	601.827	502.197	266.684	113.727	32.688
707.101	-7.4762	67.6769	176.183	305.25	457.24	628.762	472.181	276.672	103.719	38.4785
707.152	-6.68077	67.6732	177.178	305.25	414.211	613.697	480.165	257.66	85.7103	45.2689
707.204	-3.28534	49.6696	162.174	302.191	420.182	639.632	483.148	253.649	114.702	51.8593
707.255	-3.68991	91.6659	179.17	252.181	413.152	642.567	494.132	246.637	136.693	46.4497
707.307	-2.49447	75.6623	184.166	299.171	418.123	622.502	480.116	276.625	105.685	47.0401
707.359	-0.09905	46.6586	145.162	294.161	413.094	620.437	481.1	249.613	98.6759	44.2305
707.41	3.0964	48.655	189.157	306.151	422.065	622.372	445.083	244.602	109.667	39.6209
707.462	-2.30816	45.6513	160.153	278.141	422.065	657.307	488.067	256.59	130.659	32.6113
707.513	-3.31274	58.6477	180.149	263.131	422.065	643.242	464.051	294.578	111.65	34.2017
707.565	1.28268	54.644	153.145	267.121	422.065	611.177	477.034	229.566	103.642	38.9921
707.617	4.07812	47.6404	193.141	236.111	422.065	630.111	463.018	272.555	90.633	39.9825
707.668	-0.32646	62.6367	165.136	246.101	422.065	639.046	473.002	277.543	83.6244	40.3729
707.72	4.06897	57.6331	169.132	270.091	422.065	643.981	470.986	245.531	116.616	41.5634
707.772	8.0644	59.6294	171.128	293.081	422.065	652.916	464.969	266.519	104.607	43.5538
707.823	3.65984	85.6258	169.124	257.071	422.065	650.851	488.953	242.508	100.599	42.3442
707.875	-0.94474	68.6221	147.12	279.061	422.065	666.786	465.937	263.496	116.59	40.1346
707.926	-4.7493	55.6185	175.115	258.051	422.065	686.721	498.92	258.484	108.581	39.925
707.978	-5.75387	47.6148	149.111	264.041	422.065	655.656	489.904	262.472	85.5729	40.9154
708.03	-6.15843	66.6112	176.107	250.031	422.065	675.591	464.888	242.461	109.564	40.3058
708.081	-6.36299	75.6075	165.103	240.021	422.065	666.526	494.872	252.449	107.556	38.4962
708.133	-2.76756	52.6039	150.099	263.011	422.065	698.461	495.855	237.437	99.5471	39.2866
708.184	2.22787	60.6002	166.095	276.001	422.065	692.395	467.839	252.425	113.539	38.877
708.236	1.8233	50.5966	175.09	280.992	422.599	683.33	499.823	262.414	101.53	34.6674
708.288	-1.98126	73.5929	161.086	273.982	426.57	641.265	478.806	238.402	123.521	34.0579
708.339	-0.98584	48.5893	149.082	270.972	418.541	628.2	479.79	233.39	94.5127	32.2483
708.391	-3.19041	52.5856	170.078	270.962	400.512	628.135	482.774	244.378	110.504	35.4387
708.442	-5.99497	56.582	180.074	218.952	412.483	667.07	468.758	267.367	113.496	38.4291
708.494	-7.79954	75.5783	134.069	257.942	407.453	643.005	518.741	250.355	93.487	39.0195
708.546	-4.20411	55.5747	147.065	271.932	421.424	693.94	505.725	248.343	108.478	38.2099
708.597	-2.00868	70.571	169.061	246.922	405.395	658.875	492.709	246.331	114.47	40.6003
708.649	-1.81325	36.5674	176.057	250.912	410.366	614.81	471.692	229.32	132.461	38.5907
708.7	-3.61783	54.5637	161.053	250.902	454.337	668.745	504.676	271.308	95.4526	35.1811
708.752	-3.4224	78.5601	156.048	243.892	414.308	650.679	513.66	286.296	105.444	36.3715
708.804	-2.42697	56.5564	180.044	254.882	401.279	649.614	479.643	261.284	97.4354	36.7619
708.855	-2.23154	63.5528	181.04	258.872	413.25	618.549	462.627	258.273	114.427	36.3524
708.907	-5.0361	64.5491	147.036	246.862	409.22	642.484	502.611	248.261	103.418	35.3428
708.958	-1.04066	51.5455	165.032	284.852	411.191	649.419	492.595	265.249	118.41	36.9332
709.01	0.35477	45.5418	175.027	258.842	403.162	618.354	455.578	268.237	117.401	39.9236
709.062	0.15021	68.5382	193.023	252.832	421.133	615.289	502.562	246.226	81.3925	40.114
709.113	-0.05436	78.5345	169.019	234.822	411.104	650.224	497.546	278.214	124.384	34.7044
709.165	2.54106	66.5309	150.015	270.812	409.075	686.159	493.529	255.202	88.3753	33.4948
709.216	4.13649	72.5272	131.011	227.802	414.046	605.094	484.513	240.19	98.3667	34.6852
709.268	3.53193	63.5236	178.006	212.792	424.017	618.029	498.497	249.179	119.358	29.2756
709.32	-2.67265	62.5199	175.002	287.782	422.987	635.963	491.481	256.167	113.35	27.066
709.371	-3.67721	41.5163	178.998	254.773	385.958	645.898	473.464	268.155	99.341	30.2564
709.423	-3.88178	65.5126	157.994	238.763	372.929	643.833	473.448	257.143	77.3324	35.2468
709.474	-7.48635	64.509	173.99	248.753	396.9	648.768	496.432	223.132	110.324	30.2373
709.526	-7.29092	78.5053	159.985	251.743	417.871	659.703	477.415	276.12	102.315	30.8277
709.577	-2.69549	69.5017	171.981	250.733	393.842	650.638	506.399	247.108	95.3066	35.2181
709.629	-1.90005	51.498	177.977	262.723	372.813	619.573	489.383	241.096	106.298	34.4085
709.681	-5.30463	51.4944	175.973	256.713	420.784	638.508	479.367	246.085	107.289	31.1989
709.732	-4.3092	66.4907	171.969	273.703	404.754	632.443	488.35	283.073	106.281	32.1893
709.784	-7.11377	59.4871	146.965	274.693	416.725	656.378	485.334	253.061	108.272	35.5797
709.835	-8.51834	53.4834	158.96	216.683	366.696	627.313	485.318	257.049	102.264	33.7701
709.887	-12.5229	64.4798	151.956	256.673	402.667	636.247	477.301	230.038	90.2551	33.3605
709.939	-6.52746	56.4761	164.952	253.663	410.638	641.182	496.285	274.026	108.246	30.9509
709.99	-5.33203	61.4725	152.948	281.653	402.609	618.117	470.269	267.014	108.238	33.9413
710.042	-2.33659	54.4688	161.944	224.643	398.58	628.052	463.253	224.002	115.229	36.9318
710.093	-0.94116	59.4652	167.939	239.633	417.551	619.987	471.236	225.991	106.221	34.9222
710.145	-2.54574	78.4615	166.935	241.623	425.521	635.922	489.22	291.979	102.212	32.3126
710.196	-2.35031	32.4579	162.931	259.613	379.492	654.857	496.204	247.967	107.204	32.703
710.248	-0.55488	61.4543	168.927	247.603	435.463	628.792	481.187	264.955	115.195	31.6934
710.3	-2.95945	55.4506	167.923	241.593	405.434	623.727	474.171	240.944	96.1864	24.2838
710.351	-6.76401	56.447	154.918	242.583	434.405	641.662	478.155	267.932	122.178	25.2742
710.403	-1.96857	41.4433	153.914	271.573	446.376	635.597	523.139	252.92	90.1692	32.0646
710.454	-1.97314	52.4397	171.91	240.563	421.347	633.531	442.122	272.908	104.161	30.655
710.506	-4.97771	69.436	152.906	220.553	415.318	620.466	505.106	245.897	108.152	27.0454
710.557	-5.78227	66.4324	156.902	263.543	428.288	625.401	483.09	249.885	103.143	27.4358
710.609	-3.18685	70.4287	147.897	238.534	421.259	650.336	471.073	244.873	94.1348	28.6262
710.661	-3.99142	63.4251	149.893	252.524	367.23	621.271	456.057	249.861	100.126	22.8167
710.712	-7.99598	72.4214	158.889	217.514	414.201	636.206	495.041	247.85	103.118	22.6071
710.764	-8.40055	59.4178	152.885	255.504	403.172	638.141	481.024	259.838	97.1091	28.7975
710.815	-5.20512	57.4141	160.881	254.494	374.143	632.076	486.008	239.826	96.1005	31.7879
710.867	-3.20969	79.4105	152.876	234.484	426.114	609.011	489.992	233.814	120.092	32.3783
710.919	-4.41426	48.4068	167.872	249.474	391.085	589.946	499.976	253.803	115.083	34.1687
710.97	-4.81884	58.4032	173.868	241.464	405.055	615.881	501.959	236.791	100.075	37.9591
711.022	-5.8234	50.3995	164.864	248.454	425.026	598.815	440.943	246.779	97.0661	35.3495
711.073	-6.62797	55.3959	174.86	250.444	396.997	619.75	468.927	240.767	101.058	30.7399
711.125	-10.0325	76.3922	146.855	224.434	402.968	599.685	498.91	235.756	123.049	27.9303
711.176	-9.83711	74.3886	162.851	249.424	414.939	634.62	449.894	227.744	104.04	29.7207
711.228	-10.0417	35.3849	155.847	259.414	415.91	607.555	482.878	237.732	91.0318	33.3112
711.28	-4.04625	67.3813	158.843	217.404	391.881	584.49	462.862	268.72	111.023	29.7016
711.331	-4.85082	66.3776	159.839	242.394	405.852	605.425	458.845	265.709	105.015	33.092
711.383	1.54462	70.374	139.835	249.384	388.822	591.36	493.829	256.697	88.006	32.8824
711.434	4.74005	65.3703	157.83	253.374	402.793	626.295	446.813	250.685	102.997	34.4728
711.486	8.33548	52.3667	164.826	256.364	445.764	611.23	445.796	237.673	115.989	27.8632
711.537	1.73092	64.363	153.822	241.354	405.735	627.165	465.78	261.662	91.9802	30.8536
711.589	4.92636	43.3594	152.818	252.344	374.706	592.099	479.764	249.65	100.972	32.044
711.641	2.12178	49.3557	138.814	247.334	425.677	613.034	438.748	231.638	98.963	33.0344
711.692	0.51721	75.3521	153.809	253.324	380.648	619.969	475.731	272.626	119.954	29.8248
711.744	1.51264	66.3484	128.805	227.314	358.619	630.904	472.715	249.615	102.946	33.6152
711.795	-0.29194	54.3448	161.801	249.305	398.589	616.839	484.699	261.603	92.9373	37.4057
711.847	-0.2965	58.3411	186.797	251.295	388.56	596.774	471.682	259.591	92.9287	38.7961
711.898	-1.30107	77.3375	147.793	256.285	412.531	625.709	461.666	238.579	113.92	34.9865
711.95	-2.90564	66.3338	169.788	239.275	385.502	612.644	461.65	271.568	104.912	34.9769
712.001	-8.9102	47.3302	154.784	250.265	430.473	616.579	472.634	283.556	97.9029	31.3673
712.053	-4.11476	47.3265	175.78	239.255	414.444	597.514	480.617	231.544	102.894	26.5577
712.105	-7.71933	59.3229	177.776	254.245	415.415	605.449	475.601	250.532	100.886	22.1481
712.156	-10.7239	53.3192	172.772	263.235	399.386	647.383	486.585	238.521	103.877	18.1385
712.208	-10.3285	67.3156	157.767	274.225	384.356	611.318	468.568	264.509	90.8686	22.1289
712.259	-6.93303	54.3119	159.763	284.215	400.327	589.253	428.552	202.497	85.86	27.5193
712.311	-8.5376	64.3083	154.759	220.205	396.298	609.188	454.536	244.485	107.851	25.9097
712.362	-9.14217	76.3046	157.755	244.195	381.269	609.123	441.52	280.474	114.843	26.9002
712.414	-6.94674	31.301	164.751	244.185	451.24	628.058	479.503	274.462	80.8342	34.0906
712.466	-3.95131	40.2973	169.746	230.175	413.211	603.993	432.487	243.45	115.826	34.081
712.517	-1.35588	77.2937	168.742	259.165	385.182	596.928	476.471	240.438	125.817	32.2714
712.569	-4.96045	62.29	187.738	209.155	407.153	598.863	503.454	227.427	96.8084	35.8618
712.62	-1.36502	46.2864	143.734	271.145	402.123	610.798	468.438	233.415	99.7998	37.0522
712.672	-1.16959	54.2827	170.73	273.135	395.094	568.733	447.422	240.403	88.7913	37.0426
712.723	-3.57416	74.2791	177.726	244.125	378.065	578.667	430.406	234.391	98.7827	33.433
712.775	-7.57874	61.2754	146.721	262.115	406.036	586.602	456.389	231.38	109.774	36.6234
712.826	-1.3833	51.2718	132.717	229.105	411.007	583.537	473.373	248.368	84.7655	35.6138
712.878	-0.78787	61.2681	160.713	278.095	405.978	583.472	452.357	253.356	94.7569	35.8042
712.93	-0.19244	63.2645	167.709	219.085	408.949	576.407	449.34	243.344	106.748	33.7946
712.981	-2.597	33.2608	175.705	259.076	389.92	645.342	423.324	258.333	99.7397	31.1851
713.033	-1.40156	71.2572	135.7	262.066	411.89	625.277	466.308	242.321	95.7311	25.5755
713.084	0.79386	64.2535	164.696	271.056	416.861	576.212	450.291	227.309	96.7225	22.9659
713.136	-5.2107	53.2499	176.692	224.046	363.832	612.147	444.275	225.297	109.714	25.1563
713.187	-7.41526	66.2462	160.688	242.036	407.803	616.082	510.259	252.286	95.7054	27.3467
713.239	-3.01984	37.2426	144.684	244.026	399.774	611.017	469.243	236.274	84.6968	34.1371
713.29	-0.82441	46.2389	158.679	264.016	390.745	636.952	441.226	228.262	90.6882	36.1275
713.342	-3.62897	60.2353	170.675	240.006	379.716	573.886	451.21	242.25	104.68	35.3179
713.393	-1.03355	65.2316	146.671	238.996	420.687	603.821	480.194	269.239	97.671	36.7083
713.445	0.36188	49.228	158.667	253.986	404.657	581.756	455.177	251.227	76.6624	37.4987
713.497	-0.64268	47.2243	168.663	234.976	386.628	589.691	442.161	221.215	92.6538	32.0891
713.548	-3.04725	53.2207	147.658	260.966	384.599	622.626	440.145	233.203	101.645	31.0796
713.6	-5.25182	60.217	155.654	270.956	382.57	634.561	481.129	238.192	96.6367	33.47
713.651	-1.25638	57.2134	133.65	269.946	413.541	607.496	450.112	245.18	91.6281	31.8604
713.703	0.93905	45.2097	155.646	239.936	389.512	592.431	463.096	244.168	112.619	36.2508
713.754	-2.06553	74.2061	194.642	247.926	376.483	580.366	471.08	243.156	104.611	34.2412
713.806	-0.0701	43.2024	162.637	254.916	399.454	591.301	472.063	269.145	85.6023	37.2316
713.857	3.52533	52.1988	146.633	263.906	394.424	615.236	426.047	248.133	90.5937	36.422
713.909	3.12076	51.1951	169.629	231.896	385.395	595.17	439.031	255.121	98.5851	36.8124
713.96	-0.8838	77.1915	178.625	212.886	417.366	602.105	481.015	241.109	100.577	29.4028
714.012	0.11164	59.1878	133.621	238.876	409.337	624.04	464.998	262.097	100.568	34.7932
714.064	1.50707	50.1842	145.616	251.866	404.308	564.975	437.982	281.086	91.5593	33.5836
714.115	0.9025	50.1805	159.612	246.856	386.279	568.91	456.966	227.074	103.551	31.574
714.167	-1.30206	70.1769	151.608	224.847	355.25	632.845	452.949	246.062	105.542	28.1645
714.218	-2.50664	71.1732	155.604	220.837	377.221	618.78	495.933	229.05	110.534	34.7549
714.27	0.28879	32.1696	155.6	249.827	407.191	615.715	487.917	238.039	86.525	31.9453
714.321	-1.51578	49.1659	179.596	252.817	385.162	571.65	486.901	243.027	112.516	30.5357
714.373	-3.32035	49.1623	168.591	265.807	374.133	625.585	471.884	238.015	72.5078	29.5261
714.424	-4.32492	43.1586	166.587	252.797	412.104	591.52	477.868	268.003	95.4992	29.3165
714.476	2.27052	50.155	162.583	254.787	393.075	588.454	453.852	254.992	107.491	27.9069
714.527	0.06595	72.1513	174.579	237.777	394.046	629.389	485.835	219.98	141.482	30.8973
714.579	-1.13862	51.1477	176.575	262.767	399.017	633.324	484.819	249.968	98.4735	29.6877
714.63	0.25681	55.144	146.57	233.757	363.988	650.259	473.803	245.956	92.4649	33.4781
714.682	5.65224	60.1404	157.566	258.747	388.958	605.194	458.786	224.945	100.456	33.0685
714.733	4.44767	73.1367	181.562	251.737	370.929	603.129	464.77	211.933	108.448	29.059
714.785	2.64311	66.1331	169.558	243.727	361.9	616.064	462.754	244.921	107.439	25.6494
714.837	4.43854	52.1294	152.554	251.717	407.871	631.999	479.738	255.909	81.4305	27.8398
714.888	4.83397	42.1258	161.549	241.707	354.842	595.934	436.721	251.898	96.4219	29.0302
714.94	-1.17059	66.1222	171.545	227.697	382.813	645.869	476.705	240.886	94.4133	25.2206
714.991	-7.37516	57.1185	157.541	248.687	401.784	618.804	481.689	252.874	118.405	28.011
715.043	-4.37974	57.1148	155.537	236.677	415.755	606.739	482.672	248.862	98.3962	32.8014
715.094	-6.3843	42.1112	164.533	230.667	398.725	600.673	457.656	224.851	89.3876	33.1918
715.146	-10.5889	63.1076	167.528	241.657	381.696	590.608	479.64	246.839	122.379	34.1822
715.197	-7.99344	53.1039	160.524	212.647	403.667	619.543	497.624	238.827	97.3704	35.7726
715.249	-1.79801	47.1003	157.52	258.637	405.638	606.478	486.607	270.815	107.362	33.963
715.3	0.19743	49.0966	166.516	238.627	370.609	600.413	498.591	224.804	101.353	31.1534
715.352	-0.00714	61.093	182.512	231.618	375.58	611.348	460.575	240.792	117.345	28.1439
715.403	5.38828	50.0893	168.507	235.608	407.551	572.283	485.558	255.78	97.336	26.5343
715.455	6.58371	55.0857	156.503	236.598	402.522	596.218	448.542	231.768	109.327	32.5247
715.506	5.57914	58.082	139.499	241.588	393.492	596.153	470.526	249.757	102.319	32.5151
715.558	3.37457	83.0784	149.495	249.578	401.463	613.088	456.51	230.745	113.31	31.5055
715.609	0.97001	79.0747	157.491	226.568	388.434	608.023	481.493	216.733	83.3017	35.4959
715.661	-3.03455	41.0711	146.486	252.558	396.405	596.957	484.477	266.721	89.2931	39.4863
715.712	-5.63912	60.0674	178.482	250.548	401.376	594.892	467.461	250.71	97.2845	34.0767
715.764	-8.84368	53.0638	156.478	251.538	379.347	590.827	478.444	223.698	95.2759	33.2671
715.816	-8.44825	72.0601	159.474	235.528	413.318	608.762	489.428	255.686	113.267	33.0575
715.867	-3.65282	62.0565	145.47	241.518	368.289	646.697	474.412	242.674	98.2587	33.4479
715.919	-4.85739	77.0528	171.466	254.508	386.259	598.632	457.396	221.663	99.2501	27.8384
715.97	-4.86195	60.0492	169.461	221.498	395.23	625.567	439.379	251.651	89.2416	27.6288
716.022	-2.46653	51.0455	140.457	242.488	404.201	631.502	466.363	228.639	88.233	28.0192
716.073	-1.0711	56.0419	178.453	248.478	391.172	606.437	468.347	260.627	93.2244	31.2096
716.125	0.92434	49.0382	145.449	235.468	382.143	607.372	456.33	231.616	111.216	31.4
716.176	2.31976	67.0346	158.445	213.458	389.114	579.307	468.314	231.604	106.207	33.3904
716.228	0.7152	40.0309	143.44	225.448	408.085	599.241	479.298	260.592	107.199	35.1808
716.279	3.11064	62.0273	142.436	225.438	404.056	628.176	460.282	238.58	84.19	38.1712
716.331	2.30607	36.0236	151.432	268.428	376.026	615.111	425.265	254.569	107.181	32.5616
716.382	-0.6985	69.02	169.428	228.418	394.997	618.046	445.249	250.557	86.1728	26.752
716.434	-2.50307	58.0163	149.424	251.408	414.968	649.981	475.233	230.545	91.1642	28.5424
716.485	2.29235	60.0127	130.419	271.398	423.939	575.916	451.216	266.533	112.156	31.1329
716.537	-0.51222	57.009	173.415	237.389	361.91	593.851	481.2	213.522	98.1471	29.3233
716.588	-3.71678	50.0054	162.411	222.379	371.881	603.786	472.184	243.51	84.1385	28.5137
716.64	-4.52135	51.0017	145.407	258.369	425.852	616.721	496.168	253.498	111.13	33.1041
716.691	2.67407	40.9981	149.403	238.359	377.823	594.656	491.151	233.486	120.121	30.4945
716.743	-1.7305	35.9944	149.398	226.349	401.793	583.591	459.135	215.475	114.113	26.0849
716.794	-3.93506	78.9908	157.394	217.339	376.764	610.525	472.119	255.463	87.1041	26.8753
716.846	-4.73964	78.9871	175.39	223.329	387.735	585.46	481.102	280.451	92.0955	33.2657
716.897	-3.94421	45.9835	141.386	265.319	434.706	604.395	441.086	247.439	104.087	30.0561
716.949	-8.34877	72.9798	173.382	247.309	376.677	583.33	439.07	245.428	112.078	30.6465
717	-11.3534	61.9762	143.377	255.299	384.648	583.265	487.053	232.416	99.0698	34.4369
717.052	-7.75792	39.9725	151.373	245.289	388.619	619.2	473.037	258.404	92.0612	37.6273
717.103	-4.96248	63.9689	162.369	254.279	385.59	584.135	456.021	236.392	84.0526	35.6178
717.155	-6.56705	64.9652	165.365	247.269	359.56	612.07	466.005	258.381	110.044	37.2082
717.206	-5.97162	60.9616	157.361	274.259	392.531	595.005	454.988	217.369	114.035	33.1986
717.258	-0.77618	48.9579	148.356	254.249	408.502	596.94	440.972	260.357	90.0268	33.989
717.309	-2.98075	47.9543	174.352	219.239	404.473	606.875	459.956	223.345	86.0182	26.7794
717.361	-1.98531	55.9506	169.348	245.229	366.444	567.809	472.939	248.334	106.01	25.7698
717.412	-0.78988	82.947	143.344	218.219	385.415	577.744	449.923	237.322	83.0011	25.7602
717.464	-1.39445	70.9433	153.34	237.209	380.386	590.679	466.907	293.31	92.9925	31.7506
717.515	-2.39902	68.9397	150.336	269.199	394.357	607.614	447.891	234.298	96.9839	30.141
717.567	-5.40358	59.936	171.331	242.189	358.327	620.549	468.874	220.287	90.9753	32.5314
717.618	-9.40815	71.9324	129.327	243.179	419.298	605.484	463.858	240.275	106.967	33.1218
717.67	-10.8127	55.9287	132.323	237.169	404.269	610.419	457.842	247.263	95.9581	34.3123
717.721	-6.61729	67.9251	167.319	249.16	378.24	572.354	444.825	265.251	70.9495	29.3027
717.773	-9.02186	74.9214	163.315	245.15	413.211	583.289	452.809	251.24	110.941	28.4931
717.824	-7.82644	63.9178	140.31	235.14	379.182	603.224	459.793	252.228	93.9323	30.4835
717.876	-5.83101	49.9141	143.306	244.13	393.153	622.159	460.777	244.216	101.924	38.0739
717.927	-4.83557	47.9105	164.302	243.12	390.124	592.093	465.76	234.204	95.9152	32.6643
717.979	-10.4401	73.9068	162.298	217.11	389.094	599.028	435.744	245.193	103.907	35.2547
718.03	-7.64471	49.9032	152.294	271.1	380.065	610.963	475.728	224.181	93.898	38.0451
718.082	-3.44927	33.8995	136.289	218.09	391.036	608.898	444.711	226.169	94.8894	39.0355
718.133	0.34616	32.8959	152.285	236.08	372.007	543.833	471.695	236.157	110.881	32.0259
718.185	2.34159	53.8922	154.281	228.07	404.978	590.768	469.679	237.146	95.8722	35.2163
718.236	3.93702	48.8886	143.277	241.06	389.949	602.703	456.663	241.134	95.8636	33.4067
718.288	4.93245	42.8849	162.273	272.05	379.92	602.638	454.646	262.122	84.855	31.1972
718.339	3.52788	76.8813	138.268	255.04	374.891	593.573	435.63	243.11	109.846	24.7876
718.391	0.32332	64.8776	138.264	248.03	365.861	588.508	434.614	228.099	93.8379	17.978
718.442	-4.28125	60.874	143.26	232.02	375.832	606.443	471.597	245.087	103.829	16.3684
718.494	-3.88582	32.8703	168.256	239.01	400.803	558.378	459.581	217.075	75.8207	18.9588
718.545	-6.29039	45.8667	151.252	248	361.774	582.312	452.565	237.063	92.8121	18.9492
718.597	-8.69496	58.863	163.247	253.99	382.745	617.247	432.549	222.052	94.8035	25.7396
718.648	-8.69953	72.8594	131.243	251.98	358.716	569.182	470.532	246.04	94.7949	34.73
718.7	-3.30409	26.8557	144.239	235.97	399.687	638.117	476.516	221.028	99.7863	37.1204
718.751	2.49134	50.8521	164.235	269.96	395.658	556.052	440.5	245.016	105.778	36.1108
718.803	2.08676	52.8484	150.231	231.95	388.628	593.987	435.483	241.005	100.769	34.9012
718.854	5.28219	67.8448	144.227	250.94	398.599	608.922	457.467	248.993	75.7606	31.0917
718.906	5.27763	62.8411	150.222	253.931	356.57	606.857	446.451	230.981	79.752	31.2821
718.957	1.07305	75.8375	160.218	213.921	379.541	613.792	451.435	246.969	113.743	32.8725
719.009	-6.33152	53.8338	156.214	248.911	391.512	598.727	449.418	216.958	80.7348	31.0629
719.06	-6.53608	58.8302	167.21	221.901	371.483	615.661	460.402	248.946	94.7262	33.2533
719.112	-6.14064	53.8265	166.206	225.891	380.454	572.596	425.386	256.934	65.7176	34.2437
719.163	-1.3452	63.8229	147.201	258.881	373.425	569.531	478.369	235.922	111.709	29.4341
719.215	-2.54976	61.8192	160.197	248.871	373.395	553.466	440.353	231.911	102.7	24.6245
719.266	-2.75433	62.8156	158.193	224.861	385.366	575.401	497.337	232.899	114.692	29.0149
719.318	-2.75891	67.812	138.189	226.851	385.337	604.336	455.32	240.887	81.6833	27.0053
719.369	-2.56348	66.8083	175.185	222.841	353.308	574.271	437.304	230.875	110.675	24.9957
719.421	-5.76806	61.8046	174.18	223.831	390.279	599.206	436.288	221.864	105.666	28.9862
719.472	-2.77263	58.801	136.176	214.821	356.25	585.141	455.272	257.852	97.6575	35.3766
719.523	0.4228	55.7973	157.172	232.811	402.221	582.076	491.255	228.84	89.6489	34.767
719.575	3.21824	65.7937	161.168	247.801	378.192	576.011	468.239	222.828	104.64	31.7574
719.626	3.01367	55.7901	166.164	227.791	408.162	580.945	457.223	237.817	117.632	31.1478
719.678	1.40911	38.7864	153.159	231.781	386.133	593.88	443.206	268.805	102.623	26.7382
719.729	7.20454	53.7828	152.155	257.771	375.104	568.815	462.19	226.793	106.615	21.5286
719.781	4.39997	63.7791	171.151	238.761	360.075	604.75	448.174	246.781	110.606	22.319
719.832	3.3954	60.7755	143.147	231.751	376.046	587.685	465.158	211.77	88.5974	29.5094
719.884	-1.20917	47.7718	163.143	239.741	411.017	590.62	497.141	278.758	104.589	30.4998
719.935	1.58626	51.7682	141.138	255.731	383.988	620.555	464.125	218.746	77.5802	35.0902
719.987	-3.4183	50.7645	184.134	238.721	374.959	576.49	440.109	227.734	91.5716	33.6806
720.038	-6.82287	75.7609	162.13	227.711	372.929	548.425	463.092	237.723	113.563	28.4711
720.09	-5.82744	60.7572	142.126	261.702	364.9	591.36	433.076	253.711	86.5544	28.8615
720.141	-1.23201	41.7536	164.122	205.692	382.871	589.295	493.06	239.699	108.546	28.4519
720.193	-5.83657	43.7499	165.117	203.682	376.842	572.229	427.044	269.687	98.5372	24.4423
720.244	-8.04115	73.7463	162.113	207.672	404.813	596.164	483.027	241.676	95.5286	27.8327
720.296	-5.44573	53.7426	155.109	253.662	375.784	594.099	462.011	240.664	104.52	32.4231
720.347	-2.45029	72.739	131.105	226.652	379.755	613.034	440.995	256.652	103.511	29.8135
720.399	-3.05486	44.7353	152.101	242.642	398.726	569.969	492.978	235.64	112.503	32.4039
720.45	-4.65944	55.7317	169.097	211.632	357.696	599.904	459.962	260.629	93.4943	29.5943
720.501	-3.664	68.728	159.092	261.622	405.667	609.839	463.946	254.617	103.486	32.3847
720.553	0.53144	56.7244	168.088	236.612	344.638	602.774	427.93	258.605	88.4771	26.3751
720.604	-3.27313	54.7207	166.084	247.602	402.609	571.709	484.913	234.593	107.469	25.9656
720.656	-3.4777	74.7171	150.08	237.592	376.58	574.644	442.897	217.581	104.46	32.956
720.707	-1.48226	55.7134	143.076	219.582	389.551	597.579	444.881	244.57	86.4513	38.7464
720.759	-0.68683	58.7098	138.071	282.572	365.522	598.514	454.864	243.558	91.4428	32.5368
720.81	-3.8914	94.7061	192.067	232.562	365.493	578.448	440.848	231.546	116.434	35.5272
720.862	-5.29597	59.7025	137.063	229.552	370.463	619.383	486.832	251.535	93.4256	35.3176
720.913	-4.70054	51.6988	125.059	238.542	413.434	626.318	495.816	228.523	104.417	31.508
720.965	0.2949	37.6952	170.055	227.532	395.405	588.253	486.799	240.511	85.4084	29.4984
721.016	-2.10966	61.6915	175.05	205.522	385.376	568.188	477.783	227.499	117.4	30.0888
721.068	1.08577	31.6879	154.046	226.512	381.347	586.123	464.767	239.487	88.3912	32.2792
721.119	5.88121	53.6842	135.042	234.502	384.318	587.058	515.75	255.476	80.3826	31.6696
721.17	9.07664	55.6806	169.038	239.492	383.289	603.993	434.734	224.464	126.374	23.46
721.222	3.67206	60.6769	155.034	209.482	358.26	570.928	483.718	244.452	116.365	22.8504
721.273	2.86748	52.6733	140.029	236.473	365.23	604.863	491.701	259.44	84.3569	25.0409
721.325	0.06292	67.6696	147.025	231.463	357.201	629.798	452.685	211.429	80.3483	26.2313
721.376	-2.34166	46.666	152.021	213.453	385.172	586.732	458.669	223.417	102.34	23.6217
721.428	-7.14623	63.6623	155.017	227.443	356.143	586.667	469.653	236.405	99.3311	28.6121
721.479	-5.1508	64.6587	174.013	222.433	378.114	572.602	434.636	222.393	94.3225	32.0025
721.531	-1.95536	38.655	130.008	250.423	407.085	595.537	454.62	241.382	92.3139	29.9929
721.582	-0.95992	57.6514	158.004	233.413	399.056	563.472	458.604	239.37	74.3053	28.1833
721.634	-4.56449	55.6477	192	224.403	367.027	594.407	467.587	237.358	103.297	26.7737
721.685	-4.96905	63.6441	155.996	257.393	390.997	612.342	443.571	230.346	107.288	28.5641
721.737	-2.37362	46.6404	138.992	259.383	373.968	629.277	467.555	229.335	81.2796	25.3545
721.788	-1.17819	73.6368	164.987	231.373	415.939	588.212	457.539	228.323	120.271	22.345
721.839	-4.58276	76.6331	158.983	208.363	359.91	568.147	459.522	233.311	105.262	18.5354
721.891	-0.38733	63.6295	179.979	218.353	401.881	582.082	486.506	238.299	79.2538	25.1258
721.942	2.6081	51.6258	133.975	214.343	355.852	617.016	438.49	225.288	99.2452	21.1162
721.994	2.40353	71.6222	157.971	213.333	381.823	558.951	462.473	252.276	96.2366	22.3066
722.045	0.59896	54.6185	166.967	215.323	380.794	572.886	473.457	232.264	104.228	29.497
722.097	1.5944	44.6149	149.962	220.313	354.764	586.821	466.441	232.252	90.2194	32.8874
722.148	1.78983	45.6112	137.958	243.303	393.735	575.756	475.425	247.241	91.2109	31.2778
722.2	1.58526	63.6076	166.954	239.293	376.706	604.691	431.408	260.229	95.2023	28.4682
722.251	-2.21931	63.6039	160.95	230.283	401.677	599.626	425.392	244.217	86.1937	28.2586
722.302	-2.22388	49.6003	149.946	213.273	362.648	592.561	479.376	256.205	100.185	33.849
722.354	-0.42846	32.5966	168.941	236.263	381.619	601.496	455.359	236.194	75.1765	33.4395
722.405	-1.23303	66.593	154.937	221.253	383.59	586.431	468.343	211.182	99.1679	29.0299
722.457	-4.83759	63.5893	153.933	227.244	382.561	542.366	422.327	252.17	97.1593	28.8203
722.508	-1.44215	45.5857	146.929	231.234	385.531	560.301	433.311	260.158	77.1507	31.2107
722.56	2.55327	40.582	138.925	264.224	371.502	586.235	478.294	248.147	128.142	26.8011
722.611	2.5487	76.5784	152.92	250.214	389.473	575.17	454.278	222.135	105.134	26.1915
722.663	-1.45586	51.5747	161.916	216.204	366.444	567.105	476.262	225.123	101.125	27.5819
722.714	5.53956	45.5711	164.912	225.194	377.415	591.04	439.245	260.111	78.1164	34.7723
722.765	4.73499	36.5674	145.908	249.184	371.386	605.975	437.229	228.1	106.108	31.1627
722.817	1.93043	62.5638	153.904	224.174	360.357	532.91	433.213	236.088	108.099	27.3531
722.868	-1.27415	68.5601	172.899	249.164	379.328	565.845	489.197	233.076	88.0906	27.9435
722.92	2.72129	53.5565	124.895	252.154	377.298	593.78	490.18	246.064	88.082	30.7339
722.971	-1.48328	40.5528	158.891	226.144	361.269	603.715	432.164	256.053	97.0734	24.7244
723.023	1.71215	46.5492	162.887	250.134	384.24	560.65	437.148	212.041	109.065	20.9148
723.074	-1.29241	65.5455	158.883	198.124	352.211	518.585	427.131	246.029	104.056	23.5052
723.126	-2.09697	76.5419	132.878	266.114	386.182	592.519	433.115	238.017	78.0477	24.0956
723.177	-0.90154	50.5382	134.874	242.104	377.153	584.454	435.099	229.006	100.039	24.286
723.228	-6.5061	60.5346	151.87	249.094	365.124	573.389	436.082	233.994	86.0305	26.8764
723.28	-10.9107	53.5309	135.866	205.084	364.095	592.324	465.066	235.982	84.0219	35.2668
723.331	-8.51524	46.5273	131.862	235.074	364.065	607.259	470.05	246.97	96.0133	32.4572
723.383	-5.31981	68.5236	154.857	281.064	387.036	560.194	459.034	246.959	99.0047	31.6476
723.434	-9.52437	55.52	139.853	221.054	419.007	554.129	444.017	223.947	95.9961	26.038
723.486	-5.52895	56.5163	137.849	220.044	388.978	564.064	428.001	238.935	70.9875	27.6284
723.537	-6.93353	54.5127	137.845	232.034	373.949	559.999	440.985	239.923	101.979	24.6188
723.588	-3.33809	53.509	167.841	245.024	395.92	576.934	452.968	242.912	85.9704	22.8093
723.64	-7.34266	66.5054	153.837	264.014	351.891	571.869	453.952	246.9	100.962	23.9997
723.691	-7.34724	61.5017	159.832	250.005	395.862	610.803	477.936	227.888	99.9532	28.7901
723.743	-4.55181	52.4981	130.828	221.995	390.832	599.738	459.92	240.876	90.9446	29.1805
723.794	-2.75637	45.4944	152.824	255.985	386.803	573.673	424.903	221.865	94.936	27.7709
723.846	-3.36095	46.4908	161.82	233.975	365.774	559.608	432.887	218.853	80.9274	30.5613
723.897	-1.76551	47.4871	154.816	215.965	373.745	607.543	430.871	232.841	91.9188	31.5517
723.948	1.82993	50.4835	143.811	242.955	385.716	556.478	456.854	233.829	81.9102	32.7421
724	0.02536	74.4799	159.807	238.945	365.687	591.413	417.838	249.818	104.902	29.7325
724.051	-1.57921	54.4762	146.803	221.935	337.658	570.348	430.822	208.806	96.8931	28.9229
724.103	-4.18377	53.4725	148.799	228.925	384.629	559.283	456.806	250.794	81.8845	32.3133
724.154	2.21165	37.4689	133.795	251.915	378.599	589.218	447.789	273.782	97.8759	32.7038
724.206	-2.39293	55.4653	169.79	248.905	372.57	587.153	424.773	230.771	106.867	30.4942
724.257	-4.19749	71.4616	169.786	234.895	374.541	583.087	412.757	232.759	103.859	32.6846
724.308	-3.00206	75.4579	139.782	230.885	348.512	570.022	469.74	245.747	81.8501	35.875
724.36	-3.20663	58.4543	170.778	231.875	380.483	594.957	438.724	250.735	76.8415	30.2654
724.411	-5.2112	50.4507	136.774	243.865	369.454	589.892	423.708	228.724	108.833	25.6558
724.463	-4.81576	63.447	146.769	221.855	376.425	586.827	448.692	248.712	98.8243	27.0462
724.514	-4.02033	67.4434	130.765	182.845	361.396	576.762	446.675	217.7	81.8158	28.4366
724.566	-4.62489	65.4397	147.761	222.835	374.366	587.697	456.659	258.688	90.8072	26.427
724.617	-3.82946	41.4361	157.757	243.825	360.337	586.632	445.643	250.677	103.799	28.4174
724.668	-4.43403	61.4324	164.753	237.815	360.308	597.567	465.626	239.665	93.79	30.6078
724.72	-1.8386	41.4288	159.748	214.805	374.279	606.502	436.61	215.653	96.7814	31.1983
724.771	2.95683	41.4251	159.744	226.795	376.25	581.437	445.594	270.641	92.7728	29.9887
724.823	7.55226	56.4215	173.74	224.785	377.221	578.371	438.578	254.63	84.7642	32.5791
724.874	5.94769	42.4178	150.736	211.776	382.192	556.306	444.561	220.618	93.7556	34.3695
724.925	6.94312	48.4142	166.732	202.766	334.163	567.241	478.545	253.606	76.747	38.5599
724.977	9.13855	44.4105	141.727	238.756	385.133	594.176	438.529	243.594	101.738	34.9503
725.028	6.33399	36.4069	155.723	264.746	380.104	585.111	434.512	226.583	95.7299	36.3407
725.08	-0.67057	68.4032	172.719	247.736	376.075	570.046	447.496	214.571	109.721	33.7311
725.131	-2.27515	39.3996	133.715	225.726	339.046	572.981	470.48	273.559	66.7127	30.7215
725.183	-2.27971	38.3959	135.711	260.716	423.017	585.916	435.464	234.547	85.7041	23.7119
725.234	-4.88428	60.3923	164.707	232.706	393.988	543.851	427.447	241.536	86.6955	25.9023
725.285	-4.28885	64.3886	165.702	211.696	347.959	558.786	465.431	210.524	83.6869	23.2928
725.337	-1.69342	58.385	156.698	263.686	345.93	573.721	445.415	240.512	108.678	24.2832
725.388	-0.49799	49.3813	134.694	204.676	404.9	552.655	455.398	212.5	96.6697	21.4736
725.44	-3.30256	65.3777	149.69	227.666	364.871	555.59	421.382	226.489	90.6611	21.864
725.491	-5.70713	50.374	168.686	237.656	338.842	560.525	437.366	234.477	100.653	25.2544
725.542	-9.51169	54.3704	134.681	227.646	351.813	577.46	428.349	230.465	93.644	24.4448
725.594	-5.51626	31.3667	158.677	241.636	362.784	593.395	386.333	239.453	101.635	25.0352
725.645	-3.72083	58.3631	139.673	231.626	369.755	594.33	439.317	245.442	103.627	29.6256
725.697	-4.72539	64.3594	176.669	223.616	343.726	546.265	440.301	208.43	96.6182	32.616
725.748	1.27005	41.3558	144.665	204.606	370.697	592.2	458.284	244.418	87.6096	31.2064
725.799	5.06547	45.3521	157.66	229.596	373.667	619.135	436.268	224.406	98.601	28.3968
725.851	3.4609	67.3485	163.656	242.586	354.638	563.07	431.252	195.395	100.592	28.5872
725.902	1.85634	67.3448	165.652	223.576	354.609	569.005	455.235	234.383	85.5838	29.3776
725.954	3.45176	66.3412	154.648	227.566	357.58	596.94	452.219	243.371	91.5753	27.7681
726.005	1.64719	36.3375	134.644	223.556	370.551	557.874	455.203	253.359	107.567	24.1585
726.057	0.64262	66.3339	154.639	230.547	368.522	557.809	432.187	233.348	98.5581	27.5489
726.108	-3.36195	47.3302	171.635	208.537	350.493	579.744	479.17	191.336	87.5495	24.5393
726.159	0.23349	37.3266	150.631	233.527	340.464	590.679	469.154	240.324	80.5409	25.3297
726.211	-1.77107	47.3229	129.627	267.517	376.435	574.614	450.138	229.312	95.5323	25.3201
726.262	-3.17564	76.3193	139.623	241.507	376.405	572.549	451.121	224.301	85.5237	25.5105
726.314	-4.38021	49.3156	155.618	206.497	347.376	552.484	454.105	250.289	92.5151	26.7009
726.365	0.81523	39.312	143.614	225.487	384.347	557.419	447.089	237.277	101.507	27.4913
726.416	-0.58935	60.3083	139.61	252.477	367.318	569.354	440.073	217.265	99.498	28.2817
726.468	2.80608	79.3047	144.606	209.467	365.289	551.289	417.056	236.254	79.4894	28.6722
726.519	1.00152	62.301	133.602	238.457	355.26	554.224	471.04	223.242	96.4808	31.2626
726.57	-1.20305	38.2974	163.597	210.447	365.231	564.158	451.024	234.23	87.4722	30.653
726.622	-0.60763	47.2937	159.593	224.437	397.202	556.093	427.007	228.218	90.4636	29.0434
726.673	-0.4122	72.2901	171.589	229.427	369.172	568.028	455.991	220.207	107.455	26.2338
726.725	-3.21677	57.2864	152.585	196.417	352.143	576.963	451.975	235.195	89.4464	27.2242
726.776	-4.22135	35.2828	164.581	228.407	381.114	560.898	444.959	229.183	109.438	25.2146
726.827	1.77409	57.2791	157.577	230.397	378.085	553.833	438.942	252.171	87.4292	23.805
726.879	-2.63047	61.2755	165.572	223.387	374.056	551.768	446.926	229.16	108.421	25.7954
726.93	-4.63504	56.2718	161.568	220.377	366.027	567.703	459.91	239.148	91.4121	23.1858
726.982	-1.63961	56.2682	116.564	219.367	358.998	559.638	455.893	257.136	86.4035	23.5762
727.033	1.95583	37.2645	150.56	233.357	357.969	595.573	441.877	232.124	108.395	23.3666
727.084	-2.64874	76.2609	168.556	212.347	385.939	556.508	458.861	229.113	83.3863	23.7571
727.136	-4.4533	40.2572	150.551	207.337	369.91	571.442	434.845	252.101	81.3777	22.7475
727.187	-3.05787	42.2536	132.547	255.327	371.881	541.377	439.828	245.089	69.3691	23.3379
727.239	-2.26244	34.2499	150.543	229.318	376.852	591.312	439.812	226.077	102.361	21.5283
727.29	-5.26702	62.2463	151.539	196.308	347.823	543.247	464.796	231.066	93.3519	25.1187
727.341	-5.47159	46.2426	156.535	215.298	385.794	583.182	444.779	218.054	103.343	31.3091
727.393	-2.07616	44.239	135.53	231.288	359.765	575.117	438.763	253.042	76.3348	33.2995
727.444	-6.08074	47.2353	166.526	209.278	368.736	564.052	427.747	224.03	102.326	32.0899
727.496	-8.48531	55.2317	157.522	228.268	349.706	566.987	441.73	246.019	68.3176	32.8803
727.547	-8.48987	51.228	139.518	215.258	352.677	588.922	455.714	263.007	72.309	34.2707
727.598	-7.49444	61.2244	136.514	237.248	375.648	574.857	463.698	235.995	89.3004	27.8611
727.65	-8.099	50.2207	153.509	225.238	356.619	546.792	450.682	239.983	111.292	28.8516
727.701	-8.50356	65.2171	167.505	216.228	367.59	568.727	427.665	232.971	118.283	31.842
727.753	-6.90813	51.2134	148.501	243.218	373.561	554.661	476.649	221.96	91.2746	32.2324
727.804	-5.7127	37.2098	145.497	249.208	387.532	599.596	423.633	256.948	97.266	27.6228
727.855	-9.11727	72.2061	136.493	228.198	358.503	584.531	451.616	226.936	96.2575	28.0132
727.907	-12.3218	51.2025	156.488	242.188	369.473	580.466	448.6	222.924	77.2489	29.2036
727.958	-12.5264	38.1988	141.484	225.178	368.444	567.401	451.584	237.913	74.2403	31.794
728.009	-14.931	55.1952	154.48	265.168	383.415	568.336	447.568	243.901	103.232	29.9844
728.061	-10.7355	72.1915	142.476	254.158	376.386	588.271	437.551	235.889	92.2231	29.3748
728.112	-8.9401	62.1879	138.472	199.148	358.357	551.206	463.535	222.877	87.2145	30.7652
728.164	-8.14466	35.1842	136.467	212.138	357.328	589.141	437.519	238.866	82.2059	30.1556
728.215	-1.14924	31.1806	126.463	214.128	381.299	556.076	423.502	251.854	86.1973	25.5461
728.266	-0.75381	59.1769	165.459	222.118	374.27	577.01	447.486	226.842	73.1887	26.5365
728.318	-3.35837	72.1733	169.455	224.108	347.24	554.945	456.47	226.83	75.1802	25.7269
728.369	-4.36295	45.1696	165.451	211.098	364.211	587.88	443.454	228.819	99.1716	26.7173
728.42	-3.15224	49.166	118.447	249.089	371.182	564.815	456.437	228.807	90.163	27.294
728.472	-5.14409	63.1623	131.442	214.079	355.153	570.75	417.421	232.795	104.154	32.0458
728.523	-6.873	53.1096	130.53	200.226	381.985	568.646	447.343	212.948	88.1968	35.7177
728.575	-6.4758	46.1518	150.337	219.157	358.383	524.177	433.041	224.688	61.3536	34.9915
728.626	3.05348	41.8521	146.514	263.877	369.516	557.007	443.451	225.351	97.1625	32.0003
728.677	3.21707	71.2406	139.785	268.293	345.981	570.602	430.639	221.074	101.821	30.3434
728.729	2.05038	76.8181	148.73	210.812	347.303	559.262	442.781	225.94	104.416	26.9176
728.78	5.17479	35.5547	153.863	222.841	383.612	537.569	456.955	239.792	73.5101	22.8022
728.831	5.4995	49.4559	143.986	239.697	358.054	556.062	437.702	226.55	96.7954	24.3425
728.883	1.13425	55.4475	128.494	230.066	354.007	568.081	417.253	214.12	91.4128	27.3084
728.934	2.44487	55.4117	135.941	253.864	327.02	541.491	446.813	233.809	76.2866	30.8725
728.985	1.68493	47.7553	132.555	224.071	360.376	560.383	449.255	218.547	76.8386	30.2793
729.037	5.90254	47.1719	153.148	243.472	404.902	567.73	436.869	231.495	74.2493	28.5101
729.088	4.76486	65.8202	143.061	222.756	350.872	557.388	425.044	243.742	99.5305	31.1017
729.14	2.63895	45.2998	142.104	216.293	359.39	552.558	444.056	235.519	80.7736	28.0906
729.191	2.34622	44.7955	124.955	204.515	336.291	550.812	426.357	242.406	90.111	24.6306
729.242	3.93148	45.2108	148.849	251.716	345.45	551.481	440.097	223.712	101.304	25.5166
729.294	-2.66286	64.5983	153.925	231.14	374.173	552.002	411.372	220.087	85.5369	30.4543
729.345	-4.28833	47.061	138.298	220.31	331.031	525.858	459.668	254.636	83.532	32.3687
729.396	-4.79197	43.9437	137.236	236.935	363.009	546.689	412.175	219.073	69.2008	31.8807
729.448	-2.07288	26.6613	133.717	245.004	365.552	567.565	425.526	209.304	104.915	28.4761
729.499	-0.59195	63.5947	141.363	230.906	356.376	544.528	441.414	240.389	96.9101	32.1906
729.551	1.87393	57.8921	150.197	194.203	344.008	538.913	445.377	222.43	81.5401	31.489
729.602	3.88203	53.0445	145.374	237.359	355.509	573.614	452.514	225.007	79.8042	28.5211
729.653	5.65498	45.3437	134.314	253.976	365.928	566.869	423.935	239.697	99.4162	26.8664
729.705	2.8759	52.8439	135.363	216.862	340.754	545.85	399.361	216.584	93.8359	28.4589
729.756	1.04427	52.6323	130.067	220.94	358.455	553.833	426.115	229.938	95.5591	27.047
729.807	0.84062	42.5824	143.356	228.505	344.365	560.695	448.43	229.494	87.2361	21.7945
729.859	1.83721	54.0926	123.734	244.491	383.331	546.297	420.539	226.932	97.0078	20.8959
729.91	-1.38587	58.3389	152.994	237.234	342.568	540.843	428.217	215.526	98.8579	23.0351
729.961	-1.63638	60.3365	127.872	221.216	332.657	537.811	428.931	238.684	79.8623	22.9787
730.013	-3.22186	47.1565	133.708	217.71	362.068	547.006	419.381	240.306	105.8	20.2686
730.064	2.51972	59.1875	142.065	236.743	365.728	577.046	422.747	244.202	99.8807	21.5327
730.115	0.60592	63.6209	162.35	229.428	358.35	540.612	421.529	211.961	78.2055	21.9328
730.167	1.63072	50.2287	152.466	220.14	349.677	534.582	428.802	219.163	92.2442	23.0598
730.218	3.26418	54.8639	135.021	238.986	357.853	550.422	423.109	241.067	95.7676	21.6774
730.27	3.93558	44.897	143.848	223.613	349.397	564.08	430.912	245.816	87.4786	21.7004
730.321	-4.15472	59.4593	133.805	228.554	352.372	558.312	405.155	237.581	82.209	23.1567
730.372	-4.59417	56.0089	135.434	225.521	349.445	548.367	435.349	226.646	94.6585	22.9735
730.424	-0.2628	49.2265	141.762	210.351	350.816	535.894	444.067	217.958	96.7842	22.7667
730.475	0.97575	56.6765	145.741	214.812	367.727	549.115	396.356	223.275	95.2752	25.7117
730.526	1.95244	49.1199	157.875	221.64	341.334	540.977	426.186	235.813	84.4024	27.5894
730.578	4.37697	53.4922	154.85	217.201	337.09	530.941	428.162	204.689	96.7112	27.435
730.629	6.01105	43.3229	147.16	232.975	352.631	559.324	440.501	234.041	104.317	28.4803
730.68	4.40067	57.1525	139.502	236.069	358.926	565.787	426.925	233.547	99.0278	29.9291
730.732	-0.70281	59.08	148.185	206.217	336.464	548.432	430.874	233.832	91.0255	29.1996
730.783	-2.79917	55.7438	144.342	223.695	329.798	555.453	434.974	236.319	82.9205	27.4465
730.834	-0.96577	41.5448	161.722	225.463	354.961	581.979	418.486	222.535	97.1927	27.9583
730.886	-1.36039	55.9996	146.353	214.681	356.228	567.681	408.16	225.503	89.8935	29.1604
730.937	-3.66151	53.8375	142.632	204.175	359.23	567.614	428.588	212.579	93.2908	27.0495
730.988	-4.29955	44.3658	138.511	206.018	355.075	526.731	418.023	220.301	78.5749	25.5448
731.04	-2.14792	41.5489	149.64	225.799	363.897	531.616	432.28	231.286	92.0155	25.9644
731.091	-3.73208	46.7632	155.924	226.037	355.483	553.509	411.189	225.89	91.633	24.4292
731.142	-7.53969	54.4768	143.669	213.05	346.909	539.373	427.453	213.039	78.8674	22.168
731.194	-9.09471	54.5573	143.106	224.776	344.301	560.171	422.285	227.011	83.3648	20.2751
731.245	-5.14992	53.4956	123.178	217.021	335.699	546.147	435.589	226.583	90.7262	20.9753
731.296	-4.26151	54.099	131.027	216.143	353.6	547.094	413.137	218.653	92.064	21.0768
731.348	-6.76681	49.5565	150.148	215.918	324.309	545.222	406.333	227.514	79.5812	24.1488
731.399	-2.72239	55.5606	150.207	217.708	350.017	543.101	410.332	213.638	85.3516	23.8837
731.451	0.64127	56.0498	154.778	221.767	342.837	564.803	412.012	215.822	88.2955	27.7165
731.502	-0.72339	54.6334	154.886	225.975	352.039	542.124	406.15	230.29	86.7421	26.9977
731.553	-5.79346	53.8102	140.219	213.074	353.47	534.289	423.26	222.287	85.8329	28.025
731.604	-4.47964	55.4029	148.322	217.474	362.25	556.357	404.383	228.256	76.9121	27.0325
731.656	-3.97215	48.8091	134.929	217.93	357.657	568.25	424.11	218.707	98.5392	25.9426
731.707	-5.8247	60.49	151.08	215.401	331.766	549.327	407.431	214.243	104.08	27.7759
731.758	-6.4662	49.5275	151.753	213.108	345.964	541.346	428.491	217.656	87.9604	27.4252
731.81	-3.74786	55.0725	135.423	212.733	358.769	544.567	430.048	224.442	81.7736	24.3444
731.861	-1.24431	51.0579	136.36	209.286	359.06	551.086	424.797	227.546	101.011	22.8041
731.912	-2.58295	45.0381	154.692	202.962	353.071	560.015	418.787	214.389	104.703	26.4313
731.964	-3.77577	57.4721	154.607	201.313	328.131	543.783	439.32	209.203	91.3489	23.2709
732.015	-3.67126	40.7682	138.399	206.862	336.279	528.329	424.116	223.677	87.348	23.4011
732.066	-1.09442	48.0737	144.165	216.265	351.979	546.522	445.339	217.026	91.5323	26.1611
732.118	-1.61942	59.0882	151.082	210.214	360.51	551.663	414.442	222.688	90.331	30.4735
732.169	-1.85611	56.8762	132.41	217.065	334.575	547.577	418.683	230.018	97.4749	27.8346
732.22	-1.28093	51.1721	141.163	212.439	343.712	550.559	410.756	217.218	86.8618	27.5764
732.272	0.38129	55.8876	149.551	211.213	357.396	572.848	420.292	230.951	95.3332	30.4202
732.323	-0.86211	50.3478	136.136	203.399	341.178	556.306	424.258	236.546	97.5688	30.8636
732.374	-0.93602	53.4988	135.693	206.892	342.669	545.258	429.104	231.807	92.4131	29.9221
732.426	2.0113	55.5142	140.023	201.066	358.856	545.641	422.816	223.753	95.3636	29.4846
732.477	4.22071	48.3831	158.959	202.862	330.27	566.807	414.949	219.037	83.5435	31.3442
732.528	3.9618	53.916	142.751	219.427	336.894	555.267	411.541	214.6	86.2569	31.0045
732.58	3.8063	60.6509	133.85	217.213	339.359	544.126	427.909	233.109	79.5856	30.3233
732.631	4.50475	55.2312	139.013	205.097	358.729	541.448	409.096	223.296	85.4626	30.0621
732.682	4.9852	43.7343	141.328	220.189	350.53	537.119	406.128	219.232	91.3493	33.2689
732.734	5.15847	49.2262	143.541	224.015	348.257	540.627	402.055	230.722	81.9551	33.6996
732.785	4.09842	47.5119	145.542	212.854	344.365	545.74	417.052	223.245	82.383	32.6133
732.836	3.02316	44.6077	142.986	202.292	347.48	545.885	422.22	214.49	89.0499	32.2016
732.888	1.74295	48.8467	149.467	198.216	351.489	559.818	418.124	213.279	95.5931	29.6542
732.939	-1.68396	52.6919	157.961	223.932	344.818	524.37	426.962	220.805	94.7907	28.507
732.99	-6.61757	46.4421	146.46	218.764	358.078	520.605	427.871	231.813	88.9663	26.4296
733.042	-7.16903	46.2074	138.419	209.499	373.054	543.962	422.961	219.798	94.1003	23.972
733.093	-5.86558	38.4421	132.788	202.337	365.87	533.033	410.195	227.689	92.4865	23.8915
733.144	-6.44506	41.0491	137.295	209.27	349.757	511.99	409.195	230.356	89.5145	23.6142
733.196	-6.09487	60.7513	138.178	213.475	353.94	520.488	414.05	218.888	82.8625	21.416
733.247	-1.94437	63.3898	125.235	215.927	361.662	539.879	414.416	214.719	94.1785	23.0709
733.298	1.12777	47.5732	137.33	222.401	367.345	530.493	421.958	217.403	106.174	28.0975
733.35	0.50237	47.577	153.693	210.807	358.891	533.534	424.086	213.218	94.9957	30.7995
733.401	-0.04146	45.1976	145.937	217.244	344.478	536	426.094	216.849	85.1295	32.2478
733.452	0.93117	44.5508	135.103	213.741	350.41	531.957	432.752	222.499	83.1625	33.2097
733.504	1.59635	53.5229	139.778	204.06	347.222	521.773	426.881	217.46	85.6127	32.9965
733.555	0.17416	50.9392	144.136	221.33	353.575	507.158	421.46	226.738	87.9854	28.476
733.606	-0.96508	59.306	132.727	226.79	348.439	516.745	415.916	236.196	91.5321	21.4299
733.657	-2.96691	53.2162	133.697	211.775	351.932	533.542	414.726	228.717	94.2009	20.3569
733.683	-0.69666	31.8581	141.676	204.353	373.311	541.444	425.162	217.738	94.1965	22.795
733.735	1.78399	49.8547	122.673	210.348	357.296	514.41	419.152	203.732	97.1914	22.2824
733.786	3.8954	49.8512	158.67	235.342	361.281	528.376	445.141	226.725	75.1862	24.277
733.838	4.4921	58.8477	124.667	237.336	350.266	511.342	431.13	218.719	83.181	29.8712
733.889	6.0888	43.8442	143.664	197.33	355.251	554.309	445.12	223.712	110.176	32.0654
733.941	0.6855	44.8408	145.661	203.325	337.237	510.275	442.109	190.706	92.1707	31.0595
733.993	-2.3178	57.8373	141.658	226.319	355.222	542.241	419.098	231.699	76.1655	27.2537
734.044	-3.1211	69.8338	129.655	225.313	351.207	527.207	438.088	242.693	79.1603	25.2479
734.096	-0.1244	49.8304	144.652	200.307	343.192	553.173	413.077	208.686	99.1551	23.6421
734.147	1.0723	44.8269	138.649	198.302	342.177	548.139	402.066	259.679	76.15	27.6363
734.199	3.069	54.8234	131.646	213.296	349.163	530.105	420.056	244.673	85.1448	26.0305
734.25	3.46569	47.8199	113.643	248.29	336.148	562.071	423.045	235.666	99.1396	25.8246
734.302	5.86239	57.8165	153.64	188.284	344.133	517.038	434.034	222.66	123.134	30.4188
734.354	3.05909	55.813	144.637	221.279	338.118	512.004	444.024	243.653	103.129	35.613
734.405	1.65579	60.8095	141.634	238.273	337.103	524.97	464.013	227.647	89.1241	28.4072
734.457	3.85249	53.8061	150.631	222.267	371.088	513.936	447.003	213.64	90.1189	31.6014
734.508	5.24919	42.8026	131.628	207.261	352.074	535.902	448.992	221.634	83.1138	38.9956
734.56	2.44588	51.7991	143.624	261.256	346.059	531.868	409.981	240.627	85.1086	34.7898
734.611	3.44258	56.7957	142.621	228.25	343.044	538.834	448.971	249.62	87.1034	26.5839
734.663	6.03928	58.7922	109.618	202.244	345.029	567.8	422.96	227.614	76.0983	30.5781
734.715	5.23597	53.7887	121.615	236.238	382.014	533.766	436.949	208.607	120.093	32.1723
734.766	3.63267	59.7852	162.612	211.233	347.999	532.733	413.939	214.601	79.0879	27.9665
734.818	0.62937	50.7818	122.609	246.227	318.985	536.699	419.928	229.594	96.0827	27.5607
734.869	-0.17393	54.7783	157.606	211.221	369.97	550.665	437.917	212.588	91.0776	31.7549
734.921	1.42278	55.7748	143.603	246.215	382.955	574.631	426.907	231.581	111.072	34.549
734.972	2.21947	45.7714	161.6	227.21	358.94	563.597	403.896	225.575	111.067	30.9432
735.024	2.61617	50.7679	153.597	221.204	333.925	521.563	443.885	230.568	89.062	31.9374
735.076	5.21286	57.7644	135.594	226.198	379.911	547.529	404.875	246.562	85.0569	33.7316
735.127	8.80955	39.7609	157.591	189.192	364.896	534.495	425.864	215.555	117.052	35.1258
735.179	6.40624	54.7575	122.588	238.187	339.881	558.461	416.854	247.548	87.0465	30.92
735.23	5.60294	61.754	137.585	221.181	377.866	532.428	432.843	256.542	85.0414	29.5141
735.282	3.79963	73.7505	159.582	234.175	328.851	535.394	438.832	254.535	98.0362	30.1083
735.333	3.39633	35.7471	134.579	202.169	377.836	526.36	455.822	240.529	96.031	34.5025
735.385	1.99304	70.7436	141.576	222.164	322.822	536.326	407.811	237.522	94.0258	36.2967
735.437	-1.61027	57.7401	127.573	236.158	337.807	530.292	433.8	235.516	73.0207	34.8909
735.488	-1.61357	57.7366	123.57	210.152	378.792	539.258	445.79	225.509	96.0155	37.6851
735.54	-1.01687	51.7332	164.566	216.146	368.777	504.224	420.779	234.503	116.01	37.0793
735.591	-2.02018	56.7297	131.563	208.141	354.762	536.19	406.768	229.496	95.0052	30.8734
735.643	-4.62348	41.7262	155.56	236.135	357.748	537.156	410.758	240.489	78	28.6676
735.694	0.77322	51.7228	142.557	213.129	342.733	570.123	467.747	221.483	85.9948	32.8618
735.746	2.36991	45.7193	136.554	228.124	363.718	554.089	411.736	226.476	94.9896	33.056
735.797	5.56661	64.7158	154.551	235.118	360.703	557.055	427.726	244.47	100.984	36.0502
735.849	5.96331	70.7124	154.548	235.112	347.688	487.021	440.715	246.463	86.9793	37.0444
735.901	6.56	35.7089	136.545	205.106	366.673	554.987	416.704	217.457	105.974	37.8385
735.952	4.55671	48.7054	171.542	242.101	341.659	533.953	452.694	248.45	117.969	35.8327
736.004	1.35341	67.702	140.539	241.095	367.644	541.919	460.683	222.444	100.964	34.8269
736.055	-5.04989	64.6985	121.536	207.089	354.629	542.885	446.673	235.437	85.9586	32.2211
736.107	-2.8532	63.695	147.533	203.083	347.614	525.852	433.662	234.43	108.953	35.4153
736.158	0.7435	64.6915	148.53	212.078	343.599	549.818	431.651	232.424	99.9483	33.8095
736.21	0.1402	54.6881	156.527	226.072	326.585	499.784	419.641	243.417	79.9431	33.2036
736.262	0.5369	62.6846	152.524	204.066	365.57	567.75	439.63	240.411	87.9379	32.9978
736.313	5.73359	60.6811	147.521	221.06	393.555	545.716	422.619	211.404	83.9327	36.192
736.365	6.33029	48.6777	154.518	217.055	373.54	529.682	437.609	228.398	105.928	33.7862
736.416	0.92699	38.6742	166.515	233.049	343.525	555.648	462.598	215.391	96.9224	36.1804
736.468	1.32369	81.6707	140.512	210.043	333.51	552.614	458.587	221.385	96.9172	33.9746
736.519	6.72039	47.6672	156.509	221.037	376.496	576.58	442.577	215.378	100.912	35.1688
736.571	6.91709	44.6638	144.506	244.032	366.481	563.547	422.566	227.372	108.907	33.5629
736.622	2.51379	58.6603	137.502	238.026	356.466	551.513	423.555	251.365	77.9017	30.3571
736.674	4.51049	61.6568	133.499	204.02	337.451	584.479	442.545	229.358	83.8965	27.9513
736.726	5.50718	49.6534	144.496	226.014	340.436	554.445	454.534	184.352	107.891	34.3455
736.777	0.90388	24.6499	136.493	212.009	340.421	562.411	418.524	219.345	75.8862	33.3397
736.829	-2.29943	68.6464	150.49	223.003	341.407	530.377	426.513	213.339	87.881	32.9339
736.88	1.89727	57.6429	139.487	213.997	354.392	534.343	436.502	225.332	101.876	37.728
736.932	5.29397	57.6395	145.484	232.991	366.377	544.309	428.492	234.326	108.871	37.3222
736.983	5.89067	57.636	172.481	227.986	362.362	543.275	450.481	225.319	74.8655	36.5164
737.035	3.68738	58.6325	128.478	214.98	358.347	535.242	418.47	249.313	82.8603	32.7106
737.086	6.48407	52.6291	137.475	214.974	346.333	549.208	458.46	230.306	92.8552	29.7048
737.138	8.48076	45.6256	166.472	219.968	367.318	551.174	425.449	246.299	131.85	31.699
737.189	6.27745	51.6221	165.469	219.963	355.303	548.14	419.438	236.293	109.845	37.0931
737.241	2.87415	75.6186	156.466	226.957	345.288	512.106	432.428	232.286	84.8396	31.8873
737.293	6.47084	47.6152	140.463	226.951	331.273	576.072	430.417	220.28	102.834	34.0815
737.344	7.06753	42.6117	133.46	222.945	367.258	541.038	436.406	226.273	115.829	34.4757
737.396	5.26423	45.6082	151.457	232.94	357.244	534.004	419.396	232.267	94.8241	31.8699
737.447	3.66092	60.6048	131.454	238.934	365.229	535.971	412.385	237.26	97.819	24.6641
737.499	6.05762	58.6013	166.451	204.928	400.214	541.937	431.375	237.254	87.8138	29.6583
737.55	5.45432	48.5978	174.448	218.922	381.199	551.903	408.364	233.247	122.809	28.6524
737.602	3.85102	25.5944	159.444	216.917	331.184	536.869	421.353	216.241	94.8034	29.2466
737.653	0.24773	47.5909	130.441	201.911	378.17	564.835	442.343	213.234	76.7983	28.8408
737.705	0.24443	62.5874	134.438	222.905	342.155	575.801	441.332	246.227	105.793	32.035
737.756	3.44112	55.5839	141.435	205.899	402.14	546.767	396.321	216.221	92.7879	31.4292
737.808	-0.36219	66.5805	157.432	238.894	354.125	551.733	425.311	240.214	90.7827	32.6234
737.859	-4.76549	61.577	136.429	211.888	361.11	552.699	445.3	229.208	86.7776	31.8175
737.911	-2.16879	62.5735	133.426	219.882	379.095	536.666	420.289	214.201	83.7724	29.2117
737.963	3.0279	57.5701	143.423	200.876	367.081	569.632	453.279	234.195	101.767	29.6059
738.014	0.2246	52.5666	135.42	233.871	353.066	551.598	431.268	219.188	103.762	31.2001
738.066	5.0213	65.5631	157.417	222.865	345.051	517.564	447.257	239.182	86.7569	31.3943
738.117	6.418	29.5596	154.414	188.859	344.036	584.53	401.247	226.175	88.7517	32.5885
738.169	7.2147	35.5562	151.411	202.853	351.021	528.496	427.236	206.168	78.7466	38.3826
738.22	1.4114	57.5527	152.408	223.848	375.007	532.462	411.226	210.162	85.7414	37.3768
738.272	4.8081	60.5492	142.405	225.842	341.992	507.428	430.215	241.155	84.7362	35.371
738.323	0.8048	73.5458	145.402	224.836	349.977	538.394	424.204	215.149	110.731	36.5652
738.375	5.8015	63.5423	137.399	213.83	383.962	548.361	395.194	220.142	105.726	37.1594
738.426	4.1982	50.5388	162.396	196.825	330.947	506.327	398.183	236.136	88.7207	36.5536
738.478	-0.6051	65.5354	140.393	204.819	334.932	548.293	434.172	224.129	91.7155	33.5477
738.529	-3.00841	62.5319	139.39	215.813	378.918	581.259	410.162	242.123	83.7103	29.7419
738.581	-2.61171	35.5284	147.387	205.807	344.903	563.225	419.151	203.116	102.705	33.1361
738.633	-4.81501	68.5249	151.383	235.802	339.888	530.191	418.14	245.11	89.7	30.5303
738.684	-8.41831	77.5215	145.38	195.796	342.873	525.157	446.13	211.103	93.6948	27.3245
738.736	0.37839	41.518	140.377	207.79	328.858	544.123	432.119	207.096	98.6897	31.5187
738.787	-0.02491	45.5145	128.374	200.784	356.843	558.089	416.108	222.09	78.6845	33.3129
738.839	4.97179	74.5111	136.371	221.779	371.829	531.056	424.098	225.083	90.6793	25.507
738.89	4.96849	70.5076	142.368	224.773	349.814	537.022	436.087	226.077	87.6741	27.9012
738.942	9.96518	57.5041	131.365	222.767	358.799	547.988	394.077	223.07	107.669	29.4954
738.993	7.96187	43.5006	150.362	224.761	327.784	539.954	397.066	217.064	94.6638	30.2896
739.045	5.35857	61.4972	152.359	231.756	337.769	536.92	433.055	220.057	98.6586	27.4838
739.096	-0.44473	71.4937	146.356	195.75	349.755	532.886	417.045	252.051	78.6534	32.278
739.148	3.55198	57.4902	127.353	207.744	362.74	571.852	443.034	212.044	128.648	33.0721
739.199	1.34867	43.4868	156.35	220.738	348.725	529.818	410.023	203.037	80.6431	33.4663
739.251	-1.65464	48.4833	153.347	233.733	355.71	525.784	405.013	238.031	88.6379	27.8605
739.302	1.14206	63.4798	120.344	210.727	348.695	527.751	429.002	195.024	88.6328	28.8547
739.354	6.53874	48.4764	137.341	188.721	376.68	573.717	436.991	227.018	78.6276	30.0489
739.405	1.33543	65.4729	132.338	236.715	336.666	515.683	401.981	213.011	89.6224	30.0431
739.457	-1.06788	58.4694	138.335	223.71	365.651	512.649	449.97	223.005	89.6172	27.4372
739.509	2.52883	34.4659	149.332	231.704	351.636	510.615	412.959	207.998	85.6121	30.6314
739.56	3.52552	46.4625	140.329	200.698	345.621	525.581	432.949	202.992	113.607	35.2256
739.612	1.12222	40.459	149.326	205.692	349.606	532.547	398.938	208.985	88.6017	34.2198
739.663	1.31892	65.4555	138.322	219.687	347.592	513.513	419.927	223.979	67.5966	32.614
739.715	2.51563	65.4521	137.319	204.681	356.577	533.48	427.917	232.972	107.591	31.4082
739.766	3.91232	21.4486	139.316	214.675	303.562	528.446	424.906	230.965	95.5862	31.8024
739.818	0.30902	51.4451	130.313	217.669	350.547	538.412	396.896	230.959	83.581	27.1965
739.869	0.70572	70.4417	155.31	223.664	354.532	515.378	417.885	237.952	81.5759	21.9907
739.921	2.90242	61.4382	115.307	214.658	353.517	542.344	418.874	216.946	110.571	17.9849
739.972	6.69911	55.4347	133.304	191.652	367.503	540.31	430.864	207.939	118.566	22.1791
740.024	7.49581	51.4312	126.301	250.646	319.488	517.276	424.853	210.933	76.5603	22.7733
740.075	3.29251	56.4278	163.298	223.641	352.473	528.242	418.842	218.926	76.5552	20.5675
740.127	3.48921	45.4243	126.295	200.635	334.458	507.208	419.832	209.92	85.55	26.3616
740.178	4.8859	31.4208	134.292	206.629	390.443	498.175	431.821	215.913	100.545	30.7558
740.23	3.2826	66.4174	149.289	212.623	361.428	493.141	421.81	208.906	76.5397	28.35
740.281	-4.3207	62.4139	145.286	230.618	339.414	514.107	418.8	234.9	99.5345	25.1442
740.333	1.276	50.4104	128.283	218.612	351.399	555.073	409.789	204.893	91.5293	29.1384
740.384	3.2727	31.4069	155.28	191.606	356.384	527.039	412.778	231.887	75.5241	29.1326
740.436	-1.9306	46.4035	131.277	208.6	376.369	522.005	418.768	228.88	77.519	27.3267
740.487	-2.7339	67.4	145.274	237.595	346.354	525.971	401.757	233.874	87.5138	26.5209
740.539	2.6628	61.3965	133.271	212.589	353.34	515.937	437.747	232.867	100.509	31.3151
740.59	6.2595	37.3931	142.268	224.583	343.325	516.904	429.736	213.861	96.5035	28.5093
740.642	1.65619	58.3896	172.265	222.577	361.31	536.87	420.725	240.854	110.498	26.5035
740.693	5.45289	47.3861	120.261	209.572	359.295	535.836	437.715	203.847	85.4931	22.6977
740.745	6.24959	70.3826	115.258	227.566	338.28	485.802	431.704	231.841	96.4879	25.0919
740.796	6.84629	47.3792	155.255	205.56	366.265	528.768	411.693	213.834	107.483	21.886
740.848	-1.35701	47.3757	149.252	233.554	367.251	521.734	435.683	223.828	79.4776	23.2802
740.899	-0.36031	53.3722	134.249	210.549	364.236	513.7	434.672	227.821	114.472	25.0744
740.951	-0.56362	42.3688	144.246	231.543	355.221	516.666	411.661	228.815	105.467	31.2686
741.003	0.23308	55.3653	146.243	206.537	360.206	547.632	390.651	220.808	83.4621	32.8628
741.054	-3.37023	60.3618	152.24	221.531	356.191	499.598	418.64	207.802	92.4569	34.057
741.105	2.42646	68.3584	143.237	207.526	315.177	487.565	434.629	224.795	88.4517	36.0511
741.157	2.02316	49.3549	109.234	224.52	355.162	495.531	413.619	210.789	84.4466	36.6453
741.208	0.01986	49.3514	148.231	208.514	351.147	527.497	392.608	219.782	107.441	38.0395
741.26	-0.78344	46.3479	143.228	198.508	355.132	528.463	421.598	223.775	62.4362	33.2337
741.312	1.01325	68.3445	136.225	201.503	319.117	476.429	423.587	224.769	89.431	31.4279
741.363	-1.19005	38.341	134.222	226.497	339.102	542.395	431.576	267.762	93.4259	32.4221
741.415	-1.79335	35.3375	167.219	231.491	339.088	494.361	413.566	238.756	95.4207	31.4162
741.466	-3.19666	53.3341	154.216	229.485	351.073	522.327	450.555	222.749	70.4155	27.8104
741.518	-5.19996	37.3306	122.213	218.48	311.058	543.294	433.544	246.743	74.4104	31.0046
741.569	-1.20327	60.3271	146.21	207.474	377.043	521.26	428.534	243.736	87.4052	33.5988
741.621	1.19342	49.3236	165.207	230.468	327.028	530.226	412.523	220.73	93.4	31.993
741.672	1.39012	50.3202	150.204	242.462	355.014	512.192	437.512	242.723	90.3948	30.3872
741.724	3.78683	55.3167	125.2	217.457	340.999	528.158	439.502	260.716	108.39	29.7813
741.775	9.18352	61.3132	137.197	202.451	356.984	552.124	397.491	212.71	88.3845	29.3755
741.827	5.98022	58.3098	157.194	216.445	351.969	549.09	420.48	202.703	100.379	25.9697
741.878	2.37692	83.3063	137.191	222.439	346.954	488.056	434.47	231.697	97.3742	23.9639
741.93	4.37362	69.3028	151.188	202.434	332.939	493.022	435.459	264.69	84.369	24.3581
741.981	8.37031	44.2994	149.185	209.428	361.925	494.989	430.449	197.684	123.364	27.1523
742.033	4.16701	51.2959	157.182	208.422	331.91	532.955	441.438	205.677	91.3586	25.7465
742.084	2.56371	65.2924	143.179	235.417	334.895	500.921	428.427	204.671	87.3535	28.3406
742.136	5.16041	56.2889	127.176	206.411	344.88	542.887	445.417	238.664	85.3483	29.7348
742.187	10.1571	57.2855	114.173	246.405	349.865	538.853	412.406	201.658	103.343	36.329
742.239	4.95381	62.282	147.17	245.399	345.85	529.819	417.395	233.651	104.338	39.3232
742.29	4.5505	50.2785	155.167	235.393	312.836	536.785	415.385	219.644	106.333	36.7174
742.341	5.3472	41.2751	124.164	224.388	312.821	508.751	414.374	233.638	78.3276	36.5116
742.393	7.5439	54.2716	140.161	224.382	333.806	533.717	439.363	226.631	83.3224	40.1057
742.445	1.7406	57.2681	153.158	184.376	341.791	485.684	422.353	235.625	96.3173	32.0999
742.496	1.1373	55.2646	130.155	247.371	325.776	503.65	431.342	221.618	71.3121	27.2941
742.547	4.134	53.2612	156.152	248.365	317.762	502.616	440.331	216.612	88.3069	31.0883
742.599	5.73069	53.2577	130.149	181.359	321.747	538.582	401.321	231.605	98.3017	27.6825
742.65	6.7274	35.2542	160.146	233.353	353.732	535.548	398.31	224.599	82.2966	22.2767
742.702	8.52409	63.2508	121.143	209.348	347.717	533.514	441.299	216.592	81.2914	23.4708
742.753	7.12079	56.2473	119.139	182.342	333.702	508.48	410.289	231.585	106.286	24.665
742.805	4.11749	47.2438	144.136	225.336	357.687	557.446	416.278	225.579	101.281	23.8592
742.856	0.91419	55.2404	163.133	211.33	377.673	535.413	431.268	226.572	66.2759	25.8534
742.908	-2.48912	60.2369	140.13	225.325	323.658	518.379	437.257	233.566	76.2707	29.4476
742.959	-3.89242	56.2334	135.127	191.319	356.643	551.345	437.246	245.559	75.2655	30.4418
743.011	2.90428	44.2299	132.124	214.313	359.628	524.311	441.236	234.553	88.2604	35.836
743.062	5.50098	64.2265	154.121	221.307	333.613	535.277	430.225	225.546	113.255	33.4301
743.114	5.49767	50.223	140.118	192.302	351.599	534.243	418.214	210.54	110.25	33.6243
743.165	4.89437	76.2195	144.115	207.296	344.584	515.209	419.204	251.533	115.245	35.0185
743.217	8.49108	80.2161	144.112	184.29	347.569	544.175	399.193	217.527	98.2397	36.8127
743.268	3.88777	60.2126	146.109	222.284	364.554	520.141	415.182	218.52	75.2345	33.8069
743.32	0.28447	58.2091	151.106	211.279	315.539	518.108	437.172	241.513	85.2293	39.0011
743.371	2.28116	63.2056	144.103	231.273	326.524	537.074	437.161	236.507	110.224	42.5952
743.423	2.47786	54.2022	156.1	184.267	337.51	562.04	442.15	204.5	86.219	38.9894
743.474	0.27455	48.1987	158.097	195.261	320.495	542.006	430.14	197.494	76.2138	34.5836
743.526	0.47125	64.1952	155.094	232.256	357.48	503.972	434.129	226.487	86.2086	30.3778
743.577	4.26794	47.1918	118.091	210.25	328.465	512.938	421.119	201.481	103.203	30.972
743.629	3.66464	46.1883	162.088	214.244	356.45	514.904	369.108	213.474	92.1983	27.9662
743.68	5.26133	51.1848	148.085	225.238	377.435	518.87	415.097	219.468	82.1931	26.1603
743.732	5.05803	68.1814	155.082	204.233	301.421	518.836	431.087	201.461	95.188	24.3545
743.783	7.45473	52.1779	142.078	183.227	329.406	531.803	405.076	216.454	104.183	28.1487
743.835	5.85143	34.1744	153.075	212.221	359.391	502.769	393.065	221.448	108.178	26.7429
743.886	3.64813	53.1709	165.072	214.215	369.376	525.735	395.055	233.441	93.1724	24.1371
743.938	2.84482	52.1675	156.069	213.21	337.361	525.701	398.044	232.435	90.1673	28.7313
743.989	1.44152	60.164	122.066	219.204	335.347	525.667	434.033	223.428	114.162	31.9254
744.041	-2.16178	56.1605	159.063	194.198	351.332	521.633	407.023	219.422	79.1569	30.3196
744.092	0.63491	71.1571	135.06	223.192	360.317	513.599	429.012	221.415	71.1517	28.5138
744.143	1.83161	75.1536	123.057	204.187	339.302	498.565	418.001	241.409	67.1466	29.108
744.195	2.22831	60.1501	162.054	225.181	355.287	484.531	418.991	217.402	96.1414	30.3022
744.246	1.62501	38.1466	135.051	210.175	354.272	508.498	406.98	202.396	104.136	27.4964
744.298	-0.17829	40.1432	148.048	184.169	322.258	518.464	401.97	216.389	70.1311	23.0906
744.349	-2.78159	56.1397	130.045	220.164	347.243	514.43	400.959	201.382	90.1259	23.6847
744.401	-3.3849	66.1362	142.042	195.158	358.228	525.396	400.948	237.376	88.1207	27.2789
744.452	-1.1882	54.1328	131.039	205.152	350.213	516.362	409.938	203.369	83.1155	19.8731
744.504	1.2085	51.1293	140.036	214.146	336.198	532.328	437.927	212.363	89.1104	19.6673
744.555	5.6052	78.1258	154.033	215.141	344.184	529.294	400.916	235.356	100.105	22.2615
744.607	8.6019	34.1223	109.03	173.135	334.169	535.26	390.906	217.35	104.1	22.2557
744.658	9.1986	59.1189	139.027	174.129	362.154	484.227	406.895	195.343	105.095	20.0498
744.71	9.1953	49.1154	150.024	211.123	320.139	530.193	430.884	220.337	76.0897	25.444
744.761	5.99199	70.1119	128.021	200.118	337.124	524.159	406.874	233.33	101.085	27.6382
744.813	4.58869	51.1085	127.017	192.112	361.109	526.125	392.863	220.323	97.0793	28.4324
744.864	-0.61461	55.105	153.014	207.106	332.095	525.091	409.852	205.317	81.0742	28.0266
744.916	-2.81791	58.1015	140.011	216.1	356.08	542.057	415.842	228.31	85.069	26.8208
744.967	-4.42121	73.0981	157.008	212.095	339.065	495.023	429.831	227.304	99.0638	26.815
745.018	-1.62451	65.0946	154.005	215.089	365.05	527.989	399.821	229.297	87.0586	28.8091
745.07	-2.42782	64.0911	142.002	183.083	349.035	532.955	398.81	209.291	107.053	28.8033
745.121	-2.63112	46.0876	154.999	218.077	329.021	495.922	418.799	223.284	83.0483	27.7975
745.173	4.36558	53.0842	129.996	185.072	347.006	506.888	407.789	235.278	91.0431	27.9917
745.224	4.76228	27.0807	150.993	223.066	347.991	518.854	418.778	208.271	84.038	29.9859
745.276	3.75898	35.0772	140.99	210.06	368.976	527.82	423.767	199.264	92.0328	28.5801
745.327	2.15569	52.0738	144.987	222.054	320.961	509.786	399.757	219.258	66.0276	26.5742
745.379	3.15238	45.0703	139.984	220.049	310.946	481.752	425.746	234.251	94.0224	24.7684
745.43	1.74908	19.0668	130.981	217.043	351.932	494.718	383.735	196.245	116.017	26.1626
745.482	-0.45423	40.0634	147.978	196.037	332.917	516.684	373.725	205.238	67.0121	21.1568
745.533	-0.05753	68.0599	116.975	232.031	340.902	489.65	429.714	226.232	97.0069	17.951
745.585	1.53916	54.0564	138.972	204.026	348.887	508.617	391.703	206.225	84.0017	24.1452
745.636	2.13586	47.0529	137.969	215.02	341.872	516.583	382.693	208.219	89.9966	24.5393
745.688	-0.06746	36.0495	135.966	189.014	330.857	526.549	399.682	203.212	84.9914	22.3335
745.739	-0.87076	60.046	129.963	209.008	356.843	499.515	396.672	219.206	101.986	21.7277
745.79	-2.67406	56.0425	114.96	209.003	322.828	506.481	428.661	234.199	88.9811	26.1219
745.842	0.12264	47.0391	147.956	208.997	336.813	499.447	381.65	226.192	96.9759	22.9161
745.893	-2.48067	28.0356	132.953	207.991	337.798	523.413	419.64	209.186	67.9707	23.9103
745.945	-3.68397	68.0321	151.95	190.985	333.783	492.379	417.629	226.179	76.9656	26.5044
745.996	-1.68728	46.0286	130.947	216.98	316.769	487.345	416.618	196.173	95.9604	29.4986
746.048	-2.29058	60.0252	111.944	172.974	335.754	512.312	410.608	224.166	100.955	30.4928
746.099	-5.69388	54.0217	161.941	212.968	318.739	505.278	406.597	222.16	78.95	28.087
746.151	-6.49718	70.0182	142.938	240.962	299.724	493.244	389.586	245.153	86.9449	31.2812
746.202	-7.10049	50.0148	125.935	185.957	339.709	483.21	410.576	200.147	86.9397	30.8754
746.254	-6.90379	43.0113	129.932	198.951	330.694	527.176	404.565	209.14	104.935	29.4696
746.305	-5.10709	52.0078	135.929	194.945	322.68	495.142	379.554	211.133	68.9293	24.8637
746.356	-5.51039	51.0043	148.926	224.939	331.665	464.108	427.544	220.127	73.9242	29.2579
746.408	-1.91369	53.0009	117.923	224.934	360.65	510.074	386.533	205.12	105.919	28.0521
746.459	1.88301	32.9974	134.92	205.928	318.635	513.041	387.522	233.114	95.9138	27.8463
746.511	0.4797	69.9939	162.917	233.922	301.62	497.007	400.512	211.107	70.9087	28.4405
746.562	0.0764	39.9905	129.914	197.916	335.606	490.973	399.501	222.101	80.9035	28.8347
746.614	3.4731	51.987	148.911	210.911	320.591	474.939	405.491	219.094	99.8983	29.0288
746.665	4.4698	60.9835	136.908	216.905	374.576	525.905	423.48	209.088	97.8931	28.823
746.717	2.2665	48.9801	131.905	219.899	355.561	507.871	415.469	219.081	72.888	29.2172
746.768	-2.1368	38.9766	117.902	197.893	341.546	493.837	400.459	232.075	79.8828	29.8114
746.82	-0.34011	35.9731	124.899	211.888	326.531	488.803	397.448	228.068	80.8776	32.4056
746.871	0.45659	49.9696	144.895	191.882	332.517	504.769	412.437	224.061	74.8724	28.7998
746.922	-2.74671	42.9662	144.892	190.876	347.502	495.736	377.427	227.055	85.8673	29.5939
746.974	-3.75001	54.9627	127.889	224.87	318.487	502.702	409.416	220.048	88.8621	30.9881
747.025	1.64669	35.9592	122.886	195.865	329.472	513.668	424.405	211.042	98.8569	32.1823
747.077	1.04338	51.9558	122.883	194.859	323.457	495.634	402.395	197.035	100.852	32.7765
747.128	0.24008	68.9523	126.88	200.853	316.443	473.6	394.384	215.029	79.8466	28.9707
747.18	-0.16322	55.9488	112.877	219.847	322.428	496.566	410.374	208.022	91.8414	29.3649
747.231	2.43348	37.9453	121.874	190.842	351.413	462.532	372.363	229.016	98.8362	25.1591
747.283	-1.96982	43.9419	131.871	184.836	343.398	511.498	386.352	200.009	81.8311	19.3532
747.334	-5.17311	53.9384	129.868	205.83	336.383	512.464	383.342	229.002	90.8259	16.7474
747.385	-5.57641	56.9349	127.865	194.824	308.368	479.431	389.331	193.996	102.821	17.3416
747.437	-2.57972	41.9315	130.862	198.819	329.354	503.397	397.32	226.989	90.8156	20.7358
747.488	-0.78302	44.928	134.859	209.813	328.339	464.363	422.31	192.983	95.8104	25.53
747.54	1.01367	41.9245	147.856	218.807	370.324	494.329	413.299	204.976	77.8052	29.3241
747.591	4.61036	40.9211	146.853	211.801	332.309	523.295	407.288	222.97	107.8	35.7183
747.643	4.00706	44.9176	117.85	209.796	306.294	502.261	396.278	217.963	95.7949	37.9125
747.694	4.00376	64.9141	155.847	217.79	351.279	514.227	406.267	213.957	77.7897	32.3067
747.745	-1.99956	64.9106	161.844	223.784	294.265	475.193	401.256	206.95	100.785	31.5009
747.797	-0.40286	54.9072	121.841	217.778	335.25	488.159	400.246	230.944	99.7794	31.8951
747.848	-0.60617	40.9037	137.838	194.773	324.235	504.126	375.235	203.937	88.7742	28.6893
747.9	-0.80947	38.9002	134.834	195.767	353.22	522.092	374.224	209.93	68.769	27.0834
747.951	-3.61278	56.8968	127.831	187.761	336.205	488.058	381.214	199.924	61.7638	25.0776
748.003	-1.01607	30.8933	128.828	212.755	299.191	490.024	428.203	193.917	98.7587	21.8718
748.054	0.98062	31.8898	126.825	195.75	294.176	506.99	410.193	213.911	94.7535	22.066
748.106	-1.42268	50.8863	160.822	199.744	328.161	494.956	375.182	216.904	72.7483	18.8602
748.157	-5.62599	61.8829	125.819	232.738	341.146	499.922	415.171	209.898	96.7431	18.8544
748.208	-7.02929	46.8794	145.816	196.732	280.131	476.888	408.161	238.891	101.738	20.6486
748.26	-1.6326	41.8759	138.813	192.727	310.116	501.854	396.15	197.885	87.7328	22.2427
748.311	-2.23589	63.8725	117.81	192.721	343.102	495.821	417.139	213.878	81.7276	19.0369
748.363	-3.4392	65.869	160.807	184.715	336.087	479.787	401.129	216.871	94.7225	17.0311
748.414	6.5575	52.8655	126.804	188.709	319.072	490.753	403.118	205.865	110.717	21.0253
748.466	11.7542	37.8621	134.801	190.704	322.057	484.719	398.107	215.858	93.7121	20.0195
748.517	7.5509	58.8586	129.798	180.698	355.042	535.685	406.097	189.852	68.7069	17.2137
748.568	4.1476	61.8551	130.795	210.692	318.028	484.651	408.086	213.845	87.7018	20.8078
748.62	7.5443	58.8516	124.792	200.686	328.013	492.617	422.075	244.839	89.6966	28.202
748.671	4.941	42.8482	143.789	200.681	337.998	491.583	387.065	221.832	91.6914	26.9962
748.723	3.5377	26.8447	167.786	201.675	336.983	500.55	445.054	216.826	73.6862	24.3904
748.774	-0.0656	63.8412	132.783	212.669	337.968	486.516	401.044	197.819	80.6811	25.3846
748.826	2.1311	70.8378	131.78	199.663	316.953	500.482	408.033	209.813	80.6759	24.3788
748.877	3.7278	39.8343	124.776	188.658	313.939	476.448	393.022	240.806	83.6707	21.1729
748.928	0.72449	57.8308	143.773	200.652	312.924	498.414	403.012	211.799	92.6656	24.1671
748.98	-0.67881	63.8273	157.77	171.646	318.909	498.38	426.001	226.793	85.6604	25.7613
749.031	2.71789	49.8239	124.767	204.641	286.894	491.346	423.99	219.786	96.6552	28.9555
749.083	3.91458	61.8204	145.764	182.635	326.879	512.312	413.98	221.78	78.65	30.5497
749.134	-0.48872	49.8169	142.761	202.629	302.864	490.278	391.969	206.773	66.6449	29.7439
749.186	0.50798	42.8135	135.758	228.623	342.85	491.245	374.958	196.767	62.6397	30.338
749.237	2.50467	49.81	116.755	188.618	319.835	489.211	396.948	199.76	109.635	36.3322
749.288	0.50137	32.8065	122.752	188.612	293.82	494.177	367.937	212.754	62.6294	32.3264
749.34	1.09808	62.8031	124.749	179.606	333.805	486.143	392.926	191.747	75.6242	27.1206
749.391	-1.90522	60.7996	133.746	191.6	337.79	495.109	399.916	201.74	71.619	26.3148
749.443	-0.70851	21.7961	131.743	208.595	321.776	480.075	412.905	244.734	81.6138	26.309
749.494	1.88819	52.7926	146.74	180.589	323.761	511.041	393.895	230.727	99.6087	20.1031
749.545	-2.3151	66.7892	155.737	204.583	364.746	499.007	383.884	204.721	61.6035	22.4973
749.597	-6.51841	49.7857	132.734	214.577	292.731	478.973	387.873	222.714	92.5983	22.2915
749.648	1.27827	36.7822	134.731	180.572	302.716	495.94	431.863	189.708	82.5932	21.4857
749.7	3.47495	70.7788	127.728	190.566	336.701	445.906	427.852	208.701	73.588	15.4799
749.751	-1.52836	60.7753	133.725	190.56	353.687	507.872	362.841	219.695	84.5828	13.4741
749.803	-0.33168	51.7718	137.722	224.554	296.672	499.838	401.831	204.688	91.5776	11.8683
749.854	3.66501	28.7683	142.719	207.549	298.657	483.804	397.82	197.682	82.5725	15.2624
749.905	0.66172	54.7649	115.715	188.543	293.642	497.77	379.809	201.675	93.5673	16.0566
749.957	-3.74158	47.7614	139.712	195.537	318.627	530.736	371.799	196.668	63.5621	19.8508
750.008	-3.54488	58.7579	136.709	197.531	330.613	463.702	390.788	216.662	102.557	26.845
750.06	-0.14817	45.7545	112.706	208.526	318.598	471.669	392.777	206.655	92.5518	31.2392
750.111	-0.95147	34.751	133.703	188.52	305.583	473.635	376.767	195.649	69.5466	31.4334
750.162	-3.95478	53.7475	131.7	200.514	332.568	490.601	377.756	191.642	99.5414	30.6275
750.214	-5.35808	51.7441	129.697	214.508	309.553	481.567	397.746	178.636	82.5363	30.0217
750.265	-3.96138	57.7406	132.694	165.503	339.538	475.533	368.735	212.629	99.5311	25.2159
750.317	-6.36469	44.7371	140.691	168.497	319.524	491.499	371.724	195.623	78.5259	22.6101
750.368	-8.76799	43.7336	158.688	198.491	322.509	492.465	383.714	198.616	91.5207	23.0043
750.419	-7.97129	62.7302	139.685	206.485	324.494	495.431	366.703	226.609	72.5156	27.7985
750.471	-5.17459	39.7267	104.682	171.48	288.479	496.397	388.692	191.603	73.5104	29.1927
750.522	-3.77789	66.7232	142.679	191.474	337.464	525.364	389.682	198.596	66.5052	30.3868
750.574	-1.38119	70.7198	130.676	192.468	343.449	477.33	373.671	216.59	75.5	27.981
750.625	-3.78449	57.7163	125.673	187.462	313.435	496.296	395.66	197.583	80.4949	28.1752
750.677	1.41221	45.7128	105.67	183.457	314.42	507.262	398.65	213.577	66.4897	24.1694
750.728	-0.7911	43.7093	136.667	206.451	326.405	510.228	401.639	174.57	97.4845	21.9636
750.779	-0.7944	59.7059	131.664	184.445	318.39	486.194	380.628	215.564	69.4794	22.1578
750.831	0.0023	47.7024	103.661	214.439	299.375	472.16	398.618	208.557	100.474	24.9519
750.882	5.999	30.6989	130.658	180.434	290.361	450.126	371.607	201.55	80.469	23.5461
750.934	-0.6043	60.6955	164.654	176.428	329.346	499.092	400.596	189.544	69.4639	20.3403
750.985	1.1924	57.692	146.651	201.422	269.331	481.059	372.586	205.537	71.4587	22.9345
751.036	-2.8109	53.6885	129.648	178.416	331.316	501.025	391.575	206.531	85.4535	24.9287
751.088	-0.4142	67.6851	133.645	199.411	333.301	457.991	420.565	216.524	84.4483	25.5229
751.139	-3.01751	37.6816	153.642	210.405	303.286	474.957	365.554	181.518	76.4432	23.517
751.191	0.57919	44.6781	132.639	188.399	316.272	480.923	369.543	203.511	73.438	24.7112
751.242	-3.02411	54.6746	129.636	179.393	316.257	499.889	397.533	203.505	98.4328	24.3054
751.293	2.97259	44.6712	124.633	189.388	337.242	505.855	385.522	187.498	73.4276	17.6996
751.345	-1.83071	45.6677	138.63	210.382	308.227	480.821	359.511	176.492	74.4225	15.0938
751.396	-4.834	56.6642	126.627	205.376	309.212	504.788	354.501	231.485	82.4173	20.488
751.448	-3.83731	54.6608	128.624	196.37	304.198	465.754	376.49	212.478	97.4121	24.2822
751.499	0.75938	47.6573	120.621	204.365	304.183	473.72	408.479	196.472	77.407	19.2763
751.55	0.55608	60.6538	136.618	179.359	324.168	494.686	360.469	178.465	59.4018	23.2705
751.602	1.75278	60.6503	123.615	199.353	296.153	459.652	393.458	188.459	67.3966	22.8647
751.653	6.74947	42.6469	111.612	189.347	308.138	445.618	404.447	228.452	81.3914	20.4589
751.705	4.34616	43.6434	134.609	170.342	320.123	468.584	357.437	194.446	91.3863	18.8531
751.756	0.74286	49.6399	126.606	208.336	342.109	450.55	389.426	210.439	73.3811	22.0473
751.807	-5.46046	36.6365	140.603	188.33	308.094	488.516	389.416	199.433	76.3759	24.0414
751.859	-2.86376	50.633	137.6	190.324	294.079	483.483	386.405	206.426	90.3707	27.0356
751.91	-4.46706	45.6295	105.597	183.319	336.064	444.449	369.394	198.419	73.3656	26.6298
751.962	-4.87037	73.6261	141.593	189.313	298.049	503.415	374.384	189.413	90.3604	27.824
752.013	-5.47368	54.6226	141.59	202.307	319.035	474.381	360.373	195.406	109.355	29.8182
752.064	-2.07697	52.6191	108.587	188.301	304.02	481.347	394.362	202.4	92.3501	30.0124
752.116	-2.68027	21.6156	102.584	199.296	325.005	477.313	368.352	201.393	87.3449	27.0065
752.167	-3.08357	52.6122	120.581	174.29	305.99	475.279	390.341	179.387	81.3397	21.2007
752.219	-3.28688	44.6087	98.5782	195.284	290.975	445.245	402.33	193.38	85.3345	20.1949
752.27	-3.69018	39.6052	124.575	215.278	304.96	452.211	367.32	204.374	95.3294	18.3891
752.321	-1.69349	14.6018	126.572	178.273	307.946	478.178	348.309	201.367	84.3242	16.7833
752.373	-6.09679	54.5983	127.569	216.267	301.931	484.144	379.298	211.361	66.319	17.7775
752.424	-7.1001	38.5948	126.566	191.261	292.916	445.11	346.288	202.354	105.314	25.1716
752.475	-1.9034	42.5913	105.563	214.255	334.901	434.076	368.277	207.347	83.3087	27.7658
752.527	-0.50669	37.5879	112.56	202.25	325.886	465.042	373.267	192.341	80.3035	24.76
752.578	-2.70999	49.5844	127.557	193.244	337.871	474.008	359.256	203.334	92.2983	22.3542
752.63	-2.11329	57.5809	117.554	202.238	326.857	466.974	381.245	208.328	83.2932	25.5484
752.681	2.6834	51.5775	129.551	194.232	301.842	479.94	396.235	213.321	81.288	24.1426
752.732	3.2801	53.574	112.548	179.227	310.827	431.906	359.224	184.315	74.2828	18.3368
752.784	3.2768	42.5705	140.545	181.221	314.812	489.873	354.213	208.308	84.2776	21.7309
752.835	3.0735	52.5671	137.542	189.215	290.797	455.839	391.203	204.302	88.2725	25.7251
752.887	4.6702	50.5636	114.539	167.209	272.783	470.805	366.192	198.295	86.2673	22.9193
752.938	3.4669	37.5601	148.536	181.204	306.768	478.771	347.181	187.288	65.2621	20.1135
752.989	-1.9364	50.5566	112.532	200.198	356.753	464.737	365.171	200.282	65.257	21.1077
753.041	0.06029	47.5532	120.529	207.192	312.738	455.703	386.16	192.275	92.2518	23.1019
753.092	3.05699	34.5497	114.526	189.186	292.723	436.669	369.149	214.269	98.2466	23.096
753.143	5.85369	39.5462	135.523	160.181	341.708	466.635	384.139	177.262	87.2414	22.8902
753.195	3.65039	38.5428	134.52	195.175	338.694	454.602	361.128	188.256	81.2363	23.0844
[truncated: 2,883 more rows]
