# Supplementary material for: Fluorescence-based monitoring of the pressure-induced aggregation microenvironment evolution for an AIEgen under multiple excitation channels
Source: Nat Commun. 2022 Sep 6;13:5234. doi: 10.1038/s41467-022-32968-9 (PMC9448794; doi:10.1038/s41467-022-32968-9)
Supplement: Supplementary file 2 — Source Data [file 41467_2022_32968_MOESM2_ESM.zip › Source Data/Supplementary Information/Supplementary Figure 13/Supplementary Figure 13i.xls]

## Sheet: Sheet1
pressure	P+ intensity	pressure	P- intensity
0	0	11.6	665
0.3	0	10.4	624
2.2	0	9.4	521
3.9	0	8.1	522
4.8	85	7.4	449
5.6	178	6.9	421
6.5	195	6.2	289
7.2	294	4.2	260
9.8	440	3.4	132
11.6	665	1.4	73
		0	60
