# Supplementary material for: Fluorescence-based monitoring of the pressure-induced aggregation microenvironment evolution for an AIEgen under multiple excitation channels
Source: Nat Commun. 2022 Sep 6;13:5234. doi: 10.1038/s41467-022-32968-9 (PMC9448794; doi:10.1038/s41467-022-32968-9)
Supplement: Supplementary file 2 — Source Data [file 41467_2022_32968_MOESM2_ESM.zip › Source Data/Supplementary Information/Supplementary Figure 3.xls]

## Sheet: Sheet1
E (eV)	Intensity			fit line
4.13333	1.09284		2.88	0
4.06557	1.12938		2.98795	0.88567
4	1.23665		2.98806	0.88663
3.93651	1.12953		2.98818	0.88758
3.875	1.22754		2.98829	0.88853
3.81538	1.20435		2.9884	0.88949
3.75758	1.24267		2.98851	0.89044
3.70149	1.40307		2.98862	0.89139
3.64706	1.49597		2.98874	0.89234
3.5942	1.64607		2.98885	0.8933
3.54286	1.6022		2.98896	0.89425
3.49296	1.68353		2.98907	0.8952
3.44444	1.70472		2.98919	0.89616
3.39726	1.68184		2.9893	0.89711
3.35135	1.78064		2.98941	0.89806
3.30667	1.85372		2.98952	0.89902
3.26316	1.95572		2.98963	0.89997
3.22078	1.94197		2.98975	0.90092
3.17949	1.98198		2.98986	0.90188
3.13924	2.02414		2.98997	0.90283
3.1	1.84378		2.99008	0.90378
3.06173	1.50467		2.9902	0.90473
3.02439	1.19307		2.99031	0.90569
2.98795	0.8899		2.99042	0.90664
2.95238	0.64886		2.99053	0.90759
2.91765	0.45422		2.99064	0.90855
2.88372	0.33281		2.99076	0.9095
2.85057	0.27878		2.99087	0.91045
2.81818	0.25897		2.99098	0.91141
2.78652	0.25653		2.99109	0.91236
2.75556	0.25458		2.9912	0.91331
2.72527	0.25714		2.99132	0.91427
2.69565	0.2646		2.99143	0.91522
2.66667	0.27137		2.99154	0.91617
2.6383	0.27281		2.99165	0.91713
2.61053	0.26662		2.99177	0.91808
2.58333	0.27048		2.99188	0.91903
2.5567	0.27123		2.99199	0.91998
2.53061	0.27394		2.9921	0.92094
2.50505	0.27287		2.99221	0.92189
2.48	0.2697		2.99233	0.92284
2.45545	0.26891		2.99244	0.9238
2.43137	0.26879		2.99255	0.92475
2.40777	0.27105		2.99266	0.9257
2.38462	0.26911		2.99277	0.92666
2.3619	0.2718		2.99289	0.92761
2.33962	0.27105		2.993	0.92856
2.31776	0.27094		2.99311	0.92952
2.2963	0.2712		2.99322	0.93047
2.27523	0.27249		2.99334	0.93142
2.25455	0.27184		2.99345	0.93237
2.23423	0.27178		2.99356	0.93333
2.21429	0.26907		2.99367	0.93428
2.19469	0.27086		2.99378	0.93523
2.17544	0.26909		2.9939	0.93619
2.15652	0.26899		2.99401	0.93714
2.13793	0.26973		2.99412	0.93809
2.11966	0.26857		2.99423	0.93905
2.10169	0.26828		2.99434	0.94
2.08403	0.2645		2.99446	0.94095
2.06667	0.26173		2.99457	0.94191
2.04959	0.26131		2.99468	0.94286
2.03279	0.25697		2.99479	0.94381
2.01626	0.25596		2.99491	0.94477
2	0.25303		2.99502	0.94572
1.984	0.25225		2.99513	0.94667
1.96825	0.24979		2.99524	0.94762
1.95276	0.24994		2.99535	0.94858
1.9375	0.24747		2.99547	0.94953
1.92248	0.24946		2.99558	0.95048
1.90769	0.24373		2.99569	0.95144
1.89313	0.244		2.9958	0.95239
1.87879	0.24177		2.99592	0.95334
1.86466	0.23748		2.99603	0.9543
1.85075	0.23484		2.99614	0.95525
1.83704	0.23006		2.99625	0.9562
1.82353	0.22887		2.99636	0.95716
1.81022	0.22299		2.99648	0.95811
1.7971	0.22071		2.99659	0.95906
1.78417	0.21985		2.9967	0.96001
1.77143	0.21731		2.99681	0.96097
1.75887	0.21546		2.99692	0.96192
1.74648	0.21646		2.99704	0.96287
1.73427	0.21254		2.99715	0.96383
1.72222	0.21444		2.99726	0.96478
1.71034	0.20755		2.99737	0.96573
1.69863	0.20362		2.99749	0.96669
1.68707	0.20467		2.9976	0.96764
1.67568	0.20328		2.99771	0.96859
1.66443	0.20117		2.99782	0.96955
1.65333	0.19913		2.99793	0.9705
1.64238	0.19525		2.99805	0.97145
1.63158	0.19369		2.99816	0.97241
1.62092	0.18941		2.99827	0.97336
1.61039	0.18441		2.99838	0.97431
1.6	0.18441		2.99849	0.97526
1.58974	0.18508		2.99861	0.97622
1.57962	0.18108		2.99872	0.97717
1.56962	0.17917		2.99883	0.97812
1.55975	0.18087		2.99894	0.97908
1.55	0.18149		2.99906	0.98003
1.54037	0.1782		2.99917	0.98098
1.53086	0.17842		2.99928	0.98194
1.52147	0.17772		2.99939	0.98289
1.5122	0.1744		2.9995	0.98384
1.50303	0.17531		2.99962	0.9848
1.49398	0.17586		2.99973	0.98575
1.48503	0.17047		2.99984	0.9867
1.47619	0.17034		2.99995	0.98765
1.46746	0.16872		3.00007	0.98861
1.45882	0.16568		3.00018	0.98956
1.45029	0.16645		3.00029	0.99051
1.44186	0.16912		3.0004	0.99147
1.43353	0.16864		3.00051	0.99242
1.42529	0.16234		3.00063	0.99337
1.41714	0.16279		3.00074	0.99433
1.40909	0.16842		3.00085	0.99528
1.40113	0.165		3.00096	0.99623
1.39326	0.15969		3.00107	0.99719
1.38547	0.16405		3.00119	0.99814
1.37778	0.16696		3.0013	0.99909
1.37017	0.16806		3.00141	1.00005
1.36264	0.1691		3.00152	1.001
1.35519	0.16442		3.00164	1.00195
1.34783	0.16785		3.00175	1.0029
1.34054	0.17805		3.00186	1.00386
1.33333	0.17277		3.00197	1.00481
1.3262	0.17006		3.00208	1.00576
1.31915	0.17671		3.0022	1.00672
1.31217	0.17651		3.00231	1.00767
1.30526	0.18268		3.00242	1.00862
1.29843	0.18103		3.00253	1.00958
1.29167	0.1726		3.00264	1.01053
1.28497	0.18185		3.00276	1.01148
1.27835	0.18342		3.00287	1.01244
1.27179	0.18349		3.00298	1.01339
1.26531	0.18228		3.00309	1.01434
1.25888	0.17564		3.00321	1.01529
1.25253	0.17961		3.00332	1.01625
1.24623	0.18487		3.00343	1.0172
1.24	0.18484		3.00354	1.01815
1.23383	0.17891		3.00365	1.01911
1.22772	0.17627		3.00377	1.02006
1.22167	0.17497		3.00388	1.02101
1.21569	0.1825		3.00399	1.02197
1.20976	0.1833		3.0041	1.02292
1.20388	0.17853		3.00422	1.02387
1.19807	0.17246		3.00433	1.02483
1.19231	0.17042		3.00444	1.02578
1.1866	0.17608		3.00455	1.02673
1.18095	0.18072		3.00466	1.02769
1.17536	0.18043		3.00478	1.02864
1.16981	0.17309		3.00489	1.02959
1.16432	0.16809		3.005	1.03054
1.15888	0.16697		3.00511	1.0315
1.15349	0.17461		3.00522	1.03245
1.14815	0.17901		3.00534	1.0334
1.14286	0.17773		3.00545	1.03436
1.13761	0.17245		3.00556	1.03531
1.13242	0.16725		3.00567	1.03626
1.12727	0.16706		3.00579	1.03722
			3.0059	1.03817
			3.00601	1.03912
			3.00612	1.04008
			3.00623	1.04103
			3.00635	1.04198
			3.00646	1.04293
			3.00657	1.04389
			3.00668	1.04484
			3.00679	1.04579
			3.00691	1.04675
			3.00702	1.0477
			3.00713	1.04865
			3.00724	1.04961
			3.00736	1.05056
			3.00747	1.05151
			3.00758	1.05247
			3.00769	1.05342
			3.0078	1.05437
			3.00792	1.05533
			3.00803	1.05628
			3.00814	1.05723
			3.00825	1.05818
			3.00836	1.05914
			3.00848	1.06009
			3.00859	1.06104
			3.0087	1.062
			3.00881	1.06295
			3.00893	1.0639
			3.00904	1.06486
			3.00915	1.06581
			3.00926	1.06676
			3.00937	1.06772
			3.00949	1.06867
			3.0096	1.06962
			3.00971	1.07057
			3.00982	1.07153
			3.00994	1.07248
			3.01005	1.07343
			3.01016	1.07439
			3.01027	1.07534
			3.01038	1.07629
			3.0105	1.07725
			3.01061	1.0782
			3.01072	1.07915
			3.01083	1.08011
			3.01094	1.08106
			3.01106	1.08201
			3.01117	1.08296
			3.01128	1.08392
			3.01139	1.08487
			3.01151	1.08582
			3.01162	1.08678
			3.01173	1.08773
			3.01184	1.08868
			3.01195	1.08964
			3.01207	1.09059
			3.01218	1.09154
			3.01229	1.0925
			3.0124	1.09345
			3.01251	1.0944
			3.01263	1.09536
			3.01274	1.09631
			3.01285	1.09726
			3.01296	1.09821
			3.01308	1.09917
			3.01319	1.10012
			3.0133	1.10107
			3.01341	1.10203
			3.01352	1.10298
			3.01364	1.10393
			3.01375	1.10489
			3.01386	1.10584
			3.01397	1.10679
			3.01409	1.10775
			3.0142	1.1087
			3.01431	1.10965
			3.01442	1.1106
			3.01453	1.11156
			3.01465	1.11251
			3.01476	1.11346
			3.01487	1.11442
			3.01498	1.11537
			3.01509	1.11632
			3.01521	1.11728
			3.01532	1.11823
			3.01543	1.11918
			3.01554	1.12014
			3.01566	1.12109
			3.01577	1.12204
			3.01588	1.123
			3.01599	1.12395
			3.0161	1.1249
			3.01622	1.12585
			3.01633	1.12681
			3.01644	1.12776
			3.01655	1.12871
			3.01666	1.12967
			3.01678	1.13062
			3.01689	1.13157
			3.017	1.13253
			3.01711	1.13348
			3.01723	1.13443
			3.01734	1.13539
			3.01745	1.13634
			3.01756	1.13729
			3.01767	1.13824
			3.01779	1.1392
			3.0179	1.14015
			3.01801	1.1411
			3.01812	1.14206
			3.01824	1.14301
			3.01835	1.14396
			3.01846	1.14492
			3.01857	1.14587
			3.01868	1.14682
			3.0188	1.14778
			3.01891	1.14873
			3.01902	1.14968
			3.01913	1.15064
			3.01924	1.15159
			3.01936	1.15254
			3.01947	1.15349
			3.01958	1.15445
			3.01969	1.1554
			3.01981	1.15635
			3.01992	1.15731
			3.02003	1.15826
			3.02014	1.15921
			3.02025	1.16017
			3.02037	1.16112
			3.02048	1.16207
			3.02059	1.16303
			3.0207	1.16398
			3.02081	1.16493
			3.02093	1.16588
			3.02104	1.16684
			3.02115	1.16779
			3.02126	1.16874
			3.02138	1.1697
			3.02149	1.17065
			3.0216	1.1716
			3.02171	1.17256
			3.02182	1.17351
			3.02194	1.17446
			3.02205	1.17542
			3.02216	1.17637
			3.02227	1.17732
			3.02239	1.17828
			3.0225	1.17923
			3.02261	1.18018
			3.02272	1.18113
			3.02283	1.18209
			3.02295	1.18304
			3.02306	1.18399
			3.02317	1.18495
			3.02328	1.1859
			3.02339	1.18685
			3.02351	1.18781
			3.02362	1.18876
			3.02373	1.18971
			3.02384	1.19067
			3.02396	1.19162
			3.02407	1.19257
			3.02418	1.19352
			3.02429	1.19448
			3.0244	1.19543
			3.02452	1.19638
			3.02463	1.19734
			3.02474	1.19829
			3.02485	1.19924
			3.02496	1.2002
			3.02508	1.20115
			3.02519	1.2021
			3.0253	1.20306
			3.02541	1.20401
			3.02553	1.20496
			3.02564	1.20592
			3.02575	1.20687
			3.02586	1.20782
			3.02597	1.20877
			3.02609	1.20973
			3.0262	1.21068
			3.02631	1.21163
			3.02642	1.21259
			3.02653	1.21354
			3.02665	1.21449
			3.02676	1.21545
			3.02687	1.2164
			3.02698	1.21735
			3.0271	1.21831
			3.02721	1.21926
			3.02732	1.22021
			3.02743	1.22116
			3.02754	1.22212
			3.02766	1.22307
			3.02777	1.22402
			3.02788	1.22498
			3.02799	1.22593
			3.02811	1.22688
			3.02822	1.22784
			3.02833	1.22879
			3.02844	1.22974
			3.02855	1.2307
			3.02867	1.23165
			3.02878	1.2326
			3.02889	1.23356
			3.029	1.23451
			3.02911	1.23546
			3.02923	1.23641
			3.02934	1.23737
			3.02945	1.23832
			3.02956	1.23927
			3.02968	1.24023
			3.02979	1.24118
			3.0299	1.24213
			3.03001	1.24309
			3.03012	1.24404
			3.03024	1.24499
			3.03035	1.24595
			3.03046	1.2469
			3.03057	1.24785
			3.03068	1.2488
			3.0308	1.24976
			3.03091	1.25071
			3.03102	1.25166
			3.03113	1.25262
			3.03125	1.25357
			3.03136	1.25452
			3.03147	1.25548
			3.03158	1.25643
			3.03169	1.25738
			3.03181	1.25834
			3.03192	1.25929
			3.03203	1.26024
			3.03214	1.2612
			3.03226	1.26215
			3.03237	1.2631
			3.03248	1.26405
			3.03259	1.26501
			3.0327	1.26596
			3.03282	1.26691
			3.03293	1.26787
			3.03304	1.26882
			3.03315	1.26977
			3.03326	1.27073
			3.03338	1.27168
			3.03349	1.27263
			3.0336	1.27359
			3.03371	1.27454
			3.03383	1.27549
			3.03394	1.27644
			3.03405	1.2774
			3.03416	1.27835
			3.03427	1.2793
			3.03439	1.28026
			3.0345	1.28121
			3.03461	1.28216
			3.03472	1.28312
			3.03483	1.28407
			3.03495	1.28502
			3.03506	1.28598
			3.03517	1.28693
			3.03528	1.28788
			3.0354	1.28883
			3.03551	1.28979
			3.03562	1.29074
			3.03573	1.29169
			3.03584	1.29265
			3.03596	1.2936
			3.03607	1.29455
			3.03618	1.29551
			3.03629	1.29646
			3.03641	1.29741
			3.03652	1.29837
			3.03663	1.29932
			3.03674	1.30027
			3.03685	1.30123
			3.03697	1.30218
			3.03708	1.30313
			3.03719	1.30408
			3.0373	1.30504
			3.03741	1.30599
			3.03753	1.30694
			3.03764	1.3079
			3.03775	1.30885
			3.03786	1.3098
			3.03798	1.31076
			3.03809	1.31171
			3.0382	1.31266
			3.03831	1.31362
			3.03842	1.31457
			3.03854	1.31552
			3.03865	1.31647
			3.03876	1.31743
			3.03887	1.31838
			3.03898	1.31933
			3.0391	1.32029
			3.03921	1.32124
			3.03932	1.32219
			3.03943	1.32315
			3.03955	1.3241
			3.03966	1.32505
			3.03977	1.32601
			3.03988	1.32696
			3.03999	1.32791
			3.04011	1.32887
			3.04022	1.32982
			3.04033	1.33077
			3.04044	1.33172
			3.04056	1.33268
			3.04067	1.33363
			3.04078	1.33458
			3.04089	1.33554
			3.041	1.33649
			3.04112	1.33744
			3.04123	1.3384
			3.04134	1.33935
			3.04145	1.3403
			3.04156	1.34126
			3.04168	1.34221
			3.04179	1.34316
			3.0419	1.34411
			3.04201	1.34507
			3.04213	1.34602
			3.04224	1.34697
			3.04235	1.34793
			3.04246	1.34888
			3.04257	1.34983
			3.04269	1.35079
			3.0428	1.35174
			3.04291	1.35269
			3.04302	1.35365
			3.04313	1.3546
			3.04325	1.35555
			3.04336	1.35651
			3.04347	1.35746
			3.04358	1.35841
			3.0437	1.35936
			3.04381	1.36032
			3.04392	1.36127
			3.04403	1.36222
			3.04414	1.36318
			3.04426	1.36413
			3.04437	1.36508
			3.04448	1.36604
			3.04459	1.36699
			3.0447	1.36794
			3.04482	1.3689
			3.04493	1.36985
			3.04504	1.3708
			3.04515	1.37175
			3.04527	1.37271
			3.04538	1.37366
			3.04549	1.37461
			3.0456	1.37557
			3.04571	1.37652
			3.04583	1.37747
			3.04594	1.37843
			3.04605	1.37938
			3.04616	1.38033
			3.04628	1.38129
			3.04639	1.38224
			3.0465	1.38319
			3.04661	1.38415
			3.04672	1.3851
			3.04684	1.38605
			3.04695	1.387
			3.04706	1.38796
			3.04717	1.38891
			3.04728	1.38986
			3.0474	1.39082
			3.04751	1.39177
			3.04762	1.39272
			3.04773	1.39368
			3.04785	1.39463
			3.04796	1.39558
			3.04807	1.39654
			3.04818	1.39749
			3.04829	1.39844
			3.04841	1.39939
			3.04852	1.40035
			3.04863	1.4013
			3.04874	1.40225
			3.04885	1.40321
			3.04897	1.40416
			3.04908	1.40511
			3.04919	1.40607
			3.0493	1.40702
			3.04942	1.40797
			3.04953	1.40893
			3.04964	1.40988
			3.04975	1.41083
			3.04986	1.41179
			3.04998	1.41274
			3.05009	1.41369
			3.0502	1.41464
			3.05031	1.4156
			3.05043	1.41655
			3.05054	1.4175
			3.05065	1.41846
			3.05076	1.41941
			3.05087	1.42036
			3.05099	1.42132
			3.0511	1.42227
			3.05121	1.42322
			3.05132	1.42418
			3.05143	1.42513
			3.05155	1.42608
			3.05166	1.42703
			3.05177	1.42799
			3.05188	1.42894
			3.052	1.42989
			3.05211	1.43085
			3.05222	1.4318
			3.05233	1.43275
			3.05244	1.43371
			3.05256	1.43466
			3.05267	1.43561
			3.05278	1.43657
			3.05289	1.43752
			3.053	1.43847
			3.05312	1.43943
			3.05323	1.44038
			3.05334	1.44133
			3.05345	1.44228
			3.05357	1.44324
			3.05368	1.44419
			3.05379	1.44514
			3.0539	1.4461
			3.05401	1.44705
			3.05413	1.448
			3.05424	1.44896
			3.05435	1.44991
			3.05446	1.45086
			3.05458	1.45182
			3.05469	1.45277
			3.0548	1.45372
			3.05491	1.45467
			3.05502	1.45563
			3.05514	1.45658
			3.05525	1.45753
			3.05536	1.45849
			3.05547	1.45944
			3.05558	1.46039
			3.0557	1.46135
			3.05581	1.4623
			3.05592	1.46325
			3.05603	1.46421
			3.05615	1.46516
			3.05626	1.46611
			3.05637	1.46706
			3.05648	1.46802
			3.05659	1.46897
			3.05671	1.46992
			3.05682	1.47088
			3.05693	1.47183
			3.05704	1.47278
			3.05715	1.47374
			3.05727	1.47469
			3.05738	1.47564
			3.05749	1.4766
			3.0576	1.47755
			3.05772	1.4785
			3.05783	1.47946
			3.05794	1.48041
			3.05805	1.48136
			3.05816	1.48231
			3.05828	1.48327
			3.05839	1.48422
			3.0585	1.48517
			3.05861	1.48613
			3.05872	1.48708
			3.05884	1.48803
			3.05895	1.48899
			3.05906	1.48994
			3.05917	1.49089
			3.05929	1.49185
			3.0594	1.4928
			3.05951	1.49375
			3.05962	1.4947
			3.05973	1.49566
			3.05985	1.49661
			3.05996	1.49756
			3.06007	1.49852
			3.06018	1.49947
			3.0603	1.50042
			3.06041	1.50138
			3.06052	1.50233
			3.06063	1.50328
			3.06074	1.50424
			3.06086	1.50519
			3.06097	1.50614
			3.06108	1.5071
			3.06119	1.50805
			3.0613	1.509
			3.06142	1.50995
			3.06153	1.51091
			3.06164	1.51186
			3.06175	1.51281
			3.06187	1.51377
			3.06198	1.51472
			3.06209	1.51567
			3.0622	1.51663
			3.06231	1.51758
			3.06243	1.51853
			3.06254	1.51949
			3.06265	1.52044
			3.06276	1.52139
			3.06287	1.52234
			3.06299	1.5233
			3.0631	1.52425
			3.06321	1.5252
			3.06332	1.52616
			3.06344	1.52711
			3.06355	1.52806
			3.06366	1.52902
			3.06377	1.52997
			3.06388	1.53092
			3.064	1.53188
			3.06411	1.53283
			3.06422	1.53378
			3.06433	1.53474
			3.06445	1.53569
			3.06456	1.53664
			3.06467	1.53759
			3.06478	1.53855
			3.06489	1.5395
			3.06501	1.54045
			3.06512	1.54141
			3.06523	1.54236
			3.06534	1.54331
			3.06545	1.54427
			3.06557	1.54522
			3.06568	1.54617
			3.06579	1.54713
			3.0659	1.54808
			3.06602	1.54903
			3.06613	1.54998
			3.06624	1.55094
			3.06635	1.55189
			3.06646	1.55284
			3.06658	1.5538
			3.06669	1.55475
			3.0668	1.5557
			3.06691	1.55666
			3.06702	1.55761
			3.06714	1.55856
			3.06725	1.55952
			3.06736	1.56047
			3.06747	1.56142
			3.06759	1.56238
			3.0677	1.56333
			3.06781	1.56428
			3.06792	1.56523
			3.06803	1.56619
			3.06815	1.56714
			3.06826	1.56809
			3.06837	1.56905
			3.06848	1.57
			3.0686	1.57095
			3.06871	1.57191
			3.06882	1.57286
			3.06893	1.57381
			3.06904	1.57477
			3.06916	1.57572
			3.06927	1.57667
			3.06938	1.57762
			3.06949	1.57858
			3.0696	1.57953
			3.06972	1.58048
			3.06983	1.58144
			3.06994	1.58239
			3.07005	1.58334
			3.07017	1.5843
			3.07028	1.58525
			3.07039	1.5862
			3.0705	1.58716
			3.07061	1.58811
			3.07073	1.58906
			3.07084	1.59002
			3.07095	1.59097
			3.07106	1.59192
			3.07117	1.59287
			3.07129	1.59383
			3.0714	1.59478
			3.07151	1.59573
			3.07162	1.59669
			3.07174	1.59764
			3.07185	1.59859
			3.07196	1.59955
			3.07207	1.6005
			3.07218	1.60145
			3.0723	1.60241
			3.07241	1.60336
			3.07252	1.60431
			3.07263	1.60526
			3.07275	1.60622
			3.07286	1.60717
			3.07297	1.60812
			3.07308	1.60908
			3.07319	1.61003
			3.07331	1.61098
			3.07342	1.61194
			3.07353	1.61289
			3.07364	1.61384
			3.07375	1.6148
			3.07387	1.61575
			3.07398	1.6167
			3.07409	1.61766
			3.0742	1.61861
			3.07432	1.61956
			3.07443	1.62051
			3.07454	1.62147
			3.07465	1.62242
			3.07476	1.62337
			3.07488	1.62433
			3.07499	1.62528
			3.0751	1.62623
			3.07521	1.62719
			3.07532	1.62814
			3.07544	1.62909
			3.07555	1.63005
			3.07566	1.631
			3.07577	1.63195
			3.07589	1.6329
			3.076	1.63386
			3.07611	1.63481
			3.07622	1.63576
			3.07633	1.63672
			3.07645	1.63767
			3.07656	1.63862
			3.07667	1.63958
			3.07678	1.64053
			3.07689	1.64148
			3.07701	1.64244
			3.07712	1.64339
			3.07723	1.64434
			3.07734	1.6453
			3.07746	1.64625
			3.07757	1.6472
			3.07768	1.64815
			3.07779	1.64911
			3.0779	1.65006
			3.07802	1.65101
			3.07813	1.65197
			3.07824	1.65292
			3.07835	1.65387
			3.07847	1.65483
			3.07858	1.65578
			3.07869	1.65673
			3.0788	1.65769
			3.07891	1.65864
			3.07903	1.65959
			3.07914	1.66054
			3.07925	1.6615
			3.07936	1.66245
			3.07947	1.6634
			3.07959	1.66436
			3.0797	1.66531
			3.07981	1.66626
			3.07992	1.66722
			3.08004	1.66817
			3.08015	1.66912
			3.08026	1.67008
			3.08037	1.67103
			3.08048	1.67198
			3.0806	1.67293
			3.08071	1.67389
			3.08082	1.67484
			3.08093	1.67579
			3.08104	1.67675
			3.08116	1.6777
			3.08127	1.67865
			3.08138	1.67961
			3.08149	1.68056
			3.08161	1.68151
			3.08172	1.68247
			3.08183	1.68342
			3.08194	1.68437
			3.08205	1.68533
			3.08217	1.68628
			3.08228	1.68723
			3.08239	1.68818
			3.0825	1.68914
			3.08262	1.69009
			3.08273	1.69104
			3.08284	1.692
			3.08295	1.69295
			3.08306	1.6939
			3.08318	1.69486
			3.08329	1.69581
			3.0834	1.69676
			3.08351	1.69772
			3.08362	1.69867
			3.08374	1.69962
			3.08385	1.70057
			3.08396	1.70153
			3.08407	1.70248
			3.08419	1.70343
			3.0843	1.70439
			3.08441	1.70534
			3.08452	1.70629
			3.08463	1.70725
			3.08475	1.7082
			3.08486	1.70915
			3.08497	1.71011
			3.08508	1.71106
			3.08519	1.71201
			3.08531	1.71297
			3.08542	1.71392
			3.08553	1.71487
			3.08564	1.71582
			3.08576	1.71678
			3.08587	1.71773
			3.08598	1.71868
			3.08609	1.71964
			3.0862	1.72059
			3.08632	1.72154
			3.08643	1.7225
			3.08654	1.72345
			3.08665	1.7244
			3.08677	1.72536
			3.08688	1.72631
			3.08699	1.72726
			3.0871	1.72821
			3.08721	1.72917
			3.08733	1.73012
			3.08744	1.73107
			3.08755	1.73203
			3.08766	1.73298
			3.08777	1.73393
			3.08789	1.73489
			3.088	1.73584
			3.08811	1.73679
			3.08822	1.73775
			3.08834	1.7387
			3.08845	1.73965
			3.08856	1.74061
			3.08867	1.74156
			3.08878	1.74251
			3.0889	1.74346
			3.08901	1.74442
			3.08912	1.74537
			3.08923	1.74632
			3.08934	1.74728
			3.08946	1.74823
			3.08957	1.74918
			3.08968	1.75014
			3.08979	1.75109
			3.08991	1.75204
			3.09002	1.753
			3.09013	1.75395
			3.09024	1.7549
			3.09035	1.75585
			3.09047	1.75681
			3.09058	1.75776
			3.09069	1.75871
			3.0908	1.75967
			3.09092	1.76062
			3.09103	1.76157
			3.09114	1.76253
			3.09125	1.76348
			3.09136	1.76443
			3.09148	1.76539
			3.09159	1.76634
			3.0917	1.76729
			3.09181	1.76825
			3.09192	1.7692
			3.09204	1.77015
			3.09215	1.7711
			3.09226	1.77206
			3.09237	1.77301
			3.09249	1.77396
			3.0926	1.77492
			3.09271	1.77587
			3.09282	1.77682
			3.09293	1.77778
			3.09305	1.77873
			3.09316	1.77968
			3.09327	1.78064
			3.09338	1.78159
			3.09349	1.78254
			3.09361	1.78349
			3.09372	1.78445
			3.09383	1.7854
			3.09394	1.78635
			3.09406	1.78731
			3.09417	1.78826
			3.09428	1.78921
			3.09439	1.79017
			3.0945	1.79112
			3.09462	1.79207
			3.09473	1.79303
			3.09484	1.79398
			3.09495	1.79493
			3.09506	1.79589
			3.09518	1.79684
			3.09529	1.79779
			3.0954	1.79874
			3.09551	1.7997
			3.09563	1.80065
			3.09574	1.8016
			3.09585	1.80256
			3.09596	1.80351
			3.09607	1.80446
			3.09619	1.80542
			3.0963	1.80637
			3.09641	1.80732
			3.09652	1.80828
			3.09664	1.80923
			3.09675	1.81018
			3.09686	1.81113
			3.09697	1.81209
			3.09708	1.81304
			3.0972	1.81399
			3.09731	1.81495
			3.09742	1.8159
			3.09753	1.81685
			3.09764	1.81781
			3.09776	1.81876
			3.09787	1.81971
			3.09798	1.82067
			3.09809	1.82162
			3.09821	1.82257
			3.09832	1.82353
			3.09843	1.82448
			3.09854	1.82543
			3.09865	1.82638
			3.09877	1.82734
			3.09888	1.82829
			3.09899	1.82924
			3.0991	1.8302
			3.09921	1.83115
			3.09933	1.8321
			3.09944	1.83306
			3.09955	1.83401
			3.09966	1.83496
			3.09978	1.83592
			3.09989	1.83687
			3.1	1.83782
