# Supplementary material for: Fluorescence-based monitoring of the pressure-induced aggregation microenvironment evolution for an AIEgen under multiple excitation channels
Source: Nat Commun. 2022 Sep 6;13:5234. doi: 10.1038/s41467-022-32968-9 (PMC9448794; doi:10.1038/s41467-022-32968-9)
Supplement: Supplementary file 2 — Source Data [file 41467_2022_32968_MOESM2_ESM.zip › Source Data/Supplementary Information/Supplementary Figure 4/Supplementary Figure 4a.xls]

## Sheet: Sheet1
2-theta	exper	cal	diff	2-theta	peak
	--	--	--		-70
	--	--	--		-70
3.62767	5.1355	41.423	-152.308	3.56031	-70
3.65277	6.1308	16.8486	-126.738	3.59377	-70
3.67787	7.09186	5.45734	-114.386	4.31008	-70
3.70297	13.5548	1.63019	-104.096	4.36851	-70
3.72807	18.1125	0.62909	-98.5368	4.95802	-70
3.75317	19.8649	0.37872	-96.534	5.01117	-70
3.77827	-2.85339	0.28699	-119.161	5.03501	-70
3.80337	-5.96008	0	-121.98	5.15857	-70
3.82847	2.82513	0	-113.195	6.08482	-70
3.85356	1.94849	0	-114.072	6.24942	-70
3.87866	-5.85266	0	-121.873	6.59136	-70
3.90376	-2.92566	0	-118.946	6.62764	-70
3.92886	3.39856	0	-112.622	6.7059	-70
3.95396	9.96106	0	-106.059	6.74156	-70
3.97906	-4.41046	0	-120.431	7.05415	-70
4.00416	-9.8725	0	-125.893	7.12336	-70
4.02926	-17.4223	0.08814	-133.531	7.19038	-70
4.05436	-10.782	0.10553	-126.908	7.47783	-70
4.07946	-12.991	0.12872	-129.14	7.51172	-70
4.10456	4.20636	0.16296	-111.977	7.85202	-70
4.12965	-0.31952	0.23456	-116.574	7.90348	-70
4.15475	-0.82513	0.48248	-117.328	7.89773	-70
4.17985	-0.35443	1.47156	-117.846	7.94993	-70
4.20495	-3.09485	4.78302	-123.898	7.91865	-70
4.23005	16.6983	13.087	-112.409	8.01008	-70
4.25515	33.0449	27.8687	-110.844	8.10677	-70
4.28025	32.5183	45.169	-128.671	8.15106	-70
4.30535	81.7371	55.1674	-89.4506	8.23465	-70
4.33045	88.8684	50.3804	-77.5323	8.50791	-70
4.35555	47.2065	34.5453	-103.359	8.60931	-70
4.38064	16.3348	17.9558	-117.641	8.62557	-70
4.40574	6.76135	7.17969	-116.439	8.65105	-70
4.43084	2.78796	2.31873	-115.551	8.74267	-70
4.45594	-12.785	0.71204	-129.517	8.84242	-70
4.48104	-2.65851	0.2915	-118.97	8.88307	-70
4.50614	-5.4339	0.18237	-121.637	8.99074	-70
4.53124	-1.03577	0.13977	-117.196	9.01742	-70
4.55634	-3.21967	0	-119.24	9.07521	-70
4.58144	-4.38104	0	-120.401	9.10164	-70
4.60653	-9.82477	0	-125.845	9.68431	-70
4.63163	-3.15906	0	-119.179	9.81483	-70
4.65673	-11.7159	0	-127.736	9.75849	-70
4.68183	-6.74951	0	-122.77	9.88804	-70
4.70693	-4.12158	0	-120.142	9.92464	-70
4.73203	-3.62579	0.02991	-119.676	10.0312	-70
4.75713	-4.15265	0.13861	-120.312	10.0791	-70
4.78223	-0.25049	0.16699	-116.438	10.2588	-70
4.80733	0.14081	0.20654	-116.086	10.3269	-70
4.83243	2.68127	0.27545	-113.614	10.4798	-70
4.85752	4.69055	0.49805	-111.828	10.5351	-70
4.88262	1.37408	1.21387	-115.86	10.5625	-70
4.90772	7.70941	3.71759	-112.028	10.5966	-70
4.93282	18.0804	10.7206	-108.66	10.6933	-70
4.95792	15.257	25.3993	-126.163	10.7537	-70
4.98302	38.2404	47.3213	-125.101	10.7872	-70
5.00812	79.8732	68.3252	-104.472	10.8255	-70
5.03322	94.2219	76.0103	-97.8087	10.7941	-70
5.05832	76.6239	65.7711	-105.167	10.8699	-70
5.08342	23.4892	46.9995	-139.53	10.9151	-70
5.10851	21.676	32.5868	-126.931	10.877	-70
5.13361	18.9474	26.6251	-123.698	10.9004	-70
5.15871	13.73	24.1238	-126.414	11.1479	-70
5.18381	13.8481	19.5209	-121.693	11.173	-70
5.20891	14.0988	12.6466	-114.568	11.1748	-70
5.23401	7.0661	6.41321	-115.367	11.1856	-70
5.25911	11.4045	2.56738	-107.183	11.216	-70
5.28421	11.6002	0.77875	-105.199	11.2626	-70
5.30931	6.86414	0.24951	-109.406	11.2339	-70
5.33441	-1.59387	0.11023	-117.724	11.419	-70
5.35951	0.508	0.07208	-115.584	11.3584	-70
5.3846	4.09863	0	-111.922	11.4572	-70
5.4097	1.48553	0	-114.535	11.503	-70
5.4348	5.89832	0	-110.122	11.568	-70
5.4599	-1.43384	0	-117.454	11.5201	-70
5.485	4.21863	0	-111.802	11.6303	-70
5.5101	2.9317	0	-113.089	11.6953	-70
5.5352	4.91589	0	-111.104	11.6983	-70
5.5603	0.60352	0	-115.417	11.7851	-70
5.5854	2.56799	0	-113.452	11.7774	-70
5.6105	0.42151	0	-115.599	11.9542	-70
5.63559	11.3284	0	-104.692	11.9709	-70
5.66069	-3.41864	0	-119.439	11.991	-70
5.68579	1.87921	0	-114.141	12.0347	-70
5.71089	2.83069	0	-113.19	12.0345	-70
5.73599	-2.03284	0	-118.053	12.0547	-70
5.76109	-4.69128	0	-120.712	12.1862	-70
5.78619	2.06219	0	-113.958	12.4386	-70
5.81129	-0.86652	0.06635	-116.953	12.4773	-70
5.83639	2.28693	0.07977	-113.813	12.5168	-70
5.86149	4.30133	0.09827	-111.817	12.6576	-70
5.88658	3.70727	0.12903	-112.442	12.7428	-70
5.91168	4.94104	0.2096	-111.289	12.7051	-70
5.93678	3.2901	0.50647	-113.237	12.7733	-70
5.96188	1.84772	1.60925	-115.782	12.7806	-70
5.98698	1.64435	4.65637	-119.032	12.8215	-70
6.01208	12.2689	11.161	-114.912	12.811	-70
6.03718	14.5788	21.0314	-122.473	12.909	-70
6.06228	17.0802	30.6534	-129.593	12.9059	-70
6.08738	14.1387	34.2642	-136.146	12.9534	-70
6.11247	28.0449	29.4702	-117.445	13.0304	-70
6.13757	41.1692	20.5519	-95.403	13.1329	-70
6.16267	22.1874	14.1939	-108.027	13.167	-70
6.18777	21.3147	13.96	-108.666	13.1432	-70
6.21287	22.3633	18.3851	-112.042	13.1296	-70
6.23797	20.6004	22.5913	-118.011	13.1788	-70
6.26307	21.3229	22.1019	-116.799	13.204	-70
6.28817	12.4171	16.6709	-120.274	13.1411	-70
6.31327	5.92957	9.73151	-119.822	13.1959	-70
6.33837	3.89056	4.37567	-116.505	13.189	-70
6.36346	-0.06244	1.70373	-117.786	13.2233	-70
6.38856	0.39288	0.72613	-116.353	13.2765	-70
6.41366	4.23877	0.44757	-112.229	13.2769	-70
6.43876	-5.47101	0.44568	-121.937	13.3499	-70
6.46386	-2.23999	0.65283	-118.913	13.3947	-70
6.48896	-5.95569	1.39575	-123.372	13.4342	-70
6.51406	0.85736	3.98334	-119.146	13.377	-70
6.53916	9.81305	10.5011	-116.708	13.5059	-70
6.56426	19.4055	22.9098	-119.525	13.6019	-70
6.58936	41.2013	40.3154	-115.134	13.6462	-70
6.61445	58.3774	57.8016	-115.445	13.866	-70
6.63955	77.4107	69.6712	-108.281	13.9247	-70
6.66465	84.5482	74.191	-105.663	14.0679	-70
6.68975	88.8242	71.964	-99.1601	13.9528	-70
6.71485	65.194	61.988	-112.814	14.0163	-70
6.73995	37.5875	45.0791	-123.512	13.9767	-70
6.76505	26.4935	26.765	-116.292	14.1345	-70
6.79015	8.87567	13.1551	-120.3	14.2482	-70
6.81525	0.41278	5.44421	-121.052	14.2737	-70
6.84035	-3.15448	2.28607	-121.461	14.292	-70
6.86545	1.77008	1.42688	-115.677	14.3327	-70
6.89054	6.71497	1.67926	-110.985	14.4021	-70
6.91564	13.7397	3.83563	-106.116	14.3523	-70
6.94074	33.9282	11.4123	-93.5043	14.3701	-70
6.96584	49.85	29.9346	-96.1048	14.4086	-70
6.99094	76.2275	63.6398	-103.433	14.5259	-70
7.01604	109.856	106.994	-113.158	14.5043	-70
7.04114	117.602	141.295	-139.713	14.5838	-70
7.06624	105.274	146.392	-157.138	14.5024	-70
7.09134	96.3685	120.758	-140.41	14.5323	-70
7.11644	86.4571	82.0116	-111.575	14.5459	-70
7.14153	61.3857	47.8646	-102.499	14.5803	-70
7.16663	26.7181	25.301	-114.603	14.5886	-70
7.19173	16.4198	13.2352	-112.836	14.707	-70
7.21683	0.05969	6.89282	-122.853	14.6255	-70
7.24193	4.02789	4.02618	-116.019	14.733	-70
7.26703	3.98785	2.69861	-114.731	14.7453	-70
7.29213	7.45062	2.46643	-111.036	14.7076	-70
7.31723	6.17999	3.30341	-113.144	14.8621	-70
7.34233	35.212	8.64441	-89.4526	14.778	-70
7.36742	51.473	24.9105	-89.4577	14.8115	-70
7.39252	86.7194	63.5853	-92.8861	14.838	-70
7.41762	136.307	133.106	-112.819	14.922	-70
7.44272	198.5	223.486	-141.006	14.91	-70
7.46782	260.179	298.883	-154.724	15.0083	-70
7.49292	290.408	317.256	-142.868	14.9625	-70
7.51802	257.461	268.218	-126.777	15.0036	-70
7.54312	167.9	181.868	-129.989	14.9837	-70
7.56822	98.7698	99.7096	-116.96	14.987	-70
7.59332	54.6114	44.7927	-106.202	15.0358	-70
7.61841	30.7257	17.2759	-102.571	15.0707	-70
7.64351	13.4126	7.43512	-110.043	15.0553	-70
7.66861	5.37549	4.151	-114.796	15.1636	-70
7.69371	7.8028	3.5163	-111.734	15.1288	-70
7.71881	3.24237	3.34296	-116.121	15.1428	-70
7.74391	10.8839	5.67767	-110.814	15.279	-70
7.76901	25.8663	12.9166	-103.071	15.2018	-70
7.79411	43.3958	34.5547	-107.179	15.2177	-70
7.81921	92.4505	86.6718	-110.242	15.2523	-70
7.84431	166.807	186.953	-136.166	15.2432	-70
7.8694	284.049	335.213	-167.184	15.2681	-70
7.8945	484.13	492.891	-124.782	15.3257	-70
7.9196	607.079	589.936	-98.8772	15.3984	-70
7.9447	591.617	572.849	-97.2522	15.3974	-70
7.9698	418.009	450.986	-148.997	15.5145	-70
7.9949	257.788	288.296	-146.528	15.5165	-70
8.02	148.442	150.396	-117.974	15.4612	-70
8.0451	89.2487	64.8502	-91.6218	15.5203	-70
8.0702	44.8251	24.1102	-95.3054	15.5969	-70
8.0953	26.797	8.77722	-98.0005	15.567	-70
8.12039	14.2999	3.95184	-105.672	15.5924	-70
8.14549	1.60895	2.18689	-116.598	15.6589	-70
8.17059	0.43543	0	-115.585	15.7405	-70
8.19569	-13.4979	0	-129.518	15.8442	-70
8.22079	-11.6418	0	-127.662	15.8326	-70
8.24589	-21.703	0	-137.723	15.9377	-70
8.27099	-12.8348	0	-128.855	15.9167	-70
8.29609	-12.0609	0	-128.081	15.8747	-70
8.32119	0.42078	0	-115.599	15.9903	-70
8.34629	-2.19202	0.23852	-118.451	16.0883	-70
8.37138	-2.49139	1.13843	-119.65	16.0589	-70
8.39648	-3.32007	1.37415	-120.714	16.1353	-70
8.42158	1.51373	1.73511	-116.242	16.1334	-70
8.44668	-9.53522	2.70227	-128.258	16.1341	-70
8.47178	0.58844	5.07172	-120.504	16.2168	-70
8.49688	10.8139	12.7521	-117.958	16.2538	-70
8.52198	38.5585	34.7987	-112.26	16.1883	-70
8.54708	74.1731	86.1086	-127.956	16.2107	-70
8.57218	176.218	179.202	-119.004	16.2252	-70
8.59728	328.74	305.679	-92.9593	16.3147	-70
8.62237	428.937	423.903	-110.987	16.343	-70
8.64747	482.15	477.611	-111.481	16.344	-70
8.67257	445.128	442.226	-113.118	16.3369	-70
8.69767	353.948	348.945	-111.018	16.3285	-70
8.72277	250.755	248.557	-113.822	16.4681	-70
8.74787	165.46	168.76	-119.32	16.4406	-70
8.77297	107.43	110.409	-118.999	16.4852	-70
8.79807	69.0841	68.0225	-114.959	16.5495	-70
8.82317	39.7835	39.3772	-115.614	16.5115	-70
8.84827	30.9729	23.2041	-108.251	16.5305	-70
8.87336	12.0789	17.4224	-121.364	16.6248	-70
8.89846	18.7162	21.2625	-118.567	16.6367	-70
8.92356	36.7214	38.5913	-117.89	16.5288	-70
8.94866	69.2224	68.9865	-115.784	16.5672	-70
8.97376	115.428	107.274	-107.867	16.5782	-70
8.99886	154.444	142.621	-104.197	16.6373	-70
9.02396	167.591	162.045	-110.474	16.6317	-70
9.04906	141.178	159.515	-134.357	16.6926	-70
9.07416	109.876	137.152	-143.297	16.7322	-70
9.09926	97.3174	102.103	-120.806	16.724	-70
9.12436	82.208	64.985	-98.7972	16.7361	-70
9.14945	51.5422	35.0487	-99.5267	16.7903	-70
9.17455	24.1962	16.0382	-107.862	16.7702	-70
9.19965	10.1622	6.43396	-112.292	16.8667	-70
9.22475	2.32617	2.39075	-116.085	16.8336	-70
9.24985	-5.63727	1.07404	-122.732	16.8994	-70
9.27495	-8.79681	0.42621	-125.243	16.9352	-70
9.30005	-14.5475	0	-130.568	16.9098	-70
9.32515	-6.12909	0	-122.149	17.0625	-70
9.35025	-8.57263	0	-124.593	17.1267	-70
9.37535	-11.667	0	-127.687	17.1138	-70
9.40044	-10.8285	0	-126.849	17.223	-70
9.42554	-8.80389	0	-124.824	17.1846	-70
9.45064	-10.7997	0	-126.82	17.267	-70
9.47574	-13.0117	0	-129.032	17.2653	-70
9.50084	-7.71356	0	-123.734	17.2539	-70
9.52594	-10.2385	0	-126.259	17.2998	-70
9.55104	-11.023	0	-127.043	17.4264	-70
9.57614	-7.34631	0	-123.367	17.3512	-70
9.60124	-1.2785	0.07886	-117.378	17.5275	-70
9.62634	-0.67267	0.09552	-116.788	17.4799	-70
9.65143	3.99292	0.11743	-112.145	17.496	-70
9.67653	7.61481	0.15759	-108.563	17.5951	-70
9.70163	5.95856	0.26483	-110.327	17.5077	-70
9.72673	12.676	0.69556	-104.04	17.536	-70
9.75183	13.489	1.74261	-104.274	17.5814	-70
9.77693	17.2225	4.34595	-103.144	17.6298	-70
9.80203	13.9616	9.64233	-111.701	17.7262	-70
9.82713	12.3784	17.5929	-121.235	17.6518	-70
9.85223	14.0692	26.5405	-128.492	17.7373	-70
9.87733	15.3455	33.059	-133.734	17.6993	-70
9.90242	15.2864	34.6942	-135.428	17.7267	-70
9.92752	27.6962	33.2183	-121.542	17.7565	-70
9.95262	36.0535	34.0314	-113.998	17.8055	-70
9.97772	48.1002	41.6694	-109.59	17.7715	-70
10.0028	62.9487	55.9625	-109.034	17.8682	-70
10.0279	61.5971	70.7265	-125.15	17.7326	-70
10.053	68.0223	78.2621	-126.26	17.8194	-70
10.0781	74.5268	73.9667	-115.46	17.818	-70
10.1032	65.2993	59.1154	-109.836	17.8628	-70
10.1283	47.2493	39.8612	-108.632	17.8688	-70
10.1534	20.4861	23.369	-118.903	17.8833	-70
10.1785	11.389	13.7211	-118.352	17.9368	-70
10.2036	10.15	12.5725	-118.443	17.9143	-70
10.2287	18.0531	20.679	-118.646	17.9842	-70
10.2538	32.6414	37.7422	-121.121	18.0899	-70
10.2789	59.57	60.6721	-117.122	18.0564	-70
10.304	96.6978	80.8047	-100.127	18.0367	-70
10.3291	103.067	87.8218	-100.775	18.0536	-70
10.3542	83.2341	77.6583	-110.444	18.0375	-70
10.3793	49.0955	56.0652	-122.99	18.0603	-70
10.4044	22.4824	33.3278	-126.866	18.2182	-70
10.4295	15.2908	16.6303	-117.36	18.0906	-70
10.4546	0.76929	7.59363	-122.845	18.1986	-70
10.4797	2.4953	4.46564	-117.991	18.2072	-70
10.5048	6.95136	5.06586	-114.135	18.1572	-70
10.5299	7.67975	7.38666	-115.727	18.2708	-70
10.555	15.5497	11.4545	-111.925	18.2832	-70
10.5801	13.3355	15.1566	-117.841	18.3725	-70
10.6052	18.5737	17.459	-114.906	18.2606	-70
10.6303	15.4573	18.2177	-118.781	18.3173	-70
10.6554	15.0679	17.9939	-118.946	18.2505	-70
10.6805	10.6475	17.0006	-122.373	18.3224	-70
10.7056	18.2986	14.8854	-112.607	18.4358	-70
10.7307	20.1133	11.6088	-107.516	18.3186	-70
10.7558	4.71796	7.90106	-119.203	18.3828	-70
10.7809	4.43982	4.70459	-116.285	18.3855	-70
10.806	4.86059	2.58075	-113.74	18.4679	-70
10.8311	-0.86884	1.52289	-118.412	18.3844	-70
10.8562	-1.36194	0.88013	-118.262	18.4705	-70
10.8813	1.23431	1.05261	-115.839	18.4415	-70
10.9064	1.17712	1.18304	-116.026	18.4863	-70
10.9315	3.35583	1.09076	-113.755	18.577	-70
10.9566	1.23181	0.91247	-115.701	18.6135	-70
10.9817	0.78198	0.70593	-115.944	18.5258	-70
11.0068	0.8316	0.67285	-115.861	18.5307	-70
11.0319	-2.3938	1.0614	-119.475	18.562	-70
11.057	8.68219	2.36627	-109.704	18.5625	-70
11.0821	6.4538	5.28992	-114.856	18.5751	-70
11.1072	9.99188	10.5629	-116.591	18.7133	-70
11.1323	13.5225	18.6143	-121.112	18.6036	-70
11.1574	22.7028	28.2066	-121.524	18.6592	-70
11.1825	38.2107	37.0469	-114.856	18.5936	-70
11.2076	45.4407	42.3455	-112.925	18.6167	-70
11.2327	47.473	42.6235	-111.171	18.6946	-70
11.2578	44.2244	38.9858	-110.782	18.8221	-70
11.2829	30.5939	34.8475	-120.274	18.8078	-70
11.308	26.7877	34.1067	-123.339	18.854	-70
11.3331	36.2706	39.1848	-118.934	18.8689	-70
11.3582	46.8423	50.3199	-119.498	18.9382	-70
11.3833	72.7823	65.5421	-108.78	18.9682	-70
11.4084	89.4288	81.0685	-107.66	19.013	-70
11.4335	97.2179	91.2944	-110.097	18.9645	-70
11.4586	91.6077	91.8418	-116.254	19.0083	-70
11.4837	78.3819	81.5574	-119.196	19.0067	-70
11.5088	60.8625	64.8979	-120.056	19.0333	-70
11.5339	41.1263	48.0356	-122.93	19.0884	-70
11.559	33.0106	35.3997	-118.409	19.0167	-70
11.5841	30.7612	27.5037	-112.763	19.0094	-70
11.6092	27.1152	24.4045	-113.31	19.0152	-70
11.6343	21.979	23.0192	-117.06	19.0487	-70
11.6593	25.3528	21.4971	-112.165	19.0947	-70
11.6845	23.0703	20.4847	-113.435	19.085	-70
11.7096	15.1591	19.3097	-120.171	19.1099	-70
11.7347	12.3343	18.162	-121.848	19.2313	-70
11.7598	17.7065	16.9037	-115.217	19.1202	-70
11.7849	14.2927	15.2083	-116.936	19.1775	-70
11.81	14.1543	13.139	-115.005	19.193	-70
11.8351	14.5068	11.8169	-113.33	19.1471	-70
11.8602	15.204	13.0607	-113.877	19.2168	-70
11.8852	21.5977	18.3978	-112.82	19.3077	-70
11.9103	26.8565	28.5363	-117.7	19.343	-70
11.9354	40.9976	42.1973	-117.22	19.3396	-70
11.9605	54.132	56.8202	-118.708	19.3373	-70
11.9856	70.761	69.0376	-114.297	19.4277	-70
12.0107	73.4374	75.6696	-118.252	19.438	-70
12.0358	74.5571	74.4323	-115.895	19.3711	-70
12.0609	56.7386	64.8415	-124.123	19.4379	-70
12.086	48.6929	49.4713	-116.799	19.3828	-70
12.1111	35.4399	33.0014	-113.582	19.4685	-70
12.1362	22.434	19.2363	-112.823	19.3891	-70
12.1613	12.8361	10.3873	-113.572	19.4017	-70
12.1864	8.73779	5.505	-112.787	19.4709	-70
12.2115	3.10546	3.02172	-115.937	19.5484	-70
12.2366	4.06744	1.76325	-113.716	19.4336	-70
12.2617	-3.46204	0.9486	-120.431	19.4891	-70
12.2868	1.93781	0.45801	-114.54	19.5281	-70
12.3119	0.64837	0.32434	-115.696	19.513	-70
12.337	-4.19604	0.40259	-120.619	19.4749	-70
12.3621	-4.05926	0.81482	-120.894	19.5079	-70
12.3872	1.84814	1.81458	-115.987	19.6069	-70
12.4123	6.27905	3.70581	-113.447	19.5528	-70
12.4374	9.92932	6.61621	-112.707	19.5584	-70
12.4625	12.9991	10.1433	-113.164	19.7019	-70
12.4876	19.8785	13.2631	-109.405	19.6504	-70
12.5127	12.3019	14.6994	-118.418	19.5904	-70
12.5378	12.1395	13.8507	-117.731	19.5879	-70
12.5629	13.6	11.1891	-113.609	19.679	-70
12.588	3.28882	8.04883	-120.78	19.8039	-70
12.6131	4.54041	5.62903	-117.109	19.8699	-70
12.6382	2.73682	4.52319	-117.807	19.8611	-70
12.6633	5.7196	4.83203	-115.133	19.85	-70
12.6884	10.7113	6.50988	-111.819	19.8654	-70
12.7135	6.92078	9.31519	-118.415	19.8913	-70
12.7386	14.3264	13.2769	-114.971	20.0026	-70
12.7637	18.401	17.2673	-114.887	19.924	-70
12.7888	15.4608	20.0908	-120.65	19.9562	-70
12.8139	21.2665	20.7699	-115.524	19.9281	-70
12.839	20.3679	19.207	-114.859	20.0591	-70
12.8641	13.4807	16.2279	-118.767	19.9985	-70
12.8892	14.4845	12.8767	-114.412	19.9714	-70
12.9143	14.2918	9.7815	-111.51	19.9928	-70
12.9394	6.79761	7.14636	-116.369	20.1443	-70
12.9645	1.30712	5.11792	-119.831	20.1397	-70
12.9896	4.44897	3.81067	-115.382	20.1442	-70
13.0147	3.93018	3.37598	-115.466	20.2094	-70
13.0398	3.86499	4.11865	-116.274	20.1849	-70
13.0649	6.24549	5.82556	-115.6	20.2397	-70
13.09	7.36597	8.46009	-117.114	20.302	-70
13.1151	12.1617	11.4745	-115.333	20.2365	-70
13.1402	14.2991	14.1725	-115.894	20.3629	-70
13.1653	16.4823	16.0779	-115.616	20.3179	-70
13.1904	20.9851	17.182	-112.217	20.3257	-70
13.2155	14.3612	18.0669	-119.726	20.3828	-70
13.2406	19.5717	19.3942	-115.843	20.3254	-70
13.2657	16.8735	21.5636	-120.71		-70
13.2908	22.1079	24.231	-118.143		-70
13.3159	25.4935	26.2913	-116.818		-70
13.341	32.4841	26.4716	-110.008		-70
13.3661	32.5411	23.8574	-107.337		-70
13.3912	23.5541	18.8322	-111.298		-70
13.4163	12.5005	12.9751	-116.495		-70
13.4414	5.00281	7.77051	-118.788		-70
13.4665	3.99402	4.05871	-116.085		-70
13.4916	-1.67847	1.88476	-119.583		-70
13.5167	-2.25769	0.79566	-119.074		-70
13.5418	-2.23987	0.33423	-118.594		-70
13.5669	-0.5033	0	-116.524		-70
13.592	-2.56348	0	-118.584		-70
13.6171	-9.39758	0	-125.418		-70
13.6422	-6.24744	0	-122.268		-70
13.6673	-5.50732	0	-121.528		-70
13.6924	-7.48291	0	-123.503		-70
13.7175	-4.65442	0	-120.675		-70
13.7426	-5.24719	0	-121.267		-70
13.7677	-8.2406	0	-124.261		-70
13.7928	-4.52173	0	-120.542		-70
13.8179	-7.31189	0	-123.332		-70
13.843	-7.76758	0	-123.788		-70
13.8681	-6.26538	0	-122.286		-70
13.8932	-2.77515	0	-118.795		-70
13.9183	-9.30432	0	-125.325		-70
13.9434	1.2804	0	-114.74		-70
13.9685	-3.75	0	-119.77		-70
13.9936	-0.77686	0	-116.797		-70
14.0187	-2.06385	0.02856	-118.113		-70
14.0438	-5.86206	0.0365	-121.919		-70
14.0689	-3.45923	0.05932	-119.539		-70
14.094	0.3927	0.10461	-115.732		-70
14.119	-0.54443	0.12561	-116.69		-70
14.1442	-5.50391	0.1488	-121.673		-70
14.1692	-2.4646	0.19592	-118.681		-70
14.1944	2.58569	0.27514	-113.71		-70
14.2195	-1.64465	0.46302	-118.128		-70
14.2446	0.11303	0.90454	-116.812		-70
14.2697	0.21912	1.85193	-117.653		-70
14.2948	8.87512	3.63977	-110.785		-70
14.3199	9.55517	6.57165	-113.037		-70
14.345	12.0426	10.7541	-114.732		-70
14.3701	19.1578	16.0073	-112.87		-70
14.3951	26.7241	21.9244	-111.221		-70
14.4202	28.7367	28.0446	-115.328		-70
14.4453	35.6074	33.9479	-114.361		-70
14.4704	40.6883	39.0228	-114.355		-70
14.4955	39.8287	42.1932	-118.385		-70
14.5206	45.0344	42.3245	-113.31		-70
14.5457	38.6337	39.0757	-116.462		-70
14.5708	36.5697	33.135	-112.586		-70
14.5959	26.0314	25.7564	-115.745		-70
14.621	23.9708	18.3002	-110.35		-70
14.6461	14.4078	11.8621	-113.474		-70
14.6712	9.91577	7.00989	-113.114		-70
14.6963	9.08398	3.78979	-110.726		-70
14.7214	3.30811	1.90564	-114.618		-70
14.7465	-0.20618	0.93115	-117.158		-70
14.7716	-1.78113	0.48071	-118.282		-70
14.7967	-3.38636	0.25903	-119.666		-70
14.8218	-2.37085	0.16919	-118.56		-70
14.8469	-4.98364	0.10486	-121.109		-70
14.872	-3.55884	0.02905	-119.608		-70
14.8971	-4.70996	0.01794	-120.748		-70
14.9222	2.52148	0.01453	-113.513		-70
14.9473	-2.14025	0	-118.16		-70
14.9724	-3.78064	0	-119.801		-70
14.9975	-2.44812	0	-118.468		-70
15.0226	-0.5636	0	-116.584		-70
15.0477	-2.6178	0	-118.638		-70
15.0728	-3.6571	0.00013	-119.677		-70
15.0979	-5.20728	0.00012	-121.228		-70
15.123	-3.30566	0.00049	-119.326		-70
15.1481	-6.10693	0.00074	-122.128		-70
15.1732	-0.94446	0.00122	-116.966		-70
15.1983	-6.2207	0.00281	-122.244		-70
15.2234	-2.27051	0.00525	-118.296		-70
15.2485	-0.77503	0.00915	-116.804		-70
15.2736	2.64356	0.01502	-113.392		-70
15.2987	-0.36499	0.02197	-116.407		-70
15.3238	1.91113	0.02954	-114.139		-70
15.3489	-0.97266	0.03601	-117.029		-70
15.374	0.34668	0.04004	-115.714		-70
15.3991	3.06359	0.05188	-113.009		-70
15.4242	4.36706	0.04943	-111.703		-70
15.4493	3.43176	0.04456	-112.633		-70
15.4744	0.81958	0.04248	-115.243		-70
15.4995	1.04834	0.03845	-115.01		-70
15.5246	-2.47485	0.03663	-118.532		-70
15.5497	-5.23205	0.03809	-121.29		-70
15.5748	1.12708	0.04468	-114.938		-70
15.5999	1.38892	0.06141	-114.693		-70
15.625	-3.84643	0.10425	-119.971		-70
15.6501	1.51929	0.21094	-114.712		-70
15.6752	-3.59107	0.4552	-120.067		-70
15.7003	0.12805	0.95288	-116.845		-70
15.7254	-0.16479	1.83728	-118.022		-70
15.7505	0.61121	3.18677	-118.596		-70
15.7756	1.21265	4.9231	-119.731		-70
15.8007	8.30994	6.74524	-114.456		-70
15.8258	8.01331	8.17358	-116.181		-70
15.8509	11.5068	8.73609	-113.249		-70
15.876	10.6091	8.23352	-113.645		-70
15.9011	9.49731	6.86255	-113.385		-70
15.9262	6.94263	5.07898	-114.157		-70
15.9513	4.34143	3.35266	-115.031		-70
15.9764	1.79932	1.98731	-116.208		-70
16.0015	-1.05627	1.06775	-118.144		-70
16.0266	1.53333	0.53137	-115.018		-70
16.0517	-1.23255	0.25585	-117.509		-70
16.0768	1.27747	0.13806	-114.881		-70
16.1019	-3.52404	0.08557	-119.63		-70
16.127	3.36316	0.07007	-112.727		-70
16.1521	-0.96143	0.06359	-117.045		-70
16.1772	-2.44556	0.04248	-118.508		-70
16.2023	-0.04248	0.04968	-116.112		-70
16.2274	1.11499	0.06738	-114.973		-70
16.2525	0.62244	0.10107	-115.499		-70
16.2776	-2.27185	0.1864	-118.478		-70
16.3027	2.14368	0.35913	-114.236		-70
16.3278	-2.28699	0.68664	-118.994		-70
16.3529	0.74915	1.25257	-116.524		-70
16.378	6.84863	2.12964	-111.301		-70
16.4031	3.61011	3.35852	-115.769		-70
16.4282	7.43042	4.88794	-113.478		-70
16.4533	6.83911	6.52454	-115.706		-70
16.4784	8.42614	7.97461	-115.569		-70
16.5035	4.75427	8.90246	-120.168		-70
16.5286	8.22766	9.06482	-116.857		-70
16.5537	6.71497	8.4513	-117.757		-70
16.5788	8.75769	7.30652	-114.569		-70
16.6039	5.68164	5.99829	-116.337		-70
16.629	7.9895	4.85791	-112.889		-70
16.6541	3.52539	4.08667	-116.582		-70
16.6791	3.24341	3.74475	-116.522		-70
16.7042	3.62378	3.77881	-116.175		-70
16.7294	4.43652	4.05554	-115.639		-70
16.7544	5.05457	4.40052	-115.366		-70
16.7796	0.97937	4.64489	-119.686		-70
16.8046	4.70056	4.62927	-115.949		-70
16.8298	5.36341	4.28797	-114.945		-70
16.8548	6.63855	3.63721	-113.019		-70
16.88	4.62781	2.83166	-114.224		-70
16.905	1.65905	2.005	-116.366		-70
16.9301	0.42126	1.30151	-116.9		-70
16.9552	-0.6925	0.78223	-117.495		-70
16.9803	-0.84094	0.45191	-117.313		-70
17.0054	2.32104	0.28418	-113.983		-70
17.0305	-2.35705	0.24951	-118.627		-70
17.0556	1.35535	0.32385	-114.989		-70
17.0807	0.37219	0.4895	-116.138		-70
17.1058	0.17944	0.72705	-116.568		-70
17.1309	1.7821	0.99279	-115.231		-70
17.156	2.58276	1.24646	-114.684		-70
17.1811	0.39551	1.4364	-117.061		-70
17.2062	2.2251	1.54419	-115.339		-70
17.2313	1.38745	1.60754	-116.24		-70
17.2564	1.98547	1.65832	-115.693		-70
17.2815	0.19434	1.76916	-117.595		-70
17.3066	0.04602	1.99829	-117.973		-70
17.3317	3.02686	2.36914	-115.363		-70
17.3568	5.07531	2.89367	-113.839		-70
17.3819	5.97693	3.59302	-113.636		-70
17.407	4.54529	4.4939	-115.969		-70
17.4321	4.32886	5.62207	-117.313		-70
17.4572	5.15821	6.995	-117.857		-70
17.4823	7.30811	8.6167	-117.329		-70
17.5074	8.37964	10.4742	-118.115		-70
17.5325	12.859	12.5321	-115.693		-70
17.5576	20.0848	14.6956	-110.631		-70
17.5827	16.7556	16.77	-116.035		-70
17.6078	17.972	18.4443	-116.493		-70
17.6329	17.0584	19.3758	-118.338		-70
17.658	17.4112	19.309	-117.918		-70
17.6831	20.3616	18.1997	-113.858		-70
17.7082	19.9246	16.2256	-112.321		-70
17.7333	11.8984	13.731	-117.853		-70
17.7584	7.4071	11.1002	-119.713		-70
17.7835	12.8287	8.68933	-111.881		-70
17.8086	6.73986	6.7611	-116.041		-70
17.8337	2.87671	5.41003	-118.554		-70
17.8588	3.56433	4.58582	-117.042		-70
17.8839	5.24878	4.18555	-114.957		-70
17.909	6.86719	4.03467	-113.188		-70
17.9341	1.84363	3.99903	-118.176		-70
17.9592	4.52234	3.98328	-115.481		-70
17.9843	3.57092	3.91845	-116.368		-70
18.0094	4.23877	3.80445	-115.586		-70
18.0345	2.06616	3.66944	-117.624		-70
18.0596	4.13855	3.52173	-115.403		-70
18.0847	5.18554	3.40466	-114.239		-70
18.1098	3.03528	3.41712	-116.402		-70
18.1349	1.9342	3.65283	-117.739		-70
18.16	3.57019	4.14123	-116.591		-70
18.1851	6.73657	4.83362	-114.117		-70
18.2102	4.25232	5.59558	-117.364		-70
18.2353	5.96814	6.22314	-116.275		-70
18.2604	8.67225	6.5553	-113.903		-70
18.2855	6.90478	6.46423	-115.58		-70
18.3106	4.93616	5.97156	-117.056		-70
18.3357	5.04382	5.18054	-116.157		-70
18.3608	6.03296	4.26587	-114.253		-70
18.3859	0.0138	3.3971	-119.404		-70
18.411	1.90821	2.70203	-116.814		-70
18.4361	5.00549	2.27233	-113.287		-70
18.4612	2.51599	2.15564	-115.66		-70
18.4863	2.32764	2.39697	-116.09		-70
18.5114	1.64075	3.00549	-117.385		-70
18.5365	3.39026	3.95874	-116.589		-70
18.5616	3.0769	5.18591	-118.129		-70
18.5867	10.6305	6.54992	-111.94		-70
18.6118	7.25342	7.83142	-116.598		-70
18.6369	7.5111	8.82238	-117.332		-70
18.662	10.6402	9.29797	-114.678		-70
18.6871	8.81738	9.11767	-116.321		-70
18.7122	8.33118	8.27198	-115.961		-70
18.7373	8.92297	6.91614	-114.013		-70
18.7624	8.0382	5.33606	-113.318		-70
18.7875	0.91565	3.8346	-118.939		-70
18.8126	-0.46595	2.64758	-119.134		-70
18.8377	3.73889	1.91358	-114.195		-70
18.8628	1.04443	1.68848	-116.664		-70
18.8879	0.51062	1.97034	-117.48		-70
18.913	4.18774	2.72204	-114.555		-70
18.9381	2.59205	3.84571	-117.274		-70
18.9632	7.92822	5.20678	-113.299		-70
18.9883	4.9873	6.57763	-117.611		-70
19.0134	6.12133	7.69262	-117.592		-70
19.0385	11.2516	8.29029	-113.059		-70
19.0636	7.74462	8.28723	-116.563		-70
19.0887	5.52771	7.6698	-118.162		-70
19.1138	6.33264	6.57519	-116.263		-70
19.1389	6.92102	5.22351	-114.323		-70
19.164	5.27441	3.84876	-114.595		-70
19.1891	3.43152	2.65027	-115.239		-70
19.2142	0.19116	1.69556	-117.525		-70
19.2392	-0.20227	1.02735	-117.25		-70
19.2644	0.28076	0.59582	-116.335		-70
19.2894	2.46728	0.34705	-113.9		-70
19.3146	-0.72522	0.22791	-116.973		-70
19.3396	0.54529	0.17944	-115.654		-70
19.3648	-1.81677	0.21265	-118.05		-70
19.3898	-0.4314	0.32776	-116.779		-70
19.4149	-1.35388	0.56653	-117.941		-70
19.44	0.90881	0.99804	-116.109		-70
19.4651	-0.87219	1.68555	-118.578		-70
19.4902	1.05212	2.68665	-117.655		-70
19.5153	5.02234	4.00024	-114.998		-70
19.5404	11.2014	5.55237	-110.371		-70
19.5655	11.7568	7.18225	-111.446		-70
19.5906	11.3467	8.6731	-113.347		-70
19.6157	8.11609	9.78455	-117.689		-70
19.6408	11.2439	10.382	-115.158		-70
19.6659	5.7677	10.3622	-120.615		-70
19.691	7.71069	9.85778	-118.167		-70
19.7161	7.39697	8.95715	-117.58		-70
19.7412	9.61426	7.94129	-114.347		-70
19.7663	8.87658	7.01501	-114.159		-70
19.7914	5.85058	6.3363	-116.506		-70
19.8165	7.67163	5.84412	-114.193		-70
19.8416	5.17883	5.53015	-116.372		-70
19.8667	6.25061	5.37744	-115.147		-70
19.8918	2.74731	5.42627	-118.699		-70
19.9169	5.20117	5.98779	-116.807		-70
19.942	8.39246	6.9209	-114.549		-70
19.9671	8.69714	8.75379	-116.077		-70
