# Supplementary material for: Fluorescence-based monitoring of the pressure-induced aggregation microenvironment evolution for an AIEgen under multiple excitation channels
Source: Nat Commun. 2022 Sep 6;13:5234. doi: 10.1038/s41467-022-32968-9 (PMC9448794; doi:10.1038/s41467-022-32968-9)
Supplement: Supplementary file 2 — Source Data [file 41467_2022_32968_MOESM2_ESM.zip › Source Data/Supplementary Information/Supplementary Figure 4/Supplementary Figure 4b.xls]

## Sheet: Sheet1
2-theta	diff	2-theta	peak	exper	cal
	--		-70	--	--
3.02328	-134.075	3.58126	-70	46.306	0
3.04858	-132.929	3.76389	-70	47.4522	0
3.07388	-128.993	4.46908	-70	51.3883	0
3.09918	-121.426	4.52864	-70	58.9556	0
3.12448	-113.784	5.0921	-70	66.5972	0
3.14978	-108.028	5.13062	-70	72.3539	0
3.17507	-106.718	5.25982	-70	73.663	0
3.20037	-109.22	5.29846	-70	71.1614	0
3.22567	-115.9	6.27983	-70	64.4819	0
3.25097	-125.518	6.44842	-70	54.863	0
3.27627	-140.148	6.71725	-70	40.2332	0
3.30157	-149.758	6.83602	-70	30.6233	0
3.32687	-161.519	6.91439	-70	18.8625	0
3.35217	-174.203	7.02985	-70	6.17834	0
3.37747	-184.384	7.16603	-70	-4.00293	0
3.40276	-184.992	7.34928	-70	-4.45568	0.15442
3.42806	-182.668	7.53185	-70	-1.95886	0.32801
3.45336	-184.218	7.77874	-70	-3.0868	0.74951
3.47866	-184.378	7.81318	-70	-2.32275	1.67346
3.50396	-184.593	7.96288	-70	-0.74292	3.46911
3.52926	-185.142	8.05458	-70	1.7694	6.53002
3.55456	-184.506	8.17756	-70	6.93188	11.0565
3.57986	-184.144	8.21234	-70	13.1641	16.9269
3.60516	-187.07	8.22827	-70	16.3762	23.0651
3.63046	-187.463	8.2594	-70	21.1869	28.2688
3.65576	-183.838	8.38194	-70	27.9099	31.3665
3.68105	-173.941	8.46997	-70	38.4541	32.0133
3.70635	-164.485	8.48048	-70	46.9358	31.0393
3.73165	-168.929	8.76098	-70	41.4651	30.0122
3.75695	-182.696	8.77155	-70	27.9508	30.2649
3.78225	-192.33	8.94498	-70	20.1017	32.05
3.80755	-199.09	8.99877	-70	15.6284	34.3373
3.83285	-202.03	9.01332	-70	13.7385	35.3868
3.85815	-200.026	9.06437	-70	14.1393	33.7836
3.88345	-196.825	9.23465	-70	12.8367	29.2803
3.90875	-192.288	9.25794	-70	10.9369	22.8436
3.93404	-185.925	9.34465	-70	10.3474	15.8911
3.95934	-177.492	9.40225	-70	12.8699	9.98034
3.98464	-169.296	9.48766	-70	16.7111	5.62574
4.00994	-160.472	9.80069	-70	22.7731	2.8634
4.03524	-155.155	9.93697	-70	26.5615	1.33521
4.06054	-160.795	10.1943	-70	20.1765	0.58972
4.08584	-167.224	10.2048	-70	13.4221	0.26501
4.11114	-170.581	10.2716	-70	9.80004	0
4.13644	-175.371	10.3358	-70	5.01025	0
4.16174	-178.626	10.5308	-70	1.75537	0
4.18703	-180.045	10.6083	-70	0.33679	0
4.21233	-179.627	10.6095	-70	0.75439	0
4.23763	-178.673	10.7578	-70	1.70825	0
4.26293	-178.084	10.8355	-70	2.29773	0
4.28823	-177.821	10.839	-70	2.82178	0.26172
4.31353	-179.723	10.8441	-70	1.18127	0.5227
4.33883	-181.03	11.0291	-70	0.6737	1.32263
4.36413	-183.034	11.0382	-70	0.19971	2.85242
4.38943	-186.143	11.041	-70	0.15527	5.91711
4.41472	-189.725	11.2227	-70	2.04224	11.3862
4.44002	-193.237	11.2295	-70	7.156	20.0115
4.46532	-195.519	11.2583	-70	16.7943	31.9321
4.49062	-186.209	11.28	-70	40.3561	46.1832
4.51592	-161.37	11.308	-70	79.5403	60.529
4.54122	-136.543	11.325	-70	115.742	71.9038
4.56652	-134.089	11.3488	-70	123.759	77.467
4.59182	-160.978	11.371	-70	95.1908	75.7874
4.61712	-192.223	11.3984	-70	55.5322	67.3739
4.64242	-207.025	11.5419	-70	27.7814	54.4253
4.66772	-208.204	11.6035	-70	12.1362	39.9589
4.69301	-203.365	11.6328	-70	3.69116	26.6748
4.71831	-194.939	11.6615	-70	1.64514	16.2028
4.74361	-189.367	11.6939	-70	-0.00623	8.97961
4.76891	-188.421	11.7279	-70	-3.46337	4.57654
4.79421	-188.302	11.8086	-70	-5.73303	2.18787
4.81951	-185.324	11.8459	-70	-4.11743	0.82532
4.84481	-182.677	11.8932	-70	-1.91821	0.37757
4.87011	-182.222	12.0006	-70	-1.84057	0
4.89541	-181.331	12.0353	-70	-0.88538	0.06433
4.9207	-182.152	12.1159	-70	-1.65906	0.11145
4.946	-181.934	12.1468	-70	-1.16309	0.38964
4.9713	-181.886	12.1584	-70	-0.70093	0.80359
4.9966	-182.372	12.2468	-70	-0.27576	1.71509
5.0219	-185.401	12.2934	-70	-1.4895	3.5304
5.0472	-188.684	12.3912	-70	-1.54883	6.7539
5.0725	-192.289	12.4564	-70	0.04785	11.9552
5.0978	-197.481	12.4998	-70	1.8938	18.9935
5.1231	-200.888	12.554	-70	6.98657	27.4933
5.1484	-202.051	12.5644	-70	14.4252	36.0949
5.1737	-192.593	12.5786	-70	31.1047	43.3167
5.19899	-165.66	12.7511	-70	62.7234	48.0021
5.22429	-141.897	12.8963	-70	88.4766	49.9919
5.24959	-144.877	12.9174	-70	85.6644	50.16
5.27489	-171.104	12.9614	-70	58.9819	49.7042
5.30019	-197.153	13.0408	-70	32.4266	49.1985
5.32549	-211.966	13.0648	-70	16.5973	48.1823
5.35079	-214.869	13.1518	-70	11.0898	45.5776
5.37609	-212.79	13.1558	-70	8.2041	40.6124
5.40139	-207.022	13.1684	-70	6.83496	33.4752
5.42669	-199.956	13.2702	-70	5.58191	25.1567
5.45198	-191.931	13.2749	-70	5.74073	17.29
5.47728	-182.92	13.2948	-70	8.1134	10.6523
5.50258	-180.139	13.3723	-70	6.29371	6.05115
5.52788	-177.545	13.3894	-70	5.9823	3.14624
5.55318	-174.832	13.4134	-70	7.07483	1.52527
5.57848	-174.426	13.4346	-70	6.67237	0.71741
5.60378	-175.713	13.4577	-70	4.87061	0.2024
5.62908	-175.414	13.4995	-70	5.0686	0.10071
5.65438	-176.115	13.6144	-70	4.26685	0
5.67968	-175.122	13.6212	-70	5.25977	0
5.70497	-172.332	13.6397	-70	8.04919	0
5.73027	-171.548	13.6633	-70	8.83313	0
5.75557	-171.972	13.6965	-70	8.40942	0
5.78087	-173.903	13.7552	-70	6.47815	0
5.80617	-175.245	13.7695	-70	5.13599	0
5.83147	-175.297	13.7743	-70	5.08423	0
5.85677	-172.762	13.779	-70	7.61963	0
5.88207	-171.938	13.8541	-70	8.44324	0
5.90737	-174.028	13.8885	-70	6.35364	0
5.93266	-174.433	13.892	-70	5.94873	0
5.95796	-174.852	13.9256	-70	5.5293	0
5.98326	-174.587	14.0634	-70	5.79431	0
6.00856	-175.138	14.0863	-70	5.24316	0
6.03386	-175.808	14.1301	-70	4.57385	0
6.05916	-173.992	14.3093	-70	6.38903	0
6.08446	-173.101	14.3603	-70	7.38477	0.1045
6.10976	-174.393	14.4035	-70	6.16394	0.17554
6.13506	-174.203	14.4616	-70	6.52429	0.34619
6.16036	-175.851	14.537	-70	5.26392	0.73328
6.18566	-177.425	14.5906	-70	4.48547	1.52929
6.21095	-175.478	14.6227	-70	7.88855	2.98498
6.23625	-175.833	14.6831	-70	9.8711	5.32251
6.26155	-179.038	14.7038	-70	10.0354	8.69165
6.28685	-185.235	14.729	-70	7.78003	12.6332
6.31215	-189.347	14.7338	-70	7.60559	16.5713
6.33745	-189.146	14.7517	-70	10.9104	19.6748
6.36275	-186.703	14.8273	-70	14.9978	21.319
6.38805	-185.206	14.8589	-70	16.6647	21.4888
6.41335	-181.501	14.9229	-70	19.7129	20.8323
6.43864	-180.347	14.9497	-70	20.2423	20.2078
6.46394	-183.134	14.9678	-70	17.3531	20.1059
6.48924	-187.688	14.9955	-70	13.0453	20.3516
6.51454	-190.999	15.0435	-70	9.62024	20.2379
6.53984	-192.46	15.0853	-70	7.07678	19.1558
6.56514	-191.977	15.0965	-70	5.11633	16.712
6.59044	-188.908	15.1605	-70	4.93884	13.4657
6.61574	-184.081	15.1628	-70	6.44324	10.1428
6.64104	-185.181	15.1688	-70	3.33386	8.13391
6.66634	-186.235	15.1862	-70	1.7063	7.56006
6.69164	-188.705	15.1885	-70	0.46509	8.78882
6.71693	-194.623	15.2075	-70	-2.49182	11.7495
6.74223	-198.508	15.29	-70	-2.26318	15.8633
6.76753	-199.27	15.2933	-70	1.75171	20.64
6.79283	-195.414	15.3168	-70	10.4526	25.4851
6.81813	-189.442	15.3288	-70	21.3412	30.4021
6.84343	-178.798	15.3661	-70	36.8159	35.2323
6.86873	-166.231	15.38	-70	53.7798	39.6294
6.89403	-159.558	15.4334	-70	63.931	43.1077
6.91933	-163.102	15.4438	-70	62.1722	44.8929
6.94463	-172.071	15.4494	-70	52.8018	44.491
6.96992	-182.56	15.4537	-70	39.9225	42.1014
6.99522	-191.984	15.5103	-70	26.7325	38.3352
7.02052	-197.07	15.5419	-70	17.4349	34.1233
7.04582	-200.387	15.5936	-70	10.2273	30.2324
7.07112	-202.175	15.6283	-70	5.11157	26.9055
7.09642	-202.911	15.6593	-70	1.6897	24.2196
7.12172	-200.944	15.663	-70	1.15918	21.722
7.14702	-197.814	15.7562	-70	1.82349	19.2562
7.17232	-194.915	15.7767	-70	2.68115	17.2143
7.19761	-189.781	15.7884	-70	6.23267	15.6322
7.22291	-182.814	15.8135	-70	12.3798	14.8126
7.24821	-174.915	15.8176	-70	20.5212	15.0544
7.27351	-168.723	15.8241	-70	28.959	17.3004
7.29881	-165.026	15.8282	-70	37.4922	22.1368
7.32411	-163.418	15.852	-70	47.0229	30.0594
7.34941	-165.111	15.8626	-70	55.949	40.6783
7.37471	-168.704	15.8826	-70	63.5733	51.8959
7.40001	-177.68	15.9138	-70	63.7953	61.094
7.42531	-188.172	15.9411	-70	57.4133	65.2039
7.4506	-194.287	15.9645	-70	48.9318	62.8369
7.4759	-194.527	15.9932	-70	41.2474	55.3932
7.5012	-191.463	16.0896	-70	34.1626	45.2446
7.5265	-189.439	16.107	-70	26.1755	35.2335
7.5518	-187.065	16.1288	-70	20.7885	27.4717
7.5771	-184.594	16.1493	-70	18.2018	22.4145
7.6024	-184.041	16.2372	-70	15.8134	19.4725
7.6277	-181.732	16.3294	-70	16.625	17.9758
7.653	-178.152	16.3641	-70	20.4379	18.2086
7.6783	-170.037	16.3869	-70	31.9502	21.6054
7.7036	-160.97	16.3971	-70	50.0636	30.652
7.72889	-158.02	16.44	-70	71.876	49.5149
7.75419	-164.67	16.4564	-70	95.7911	80.0792
7.77949	-175.578	16.4672	-70	126.605	121.802
7.80479	-188.801	16.4994	-70	161.42	169.84
7.83009	-203.018	16.5621	-70	192.236	214.872
7.85539	-217.131	16.6127	-70	209.253	246.002
7.88069	-218.299	16.6186	-70	215.77	253.688
7.90599	-205.141	16.6862	-70	212.69	237.449
7.93129	-178.25	16.7183	-70	204.607	202.476
7.95658	-151.349	16.7592	-70	189.628	160.596
7.98188	-145.687	16.7647	-70	156.047	121.352
8.00718	-163.762	16.765	-70	108.068	91.4492
8.03248	-176.08	16.7959	-70	76.9887	72.6873
8.05778	-182.493	16.8091	-70	62.1102	64.2213
8.08308	-186.296	16.8774	-70	59.431	65.3452
8.10838	-189.7	16.886	-70	67.853	77.1718
8.13368	-192.146	16.893	-70	90.2734	102.038
8.15898	-196.792	16.8938	-70	128.094	144.504
8.18428	-204.685	16.9087	-70	182.314	206.617
8.20958	-202.523	16.9088	-70	260.832	282.974
8.23487	-174.982	16.9867	-70	367.95	362.55
8.26017	-144.184	17.0026	-70	465.166	428.969
8.28547	-136.129	17.0079	-70	510.081	465.829
8.31077	-133.706	17.0142	-70	509.794	463.119
8.33607	-145.324	17.0649	-70	456.304	421.247
8.36137	-183.396	17.0969	-70	347.913	350.927
8.38667	-203.606	17.2015	-70	245.618	268.842
8.41197	-203.561	17.2751	-70	167.92	191.099
8.43727	-197.426	17.2904	-70	111.118	128.163
8.46256	-191.875	17.3178	-70	72.4126	83.9065
8.48786	-190.189	17.3214	-70	46.2031	56.011
8.51316	-191.649	17.3312	-70	28.6892	39.9573
8.53846	-193.74	17.334	-70	17.5698	30.9285
8.56376	-194.936	17.382	-70	10.5457	25.1005
8.58906	-192.865	17.3848	-70	7.91601	20.3997
8.61436	-188.063	17.3849	-70	8.57983	16.2612
8.63966	-184.136	17.4094	-70	9.43665	13.1916
8.66496	-179.57	17.418	-70	12.6874	11.8758
8.69026	-169.726	17.5228	-70	24.23	13.5743
8.71556	-159.078	17.5579	-70	39.2657	17.9628
8.74085	-155.196	17.5653	-70	51.4929	26.3075
8.76615	-165.023	17.5737	-70	53.2124	37.8535
8.79145	-184.11	17.5767	-70	46.7219	50.4504
8.81675	-199.988	17.595	-70	43.2231	62.8295
8.84205	-206.431	17.6425	-70	48.4139	74.4633
8.86735	-203.376	17.6446	-70	64.5944	87.5887
8.89265	-194.124	17.7401	-70	93.8649	107.608
8.91795	-182.739	17.8114	-70	139.324	141.682
8.94325	-170.898	17.8458	-70	204.672	195.189
8.96854	-160.308	17.8747	-70	288.608	268.535
8.99384	-153.829	17.9073	-70	381.232	354.68
9.01914	-162.2	17.945	-70	457.644	439.462
9.04444	-181.055	17.9484	-70	504.842	505.516
9.06974	-200.336	17.9549	-70	517.526	537.481
9.09504	-214.065	17.977	-70	493.998	527.682
9.12034	-205.853	18.0152	-70	452.555	478.027
9.14564	-185.051	18.0536	-70	395.798	400.468
9.17094	-171.385	18.0674	-70	320.625	311.629
9.19624	-164.516	18.083	-70	243.538	227.672
9.22153	-170.993	18.1451	-70	169.435	160.046
9.24683	-174.102	18.1861	-70	120.017	113.737
9.27213	-177.5	18.2176	-70	90.6807	87.7993
9.29743	-184.295	18.2187	-70	73.7294	77.6424
9.32273	-187.208	18.2236	-70	70.9611	77.788
9.34803	-184.927	18.2245	-70	79.0759	83.6211
9.37333	-181.758	18.2682	-70	90.5732	91.9496
9.39863	-180.499	18.2747	-70	100.253	100.37
9.42393	-181.722	18.292	-70	104.614	105.955
9.44923	-181.938	18.3328	-70	105.958	107.514
9.47453	-178.065	18.3545	-70	104.283	101.966
9.49982	-174.207	18.4187	-70	97.4891	91.3144
9.52512	-173.033	18.4199	-70	83.0774	75.7294
9.55042	-175.394	18.4405	-70	63.7451	58.7581
9.57572	-177.054	18.4702	-70	45.895	42.5676
9.60102	-179.264	18.5209	-70	30.0247	28.9076
9.62632	-181.497	18.53	-70	17.4353	18.551
9.65162	-183.828	18.5611	-70	7.92554	11.3723
9.67692	-183.14	18.577	-70	4.09668	6.85486
9.70222	-183.424	18.5913	-70	1.24756	4.2898
9.72751	-184.408	18.597	-70	-0.82153	3.20533
9.75281	-182.753	18.6075	-70	0.8894	3.26135
9.77811	-183.003	18.618	-70	1.48059	4.10181
9.80341	-184.654	18.6326	-70	1.05042	5.32312
9.82871	-187.592	18.655	-70	-0.29907	6.9115
9.85401	-189.736	18.6686	-70	-0.96924	8.38489
9.87931	-190.948	18.6927	-70	-1.25952	9.30713
9.90461	-191.91	18.7368	-70	-1.57019	9.9585
9.92991	-193.079	18.7522	-70	-2.50122	10.1968
9.95521	-191.622	18.7811	-70	-1.05261	10.1879
9.9805	-188.297	18.7906	-70	2.07617	9.99219
10.0058	-183.896	18.8269	-70	5.98462	9.49939
10.0311	-179.989	18.8643	-70	9.27343	8.88147
10.0564	-177.59	18.8686	-70	10.4419	7.65064
10.0817	-174.716	18.8878	-70	11.9906	6.32483
10.107	-174.157	18.9017	-70	11.5201	5.29577
10.1323	-176.425	18.9159	-70	8.9292	4.97266
10.1576	-178.669	18.9228	-70	7.42004	5.70728
10.1829	-181.164	18.9674	-70	6.9906	7.77343
10.2082	-183.568	18.985	-70	8.24255	11.4291
10.2335	-186.004	18.9962	-70	11.2758	16.8987
10.2588	-191.496	19.0328	-70	13.39	24.5041
10.2841	-198.98	19.0411	-70	15.9867	34.585
10.3094	-203.302	19.1018	-70	24.1643	47.0845
10.3347	-201.188	19.1237	-70	40.2245	61.0309
10.36	-198.559	19.1421	-70	56.1668	74.3446
10.3853	-185.934	19.196	-70	78.3915	83.9441
10.4106	-171.47	19.199	-70	95.7002	86.7886
10.4359	-167.853	19.2107	-70	94.1904	81.6619
10.4612	-165.303	19.2336	-70	84.8651	69.7871
10.4865	-168.558	19.2616	-70	66.5236	54.7006
10.5118	-170.346	19.2823	-70	50.1663	40.1309
10.5371	-170.89	19.2833	-70	38.2932	28.8018
10.5624	-170.033	19.2925	-70	31.9047	21.5559
10.5877	-174.21	19.3349	-70	24.202	18.0305
10.613	-180.418	19.3628	-70	16.9852	17.0215
10.6383	-186.119	19.3632	-70	11.5526	17.2906
10.6636	-190.478	19.3853	-70	7.9082	18.0052
10.6889	-192.648	19.4054	-70	6.74817	19.0151
10.7142	-191.203	19.4234	-70	9.77759	20.5989
10.7395	-188.111	19.4238	-70	15.5933	23.323
10.7648	-182.48	19.428	-70	25.0973	27.1956
10.7901	-175.418	19.4444	-70	37.0892	32.1255
10.8154	-169.874	19.4446	-70	47.47	36.9623
10.8407	-168.266	19.4473	-70	53.1405	41.0247
10.866	-171.092	19.4582	-70	52.2999	43.0109
10.8913	-176.76	19.4923	-70	46.2494	42.6276
10.9166	-183.823	19.5051	-70	36.9891	40.4308
10.9419	-186.451	19.529	-70	31.5194	37.5886
10.9672	-187.923	19.5426	-70	28.542	36.0834
10.9925	-191.191	19.5877	-70	26.9557	37.7654
11.0178	-192.379	19.6244	-70	31.6617	43.6594
11.0431	-192.872	19.644	-70	40.5601	53.0507
11.0684	-194.018	19.6686	-70	49.8516	63.4883
11.0937	-190.8	19.674	-70	61.1371	71.5554
11.119	-187.715	19.7016	-70	66.7158	74.0492
11.1443	-178.927	19.7368	-70	71.3889	69.9343
11.1696	-164.955	19.7687	-70	76.3572	60.9309
11.1949	-157.338	19.7931	-70	73.4201	50.3768
11.2202	-155.4	19.7978	-70	66.3784	41.397
11.2454	-163.571	19.8062	-70	52.8337	36.0238
11.2707	-173.835	19.8484	-70	40.8848	34.3379
11.296	-182.219	19.862	-70	33.3336	35.1713
11.3214	-189.991	19.8647	-70	27.3787	36.9886
11.3467	-194.51	19.8754	-70	24.3223	38.4508
11.372	-193.411	19.8915	-70	25.7631	38.7931
11.3972	-190.974	19.9101	-70	27.1031	37.6959
11.4225	-188.939	19.9439	-70	26.642	35.1998
11.4479	-186.697	19.9497	-70	25.1796	31.4956
11.4731	-184.946	19.9555	-70	22.5168	27.0811
11.4984	-181.355	19.9581	-70	21.5542	22.5277
11.5237	-179.903	19.966	-70	19.692	19.2134
11.549	-178.639	19.9862	-70	18.9308	17.1884
11.5743	-177.518	20.0418	-70	20.1699	17.3066
11.5996	-177.638	20.0789	-70	21.6108	18.8672
11.6249	-180.558	20.0873	-70	21.5536	21.7301
11.6502	-182.009	20.1089	-70	23.6981	25.326
11.6755	-182.204	20.1135	-70	27.345	29.168
11.7008	-180.422	20.1262	-70	32.9946	33.0352
11.7261	-179.47	20.1377	-70	38.2465	37.335
11.7514	-177.787	20.1517	-70	45.6016	43.0067
11.7767	-179.559	20.2154	-70	52.4602	51.6379
11.802	-183.567	20.2219	-70	61.6223	64.8079
11.8273	-186.967	20.2454	-70	76.6881	83.2736
11.8526	-191.21		-70	95.3581	106.187
11.8779	-187.38		-70	123.332	130.33
11.9032	-178.456		-70	152.811	150.885
11.9285	-175.571		-70	167.594	162.784
11.9538	-170.156		-70	172.882	162.657
11.9791	-176.787		-70	153.874	150.28
12.0044	-177.022		-70	131.972	128.613
12.0297	-183.031		-70	100.275	102.924
12.055	-178.873		-70	79.7831	78.2743
12.0803	-174.248		-70	64.1964	58.0626
12.1056	-174.509		-70	49.2152	43.3427
12.1309	-179.172		-70	35.0395	33.8299
12.1562	-185.228		-70	23.569	28.4155
12.1815	-188.781		-70	17.2045	25.6036
12.2068	-190.103		-70	14.3453	24.0666
12.2321	-188.64		-70	14.8926	23.1516
12.2574	-185.794		-70	17.144	22.557
12.2827	-183.652		-70	18.8019	22.072
12.308	-181.235		-70	21.3648	22.2185
12.3333	-179.587		-70	24.533	23.7388
12.3586	-178.693		-70	28.007	26.3182
12.3839	-180.06		-70	31.1864	30.8654
12.4092	-182.295		-70	35.0712	36.9849
12.4345	-180.218		-70	44.5609	44.3975
12.4598	-174.73		-70	58.0555	52.4044
12.4851	-174.874		-70	65.8549	60.347
12.5104	-180.208		-70	67.759	67.5857
12.5357	-183.441		-70	70.6682	73.728
12.561	-183.134		-70	75.4814	78.2335
12.5863	-183.091		-70	77.6987	80.4082
12.6116	-183.715		-70	76.1195	79.4535
12.6369	-184.951		-70	70.0449	74.6149
12.6622	-182.869		-70	63.3743	65.8616
12.6875	-179.391		-70	55.2059	54.2157
12.7128	-178.295		-70	43.7416	41.6555
12.7381	-177.73		-70	32.8799	30.2284
12.7634	-175.034		-70	26.52	21.1725
12.7887	-175.437		-70	19.8638	14.9192
12.814	-179.585		-70	11.9092	11.113
12.8393	-181.034		-70	8.45581	9.10827
12.8646	-182.651		-70	5.90466	8.17407
12.8899	-185.105		-70	3.4541	8.17786
12.9152	-187.326		-70	1.80469	8.74951
12.9405	-188.963		-70	1.35583	9.93701
12.9658	-189.029		-70	2.70789	11.3556
12.9911	-190.032		-70	3.1593	12.8102
13.0164	-188.178		-70	6.10987	13.9061
13.0417	-183.11		-70	11.8601	14.5885
13.067	-177.866		-70	17.7095	15.1942
13.0923	-175.191		-70	20.8562	15.6661
13.1176	-172.496		-70	24.0022	16.1168
13.1429	-173.807		-70	23.1454	16.5706
13.1682	-178.709		-70	18.6869	17.0143
13.1935	-184.543		-70	13.3245	17.4857
13.2188	-188.022		-70	10.2591	17.8994
13.2441	-189.457		-70	9.19031	18.2659
13.2694	-190.254		-70	8.71741	18.5897
13.2947	-191.436		-70	7.94031	18.9952
13.32	-194.262		-70	5.65832	19.5389
13.3453	-195.355		-70	5.1709	20.1442
13.3706	-196.396		-70	4.67798	20.6929
13.3959	-198.11		-70	3.47986	21.2087
13.4212	-199.224		-70	2.875	21.7172
13.4465	-199.894		-70	2.76367	22.2762
13.4718	-199.462		-70	3.54529	22.6257
13.4971	-200.176		-70	2.62097	22.4158
13.5224	-198.976		-70	2.98768	21.5818
13.5477	-196.901		-70	3.74707	20.267
13.573	-195.688		-70	3.49805	18.8051
13.5983	-195.108		-70	2.9397	17.6663
13.6236	-192.849		-70	4.87366	17.3413
13.6489	-190.869		-70	7.59802	18.0852
13.6742	-188.941		-70	11.313	19.8724
13.6995	-186.887		-70	15.9177	22.4231
13.7248	-183.81		-70	22.0127	25.4408
13.7501	-182.371		-70	26.697	28.687
13.7753	-180.191		-70	32.171	31.9811
13.8006	-178.094		-70	37.2341	34.9465
13.826	-176.658		-70	40.7865	37.0628
13.8513	-175.859		-70	42.2271	37.7045
13.8765	-177.805		-70	39.2565	36.6797
13.9018	-180.448		-70	34.1741	34.2407
13.9271	-181.499		-70	29.7792	30.8964
13.9525	-182.818		-70	24.6727	27.1095
13.9778	-181.198		-70	22.3543	23.1705
14.003	-178.993		-70	20.8231	19.4343
14.0283	-179.484		-70	17.0791	16.1814
14.0536	-179.412		-70	14.7228	13.7535
14.0789	-180.788		-70	11.8536	12.2606
14.1042	-182.511		-70	9.57129	11.7013
14.1295	-183.738		-70	8.27661	11.6332
14.1548	-185.513		-70	6.46887	11.6001
14.1801	-185.613		-70	5.9469	11.1782
14.2054	-184.085		-70	6.51355	10.2172
14.2307	-182.4		-70	6.76611	8.78503
14.256	-181.735		-70	6.00623	7.35962
14.2813	-180.855		-70	5.83325	6.30639
14.3066	-180.263		-70	5.94678	5.82813
14.3319	-179.084		-70	7.24829	5.95105
14.3572	-180.932		-70	6.03613	6.5863
14.3825	-182.328		-70	5.61157	7.55847
14.4078	-183.586		-70	5.37451	8.57923
14.4331	-186.349		-70	3.5249	9.49292
14.4584	-186.776		-70	3.76245	10.157
14.4837	-186.182		-70	4.78808	10.5889
14.509	-185.64		-70	5.60168	10.8605
14.5343	-186.522		-70	4.90393	11.0442
14.5596	-186.85		-70	4.79394	11.2624
14.5849	-187.255		-70	4.77295	11.6465
14.6102	-187.363		-70	5.24097	12.2225
14.6355	-188.072		-70	5.29822	12.9889
14.6608	-189.411		-70	4.84497	13.8743
14.6861	-189.104		-70	6.08081	14.8036
14.7114	-189.188		-70	6.90686	15.7135
14.7367	-191.521		-70	5.4237	16.5636
14.762	-192.881		-70	4.73133	17.231
14.7873	-193.605		-70	4.3302	17.5538
14.8126	-193.434		-70	4.42017	17.4729
14.8379	-192.101		-70	5.30273	17.0226
14.8632	-191.224		-70	5.57653	16.4192
14.8885	-191.539		-70	4.74316	15.9005
14.9138	-192.983		-70	3.0033	15.605
14.9391	-191.424		-70	4.55713	15.5997
14.9644	-190.051		-70	6.20484	15.8743
14.9897	-189.557		-70	7.14673	16.3224
15.015	-188.521		-70	8.58435	16.724
15.0403	-187.946		-70	9.41699	16.9821
15.0656	-187.382		-70	10.1453	17.1457
15.0909	-184.784		-70	12.9707	17.3732
15.1162	-182.346		-70	15.9929	17.9572
15.1415	-181.602		-70	17.8125	19.0328
15.1668	-183.584		-70	17.33	20.5328
15.1921	-184.914		-70	17.7461	22.2791
15.2174	-185.139		-70	19.1616	23.9187
15.2427	-183.219		-70	22.1766	25.0145
15.268	-181.563		-70	24.0917	25.2737
15.2933	-182.928		-70	22.2079	24.7549
15.3186	-182.787		-70	21.4248	23.8308
15.3439	-184.188		-70	19.1444	22.9507
15.3692	-186.333		-70	16.3651	22.3166
15.3945	-188.274		-70	14.09	21.9825
15.4198	-188.279		-70	14.0175	21.9154
15.4451	-189.268		-70	13.1499	22.0363
15.4704	-191.815		-70	10.7859	22.2199
15.4957	-192.43		-70	10.228	22.2767
15.521	-192.693		-70	9.67517	21.9872
15.5463	-192.607		-70	9.02929	21.2546
15.5716	-193.557		-70	6.98914	20.1644
15.5969	-191.772		-70	7.55676	18.9476
15.6222	-188.522		-70	9.63256	17.7727
15.6475	-187.486		-70	9.71595	16.8208
15.6728	-189.289		-70	7.30835	16.2155
15.6981	-190.002		-70	6.30969	15.9305
15.7234	-189.67		-70	6.72131	16.0099
15.7487	-187.898		-70	9.04248	16.5594
15.774	-189.664		-70	8.57446	17.8569
15.7993	-193.726		-70	6.61719	19.9613
15.8246	-198.366		-70	4.77148	22.7559
15.8499	-203.169		-70	2.83765	25.625
15.8752	-205.706		-70	2.61609	27.9407
15.9005	-208.113		-70	1.30689	29.0381
15.9258	-208.743		-70	0.31055	28.6722
15.9511	-205.29		-70	2.02722	26.9357
15.9764	-201.789		-70	2.85742	24.2645
16.0017	-195.175		-70	6.50122	21.2953
16.027	-191.687		-70	7.35901	18.6644
16.0523	-189.153		-70	8.03125	16.8032
16.0776	-184.629		-70	11.8169	16.0643
16.1029	-181.524		-70	15.318	16.4611
16.1282	-180.019		-70	18.233	17.871
16.1535	-178.868		-70	21.3639	19.8507
16.1788	-178.633		-70	23.4086	21.6606
16.2041	-181.137		-70	21.8694	22.625
16.2294	-179.591		-70	23.144	22.3538
16.2547	-177.006		-70	24.3347	20.959
16.28	-176.438		-70	22.8398	18.8967
16.3053	-179.979		-70	17.2596	16.8571
16.3306	-180.899		-70	14.6943	15.2118
16.3559	-181.356		-70	13.3445	14.3195
16.3812	-181.422		-70	13.2082	14.2488
16.4064	-182.913		-70	12.2876	14.8195
16.4318	-182.759		-70	13.2803	15.6573
16.457	-183.711		-70	13.0877	16.4169
16.4824	-185.517		-70	11.6088	16.744
16.5077	-186.66		-70	10.243	16.5217
16.5329	-185.284		-70	10.8909	15.7937
16.5582	-184.212		-70	10.9514	14.7819
16.5835	-184.431		-70	9.72437	13.7739
16.6088	-183.816		-70	9.60914	13.0442
16.6341	-186.717		-70	6.40564	12.7415
16.6594	-189.115		-70	4.11353	12.8467
16.6847	-191.108		-70	2.63208	13.3583
16.71	-194.127		-70	0.36096	14.1067
16.7353	-195.224		-70	0.29932	15.1421
16.7606	-195.718		-70	1.14661	16.483
16.7859	-196.195		-70	2.20178	18.0149
16.8112	-195.376		-70	4.56568	19.5598
16.8365	-194.816		-70	6.53711	20.9717
16.8618	-192.115		-70	10.4146	22.148
16.8871	-188.22		-70	15.3976	23.236
16.9124	-184.036		-70	20.4862	24.1408
16.9377	-180.68		-70	24.7794	25.078
16.963	-177.833		-70	28.5758	26.0278
16.9883	-176.137		-70	31.1757	26.931
17.0136	-175.972		-70	32.2769	27.8672
17.0389	-177.1		-70	32.0804	28.7991
17.0642	-179.86		-70	30.2845	29.7627
17.0895	-180.677		-70	30.088	30.3832
17.1148	-183.489		-70	27.3903	30.4976
17.1401	-184.381		-70	25.9911	29.9911
17.1654	-183.263		-70	26.0892	28.9705
17.1907	-180.715		-70	27.3842	27.7177
17.216	-178.119		-70	28.8745	26.6118
17.2413	-175.545		-70	30.7593	25.923
17.2666	-178.037		-70	28.0388	25.6943
17.2919	-179.167		-70	27.0118	25.7974
17.3172	-178.869		-70	27.5763	26.0641
17.3425	-181.572		-70	25.2333	26.4235
17.3678	-183.57		-70	23.4807	26.6694
17.3931	-184.432		-70	22.6185	26.6687
17.4184	-185.059		-70	21.4454	26.1227
17.4437	-182.896		-70	22.3612	24.8762
17.469	-180.879		-70	22.4648	22.9624
17.4943	-180.656		-70	20.5561	20.8304
17.5196	-179.544		-70	19.6335	18.7961
17.5449	-176.427		-70	21.3972	17.4431
17.5702	-177.34		-70	19.9468	16.9053
17.5955	-177.77		-70	19.7805	17.1689
17.6208	-178.024		-70	20.0993	17.7417
17.6461	-182.453		-70	16.0021	18.0741
17.6714	-185.543		-70	12.4878	17.649
17.6967	-187.069		-70	9.85779	16.5454
17.722	-189.033		-70	6.20972	14.8608
17.7473	-187.105		-70	6.2445	12.9681
17.7726	-183.714		-70	7.96228	11.2953
17.7979	-183.119		-70	7.36158	10.0989
17.8232	-184.851		-70	5.14258	9.61182
17.8485	-186.376		-70	3.70704	9.7013
17.8738	-187.87		-70	2.85303	10.3412
17.8991	-187.569		-70	4.18152	11.3695
17.9244	-188.396		-70	4.49243	12.5074
17.9497	-188.198		-70	5.78589	13.6021
17.975	-187.747		-70	7.16223	14.528
18.0003	-188.102		-70	7.42285	15.1434
18.0256	-189.362		-70	6.46643	15.4469
18.0509	-188.437		-70	7.39466	15.4503
18.0762	-188.555		-70	7.10803	15.282
18.1015	-189.684		-70	5.70739	15.0096
18.1268	-187.934		-70	7.19299	14.7454
18.1521	-186.459		-70	8.46582	14.5438
18.1774	-188.455		-70	6.42737	14.5006
18.2027	-190.541		-70	4.57824	14.7377
18.228	-189.29		-70	6.41956	15.3283
18.2533	-190.497		-70	6.05237	16.1682
18.2786	-192.025		-70	5.37793	17.0212
18.3039	-192.331		-70	5.69776	17.6475
18.3292	-192.023		-70	6.21313	17.8547
18.3545	-193.303		-70	4.72559	17.6467
18.3798	-192.432		-70	5.03662	17.0868
18.4051	-189.301		-70	7.44775	16.3674
18.4304	-192.087		-70	4.06031	15.7661
18.4557	-195.658		-70	0.07703	15.3536
18.481	-195.821		-70	-0.20105	15.238
18.5063	-194.256		-70	1.52783	15.4025
18.5316	-194.017		-70	2.16541	15.801
18.5569	-194.522		-70	2.4137	16.5543
18.5822	-195.854		-70	2.17505	17.6473
18.6075	-197.79		-70	1.5509	18.9597
18.6328	-200.803		-70	-0.15686	20.2646
18.6581	-203.171		-70	-1.54639	21.2429
18.6834	-200.408		-70	1.58484	21.6118
18.7087	-203.274		-70	-1.56189	21.3309
18.734	-203.452		-70	-2.58484	20.4855
18.7593	-199.567		-70	0.21814	19.4034
18.7846	-199.343		-70	-0.55151	18.4104
18.8099	-199.747		-70	-1.6919	17.6738
18.8351	-199.493		-70	-1.80176	17.3102
18.8605	-197.386		-70	0.22058	17.2248
18.8858	-192.735		-70	4.97607	17.3292
18.911	-191.446		-70	6.46606	17.5308
18.9364	-193.873		-70	4.19129	17.683
18.9616	-194.374		-70	3.75159	17.7445
18.987	-195.285		-70	2.64966	17.5527
19.0123	-195.574		-70	1.984	17.1763
19.0375	-197.517		-70	-0.54566	16.5897
19.0628	-197.318		-70	-1.03785	15.8988
19.0881	-193.208		-70	2.30481	15.1312
19.1134	-194.831		-70	-0.01758	14.4321
19.1387	-195.411		-70	-1.1073	13.9219
19.164	-194.117		-70	-0.06567	13.6694
19.1893	-192.723		-70	1.50378	13.8452
19.2146	-194.238		-70	0.50037	14.3573
19.2399	-197.637		-70	-2.08191	15.1733
19.2652	-199.384		-70	-2.84583	16.157
19.2905	-198.939		-70	-1.39673	17.1611
19.3158	-198.168		-70	0.36084	18.1472
19.3411	-199.024		-70	0.41894	19.0613
19.3664	-196.611		-70	3.77222	20.0015
19.3917	-194.683		-70	6.71118	21.0129
19.417	-195.134		-70	7.42871	22.1814
19.4423	-193.944		-70	9.81299	23.376
19.4676	-193.874		-70	10.9553	24.448
19.4929	-194.724		-70	10.7412	25.0842
19.5182	-196.182		-70	9.15845	24.9592
19.5435	-194.052			10.3938	24.0642
19.5688	-192.057			10.8293	22.5046
19.5941	-192.15			8.84863	20.6169
19.6194	-191.025			8.13305	18.7764
19.6447	-187.534			10.1628	17.3157
19.67	-186.841			9.81396	16.2737
19.6953	-186.347			9.76441	15.7295
19.7206	-184.837			11.0872	15.5427
19.7459	-186.07			9.85522	15.5434
19.7712	-187.962			8.13867	15.7188
19.7965	-189.819			6.60498	16.0427
19.8218	-189.023			7.91968	16.5613
19.8471	-192.358			5.34741	17.3235
19.8724	-191.189			7.44653	18.2539
19.8977	-194.163			5.47632	19.2578
19.923	-199.549			0.99195	20.1599
