# Supplementary material for: Fluorescence-based monitoring of the pressure-induced aggregation microenvironment evolution for an AIEgen under multiple excitation channels
Source: Nat Commun. 2022 Sep 6;13:5234. doi: 10.1038/s41467-022-32968-9 (PMC9448794; doi:10.1038/s41467-022-32968-9)
Supplement: Supplementary file 2 — Source Data [file 41467_2022_32968_MOESM2_ESM.zip › Source Data/Supplementary Information/Supplementary Figure 4/Supplementary Figure 4c.xls]

## Sheet: Sheet1
2-theta	diff	exper	cal	2-theta	peak
	--	--	--		-50
3.50386	-150.839	7.53894	1.07459	3.71926	-50
3.52916	-149.384	10.1249	2.20581	3.89896	-50
3.55446	-151.349	10.4541	4.50012	4.67078	-50
3.57976	-152.701	13.1246	8.52246	4.71072	-50
3.60506	-156.267	15.5359	14.4993	5.31939	-50
3.63036	-162.573	16.5874	21.8569	5.3464	-50
3.65565	-167.787	18.5753	29.0594	5.45848	-50
3.68095	-169.306	22.1022	34.1047	5.47303	-50
3.70625	-165.841	27.1661	35.7045	6.56185	-50
3.73155	-155.662	36.1652	34.5239	6.67519	-50
3.75685	-144.628	45.7001	33.0248	7.01051	-50
3.78215	-145.415	45.6683	33.7803	7.09033	-50
3.80745	-157.355	37.6716	37.7239	7.2035	-50
3.83275	-175.584	25.1074	43.3879	7.28121	-50
3.85805	-187.803	17.075	47.5743	7.44244	-50
3.88335	-186.445	18.0747	47.2164	7.68306	-50
3.90864	-180.444	18.3053	41.4464	7.80245	-50
3.93394	-172.158	17.1658	32.0209	8.13147	-50
3.95924	-162.951	16.1561	21.8043	8.15452	-50
3.98454	-156.369	14.0748	13.1409	8.31459	-50
4.00984	-150.764	13.621	7.08154	8.37689	-50
4.03514	-146.695	13.9952	3.38745	8.49335	-50
4.06044	-144.482	14.3933	1.5719	8.55871	-50
4.08574	-143.044	15.0188	0.7594	8.53837	-50
4.11104	-145.562	12.1671	0.42627	8.61841	-50
4.13634	-146.555	11.0386	0.29017	8.69854	-50
4.16163	-146.897	10.6328	0.22668	8.7325	-50
4.18693	-148.745	8.74792	0.18933	8.86069	-50
4.21223	-149.183	8.28284	0.1626	9.16107	-50
4.23753	-149.708	7.73645	0.1416	9.0495	-50
4.26283	-151.508	6.00733	0.21179	9.32373	-50
4.28813	-152.008	5.39465	0.09949	9.34935	-50
4.31343	-150.382	7.39685	0.47619	9.38335	-50
4.33873	-148.139	9.71253	0.54871	9.42942	-50
4.36403	-146.51	11.4395	0.6466	9.54225	-50
4.38933	-144.825	13.2776	0.7992	9.67023	-50
4.41463	-145.267	13.1246	1.08813	9.72838	-50
4.43992	-147.044	11.9785	1.71899	9.81136	-50
4.46522	-150.114	10.3383	3.14868	9.86868	-50
4.49052	-152.942	10.6019	6.24121	10.2127	-50
4.51582	-158.678	10.968	12.3431	10.3044	-50
4.54112	-165.734	14.6356	23.0662	10.6503	-50
4.56642	-177.885	19.0007	39.5823	10.6091	-50
4.59172	-190.55	28.2629	61.51	10.7045	-50
4.61702	-195.921	47.3209	85.9386	10.6974	-50
4.64232	-187.982	76.7712	107.45	10.9294	-50
4.66761	-164.432	112.614	119.743	10.9586	-50
4.69291	-138.661	137.145	118.504	11.1735	-50
4.71821	-137.075	124.264	104.036	11.088	-50
4.74351	-154.287	84.2679	81.2514	11.325	-50
4.76881	-166.818	47.1551	56.6696	11.33	-50
4.79411	-166.426	26.3242	35.447	11.2398	-50
4.81941	-159.369	17.9722	20.0381	11.5323	-50
4.84471	-154.119	13.5966	10.4122	11.4623	-50
4.87001	-153.164	9.29712	5.15759	11.5109	-50
4.89531	-153.34	6.56983	2.60645	11.7424	-50
4.9206	-153.363	5.61243	1.672	11.588	-50
4.9459	-150.685	7.82458	1.20654	11.6411	-50
4.9712	-148.208	10.1033	1.00854	11.8187	-50
4.9965	-149.178	9.04627	0.92102	11.7687	-50
5.0218	-152.546	5.65063	0.89318	11.715	-50
5.0471	-153.336	4.81592	0.84912	11.7748	-50
5.0724	-152.663	6.13794	1.49817	11.9335	-50
5.0977	-149.892	9.11706	1.7063	11.8399	-50
5.123	-148.994	11.1488	2.83935	11.8559	-50
5.1483	-151.074	11.3324	5.10315	12.0065	-50
5.17359	-153.798	12.7649	9.25989	12.198	-50
5.19889	-161.193	12.2456	16.1357	12.1241	-50
5.22419	-170.732	12.8712	26.3004	12.2028	-50
5.24949	-181.684	15.3391	39.7205	12.3584	-50
5.27479	-192.865	20.0486	55.6107	12.1808	-50
5.30009	-195.794	34.0973	72.588	12.275	-50
5.32539	-175.31	71.0833	89.0905	12.3323	-50
5.35069	-116.994	144.204	103.895	12.3869	-50
5.37599	-51.8134	221.457	115.968	12.5402	-50
5.40129	-65.2775	215.542	123.517	12.5325	-50
5.42659	-146.499	134.656	123.852	12.6075	-50
5.45188	-206.156	66.0985	114.951	12.7104	-50
5.47718	-218.929	35.9657	97.592	12.797	-50
5.50248	-209.775	22.9557	75.4279	12.7696	-50
5.52778	-194.043	16.2682	53.0084	12.9491	-50
5.55308	-177.223	14.0013	33.9215	12.9928	-50
5.57838	-164.445	12.7523	19.8947	12.9727	-50
5.60368	-158.552	9.62122	10.8704	13.1454	-50
5.62898	-153.226	9.80395	5.7268	13.0553	-50
5.65428	-149.191	11.2008	3.08911	13.0986	-50
5.67957	-148.332	10.8093	1.83777	13.3248	-50
5.70487	-150.615	7.72851	1.04064	13.4752	-50
5.73017	-150.327	7.75659	0.78089	13.3732	-50
5.75547	-148.451	9.49109	0.63855	13.574	-50
5.78077	-146.815	11.0332	0.5448	13.5304	-50
5.80607	-147.198	10.5793	0.47424	13.5357	-50
5.83137	-148.396	9.02905	0.12207	13.6934	-50
5.85667	-148.523	8.78039	0	13.729	-50
5.88197	-148.271	9.03211	0	13.7896	-50
5.90727	-146.418	10.8848	0	13.7416	-50
5.93256	-147.169	10.1345	0	13.8707	-50
5.95786	-148.921	8.38195	0	13.8075	-50
5.98316	-149.178	8.12561	0	13.7382	-50
6.00846	-148.739	8.56445	0	14.0164	-50
6.03376	-147.406	9.89697	0	14.0474	-50
6.05906	-147.679	9.62378	0	13.9413	-50
6.08436	-148.761	8.54174	0	14.0436	-50
6.10966	-149.452	7.85131	0	14.0245	-50
6.13496	-147.829	9.65173	0.17713	14.0555	-50
6.16026	-145.762	11.7418	0.20068	14.208	-50
6.18555	-144.113	13.42	0.2301	14.2607	-50
6.21085	-144.585	12.988	0.27002	14.2362	-50
6.23615	-146.292	11.3431	0.33167	14.1642	-50
6.26145	-148.261	9.48523	0.44324	14.2072	-50
6.28675	-148.489	9.51318	0.69922	14.286	-50
6.31205	-147.751	10.7273	1.17541	14.3364	-50
6.33735	-149.105	10.3268	2.12891	14.342	-50
6.36265	-151.392	9.81042	3.89978	14.3811	-50
6.38795	-154.808	9.37988	6.88501	14.4357	-50
6.41325	-159.159	9.53211	11.3876	14.3783	-50
6.43854	-163.326	11.3677	17.3906	14.6822	-50
6.46384	-168.065	13.5874	24.3497	14.4859	-50
6.48914	-173.558	14.8896	31.1445	14.9165	-50
6.51444	-176.814	16.7747	36.2856	14.5755	-50
6.53974	-175.08	20.6415	38.4186	14.592	-50
6.56504	-173.736	20.5917	37.0249	14.9504	-50
6.59034	-170.21	19.8236	32.7301	14.9388	-50
6.61564	-164.487	19.6373	26.8215	15.002	-50
6.64094	-160.151	17.7323	20.5806	15.1461	-50
6.66624	-157.408	15.1091	15.2143	15.2377	-50
6.69154	-156.87	11.0674	10.634	15.3247	-50
6.71683	-156.307	8.20764	7.21142	15.3245	-50
6.74213	-154.005	8.12939	4.83166	15.4081	-50
6.76743	-154.074	6.53259	3.30359	15.2142	-50
6.79273	-154.871	5.01746	2.58569	15.3976	-50
6.81803	-155.221	4.48401	2.40161	15.2763	-50
6.84333	-156.413	3.83252	2.94238	15.5293	-50
6.86863	-156.421	5.36279	4.48084	15.5212	-50
6.89393	-157.468	7.07483	7.23987	15.4009	-50
6.91923	-160.238	9.26916	12.2037	15.4063	-50
6.94453	-162.474	14.3451	19.516	15.804	-50
6.96982	-163.15	23.1046	28.9518	15.6414	-50
6.99512	-162.585	34.4462	39.7281	15.7507	-50
7.02042	-163.519	44.0706	50.2866	15.7248	-50
7.04572	-164.358	51.5787	58.634	15.6315	-50
7.07102	-162.91	57.3696	62.9764	15.6436	-50
7.09632	-157.338	62.6439	62.6791	15.7022	-50
7.12162	-146.697	69.0024	58.3967	15.7736	-50
7.14692	-133.46	75.3453	51.5024	15.8756	-50
7.17222	-133.161	67.4718	43.3292	15.8194	-50
7.19751	-148.755	43.4834	34.9355	16.0044	-50
7.22281	-163.008	21.4799	27.1844	15.9947	-50
7.24811	-167.101	10.9619	20.7597	15.849	-50
7.27341	-166.763	6.62927	16.0892	15.8575	-50
7.29871	-165.332	5.28345	13.3123	15.8926	-50
7.32401	-166.44	4.12305	13.2601	15.9164	-50
7.34931	-164.765	6.24878	13.7111	15.9883	-50
7.37461	-162.069	10.1631	14.9286	16.1342	-50
7.39991	-159.113	14.5632	16.3727	16.0862	-50
7.42521	-157.173	18.0516	17.9218	16.0493	-50
7.4505	-152.028	24.8285	19.5533	16.0537	-50
7.4758	-146.035	34.3927	23.1249	16.0369	-50
7.5011	-138.379	48.6456	29.7214	16.1114	-50
7.5264	-128.842	68.9885	40.5277	16.1769	-50
7.5517	-122.179	90.9199	55.7959	16.2255	-50
7.577	-126.667	104.841	74.2047	16.4644	-50
7.6023	-145.53	104.953	93.1798	16.3791	-50
7.6276	-167.304	98.6547	108.655	16.3042	-50
7.6529	-180.422	93.5469	116.666	16.5669	-50
7.6782	-183.922	88.3301	114.949	16.4891	-50
7.7035	-185.027	76.5049	104.229	16.3507	-50
7.72879	-181.595	63.171	87.463	16.4487	-50
7.75409	-175.335	51.6295	69.6617	16.6734	-50
7.77939	-166.903	42.4802	52.0802	16.4254	-50
7.80469	-160.417	34.3227	37.4369	16.492	-50
7.82999	-154.482	29.2585	26.4375	16.4695	-50
7.85529	-149.53	27.1881	19.4154	16.5584	-50
7.88059	-146.613	27.0106	16.3206	16.5265	-50
7.90589	-144.838	29.8262	17.361	16.6266	-50
7.93119	-142.94	37.2362	22.8732	16.5759	-50
7.95648	-144.4	46.4399	33.5364	16.799	-50
7.98178	-150.493	56.4385	49.6283	16.6102	-50
8.00708	-159.248	68.5317	70.4763	16.8163	-50
8.03238	-168.682	82.6191	93.9981	16.6322	-50
8.05768	-176.145	97.9018	116.744	16.8224	-50
8.08298	-178.176	112.78	133.654	16.7973	-50
8.10828	-173.43	126.353	142.48	17.1158	-50
8.13358	-164.361	133.522	140.58	16.8742	-50
8.15888	-154.95	133.387	131.034	16.9631	-50
8.18418	-146.476	126.847	116.02	17.0338	-50
8.20948	-140.612	117.304	100.613	17.1636	-50
8.23477	-142.288	102.956	87.9412	16.9572	-50
8.26007	-152.133	85.8046	80.6349	17.1656	-50
8.28537	-159.335	74.1503	76.1821	17.2954	-50
8.31067	-162.244	70.5914	75.5321	17.1246	-50
8.33597	-163.793	72.3297	78.8197	17.394	-50
8.36127	-164.355	80.364	87.4158	17.3397	-50
8.38657	-163.266	96.9951	102.958	17.2069	-50
8.41187	-161.933	121.823	126.452	17.286	-50
8.43717	-162.324	152.348	157.369	17.3692	-50
8.46247	-157.788	192.369	192.854	17.4674	-50
8.48776	-148.241	236.886	227.825	17.5181	-50
8.51306	-143.751	269.601	256.049	17.4477	-50
8.53836	-150.471	278.012	271.179	17.5961	-50
8.56366	-161.185	267.62	271.502	17.5261	-50
8.58896	-164.085	249.025	255.806	17.4673	-50
8.61426	-160.091	224.825	227.613	17.5939	-50
8.63956	-158.9	189.423	191.021	17.6579	-50
8.66486	-158.121	150.917	151.734	17.5162	-50
8.69016	-155.12	116.707	114.524	17.7749	-50
8.71546	-153.81	86.3944	82.9015	17.6126	-50
8.74075	-154.922	60.5768	58.1956	17.7732	-50
8.76605	-157.025	41.7555	41.477	17.6446	-50
8.79135	-158.939	29.0306	30.6665	17.8701	-50
8.81665	-159.614	21.101	23.412	17.7603	-50
8.84195	-159.099	17.3673	19.1631	17.7306	-50
8.86725	-158.487	15.8285	17.0128	18.0718	-50
8.89255	-156.766	16.3855	15.8486	17.9677	-50
8.91785	-153.945	18.6378	15.2798	17.925	-50
8.94315	-154.38	19.1849	16.2616	18.1021	-50
8.96844	-156.524	18.5273	17.7487	17.9308	-50
8.99374	-157.595	19.3639	19.6561	17.9385	-50
9.01904	-157.341	21.2953	21.3335	17.9879	-50
9.04434	-158.738	23.8202	25.255	18.0282	-50
9.06964	-159.108	30.24	32.0447	18.1044	-50
9.09494	-159.159	42.3533	44.2096	18.0813	-50
9.12024	-160.631	61.5602	64.8876	18.0618	-50
9.14554	-164.554	89.9608	97.212	18.1569	-50
9.17084	-168.487	132.754	143.938	18.3061	-50
9.19614	-172.299	188.441	203.437	18.3814	-50
9.22143	-166.229	263.52	272.445	18.1561	-50
9.24673	-152.006	348.392	343.095	18.1757	-50
9.27203	-136.282	425.355	404.334	18.2389	-50
9.29733	-120.574	480.912	444.183	18.3539	-50
9.32263	-125.828	485.358	453.883	18.2201	-50
9.34793	-150.102	438.798	431.597	18.5491	-50
9.37323	-168.716	371.428	382.841	18.3335	-50
9.39853	-177.652	297.75	318.099	18.3854	-50
9.42383	-174.756	231.762	249.215	18.6756	-50
9.44913	-166.706	176.964	186.367	18.5232	-50
9.47443	-159.664	134.057	136.418	18.6412	-50
9.49972	-154.808	105.14	102.644	18.4664	-50
9.52502	-151.953	90.7122	85.3622	18.7662	-50
9.55032	-153.487	86.6744	82.8586	18.7099	-50
9.57562	-158.921	90.5256	92.1438	18.6824	-50
9.60092	-163.851	102.766	109.313	18.7522	-50
9.62622	-166.15	121.095	129.941	18.9853	-50
9.65152	-162.875	143.512	149.084	18.7617	-50
9.67682	-158.283	161.118	162.098	18.8304	-50
9.70212	-150.935	171.712	165.344	18.8968	-50
9.72742	-148.685	166.193	157.575	18.889	-50
9.75271	-150.884	146.762	140.343	19.0731	-50
9.77801	-155.641	118.819	117.157	19.0242	-50
9.80331	-156.821	92.4625	91.9805	19.0911	-50
9.82861	-155.79	68.5922	67.0786	19.1619	-50
9.85391	-155.46	48.8092	46.9665	18.8954	-50
9.87921	-155.677	32.0131	30.3872	18.9234	-50
9.90451	-156.485	20.2029	19.3848	19.185	-50
9.92981	-155.843	13.5792	12.1188	19.0672	-50
9.95511	-156.395	8.54017	7.63208	19.0359	-50
9.9804	-157.334	4.98792	5.01868	19.2767	-50
10.0057	-158.19	2.72119	3.60803	19.0397	-50
10.031	-160.101	0.1394	2.93701	19.2229	-50
10.0563	-161.515	-1.45703	2.75452	19.0245	-50
10.0816	-161.922	-1.66833	2.95093	19.3766	-50
10.1069	-161.887	-1.09534	3.48804	19.1515	-50
10.1322	-161.113	0.56335	4.37353	19.2475	-50
10.1575	-161.26	1.60572	5.56226	19.1855	-50
10.1828	-161.039	3.53393	7.26965	19.4148	-50
10.2081	-161.421	4.64526	8.76282	19.381	-50
10.2334	-162.537	4.84106	10.0747	19.2855	-50
10.2587	-160.409	7.22156	10.3274	19.4102	-50
10.284	-156.352	11.5858	10.6344	19.6229	-50
10.3093	-153.836	13.7346	10.2671	19.5725	-50
10.3346	-150.912	15.7666	9.37537	19.3743	-50
10.3599	-149.447	16.0831	8.2273	19.542	-50
10.3852	-150.049	14.4834	7.22937	19.3934	-50
10.4105	-150.982	13.2668	6.94616	19.5278	-50
10.4358	-152.46	12.2344	7.3916	19.478	-50
10.4611	-154.756	11.6863	9.13916	19.4701	-50
10.4864	-159.63	10.221	12.5474	19.4799	-50
10.5117	-165.196	10.1394	18.0326	19.4994	-50
10.537	-170.131	12.4423	25.2705	19.5745	-50
10.5623	-174.956	16.429	34.0817	19.6338	-50
10.5876	-178.101	22.8987	43.697	19.5863	-50
10.6129	-179.998	30.2524	52.9476	19.7728	-50
10.6382	-177.643	40.0901	60.4302	19.6463	-50
10.6635	-168.129	54.0115	64.8373	19.8587	-50
10.6888	-156.016	66.8173	65.5304	19.6956	-50
10.7141	-143.799	76.4071	62.9031	19.6818	-50
10.7394	-132.431	82.7802	57.9077	19.7596	-50
10.7647	-125.637	83.8383	52.1719	20.0776	-50
10.79	-124.958	79.4801	47.135	19.8472	-50
10.8153	-128.894	71.9066	43.4979	19.9173	-50
10.8406	-136.875	61.818	41.3897	19.8115	-50
10.8659	-147.921	49.8137	40.4316	19.881	-50
10.8912	-159.265	37.8944	39.8566	20.0685	-50
10.9165	-167.604	28.9596	39.26	19.9136	-50
10.9418	-171.682	23.9103	38.2891	20.0559	-50
10.9671	-174.811	20.3462	37.854	20.1146	-50
10.9924	-175.563	19.7677	38.0278	19.9663	-50
11.0177	-174.134	22.9746	39.8051	20.2205	-50
11.043	-170.624	30.2671	43.5876	20.2375	-50
11.0683	-163.517	43.0459	49.2599	20.0179	-50
11.0936	-156.097	57.2105	56.0042	20.3044	-50
11.1189	-145.767	74.3616	62.8257	20.0387	-50
11.1442	-136.602	89.1996	68.4988	20.056	-50
11.1695	-138.288	91.0247	72.0095	20.3217	-50
11.1948	-141.252	89.0366	72.9858	20.1174	-50
11.2201	-153.608	75.4347	71.7399	20.4489	-50
11.2454	-163.805	62.6221	69.124	20.1925	-50
11.2706	-170.066	53.2958	66.0588	20.2225	-50
11.2959	-172.893	48.7588	64.3484	20.1722	-50
11.3212	-169.967	52.0093	64.6732	20.2962	-50
11.3466	-163.132	61.7489	67.5778	20.1746	-50
11.3719	-154.199	76.0773	72.9728	20.2006	-50
11.3971	-148.72	88.6948	80.1118	20.5077	-50
11.4224	-146.74	98.2013	87.6385	20.2413	-50
11.4477	-148.477	102.698	93.8718	20.4742	-50
11.473	-151.094	103.284	97.0756	20.362	-50
11.4983	-155.161	98.9609	96.8188	20.4547	-50
11.5236	-159.786	89.8281	92.3107	20.2696	-50
11.5489	-162.945	78.8866	84.5287	20.4176	-50
11.5742	-164.502	67.1358	74.3351	20.5439	-50
11.5995	-162.908	58.277	63.8816	20.558	-50
11.6248	-160.481	50.7096	53.8875	20.518	-50
11.6501	-157.928	44.5339	45.1586	20.399	-50
11.6754	-155.356	40.0511	38.1035	20.4106	-50
11.7007	-153.653	36.2611	32.6113	20.7411	-50
11.726	-153.356	32.4639	28.5167	20.6933	-50
11.7513	-154.557	28.2596	25.5138	20.6205	-50
11.7766	-156.575	24.4502	23.7223	20.5377	-50
11.8019	-157.098	23.1333	22.9285		-50
11.8272	-160.585	20.9117	24.1938		-50
11.8525	-162.437	20.7842	25.918		-50
11.8778	-162.151	23.752	28.6002		-50
11.9031	-163.125	26.2148	32.0371		-50
11.9284	-162.294	30.2731	35.2638		-50
11.9537	-159.224	36.0273	37.948		-50
11.979	-155.408	41.3777	39.4824		-50
12.0043	-151.47	45.4242	39.5913		-50
12.0296	-148.972	46.868	38.5365		-50
12.0549	-151.056	43.9081	37.6611		-50
12.0802	-154.6	40.3464	37.6432		-50
12.1055	-156.722	39.9822	39.4015		-50
12.1308	-158.101	43.1148	43.9124		-50
12.1561	-159.909	49.0466	51.6526		-50
12.1814	-161.674	58.1771	62.5482		-50
12.2067	-163.329	69.6056	75.631		-50
12.232	-166.286	80.6334	89.6167		-50
12.2573	-167.619	92.2611	102.577		-50
12.2826	-163.632	106.088	112.416		-50
12.3079	-157.73	116.714	117.141		-50
12.3332	-149.071	124.041	115.808		-50
12.3585	-145.541	120.467	108.705		-50
12.3838	-146.519	107.995	97.2111		-50
12.4091	-149.26	91.4232	83.3798		-50
12.4344	-153.945	72.3524	68.9943		-50
12.4597	-158.019	55.0829	55.7983		-50
12.485	-160.542	42.5149	45.7538		-50
12.5103	-160.252	34.748	37.6972		-50
12.5356	-159.635	30.2837	32.6155		-50
12.5609	-159.588	28.0209	30.3057		-50
12.5862	-158.337	28.3605	29.3942		-50
12.6115	-157.642	29.9021	30.2405		-50
12.6368	-156.963	32.3461	32.0055		-50
12.6621	-155.861	35.8935	34.4511		-50
12.6874	-153.925	40.8436	37.4657		-50
12.7127	-152.296	46.1962	41.1893		-50
12.738	-153.56	49.7523	46.0088		-50
12.7633	-154.949	55.0115	52.6572		-50
12.7886	-157.907	61.1742	61.7781		-50
12.8139	-164.505	66.6403	73.8419		-50
12.8392	-169.606	76.6101	88.9133		-50
12.8645	-173.703	90.0836	106.483		-50
12.8898	-174.804	107.161	124.662		-50
12.9151	-171.254	128.741	142.692		-50
12.9404	-161.865	153.326	157.888		-50
12.9657	-148.936	176.315	167.948		-50
12.991	-139.96	189.308	171.965		-50
13.0163	-131.843	194.805	169.345		-50
13.0416	-130.162	187.906	160.765		-50
13.0669	-138.766	165.911	147.374		-50
13.0922	-152.903	135.119	130.719		-50
13.1175	-165.477	104.233	112.406		-50
13.1428	-170.519	80.7499	93.9662		-50
13.1681	-169.255	64.6709	76.6231		-50
13.1934	-165.597	53.0969	61.3905		-50
13.2187	-162.061	44.0261	48.7839		-50
13.244	-157.003	39.3596	39.0599		-50
13.2693	-154.144	35.0971	31.9376		-50
13.2946	-154.984	29.6385	27.3198		-50
13.3199	-156.381	25.5832	24.6607		-50
13.3452	-158.004	22.8324	23.5337		-50
13.3705	-157.987	22.885	23.5693		-50
13.3958	-157.836	23.8412	24.3741		-50
13.4211	-157.525	25.4013	25.6235		-50
13.4464	-155.579	28.7645	27.0399		-50
13.4717	-156.003	29.6309	28.3311		-50
13.497	-157.607	28.9012	29.2047		-50
13.5223	-156.619	30.3737	29.6896		-50
13.5476	-156.916	29.6502	29.2634		-50
13.5729	-158.054	27.9287	28.6794		-50
13.5982	-158.141	27.2101	28.0481		-50
13.6235	-157.815	26.3942	26.9062		-50
13.6488	-158.209	25.3806	26.2867		-50
13.6741	-158.756	24.3695	25.8229		-50
13.6994	-158.018	24.46	25.1747		-50
13.7247	-156.945	24.7532	24.3955		-50
13.75	-157.219	23.5476	23.4631		-50
13.7752	-156.009	23.6437	22.3491		-50
13.8005	-155.512	22.9415	21.1501		-50
13.8259	-156.216	21.1409	20.0536		-50
13.8512	-156.811	19.6404	19.1487		-50
13.8765	-157.69	18.241	18.6281		-50
13.9017	-158.476	17.543	18.7157		-50
13.927	-158.371	18.2447	19.3128		-50
13.9523	-158.509	19.3475	20.5538		-50
13.9777	-158.157	21.5499	22.4042		-50
14.0029	-158.488	23.6526	24.8375		-50
14.0282	-157.975	26.9546	27.6265		-50
14.0535	-157.224	30.9568	30.8776		-50
14.0788	-155.281	36.3572	34.3347		-50
14.1041	-153.283	41.9575	37.9373		-50
14.1294	-154.425	44.3561	41.478		-50
14.1547	-155.936	45.8542	44.4871		-50
14.18	-157.14	46.9507	46.7876		-50
14.2053	-158.084	47.3456	48.127		-50
14.2306	-158.514	47.3376	48.5481		-50
14.2559	-160.522	44.828	48.0472		-50
14.2812	-161.192	42.8164	46.7056		-50
14.3065	-160.823	41.3021	44.822		-50
14.3318	-158.801	40.9853	42.483		-50
14.3571	-156.575	40.6656	39.9371		-50
14.3824	-154.349	40.3426	37.3883		-50
14.4077	-153.819	38.4165	34.9324		-50
14.433	-154.767	35.2867	32.7504		-50
14.4583	-154.671	33.5538	30.9217		-50
14.4836	-156.081	30.7161	29.4943		-50
14.5089	-157.627	28.0752	28.3994		-50
14.5342	-159.09	25.73	27.517		-50
14.5595	-161.19	22.7799	26.6671		-50
14.5848	-161.384	21.6259	25.7072		-50
14.6101	-159.911	21.9669	24.5743		-50
14.6354	-158.08	22.5031	23.28		-50
14.6607	-157.463	21.7345	21.8943		-50
14.686	-156.949	20.9602	20.6062		-50
14.7113	-154.737	21.8811	19.3147		-50
14.7366	-153.619	22.0968	18.4131		-50
14.7619	-152.347	23.1066	18.1505		-50
14.7872	-154.333	21.3105	18.3407		-50
14.8125	-156.239	20.009	18.9446		-50
14.8378	-157.174	19.9015	19.7727		-50
14.8631	-157.942	19.9875	20.6261		-50
14.8884	-158.85	19.7681	21.3146		-50
14.9137	-161.433	17.5429	21.6727		-50
14.939	-160.318	18.6102	21.6251		-50
14.9643	-159.273	19.3717	21.3412		-50
14.9896	-158.239	20.0267	20.9624		-50
15.0149	-156.752	21.1753	20.624		-50
15.0402	-155.179	22.4169	20.2926		-50
15.0655	-154.886	22.8523	20.4347		-50
15.0908	-156.242	21.881	20.8198		-50
15.1161	-157.816	20.9027	21.4154		-50
15.1414	-157.406	22.0179	22.1204		-50
15.1667	-157.365	22.8262	22.8881		-50
15.192	-156.367	24.6271	23.6909		-50
15.2173	-157.316	24.5225	24.5352		-50
15.2426	-157.677	25.1102	25.484		-50
15.2679	-158.264	25.5912	26.5516		-50
15.2932	-157.858	26.9659	27.5207		-50
15.3185	-158.975	27.3326	29.004		-50
15.3438	-158.76	29.0936	30.5503		-50
15.3691	-157.904	31.5479	32.1489		-50
15.3944	-157.269	33.6946	33.6606		-50
15.4197	-157.001	35.2351	34.9332		-50
15.445	-155.939	37.3691	36.0049		-50
15.4703	-155.915	38.0963	36.7085		-50
15.4956	-155.826	38.5174	37.0403		-50
15.5209	-156.951	37.3317	36.9796		-50
15.5462	-156.663	37.2397	36.6001		-50
15.5715	-156.538	36.7418	35.9772		-50
15.5968	-156.803	35.6372	35.1372		-50
15.6221	-157.418	34.1268	34.2416		-50
15.6474	-159.226	31.4102	33.3335		-50
15.6727	-158.625	31.1877	32.5099		-50
15.698	-157.983	31.1589	31.8389		-50
15.7233	-158.643	30.0256	31.3657		-50
15.7486	-158.423	29.9856	31.105		-50
15.7739	-156.543	31.8402	31.0798		-50
15.7992	-155.944	32.6896	31.3302		-50
15.8245	-156.873	32.2335	31.8035		-50
15.8498	-157.14	32.8727	32.71		-50
15.8751	-156.443	34.8064	33.9462		-50
15.9004	-156.651	36.2358	35.584		-50
15.9257	-158.445	36.3603	37.5022		-50
15.951	-156.346	40.4796	39.5227		-50
15.9763	-154.962	43.8948	41.5537		-50
16.0016	-156.252	44.3057	43.2546		-50
16.0269	-159.413	42.2119	44.3214		-50
16.0522	-160.411	41.5145	44.6221		-50
16.0775	-157.878	43.5127	44.088		-50
16.1028	-156.968	43.0074	42.6724		-50
16.1281	-157.554	40.3987	40.65		-50
16.1534	-158.145	37.3856	38.2275		-50
16.1787	-158.052	34.7695	35.5187		-50
16.204	-158.05	32.1503	32.8971		-50
16.2293	-157.058	30.7277	30.4827		-50
16.2545	-156.686	29.2021	28.5855		-50
16.2799	-154.681	29.8734	27.2511		-50
16.3052	-154.606	29.3418	26.6444		-50
16.3304	-155.567	28.6082	26.8722		-50
16.3558	-156.196	29.0718	27.9647		-50
16.381	-157.585	29.6326	29.9147		-50
16.4063	-160.248	29.5909	32.536		-50
16.4317	-161.371	31.7473	35.8156		-50
16.4569	-160.231	36.5021	39.4294		-50
16.4823	-160.248	40.1534	43.0986		-50
16.5075	-159.688	44.104	46.4891		-50
16.5328	-157.48	49.1526	49.3296		-50
16.5581	-155.799	52.7988	51.2949		-50
16.5834	-154.174	55.3436	52.2147		-50
16.6087	-153.792	55.5869	52.0758		-50
16.634	-153.683	54.7289	51.1089		-50
16.6593	-154.143	52.669	49.5089		-50
16.6846	-156.849	48.1077	47.6539		-50
16.7099	-156.881	46.3449	45.9222		-50
16.7352	-158.007	43.5806	44.2849		-50
16.7605	-159.726	40.5155	42.938		-50
16.7858	-158.753	40.4486	41.8987		-50
16.8111	-159.053	39.3801	41.1298		-50
16.8364	-159.805	37.9113	40.4133		-50
16.8617	-157.891	39.1401	39.7283		-50
16.887	-157.871	38.5684	39.1359		-50
16.9123	-158.494	37.2954	38.4858		-50
16.9376	-156.996	38.1206	37.814		-50
16.9629	-153.935	40.4453	37.0776		-50
16.9882	-154.479	39.168	36.3439		-50
17.0135	-155.356	37.5898	35.6431		-50
17.0388	-155.643	36.8098	35.1495		-50
17.0641	-156.054	36.1282	34.8792		-50
17.0894	-158.858	33.3453	34.9005		-50
17.1147	-159.957	32.5612	35.2151		-50
17.14	-158.001	35.1753	35.8737		-50
17.1653	-156.929	37.2875	36.9138		-50
17.1906	-158.417	37.2982	38.4124		-50
17.2159	-159.055	38.6074	40.3591		-50
17.2412	-159.566	40.4147	42.6771		-50
17.2665	-158.736	43.9198	45.3524		-50
17.2918	-155.966	49.523	48.1854		-50
17.3171	-155.554	52.7239	50.975		-50
17.3424	-155.064	55.823	53.5837		-50
17.3677	-153.763	59.3202	55.7805		-50
17.393	-156.01	58.7141	57.4208		-50
17.4183	-158.995	56.6066	58.2987		-50
17.4436	-159.14	56.5958	58.4323		-50
17.4689	-157.946	57.083	57.7259		-50
17.4942	-157.438	56.0676	56.2022		-50
17.5195	-158.524	52.7492	53.9701		-50
17.5448	-156.275	52.2288	51.2008		-50
17.5701	-156.377	49.0046	48.0782		-50
17.5954	-156.665	45.3783	44.7405		-50
17.6207	-158.733	39.8486	41.2788		-50
17.646	-158.376	36.916	37.9888		-50
17.6713	-157.828	34.2809	34.8055		-50
17.6966	-157.562	31.5424	31.8011		-50
17.7219	-156.255	30.101	29.0529		-50
17.7472	-156.494	27.2571	26.4475		-50
17.7725	-158.238	23.109	24.0436		-50
17.7978	-157.537	21.5593	21.7936		-50
17.8231	-156.273	20.8063	19.7765		-50
17.8484	-155.941	19.3497	17.9872		-50
17.8737	-156.15	17.5916	16.4381		-50
17.899	-157.547	14.9297	15.1732		-50
17.9243	-158.317	13.1653	14.1793		-50
17.9496	-158.398	12.2985	13.3938		-50
17.9749	-158.511	11.6296	12.8373		-50
18.0002	-157.856	11.9586	12.5117		-50
18.0255	-156.513	13.0858	12.2958		-50
18.0508	-156.411	13.0105	12.1188		-50
18.0761	-158.348	10.8346	11.8798		-50
18.1014	-158.977	9.85621	11.5302		-50
18.1267	-158.17	10.1777	11.045		-50
18.152	-156.529	11.1982	10.4239		-50
18.1773	-155.718	11.3182	9.73327		-50
18.2026	-155.806	10.4385	8.94165		-50
18.2279	-156.668	8.65894	8.02381		-50
18.2532	-157.805	6.58056	7.08203		-50
18.2785	-156.252	7.30286	6.25208		-50
18.3038	-155.926	6.82703	5.4502		-50
18.3291	-157.618	4.45361	4.76843		-50
18.3544	-160.671	0.78259	4.15026		-50
18.3797	-159.142	1.81458	3.65296		-50
18.405	-155.982	4.5509	3.22974		-50
18.4303	-154.513	5.69165	2.90198		-50
18.4556	-157.737	2.23791	2.67175		-50
18.4809	-159.188	0.58898	2.47375		-50
18.5062	-158.685	0.94702	2.3291		-50
18.5315	-157.181	2.31189	2.18958		-50
18.5568	-156.078	3.28479	2.0592		-50
18.5821	-156.176	3.06665	1.93921		-50
18.6074	-156.857	2.25781	1.81177		-50
18.6327	-156.616	2.35876	1.67139		-50
18.658	-156.261	2.57153	1.52954		-50
18.6833	-158.791	-0.10363	1.38379		-50
18.7086	-159.323	-0.76685	1.25317		-50
18.7339	-156.346	2.08349	1.12646		-50
18.7592	-155.495	2.84912	1.04053		-50
18.7845	-157.759	0.52929	0.9851		-50
18.8098	-159.733	-1.47388	0.95605		-50
18.835	-158.556	-0.25928	0.99389		-50
18.8604	-156.287	2.07251	1.05615		-50
18.8856	-156.402	2.02344	1.12207		-50
18.9109	-157.818	0.69385	1.20874		-50
18.9363	-155.03	3.58496	1.31226		-50
18.9615	-156.405	2.29761	1.3999		-50
18.9869	-159.146	-0.36816	1.47461		-50
19.0121	-158.86	-0.01074	1.54566		-50
19.0374	-157.197	1.66968	1.56348		-50
19.0628	-157.505	1.37378	1.57569		-50
19.088	-155.647	3.20361	1.54736		-50
19.1133	-154.863	3.95703	1.51709		-50
19.1386	-157.678	1.13647	1.51147		-50
19.1639	-158.399	0.44141	1.53711		-50
19.1892	-158.868	0.07275	1.63745		-50
19.2145	-159.468	-0.37036	1.79444		-50
19.2398	-155.556	3.81104	2.06348		-50
19.2651	-157.717	2.01929	2.4336		-50
19.2904	-159.369	0.85254	2.91846		-50
19.3157	-157.601	3.2107	3.50831		-50
19.341	-157.203	4.29224	4.19239		-50
19.3663	-157.853	4.39673	4.94678		-50
19.3916	-157.02	6.0227	5.73926		-50
19.4169	-154.866	8.96973	6.53223		-50
19.4422	-154.755	9.83521	7.28736		-50
19.4675	-155.454	9.81763	7.96851		-50
19.4928	-155.939	9.91382	8.54956		-50
19.5181	-158.297	8.02295	9.01709		-50
19.5434	-160.133	6.54101	9.37109		-50
19.5687	-158.557	8.36499	9.61841		-50
19.594	-158.784	8.29028	9.77124		-50
19.6193	-157.134	10.0132	9.84399		-50
19.6446	-155.719	11.4304	9.84643		-50
19.6699	-157.65	9.43555	9.78199		-50
19.6952	-157.632	9.32397	9.65258		-50
19.7205	-158.468	8.28882	9.45386		-50
19.7458	-156.858	9.62353	9.17846		-50
19.7711	-156.592	9.52124	8.80981		-50
19.7964	-156.581	9.07349	8.35108		-50
19.8217	-156.132	8.97217	7.80127		-50
19.847	-156.963	7.50757	7.16748		-50
19.8723	-158.402	5.36816	6.46655		-50
19.8976	-157.88	5.146	5.7229		-50
19.9229	-155.943	6.32666	4.96607		-50
19.9482	-155.132	6.39868	4.22729		-50
19.9735	-160.586	0.24756	3.53003		-50
