# Supplementary material for: Fluorescence-based monitoring of the pressure-induced aggregation microenvironment evolution for an AIEgen under multiple excitation channels
Source: Nat Commun. 2022 Sep 6;13:5234. doi: 10.1038/s41467-022-32968-9 (PMC9448794; doi:10.1038/s41467-022-32968-9)
Supplement: Supplementary file 2 — Source Data [file 41467_2022_32968_MOESM2_ESM.zip › Source Data/Supplementary Information/Supplementary Figure 4/Supplementary Figure 4d.xls]

## Sheet: Sheet1
2-theta	diff	exper	cal	2-theta	peak
	--	--	--		-45
3.3813	-93.588	-0.51367	0	3.70187	-45
3.4047	-98.6747	-5.60034	0	3.96094	-45
3.4281	-100.634	-7.55982	0	4.71025	-45
3.4515	-98.9294	-5.8551	0	4.7424	-45
3.4749	-99.7901	-6.71582	0	5.35727	-45
3.4983	-104.014	-10.9396	0	5.36617	-45
3.5217	-102.989	-9.91467	0	5.47831	-45
3.5451	-97.3398	-4.2655	0	5.53958	-45
3.5685	-94.2826	-1.20825	0	6.61844	-45
3.5919	-94.109	-0.93981	0.09485	6.70975	-45
3.6153	-93.4023	-0.21668	0.11133	7.02356	-45
3.6387	-89.6485	3.5636	0.13781	7.08826	-45
3.6621	-88.009	5.2511	0.18579	7.30124	-45
3.6855	-86.9908	6.36157	0.27808	7.40762	-45
3.7089	-83.9185	9.61316	0.45728	7.36351	-45
3.7323	-80.4196	13.4481	0.79334	7.74678	-45
3.7557	-79.2087	15.2543	1.38867	7.92661	-45
3.7791	-77.2118	18.2346	2.37207	8.19936	-45
3.8025	-77.6141	19.3329	3.87268	8.21792	-45
3.8259	-82.5719	16.4757	5.97327	8.32989	-45
3.8493	-90.5187	11.2055	8.64978	8.36066	-45
3.8727	-96.8486	7.94458	11.7189	8.47492	-45
3.8961	-99.1124	8.7865	14.8246	8.58826	-45
3.9195	-101.324	9.22961	17.4796	8.68101	-45
3.9429	-106.094	6.15307	19.1724	8.70342	-45
3.9663	-109.878	2.72107	19.525	8.82032	-45
3.9897	-108.103	3.42468	18.453	8.82412	-45
4.0131	-107.222	2.05871	16.2068	8.93786	-45
4.0365	-103.391	2.93823	13.2553	9.09004	-45
4.0599	-98.3358	4.85242	10.1139	9.18836	-45
4.0833	-94.6594	5.6272	7.21228	9.32015	-45
4.1067	-93.0237	4.86987	4.81921	9.42849	-45
4.1301	-93.6402	2.46558	3.03149	9.49295	-45
4.1535	-95.4531	-0.568	1.81079	9.50807	-45
4.1769	-94.2146	-0.09692	1.04334	9.63553	-45
4.2003	-92.5732	1.09692	0.59583	9.7178	-45
4.2237	-91.6637	1.76159	0.35095	9.76477	-45
4.2471	-91.3474	1.95007	0.22314	9.92081	-45
4.2705	-92.3419	0.88989	0.15747	9.96684	-45
4.2939	-92.1372	1.05957	0.12244	10.1998	-45
4.3173	-93.2805	-0.10181	0.10437	10.2743	-45
4.3407	-93.5542	-0.13916	0.3407	10.7263	-45
4.3641	-91.3386	2.02076	0.28504	10.7441	-45
4.3875	-89.4011	4.00268	0.32946	10.7705	-45
4.4109	-91.5193	1.95153	0.39648	10.8412	-45
4.4343	-93.0104	0.57398	0.51001	10.9692	-45
4.4577	-91.4033	2.39014	0.71912	11.1211	-45
4.4811	-89.876	4.31445	1.11609	11.0922	-45
4.5045	-91.0629	3.86804	1.85657	11.1831	-45
4.5279	-93.6893	2.56128	3.17627	11.3053	-45
4.5513	-97.9564	0.5022	5.38428	11.3847	-45
4.5747	-101.205	0.68579	8.81689	11.4241	-45
4.5981	-105.787	1.02331	13.7364	11.4916	-45
4.6215	-107.64	5.62305	20.1887	11.5786	-45
4.6449	-105.346	15.5875	27.8594	11.6362	-45
4.6683	-99.8512	29.2204	35.9973	11.7317	-45
4.6917	-89.0756	47.4629	43.4641	11.6449	-45
4.7151	-75.4761	66.5332	48.9349	11.7797	-45
4.7385	-64.5492	79.7765	51.2513	11.775	-45
4.7619	-69.0967	73.8428	49.8651	11.7494	-45
4.7853	-84.7435	53.4386	45.1078	11.8871	-45
4.8087	-98.3227	32.7747	38.0231	11.9187	-45
4.8321	-101.481	21.5277	29.9341	11.9387	-45
4.8555	-102.717	12.4103	22.0527	11.9018	-45
4.8789	-101.12	7.19446	15.2403	11.9514	-45
4.9023	-98.3021	4.69263	9.92041	12.1096	-45
4.9257	-96.1249	3.07642	6.12696	12.2175	-45
4.9491	-93.3877	3.32544	3.63879	12.21	-45
4.9725	-92.9656	2.30737	2.1986	12.2799	-45
4.9959	-93.2285	1.19287	1.34705	12.5059	-45
5.0193	-93.2705	0.69898	0.89514	12.3944	-45
5.0427	-90.4691	3.27637	0.67115	12.3582	-45
5.0661	-90.5842	3.19689	0.70678	12.2916	-45
5.0895	-92.4028	1.38501	0.7135	12.5199	-45
5.1129	-92.6142	1.27417	0.81409	12.5416	-45
5.1363	-91.2417	2.61646	0.78382	12.699	-45
5.1597	-91.5779	2.76904	1.27258	12.7591	-45
5.1831	-93.7591	1.32691	2.01172	12.8172	-45
5.2065	-96.7609	-0.53748	3.14904	12.8649	-45
5.2299	-96.8665	1.0028	4.79492	13.0323	-45
5.2533	-97.2766	2.82739	7.02966	12.9894	-45
5.2767	-97.9232	5.02954	9.87842	13.0675	-45
5.3001	-99.567	6.79895	13.2916	13.1301	-45
5.3235	-101.166	9.04321	17.1345	13.185	-45
5.3469	-100.166	14.0979	21.1899	13.2198	-45
5.3703	-90.4913	27.766	25.183	13.2591	-45
5.3937	-73.5769	48.3234	28.8259	13.3927	-45
5.4171	-60.7954	64.1112	31.8323	13.4426	-45
5.4405	-64.9138	62.04	33.8795	13.5673	-45
5.4639	-79.896	47.7953	34.617	13.5363	-45
5.4873	-95.6621	31.1929	33.7806	13.5632	-45
5.5107	-105.835	18.594	31.3548	13.6578	-45
5.5341	-110.034	10.6644	27.624	13.7361	-45
5.5575	-109.368	6.78125	23.0752	13.6885	-45
5.5809	-106.255	5.08679	18.2675	13.8053	-45
5.6043	-101.484	5.30249	13.7123	13.8036	-45
5.6277	-98.4322	4.4187	9.77661	13.8554	-45
5.6511	-96.3562	3.36121	6.64307	13.9012	-45
5.6745	-94.335	3.06726	4.32788	13.9926	-45
5.6979	-94.3519	1.45398	2.73156	14.0737	-45
5.7213	-94.0287	0.74389	1.69824	14.0839	-45
5.7447	-91.207	2.85498	0.98767	14.2038	-45
5.7681	-89.1647	4.53772	0.62805	14.0909	-45
5.7915	-91.2079	2.29224	0.42578	14.1635	-45
5.8149	-92.3481	1.03943	0.31323	14.1628	-45
5.8383	-89.9302	3.22192	0.07775	14.2639	-45
5.8617	-88.681	4.45276	0.05945	14.2599	-45
5.8851	-90.4867	2.63635	0.04871	14.3429	-45
5.9085	-91.473	1.64307	0.04175	14.2162	-45
5.9319	-90.2662	2.80811	0	14.3232	-45
5.9553	-91.0853	1.98901	0	14.4086	-45
5.9787	-91.1052	1.96912	0	14.4353	-45
6.0021	-90.8448	2.22949	0	14.5316	-45
6.0255	-91.4193	1.65502	0	14.5114	-45
6.0489	-91.5113	1.56298	0	14.6995	-45
6.0723	-90.8734	2.20093	0	14.6159	-45
6.0957	-90.5071	2.56727	0	14.5852	-45
6.1191	-91.0811	1.99328	0	14.6323	-45
6.1425	-89.4342	3.64014	0	14.6882	-45
6.1659	-89.3265	3.7478	0	14.8464	-45
6.1893	-89.8566	3.21777	0	14.7576	-45
6.2127	-89.6282	3.44617	0	14.9172	-45
6.2361	-90.0599	3.16992	0.15552	14.9962	-45
6.2595	-89.9946	3.25806	0.17835	15.0473	-45
6.2829	-89.1119	4.17382	0.21142	15.2301	-45
6.3063	-88.4352	4.90527	0.26611	15.2913	-45
6.3297	-90.1855	3.24658	0.35779	15.3005	-45
6.3531	-90.6959	2.90161	0.5232	15.3483	-45
6.3765	-89.8528	4.04151	0.81995	15.4512	-45
6.3999	-89.4387	4.97022	1.3346	15.3669	-45
6.4233	-90.9221	4.33154	2.17932	15.3924	-45
6.4467	-92.8618	3.68884	3.47632	15.4423	-45
6.4701	-93.6669	4.73132	5.32385	15.5318	-45
6.4935	-91.3956	9.42565	7.74694	15.5292	-45
6.5169	-91.3396	12.6887	10.954	15.6143	-45
6.5403	-93.9054	13.2743	14.1053	15.5755	-45
6.5637	-98.2406	11.921	17.0873	15.7794	-45
6.5871	-100.115	12.3723	19.413	15.7772	-45
6.6105	-101.309	12.3855	20.6201	15.762	-45
6.6339	-101.596	11.9196	20.4416	15.8488	-45
6.6573	-98.5303	13.482	18.938	15.7718	-45
6.6807	-96.8898	12.6482	16.4636	15.9345	-45
6.7041	-95.4059	11.1732	13.5048	15.8595	-45
6.7275	-92.192	11.4136	10.5312	15.9718	-45
6.7509	-90.5984	10.3874	7.9115	15.9327	-45
6.7743	-91.2926	7.66492	5.88318	15.8915	-45
6.7977	-91.2159	6.4541	4.59571	15.9697	-45
6.8211	-90.0534	7.11658	4.0957	16.0139	-45
6.8445	-89.0043	8.60339	4.53332	16.0325	-45
6.8679	-89.9047	9.26513	6.09546	16.1191	-45
6.8913	-90.9885	11.2133	9.12745	16.0018	-45
6.9147	-95.3115	11.7922	14.0294	16.1156	-45
6.9381	-100.036	14.1771	21.1384	16.173	-45
6.9615	-104.046	19.5635	30.535	16.0689	-45
6.9849	-106.832	28.0863	41.8439	16.146	-45
7.0083	-107.738	39.291	53.955	16.1627	-45
7.0317	-102.207	56.5156	65.6484	16.2216	-45
7.0551	-87.5934	80.3366	74.8556	16.3715	-45
7.0785	-76.2637	96.5426	79.7319	16.2468	-45
7.1019	-79.8052	92.4303	79.1611	16.3632	-45
7.1253	-88.2729	78.1095	73.3081	16.4855	-45
7.1487	-91.604	65.0189	63.5486	16.3621	-45
7.1721	-90.4012	54.499	51.8259	16.3976	-45
7.1955	-90.3745	42.7288	40.0289	16.4411	-45
7.2189	-89.3203	33.8264	30.0724	16.4785	-45
7.2423	-90.3159	24.6841	21.9257	16.5492	-45
7.2657	-93.504	15.8236	16.2533	16.6604	-45
7.2891	-96.0458	9.84985	12.8213	16.6096	-45
7.3125	-97.9647	6.22131	11.1117	16.6568	-45
7.3359	-98.3911	5.18702	10.5038	16.6102	-45
7.3593	-97.4308	6.05725	10.4137	16.7042	-45
7.3827	-96.2956	7.16467	10.386	16.638	-45
7.4061	-96.3989	6.82422	10.1488	16.7662	-45
7.4295	-94.5393	8.43628	9.90125	16.671	-45
7.4529	-91.4608	10.8843	9.27075	16.7309	-45
7.4763	-88.1883	13.6759	8.78991	16.7585	-45
7.4997	-85.3279	16.6135	8.86707	16.7077	-45
7.5231	-81.2538	21.8246	10.004	16.7833	-45
7.5465	-75.9484	29.897	12.771	16.9966	-45
7.5699	-75.2126	35.6046	17.7429	16.9773	-45
7.5933	-75.5514	42.5128	24.9899	16.9401	-45
7.6167	-79.2112	49.3374	35.4742	16.8545	-45
7.6401	-85.1873	56.3236	48.4365	16.9749	-45
7.6635	-94.7083	61.8048	63.4387	17.0154	-45
7.6869	-104.065	67.1321	78.1227	17.1627	-45
7.7103	-108.965	74.7615	90.6518	17.1532	-45
7.7337	-108.544	83.834	99.3038	17.0286	-45
7.7571	-104.043	91.9438	102.912	17.2388	-45
7.7805	-102.077	92.4189	101.421	17.3191	-45
7.8039	-101.373	88.063	96.3616	17.1368	-45
7.8273	-99.0923	83.609	89.6269	17.3057	-45
7.8507	-98.0353	77.8279	82.7888	17.2252	-45
7.8741	-98.6418	71.2404	76.8079	17.4383	-45
7.8975	-98.8115	65.7348	71.4719	17.3294	-45
7.9209	-99.1628	60.3216	66.4102	17.5469	-45
7.9443	-99.776	54.5499	61.2516	17.4123	-45
7.9677	-96.3382	52.9476	56.2116	17.4576	-45
7.9911	-89.3425	55.9731	52.2413	17.6083	-45
8.0145	-82.7377	61.056	50.7194	17.516	-45
8.0379	-76.3586	70.5192	53.8035	17.595	-45
8.0613	-70.198	83.9416	61.0653	17.6466	-45
8.0847	-71.1603	95.3525	73.4385	17.7164	-45
8.1081	-79.0293	104.157	90.1122	17.6934	-45
8.1315	-91.1169	111.125	109.168	17.7011	-45
8.1549	-101.987	118.877	127.79	17.8104	-45
8.1783	-110.675	126.676	144.276	17.8171	-45
8.2017	-109.887	136.114	152.927	17.8827	-45
8.2251	-108.117	138.83	153.873	17.844	-45
8.2485	-102.505	138.53	147.961	17.8863	-45
8.2719	-97.1632	133.506	137.595	17.9307	-45
8.2953	-93.6266	124.651	125.203	17.9745	-45
8.3187	-94.9885	112.224	114.139	18.0629	-45
8.3421	-92.3508	106.431	105.708	18.0257	-45
8.3655	-88.295	105.829	101.05	18.0886	-45
8.3889	-83.8641	110.243	101.032	18.0218	-45
8.4123	-79.3341	119.947	106.206	18.2922	-45
8.4357	-81.8281	128.411	117.164	18.1186	-45
8.4591	-91.0768	136.18	134.182	18.2001	-45
8.4825	-102.713	147.584	157.222	18.1624	-45
8.5059	-113.478	165.294	185.698	18.2725	-45
8.5293	-119.186	193.084	219.196	18.2379	-45
8.5527	-119.029	229.19	255.145	18.2424	-45
8.5761	-110.856	272.713	290.495	18.1583	-45
8.5995	-87.2339	327.254	321.413	18.2233	-45
8.6229	-59.5727	377.854	344.352	18.3744	-45
8.6463	-51.9159	397.504	356.346	18.308	-45
8.6697	-63.3114	384.576	354.813	18.2825	-45
8.6931	-74.3928	356.818	338.136	18.4365	-45
8.7165	-89.9557	310.639	307.521	18.3653	-45
8.7399	-103.007	255.35	265.283	18.5164	-45
8.7633	-109.47	201.896	218.292	18.5876	-45
8.7867	-109.934	155.096	171.956	18.5913	-45
8.8101	-107.334	116.163	130.422	18.3711	-45
8.8335	-99.7096	89.6701	96.3053	18.5501	-45
8.8569	-94.0131	69.9751	70.9138	18.4466	-45
8.8803	-92.1633	54.5266	53.6156	18.5297	-45
8.9037	-93.5061	44.2383	44.6701	18.7027	-45
8.9271	-92.1678	40.3038	39.3973	18.601	-45
8.9505	-93.2406	37.3303	37.4966	18.5713	-45
8.9739	-92.7218	38.4579	38.1054	18.9307	-45
8.9973	-91.7074	41.5022	40.1352	18.9007	-45
9.0207	-88.6074	47.3558	42.8889	18.9934	-45
9.0441	-87.7667	51.1061	45.7985	18.8747	-45
9.0675	-88.2573	53.218	48.401	19.0934	-45
9.0909	-92.1101	51.483	50.5188	18.9216	-45
9.1143	-96.1598	48.6287	51.7141	18.9159	-45
9.1377	-100.16	47.6701	54.7559	19.0163	-45
9.1611	-100.684	52.6965	60.306	19.0519	-45
9.1845	-100.16	62.9147	70.0002	19.1408	-45
9.2079	-98.3629	80.9093	86.1979	19.1379	-45
9.2313	-95.1014	105.91	107.937	19.0867	-45
9.2547	-88.7631	139.182	134.871	19.0422	-45
9.2781	-83.8863	177.83	168.642	19.0824	-45
9.3015	-78.8511	219.935	205.712	19.2546	-45
9.3249	-73.906	262.163	242.995	19.2639	-45
9.3483	-73.5593	296.536	277.021	19.3297	-45
9.3717	-86.6985	310.619	304.243	19.2877	-45
9.3951	-107.111	307.063	321.099	19.2747	-45
9.4185	-125.323	291.445	323.695	19.2601	-45
9.4419	-133.717	269.67	310.312	19.2277	-45
9.4653	-125.216	250.212	282.354	19.5064	-45
9.4887	-107.672	229.996	244.594	19.2458	-45
9.5121	-89.4114	206.639	202.976	19.3827	-45
9.5355	-74.6945	181.719	163.339	19.4891	-45
9.5589	-65.5063	158.026	130.458	19.2603	-45
9.5823	-66.3142	134.344	107.584	19.6014	-45
9.6057	-72.5344	116.6	96.0598	19.6563	-45
9.6291	-83.1821	106.088	96.1963	19.5031	-45
9.6525	-92.6592	106.612	106.197	19.348	-45
9.6759	-100.855	115.355	123.136	19.34	-45
9.6993	-106.277	130.006	143.208	19.6817	-45
9.7227	-105.86	149.21	161.996	19.6498	-45
9.7461	-106.625	161.556	175.107	19.6279	-45
9.7695	-107.908	164.391	179.224	19.6331	-45
9.7929	-105.315	160.383	172.624	19.6104	-45
9.8163	-96.9014	154.661	158.488	19.641	-45
9.8397	-83.5447	148.677	139.147	19.5773	-45
9.8631	-70.7975	140.113	117.836	19.6385	-45
9.8865	-66.8771	123.247	97.0493	19.6483	-45
9.9099	-72.2764	99.0594	78.2615	19.7379	-45
9.9333	-80.3486	74.7819	62.0562	19.8014	-45
9.9567	-87.192	52.8206	46.9382	19.8524	-45
9.9801	-91.7927	37.2418	35.9602	20.0326	-45
10.0035	-97.2875	22.955	27.1681	19.9448	-45
10.0269	-98.5865	14.6899	20.2021	20.081	-45
10.0503	-98.6249	9.42822	14.9788	19.9843	-45
10.0737	-98.9662	5.29712	11.189	19.917	-45
10.0971	-98.8623	2.86243	8.65039	20.0134	-45
10.1205	-100.56	-0.33056	7.15467	19.9006	-45
10.1439	-103.286	-3.67993	6.53223	20.1638	-45
10.1673	-103.616	-4.05493	6.48633	20.0101	-45
10.1907	-102.849	-2.94275	6.83154	20.0271	-45
10.2141	-103.369	-2.94751	7.34716	20.2539	-45
10.2375	-101.484	-0.60217	7.80701	20.2226	-45
10.2609	-98.4939	2.6195	8.03906	20.1505	-45
10.2843	-93.0267	6.92188	6.87427	20.1861	-45
10.3077	-92.3907	7.13171	6.44812	20.3874	-45
10.3311	-94.0023	5.33081	6.25879	20.2168	-45
10.3545	-91.6041	6.86841	5.3982	20.1722	-45
10.3779	-87.2076	10.3774	4.51075	20.2099	-45
10.4013	-83.3585	13.4421	3.72631	20.3643	-45
10.4247	-78.9836	17.1863	3.09558	20.2861	-45
10.4481	-77.1565	18.5969	2.67907	20.4584	-45
10.4715	-77.7995	17.6232	2.34839	20.3251	-45
10.4949	-80.6702	14.8585	2.45434	20.4815	-45
10.5183	-83.7665	12.1846	2.87671	20.4025	-45
10.5417	-88.6088	8.17163	3.70605	20.4175	-45
10.5651	-90.6623	7.50037	5.08838	20.348	-45
10.5885	-93.0814	7.2229	7.22998	20.475	-45
10.6119	-96.7832	6.68066	10.3895	20.2812	-45
10.6353	-96.599	11.3724	14.8971	20.4296	-45
10.6587	-100.799	13.1754	20.9004	20.3253	-45
10.6821	-103.855	17.7832	28.5636	20.4157	-45
10.7055	-105.269	25.5727	37.7672	20.5431	-45
10.7289	-105.833	35.2527	48.0118	20.3891	-45
10.7523	-105.127	46.9072	58.9597	20.4245	-45
10.7757	-102.879	59.0189	68.8241	20.6324	-45
10.7991	-94.5262	75.1362	76.5881	20.4159	-45
10.8225	-87.1909	86.7897	80.9062	20.4473	-45
10.8459	-86.9985	86.8378	80.762	20.6443	-45
10.8693	-87.7113	81.4276	76.0646	20.5518	-45
10.8927	-88.2829	72.5339	67.7426	20.7594	-45
10.9161	-93.1693	57.2565	57.3514	20.593	-45
10.9395	-92.2389	47.2499	46.4144	20.6559	-45
10.9629	-90.8926	38.3892	36.2074	20.548	-45
10.9863	-92.1521	28.7601	27.8379	20.7909	-45
11.0097	-93.8312	20.5205	21.2773	20.8912	-45
11.0331	-93.2969	16.6711	16.8937	20.8149	-45
11.0565	-94.3129	13.55	14.7886	20.7847	-45
11.0799	-93.8895	13.6163	14.4315	20.7285	-45
11.1033	-94.5278	14.38	15.8335	20.7805	-45
11.1267	-96.4064	15.5425	18.8745	20.9728	-45
11.1501	-94.926	21.3257	23.1774	20.6984	-45
11.1735	-93.7812	27.9413	28.6482	20.8354	-45
11.1969	-89.6577	38.2656	34.849	20.774	-45
11.2203	-87.7634	46.6854	41.3745	20.8342	-45
11.2437	-85.6245	55.0109	47.561	20.8999	-45
11.2671	-85.9552	59.667	52.5478	20.9531	-45
11.2905	-88.2241	60.3935	55.5433	21.1478	-45
11.3139	-94.6202	54.4519	55.9978	21.0854	-45
11.3373	-101.728	45.375	54.029	20.9903	-45
11.3607	-101.765	41.7552	50.4454	21.0049	-45
11.3841	-99.3248	40.3048	46.5553	21.0281	-45
11.4075	-95.7477	40.5566	43.23	21.1778	-45
11.4309	-92.3249	43.047	42.2976	21.0774	-45
11.4543	-90.8595	46.1669	43.952	21.077	-45
11.4777	-88.6949	52.7609	48.3815	21.1296	-45
11.5011	-86.382	61.9635	55.2711	21.1431	-45
11.5245	-87.1804	69.6602	63.7662	21.2395	-45
11.5479	-90.422	75.3046	72.6522	21.1864	-45
11.5713	-92.8763	80.9149	80.7169	21.1144	-45
11.5947	-94.5464	84.9454	86.4175	21.245	-45
11.6181	-96.5466	85.7739	89.2462	21.3749	-45
11.6415	-97.9177	84.213	89.0564	21.2257	-45
11.6649	-97.5428	81.8758	86.3444	21.3296	-45
11.6883	-96.9087	78.1902	82.0245	21.5667	-45
11.7117	-96.6135	73.0698	76.609	21.3878	-45
11.7351	-95.5908	68.7806	71.2971	21.5525	-45
11.7585	-92.0001	66.7472	65.673	21.4066	-45
11.7819	-89.7629	63.5375	60.2261	21.548	-45
11.8053	-90.0687	58.1912	55.1855	21.384	-45
11.8287	-89.1246	54.3344	50.3846	21.4429	-45
11.8521	-89.716	50.0839	46.7256	21.4865	-45
11.8755	-91.9534	44.7306	43.6096	21.4744	-45
11.8989	-94.3249	39.6613	40.9119	21.5842	-45
11.9223	-96.1957	35.3868	38.5082	21.5081	-45
11.9457	-95.749	33.6816	36.3563	21.8033	-45
11.9691	-95.5946	32.0598	34.5801	21.5614	-45
11.9925	-95.1575	31.2513	33.3345	21.6528	-45
12.0159	-93.5166	32.3687	32.8109	21.6886	-45
12.0393	-92.3573	33.6643	32.9473	21.8391	-45
12.0627	-90.0648	36.1942	33.1847	21.6377	-45
12.0861	-89.5587	37.4984	33.9828	21.7123	-45
12.1095	-90.1489	37.5067	34.5813	21.8608	-45
12.1329	-90.6763	36.9392	34.5411	21.9647	-45
12.1563	-93.8097	33.9789	34.7142	21.762	-45
12.1797	-97.0818	31.0703	35.0778	21.9168	-45
12.2031	-95.7513	33.5834	36.2604	21.8097	-45
12.2265	-94.7415	37.4001	39.0673	21.9818	-45
12.2499	-95.6393	41.1062	43.6711	22.0425	-45
12.2733	-95.7297	47.7486	50.404	21.781	-45
12.2967	-94.5036	57.6065	59.0358	21.9266	-45
12.3201	-92.6323	69.5133	69.0713	21.9743	-45
12.3435	-94.0559	78.6882	79.6698	21.9369	-45
12.3669	-93.9178	88.5606	89.404	22.0405	-45
12.3903	-91.6393	98.465	97.0299	21.9325	-45
12.4137	-86.2407	108.422	101.588	21.968	-45
12.4371	-86.5677	109.449	102.942	22.0242	-45
12.4605	-88.571	105.549	101.046	22.3488	-45
12.4839	-89.5326	99.8457	96.304	22.2748	-45
12.5073	-92.5399	89.5287	88.9943	22.2644	-45
12.5307	-96.061	76.7163	79.703	22.2268	-45
12.5541	-97.2906	64.7781	68.9944	22.3387	-45
12.5775	-97.1579	54.0582	58.1418	22.214	-45
12.6009	-96.3177	44.9692	48.2126	22.3693	-45
12.6243	-93.8996	39.182	40.0073	22.4141	-45
12.6477	-93.3406	33.5975	33.8638	22.2142	-45
12.6711	-93.0878	30.2146	30.228	22.2669	-45
12.6945	-91.7852	30.0942	28.8051	22.2946	-45
12.7179	-92.5393	29.8562	29.3212	22.3863	-45
12.7413	-92.5094	31.8295	31.2645	22.3481	-45
12.7647	-92.6114	34.6815	34.2186	22.29	-45
12.7881	-93.4513	37.2762	37.6532	22.3785	-45
12.8115	-96.0736	38.1739	41.1732	22.3022	-45
12.8349	-95.9626	41.7084	44.5967	22.4549	-45
12.8583	-92.4408	48.453	47.8195	22.6235	-45
12.8817	-90.4401	53.6691	51.0348	22.4523	-45
12.9051	-90.3699	57.3179	54.6134	22.6096	-45
12.9285	-90.584	61.3227	58.8324	22.6901	-45
12.9519	-92.0851	64.859	63.8698	22.3788	-45
12.9753	-95.2325	67.4043	69.5625	22.4744	-45
12.9987	-94.7098	73.9022	75.5377	22.5606	-45
13.0221	-94.7726	79.5021	81.2003	22.5097	-45
13.0455	-93.6693	85.5315	86.1265	22.5828	-45
13.0689	-93.9902	89.0666	89.9825	22.5549	-45
13.0923	-94.5777	91.0382	92.5416	22.6802	-45
13.1157	-92.527	93.9542	93.4069	22.5295	-45
13.1391	-91.4674	94.5922	92.9852	22.7882	-45
13.1625	-90.7628	92.8856	90.5741	22.545	-45
13.1859	-93.2121	86.5778	86.7156	22.5214	-45
13.2093	-94.9247	79.3483	81.1986	22.5479	-45
13.2327	-94.4022	72.9288	74.2567	22.633	-45
13.2561	-93.4339	66.0012	66.3608	22.836	-45
13.2795	-92.906	58.2805	58.1122	22.7507	-45
13.3029	-91.9492	51.3562	50.2311	22.7226	-45
13.3263	-91.4479	44.9004	43.2739	22.7305	-45
13.3497	-91.305	39.3132	37.5439	22.6472	-45
13.3731	-91.3851	34.8239	33.1346	22.6582	-45
13.3965	-93.0994	29.937	29.962	22.7694	-45
13.4199	-93.5399	27.3017	27.7673	22.961	-45
13.4433	-95.5273	23.9624	26.4154	22.8913	-45
13.4667	-93.3461	25.4858	25.7576	22.9354	-45
13.4901	-93.8089	24.9725	25.7071	22.7795	-45
13.5135	-95.0831	24.1465	26.1553	22.8515	-45
13.5369	-94.3752	25.6537	26.9546	22.8838	-45
13.5603	-92.4889	28.6095	28.024	22.7964	-45
13.5837	-90.8147	31.3008	29.0411	22.9488	-45
13.6071	-90.6974	32.3993	30.0223	22.8744	-45
13.6305	-89.6716	34.239	30.8363	23.0099	-45
13.6539	-89.9499	34.5404	31.416	22.9541	-45
13.6773	-92.9547	31.5741	31.4545	23.1234	-45
13.7007	-94.7357	29.2457	30.9071	22.8593	-45
13.7241	-94.3899	28.344	29.6595	22.8491	-45
13.7475	-95.7455	25.2837	27.9548	22.9639	-45
13.7709	-96.1373	22.7366	25.7996	23.1008	-45
13.7943	-94.9952	21.6434	23.5643	23.0178	-45
13.8177	-92.3429	22.078	21.3466	22.9844	-45
13.8411	-92.7695	19.6451	19.3403	23.0565	-45
13.8645	-93.404	17.2118	17.5415	23.3065	-45
13.8879	-92.4521	16.9269	16.3047	23.0732	-45
13.9113	-91.7706	16.7892	15.4855	23.2671	-45
13.9347	-91.3907	17.0049	15.3213	23.1247	-45
13.9581	-92.025	16.6173	15.568	23.2776	-45
13.9815	-93.3777	16.1326	16.4359	23.1105	-45
14.0049	-94.3076	16.4768	17.7101	23.2055	-45
14.0283	-93.9711	18.4081	19.3048	23.2058	-45
14.0517	-92.7941	21.4132	21.1329	23.3783	-45
14.0751	-91.6813	24.4618	23.0687	23.3066	-45
14.0985	-92.4095	25.8135	25.1487	23.3946	-45
14.1219	-93.7782	26.6118	27.3157	23.5339	-45
14.1453	-93.9491	28.7996	29.6743	23.3881	-45
14.1687	-95.3951	29.8971	32.2179	23.3846	-45
14.1921	-95.4206	32.5187	34.865	23.5887	-45
14.2155	-93.8453	36.8157	37.5867	23.3139	-45
14.2389	-93.6241	39.7445	40.2943	23.3464	-45
14.2623	-91.2877	44.5759	42.7893	23.5137	-45
14.2857	-89.9656	48.1644	45.0557	23.4122	-45
14.3091	-88.5208	51.4409	46.8873	23.6862	-45
14.3325	-90.7429	50.376	48.0446	23.3874	-45
14.3559	-92.5583	49.0219	48.5059	23.651	-45
14.3793	-94.9536	46.215	48.0942	23.5815	-45
14.4027	-95.3126	44.494	46.7323	23.5602	-45
14.4261	-95.0146	42.4308	44.3711	23.5065	-45
14.4495	-94.8135	39.4858	41.225	23.6766	-45
14.4729	-94.3659	36.2681	37.5597	23.7235	-45
14.4963	-94.0514	32.7921	33.7692	23.4797	-45
14.5197	-93.3545	29.8589	30.139	23.5423	-45
14.5431	-91.1349	28.7986	26.8591	23.5489	-45
14.5665	-90.1677	26.9108	24.0041	23.7596	-45
14.5899	-92.2606	22.4124	21.5986	23.6247	-45
14.6133	-93.2251	19.3905	19.5413	23.9045	-45
14.6367	-94.2782	16.4976	17.7014	23.7249	-45
14.6601	-95.0299	14.0168	15.9724	23.684	-45
14.6835	-94.2174	13.0907	14.2338	23.7135	-45
14.7069	-92.5487	12.9933	12.4677	23.9133	-45
14.7303	-93.7174	10.0558	10.6989	23.7271	-45
14.7537	-92.5985	9.43653	8.9607	23.7685	-45
14.7771	-91.0632	9.36951	7.3584	23.9463	-45
14.8005	-90.7551	8.26941	5.95019	23.9218	-45
14.8239	-93.1905	4.6001	4.71631	23.8777	-45
14.8473	-93.5511	3.29357	3.77038	23.9258	-45
14.8707	-93.8591	2.20227	2.98706	24.1025	-45
14.8941	-93.7436	1.7876	2.45691	23.8211	-45
14.9175	-94.0776	1.03858	2.04187	23.8388	-45
14.9409	-94.2521	0.57508	1.75281	23.8801	-45
14.9643	-93.2294	1.34765	1.50268	23.9824	-45
14.9877	-92.7076	1.75329	1.38659	24.2251	-45
15.0111	-92.9603	1.42249	1.30848	23.9688	-45
15.0345	-91.7894	2.67053	1.38562	24.0094	-45
15.0579	-92.1298	2.49609	1.55151	23.9345	-45
15.0813	-92.364	2.40076	1.69043	24.0354	-45
15.1047	-93.5549	1.52588	2.00647	23.9791	-45
15.1281	-92.719	2.75623	2.40088	24.0291	-45
15.1515	-92.6512	3.28784	2.86475	24.1453	-45
15.1749	-92.3462	4.03381	3.30567	24.2534	-45
15.1983	-93.5448	3.32678	3.79724	24.2786	-45
15.2217	-94.176	3.14929	4.25098	24.0746	-45
15.2451	-93.5841	4.12378	4.63354	24.0542	-45
15.2685	-93.282	4.71106	4.91871	24.1274	-45
15.2919	-92.5463	5.69726	5.16919	24.1383	-45
15.3153	-93.5748	4.90967	5.41016	24.1468	-45
15.3387	-93.6307	5.21851	5.77491	24.31	-45
15.3621	-94.2456	5.08215	6.25342	24.281	-45
15.3855	-92.356	7.63403	6.91565	24.2908	-45
15.4089	-92.9682	7.99377	7.88769	24.2119	-45
15.4323	-92.2125	9.94214	9.08032	24.1709	-45
15.4557	-91.9187	11.7122	10.5565	24.2313	-45
15.4791	-92.2975	12.9453	12.1685	24.1499	-45
15.5025	-95.0225	11.8828	13.8309	24.4654	-45
15.5259	-94.6726	13.8176	15.4159	24.3572	-45
15.5493	-94.1048	15.6623	16.6929	24.5957	-45
15.5727	-93.5664	17.009	17.5011	24.2548	-45
15.5961	-92.6641	18.2214	17.8112	24.3352	-45
15.6195	-92.3454	18.381	17.6521	24.3049	-45
15.6429	-92.2855	17.9868	17.198	24.3486	-45
15.6663	-91.0213	18.7253	16.6724	24.6783	-45
15.6897	-92.1705	17.1342	16.2304	24.5767	-45
15.7131	-93.7458	15.3235	15.995	24.4284	-45
15.7365	-92.9718	16.0576	15.9551	24.5533	-45
15.7599	-92.9403	16.1615	16.0275	24.533	-45
15.7833	-93.235	15.9628	16.1234	24.5214	-45
15.8067	-93.7214	15.5615	16.2086	24.5761	-45
15.8301	-94.5116	14.8806	16.3179	24.6067	-45
15.8535	-92.3237	17.3357	16.5851	24.5615	-45
15.8769	-92.869	17.2889	17.0836	24.7038	-45
15.9003	-94.8363	16.1196	17.8816	24.5215	-45
15.9237	-92.8381	19.2439	19.0077	24.5853	-45
15.9471	-92.7857	20.7157	20.4271	24.4675	-45
15.9705	-92.4791	22.6733	22.0781	24.5651	-45
15.9939	-93.0508	23.9077	23.8842	24.6366	-45
16.0173	-92.4109	26.3644	25.7009	24.801	-45
16.0407	-93.4199	27.1331	27.4786	24.6668	-45
16.0641	-93.9647	28.2258	29.1162	24.8631	-45
16.0875	-93.6995	29.7472	30.3723	24.6206	-45
16.1109	-92.0329	32.2833	31.2419	24.6986	-45
16.1343	-91.3188	33.2446	31.4891	24.7276	-45
16.1577	-92.4657	31.7012	31.0925	24.8301	-45
16.1811	-93.2361	29.9093	30.071	24.8375	-45
16.2045	-93.4548	28.1133	28.4938	24.7695	-45
16.2279	-94.655	24.8976	26.4783	24.8895	-45
16.2513	-93.8041	23.595	24.3247	24.8578	-45
16.2747	-92.9193	22.3706	22.2156	24.8323	-45
16.2981	-92.062	21.4159	20.4036	24.8798	-45
16.3215	-93.147	18.7633	18.8359	24.8264	-45
16.3449	-92.6699	17.9561	17.5516	24.8233	-45
16.3683	-92.8954	16.5252	16.3462	24.9309	-45
16.3917	-94.3457	13.9196	15.1909	24.8636	-45
16.4151	-93.941	13.1854	14.0521	24.9744	-45
16.4385	-93.5218	12.5477	12.9952	24.9139	-45
16.4619	-92.2881	12.9016	12.1154	24.907	-45
16.4853	-92.0428	12.5358	11.5043	24.9897	-45
16.5087	-92.4436	11.9401	11.3093	25.1644	-45
16.5321	-92.3397	12.3856	11.651	25.1638	-45
16.5555	-93.165	12.5132	12.6039	25.1108	-45
16.5789	-93.1473	14.1291	14.2021	24.9782	-45
16.6023	-93.5714	15.9651	16.4622	24.9266	-45
16.6257	-93.9303	18.363	19.219	24.9139	-45
16.6491	-94.4543	20.9323	22.3123	24.9868	-45
16.6725	-94.1451	24.437	25.5078	25.1696	-45
16.6959	-92.7358	28.8519	28.5134	25.1399	-45
16.7193	-93.6685	30.4873	31.0814	24.9368	-45
16.7427	-94.9481	31.1303	33.004	25.0369	-45
16.7661	-93.7351	33.4264	34.0872	25.1464	-45
16.7895	-91.9433	35.5507	34.4197	25.2639	-45
16.8129	-91.2346	36.0758	34.2361	24.9829	-45
16.8363	-91.0172	35.7122	33.655	25.1244	-45
16.8597	-90.6047	35.4265	32.9569	25.1698	-45
16.8831	-91.2257	34.1949	32.3463	25.255	-45
16.9065	-94.1249	30.7158	31.7664	25.4063	-45
16.9299	-94.5226	29.7664	31.2146	25.3698	-45
16.9533	-92.9271	30.603	30.4558	25.2656	-45
16.9767	-92.48	29.999	29.4047	25.2115	-45
17.0001	-94.8243	26.2489	27.9989	25.3004	-45
17.0235	-95.1572	24.1506	26.2335	25.2966	-45
17.0469	-93.7983	23.608	24.332	25.5217	-45
17.0703	-93.2196	22.2747	22.4199	25.1925	-45
17.0937	-91.72	22.1061	20.7517	25.2367	-45
17.1171	-92.4621	19.9725	19.3604	25.2701	-45
17.1405	-91.6218	19.6814	18.2289	25.509	-45
17.1639	-91.771	18.601	17.2976	25.4752	-45
17.1873	-92.2872	17.3802	16.5931	25.2451	-45
17.2107	-93.2801	15.8521	16.0579	25.4859	-45
17.2341	-95.1748	13.5801	15.6805	25.6015	-45
17.2575	-94.0193	14.5642	15.5092	25.3759	-45
17.2809	-93.2659	15.3937	15.5852	25.4845	-45
17.3043	-92.6233	16.3503	15.8993	25.4074	-45
17.3277	-93.4687	16.1061	16.5005	25.6144	-45
17.3511	-93.3712	17.0625	17.3594	25.3407	-45
17.3745	-92.8432	18.7567	18.5256	25.4755	-45
17.3979	-93.5179	19.4827	19.9263	25.6562	-45
17.4213	-92.8581	21.6989	21.4827	25.5323	-45
17.4447	-92.7913	23.3857	23.1027	25.4282	-45
17.4681	-93.6847	24.0306	24.641	25.4077	-45
17.4915	-93.3192	25.7696	26.0145	25.4415	-45
17.5149	-92.6949	27.6408	27.2614	25.3978	-45
17.5383	-91.4216	29.873	28.2203	25.5612	-45
17.5617	-91.0929	30.9235	28.942	25.5078	-45
17.5851	-92.8802	29.5356	29.3416	25.5386	-45
17.6085	-93.4344	28.9916	29.3517	25.6227	-45
17.6319	-94.2472	28.069	29.2418	25.5976	-45
17.6553	-94.7844	27.2444	28.9545	25.5302	-45
17.6787	-93.6204	27.9991	28.5452	25.54	-45
17.7021	-93.5293	27.6124	28.0674	25.7297	-45
17.7255	-93.5435	27.1559	27.625	25.5416	-45
17.7489	-93.9195	26.3928	27.238	25.5457	-45
17.7723	-93.1031	26.8347	26.8635	25.5573	-45
17.7957	-92.2327	27.3885	26.5469	25.8224	-45
17.8191	-92.2096	26.9967	26.132	25.6198	-45
17.8425	-91.341	27.2261	25.4928	25.6484	-45
17.8659	-91.9411	25.7068	24.5736	25.6107	-45
17.8893	-92.0826	24.3634	23.3717	25.8374	-45
17.9127	-93.4593	21.5879	21.9729	25.7418	-45
17.9361	-93.9806	19.5717	20.4779	25.8	-45
17.9595	-94.6642	17.3801	18.97	25.8056	-45
17.9829	-94.42	16.1628	17.5085	25.7044	-45
18.0063	-93.1875	16.0007	16.1139	25.9151	-45
18.0297	-92.2823	15.519	14.7271	25.9042	-45
18.0531	-92.8306	13.6652	13.4214	25.6798	-45
18.0765	-92.4359	12.781	12.1426	25.8547	-45
18.0999	-93.9165	10.0666	10.9088	25.7984	-45
18.1233	-93.1283	9.70813	9.76209	25.9363	-45
18.1467	-91.3049	10.5373	8.76794	25.8618	-45
18.1701	-92.1942	8.81409	7.93396	25.8691	-45
18.1935	-93.7386	6.70984	7.37415	26.0715	-45
18.2169	-94.3282	5.81897	7.07288	26.1346	-45
18.2403	-94.5628	5.53003	7.01855	25.8956	-45
18.2637	-93.753	6.49671	7.17542	25.8965	-45
18.2871	-92.4409	8.10266	7.46924	26.0196	-45
18.3105	-91.8321	9.01831	7.77612	25.8914	-45
18.3339	-93.615	7.57409	8.11474	25.9622	-45
18.3573	-93.4968	7.92969	8.35217	25.96	-45
18.3807	-92.1714	9.43408	8.53112	26.0541	-45
18.4041	-92.1648	9.48719	8.57764	26.0274	-45
18.4275	-93.0256	8.60535	8.55665	26.3056	-45
18.4509	-92.6839	8.89783	8.50745	26.0876	-45
18.4743	-92.1957	9.28662	8.40796	26.3602	-45
18.4977	-93.901	7.50061	8.32727	26.2703	-45
18.5211	-93.5564	7.71741	8.19947	26.1178	-45
18.5445	-94.1286	6.98816	8.04248	26.345	-45
18.5679	-95.2753	5.60169	7.80262	26.4298	-45
18.5913	-92.8563	7.71924	7.50122	26.2372	-45
18.6147	-91.1434	8.99634	7.06543	26.3749	-45
18.6381	-92.0708	7.5968	6.59326	26.3723	-45
18.6615	-93.9636	5.23462	6.1239	26.1496	-45
18.6849	-93.0298	5.72363	5.67907	26.393	-45
18.7083	-92.227	6.12854	5.28125	26.5268	-45
18.7317	-92.4438	5.62305	4.99256	26.216	-45
18.7551	-93.266	4.67346	4.86511	26.309	-45
18.7785	-94.9366	3.0514	4.9137	26.3683	-45
18.8019	-93.1764	5.05713	5.15918	26.247	-45
18.8253	-92.5978	6.07507	5.59851	26.3726	-45
18.8487	-92.0638	7.19531	6.18481	26.3159	-45
18.8721	-93.2081	6.74219	6.87598	26.3167	-45
18.8955	-92.7369	7.94556	7.60816	26.6531	-45
18.9189	-94.9257	6.41284	8.26416	26.2882	-45
18.9423	-93.0746	8.8197	8.81995	26.5289	-45
18.9657	-90.9518	11.3925	9.2699	26.4072	-45
18.9891	-92.1539	10.5227	9.6023	26.589	-45
19.0125	-93.3627	9.53247	9.8208	26.6597	-45
19.0359	-95.6637	7.34131	9.93066	26.3658	-45
19.0593	-94.0331	8.96289	9.92163	26.4366	-45
19.0827	-93.243	9.63843	9.80713	26.7305	-45
19.1061	-92.3526	10.3684	9.64673	26.4349	-45
19.1295	-91.9896	10.5535	9.46875	26.818	-45
19.1529	-91.8231	10.562	9.31079	26.5123	-45
19.1763	-92.611	9.67749	9.21411	26.5487	-45
19.1997	-93.557	8.74048	9.22315	26.5547	-45
19.2231	-93.4791	8.90161	9.3064	26.7985	-45
19.2465	-92.2496	10.2554	9.43066	26.5411	-45
19.2699	-94.3834	8.21729	9.52637	26.6915	-45
19.2933	-93.8939	8.70459	9.52417	26.6198	-45
19.3167	-94.4317	8.07373	9.43115	26.5844	-45
19.3401	-92.6368	9.65869	9.22119	26.7	-45
19.3635	-92.4691	9.5039	8.89868	26.6376	-45
19.3869	-92.6551	8.93847	8.51928	26.6751	-45
19.4103	-92.503	8.72436	8.15307	26.999	-45
19.4337	-92.4901	8.44873	7.8645	26.6868	-45
19.4571	-92.2421	8.52222	7.68995	26.7604	-45
19.4805	-92.4474	8.25513	7.62817	26.8913	-45
19.5039	-93.996	6.74536	7.66699	27.0748	-45
19.5273	-93.7604	7.09936	7.7854	26.7465	-45
19.5507	-93.6044	7.45068	7.98071	26.9322	-45
19.5741	-93.0968	8.19385	8.21631	26.9729	-45
19.5975	-94.9713	6.57056	8.46753	27.0264	-45
19.6209	-92.6354	9.13281	8.69385	27.0091	-45
19.6443	-92.3524	9.56519	8.84326	26.9657	-45
19.6677	-92.0001	9.98242	8.9082	27.1893	-45
19.6911	-92.1363	9.84448	8.90649	27.0607	-45
19.7145	-93.2994	8.60742	8.83252	26.8815	-45
19.7379	-94.3912	7.39429	8.71119	26.9648	-45
19.7613	-92.6715	8.92553	8.5227	26.9981	-45
19.7847	-93.3519	7.99903	8.27662	27.0365	-45
19.8081	-93.7601	7.25024	7.93603	27.0749	-45
19.8315	-93.1073	7.4895	7.52246	27.2155	-45
19.8549	-92.9159	7.20605	7.0476	27.2977	-45
19.8783	-93.1285	6.45459	6.50879	27.0722	-45
19.9017	-91.6459	7.39941	5.97094	26.9752	-45
19.9251	-92.9142	5.59961	5.43945	27.0677	-45
19.9485	-92.807	5.19947	4.93213	27.0045	-45
19.9719	-93.8236	3.71557	4.46484	27.1163	-45
19.9953	-93.4115	3.70288	4.04004	27.0218	-45
20.0187	-92.9322	3.9707	3.82861	27.0614	-45
	--	--	--	27.3296	-45
	--	--	--	27.0686	-45
	--	--	--	27.2662	-45
	--	--	--	27.2683	-45
	--	--	--	27.2686	-45
	--	--	--	27.2287	-45
	--	--	--	27.3213	-45
	--	--	--	27.2128	-45
	--	--	--	27.2181	-45
	--	--	--	27.2554	-45
	--	--	--	27.312	-45
	--	--	--	27.5122	-45
	--	--	--	27.474	-45
	--	--	--	27.3837	-45
	--	--	--	27.2182	-45
	--	--	--	27.5145	-45
	--	--	--	27.1603	-45
	--	--	--	27.5214	-45
	--	--	--	27.358	-45
	--	--	--	27.3056	-45
	--	--	--	27.3635	-45
	--	--	--	27.2356	-45
	--	--	--	27.4721	-45
	--	--	--	27.3502	-45
	--	--	--	27.5896	-45
	--	--	--	27.5576	-45
	--	--	--	27.347	-45
	--	--	--	27.4501	-45
	--	--	--	27.6746	-45
	--	--	--	27.536	-45
	--	--	--	27.5049	-45
	--	--	--	27.3873	-45
	--	--	--	27.5053	-45
	--	--	--	27.5502	-45
	--	--	--	27.4439	-45
	--	--	--	27.5238	-45
	--	--	--	27.5006	-45
	--	--	--	27.4058	-45
	--	--	--	27.4884	-45
	--	--	--	27.6947	-45
	--	--	--	27.4941	-45
	--	--	--	27.4923	-45
	--	--	--	27.5705	-45
	--	--	--	27.7442	-45
	--	--	--	27.7938	-45
	--	--	--	27.4633	-45
	--	--	--	27.6486	-45
	--	--	--	27.7105	-45
	--	--	--	27.5773	-45
	--	--	--	27.6111	-45
	--	--	--	27.8162	-45
	--	--	--	27.6485	-45
	--	--	--	27.8077	-45
	--	--	--	27.7806	-45
	--	--	--	27.5957	-45
	--	--	--	27.6869	-45
	--	--	--	27.8496	-45
	--	--	--	27.6523	-45
	--	--	--	27.6052	-45
	--	--	--	27.8782	-45
	--	--	--	27.8127	-45
	--	--	--	27.7665	-45
	--	--	--	27.8079	-45
	--	--	--	27.7163	-45
	--	--	--	27.929	-45
	--	--	--	27.8173	-45
	--	--	--	28.3452	-45
	--	--	--	28.1496	-45
	--	--	--	28.0437	-45
	--	--	--	27.8233	-45
	--	--	--	28.1548	-45
	--	--	--	28.07	-45
	--	--	--	28.3123	-45
	--	--	--	28.0869	-45
	--	--	--	27.9988	-45
	--	--	--	27.8937	-45
	--	--	--	27.8274	-45
	--	--	--	28.0843	-45
	--	--	--	28.0659	-45
	--	--	--	28.4288	-45
	--	--	--	28.0951	-45
	--	--	--	27.9187	-45
	--	--	--	27.8689	-45
	--	--	--	27.9163	-45
	--	--	--	28.1995	-45
	--	--	--	28.2462	-45
	--	--	--	27.9422	-45
	--	--	--	28.3193	-45
	--	--	--	27.9411	-45
	--	--	--	28.3654	-45
	--	--	--	28.0596	-45
	--	--	--	28.0951	-45
	--	--	--	27.9963	-45
	--	--	--	28.1617	-45
	--	--	--	28.0132	-45
	--	--	--	28.2138	-45
	--	--	--	27.9638	-45
	--	--	--	28.4179	-45
	--	--	--	28.3864	-45
	--	--	--	28.0125	-45
	--	--	--	28.1739	-45
	--	--	--	28.2962	-45
	--	--	--	28.4791	-45
	--	--	--	28.2896	-45
	--	--	--	28.2737	-45
	--	--	--	28.574	-45
	--	--	--	28.3733	-45
	--	--	--	28.6235	-45
	--	--	--	28.3752	-45
	--	--	--	28.5733	-45
	--	--	--	28.276	-45
	--	--	--	28.3306	-45
	--	--	--	28.6118	-45
	--	--	--	28.6903	-45
	--	--	--	28.6319	-45
	--	--	--	28.4006	-45
	--	--	--	28.4216	-45
	--	--	--	28.5493	-45
	--	--	--	28.5195	-45
	--	--	--	28.5206	-45
	--	--	--	28.5479	-45
	--	--	--	28.5762	-45
	--	--	--	28.5573	-45
	--	--	--	28.7057	-45
	--	--	--	28.8342	-45
	--	--	--	28.4496	-45
	--	--	--	28.6072	-45
	--	--	--	28.6398	-45
	--	--	--	28.5481	-45
	--	--	--	28.8454	-45
	--	--	--	28.6067	-45
	--	--	--	28.7551	-45
	--	--	--	28.8975	-45
	--	--	--	28.559	-45
	--	--	--	28.6839	-45
	--	--	--	28.6049	-45
	--	--	--	28.7694	-45
	--	--	--	28.7469	-45
	--	--	--	28.631	-45
	--	--	--	28.6951	-45
	--	--	--	28.8884	-45
	--	--	--	28.9168	-45
	--	--	--	28.9499	-45
	--	--	--	28.6573	-45
	--	--	--	28.9693	-45
	--	--	--	28.7263	-45
	--	--	--	28.7479	-45
	--	--	--	29.0351	-45
	--	--	--	29.0804	-45
	--	--	--	28.8216	-45
	--	--	--	28.9276	-45
	--	--	--	29.0506	-45
	--	--	--	28.792	-45
	--	--	--	29.021	-45
	--	--	--	28.7926	-45
	--	--	--	28.8765	-45
	--	--	--	28.9289	-45
	--	--	--	28.7935	-45
	--	--	--	28.9781	-45
	--	--	--	29.1605	-45
	--	--	--	28.9594	-45
	--	--	--	28.8575	-45
	--	--	--	28.8398	-45
	--	--	--	28.9063	-45
	--	--	--	29.1078	-45
	--	--	--	29.242	-45
	--	--	--	28.9851	-45
	--	--	--	28.8476	-45
	--	--	--	28.9931	-45
	--	--	--	29.0515	-45
	--	--	--	28.9845	-45
	--	--	--	29.0204	-45
	--	--	--	29.064	-45
	--	--	--	28.9713	-45
	--	--	--	29.3033	-45
	--	--	--	28.9842	-45
	--	--	--	29.0763	-45
	--	--	--	29.203	-45
	--	--	--	29.1063	-45
	--	--	--	29.2022	-45
	--	--	--	29.3835	-45
	--	--	--	29.21	-45
	--	--	--	29.1871	-45
	--	--	--	29.0931	-45
	--	--	--	29.1505	-45
	--	--	--	29.1536	-45
	--	--	--	29.1174	-45
	--	--	--	29.2067	-45
	--	--	--	29.4405	-45
	--	--	--	29.2338	-45
	--	--	--	29.1967	-45
	--	--	--	29.3941	-45
	--	--	--	29.2795	-45
	--	--	--	29.3038	-45
	--	--	--	29.4249	-45
	--	--	--	29.4413	-45
	--	--	--	29.6372	-45
	--	--	--	29.2622	-45
	--	--	--	29.4615	-45
	--	--	--	29.65	-45
	--	--	--	29.5102	-45
	--	--	--	29.6611	-45
	--	--	--	29.5424	-45
	--	--	--	29.6481	-45
	--	--	--	29.4635	-45
	--	--	--	29.6183	-45
	--	--	--	29.5865	-45
	--	--	--	29.4765	-45
	--	--	--	29.4208	-45
	--	--	--	29.4848	-45
	--	--	--	29.5556	-45
	--	--	--	29.4136	-45
	--	--	--	29.526	-45
	--	--	--	29.5531	-45
	--	--	--	29.5495	-45
	--	--	--	29.4906	-45
	--	--	--	29.6085	-45
	--	--	--	29.7098	-45
	--	--	--	29.6066	-45
	--	--	--	29.8774	-45
	--	--	--	29.5103	-45
	--	--	--	29.6249	-45
	--	--	--	29.7908	-45
	--	--	--	29.5498	-45
	--	--	--	29.7322	-45
	--	--	--	29.8699	-45
	--	--	--	29.9496	-45
	--	--	--	29.6416	-45
	--	--	--	29.71	-45
	--	--	--	29.7831	-45
	--	--	--	29.6662	-45
	--	--	--	29.6367	-45
	--	--	--	29.7793	-45
	--	--	--	29.9596	-45
	--	--	--	29.6849	-45
	--	--	--	29.7464	-45
	--	--	--	29.8221	-45
	--	--	--	29.7674	-45
	--	--	--	29.8524	-45
	--	--	--	30.1383	-45
	--	--	--	30.0016	-45
	--	--	--	30.0949	-45
	--	--	--	29.8597	-45
	--	--	--	29.9817	-45
	--	--	--	29.8353	-45
	--	--	--	29.9162	-45
	--	--	--	30.2105	-45
	--	--	--	30.0383	-45
	--	--	--	30.0924	-45
	--	--	--	30.0374	-45
	--	--	--	30.1285	-45
	--	--	--	29.9223	-45
	--	--	--	30.0415	-45
	--	--	--	29.8872	-45
	--	--	--	30.2665	-45
	--	--	--	30.3068	-45
	--	--	--	29.9144	-45
	--	--	--	30.0858	-45
	--	--	--	29.9458	-45
	--	--	--	29.9135	-45
	--	--	--	30.0198	-45
	--	--	--	30.1009	-45
	--	--	--	30.2137	-45
	--	--	--	30.241	-45
	--	--	--	29.989	-45
	--	--	--	30.3977	-45
	--	--	--	30.0692	-45
	--	--	--	30.2428	-45
	--	--	--	30.272	-45
	--	--	--	30.0892	-45
	--	--	--	30.2571	-45
	--	--	--	30.1295	-45
	--	--	--	30.1605	-45
	--	--	--	30.2211	-45
	--	--	--	30.2115	-45
	--	--	--	30.4751	-45
	--	--	--	30.1927	-45
	--	--	--	30.2428	-45
	--	--	--	30.3621	-45
	--	--	--	30.2116	-45
	--	--	--	30.5648	-45
	--	--	--	30.4133	-45
	--	--	--	30.231	-45
	--	--	--	30.4431	-45
	--	--	--	30.5533	-45
	--	--	--	30.2096	-45
	--	--	--	30.4679	-45
	--	--	--	30.5421	-45
	--	--	--	30.3824	-45
	--	--	--	30.336	-45
	--	--	--	30.2496	-45
	--	--	--	30.4349	-45
	--	--	--	30.4728	-45
	--	--	--	30.6482	-45
	--	--	--	30.4197	-45
	--	--	--	30.4715	-45
	--	--	--	30.4896	-45
	--	--	--	30.4685	-45
	--	--	--	30.4252	-45
	--	--	--	30.3241	-45
	--	--	--	30.423	-45
	--	--	--	30.4313	-45
	--	--	--	30.461	-45
	--	--	--	30.6894	-45
	--	--	--	30.6705	-45
	--	--	--	30.7379	-45
	--	--	--	30.4181	-45
	--	--	--	30.4103	-45
	--	--	--	30.4027	-45
	--	--	--	30.7001	-45
	--	--	--	30.4861	-45
	--	--	--	30.8638	-45
	--	--	--	30.5925	-45
	--	--	--	30.8058	-45
	--	--	--	30.7506	-45
	--	--	--	30.734	-45
	--	--	--	30.636	-45
	--	--	--	30.7237	-45
	--	--	--	30.8827	-45
	--	--	--	30.8526	-45
	--	--	--	30.981	-45
	--	--	--	30.9333	-45
	--	--	--	30.5728	-45
	--	--	--	30.7109	-45
	--	--	--	30.6396	-45
	--	--	--	30.7224	-45
	--	--	--	30.7873	-45
	--	--	--	30.6884	-45
	--	--	--	30.7605	-45
	--	--	--	30.8158	-45
	--	--	--	31.0358	-45
	--	--	--	30.9439	-45
	--	--	--	31.0236	-45
	--	--	--	30.7183	-45
	--	--	--	30.8054	-45
	--	--	--	30.9984	-45
	--	--	--	30.8739	-45
	--	--	--	31.1177	-45
	--	--	--	30.7166	-45
	--	--	--	30.8029	-45
	--	--	--	31.164	-45
	--	--	--	31.1927	-45
	--	--	--	30.8425	-45
	--	--	--	31.1645	-45
	--	--	--	31.0126	-45
	--	--	--	30.9215	-45
	--	--	--	30.9349	-45
	--	--	--	30.8787	-45
	--	--	--	30.8199	-45
	--	--	--	31.0109	-45
	--	--	--	30.9293	-45
	--	--	--	30.891	-45
	--	--	--	31.0418	-45
	--	--	--	31.043	-45
	--	--	--	30.9639	-45
	--	--	--	31.3275	-45
	--	--	--	30.9905	-45
	--	--	--	31.0119	-45
	--	--	--	31.2764	-45
	--	--	--	30.9492	-45
	--	--	--	31.021	-45
	--	--	--	31.216	-45
	--	--	--	31.2945	-45
	--	--	--	31.0221	-45
	--	--	--	31.0862	-45
	--	--	--	31.0192	-45
	--	--	--	31.4442	-45
	--	--	--	31.0718	-45
	--	--	--	31.374	-45
	--	--	--	31.3608	-45
	--	--	--	31.3063	-45
	--	--	--	31.1855	-45
	--	--	--	31.2606	-45
	--	--	--	31.4034	-45
	--	--	--	31.1948	-45
	--	--	--	31.0921	-45
	--	--	--	31.3623	-45
	--	--	--	31.1743	-45
	--	--	--	31.3033	-45
	--	--	--	31.3179	-45
	--	--	--	31.461	-45
	--	--	--	31.1919	-45
	--	--	--	31.4309	-45
	--	--	--	31.1689	-45
	--	--	--	31.2303	-45
	--	--	--	31.4598	-45
	--	--	--	31.27	-45
	--	--	--	31.3273	-45
	--	--	--	31.1992	-45
	--	--	--	31.3585	-45
	--	--	--	31.3532	-45
	--	--	--	31.493	-45
	--	--	--	31.3145	-45
	--	--	--	31.3771	-45
	--	--	--	31.609	-45
	--	--	--	31.4827	-45
	--	--	--	31.5283	-45
	--	--	--	31.5304	-45
	--	--	--	31.4737	-45
	--	--	--	31.4484	-45
	--	--	--	31.4788	-45
	--	--	--	31.5638	-45
	--	--	--	31.7441	-45
	--	--	--	31.5873	-45
	--	--	--	31.4844	-45
	--	--	--	31.7522	-45
	--	--	--	31.5823	-45
	--	--	--	31.8684	-45
	--	--	--	31.476	-45
	--	--	--	31.7089	-45
	--	--	--	31.6019	-45
	--	--	--	31.5523	-45
	--	--	--	31.6153	-45
	--	--	--	31.6493	-45
	--	--	--	31.7738	-45
	--	--	--	31.9332	-45
	--	--	--	31.7377	-45
	--	--	--	31.5645	-45
	--	--	--	31.9072	-45
	--	--	--	31.8189	-45
	--	--	--	31.6922	-45
	--	--	--	31.7941	-45
	--	--	--	31.948	-45
	--	--	--	31.6754	-45
	--	--	--	31.7094	-45
	--	--	--	31.8639	-45
	--	--	--	31.744	-45
	--	--	--	31.9184	-45
	--	--	--	32.0238	-45
	--	--	--	31.9395	-45
	--	--	--	31.7035	-45
	--	--	--	32.1384	-45
	--	--	--	31.7903	-45
	--	--	--	31.8326	-45
	--	--	--	32.0931	-45
	--	--	--	31.9854	-45
	--	--	--	32.0114	-45
	--	--	--	31.8527	-45
	--	--	--	31.8012	-45
	--	--	--	32.1881	-45
	--	--	--	32.0039	-45
	--	--	--	32.223	-45
	--	--	--	31.8174	-45
	--	--	--	31.9233	-45
	--	--	--	31.9489	-45
	--	--	--	31.9237	-45
	--	--	--	32.2283	-45
	--	--	--	31.9387	-45
	--	--	--	31.9105	-45
	--	--	--	32.1482	-45
	--	--	--	32.0041	-45
	--	--	--	32.2338	-45
	--	--	--	32.0262	-45
	--	--	--	32.0689	-45
	--	--	--	31.9891	-45
	--	--	--	31.942	-45
	--	--	--	32.2812	-45
	--	--	--	32.0041	-45
	--	--	--	32.0334	-45
	--	--	--	31.9765	-45
	--	--	--	32.0018	-45
	--	--	--	32.3083	-45
	--	--	--	32.1236	-45
	--	--	--	32.1032	-45
	--	--	--	32.1249	-45
	--	--	--	32.1457	-45
	--	--	--	32.0564	-45
	--	--	--	32.3383	-45
	--	--	--	32.0578	-45
	--	--	--	32.1148	-45
	--	--	--	32.405	-45
	--	--	--	32.2588	-45
	--	--	--	32.1213	-45
	--	--	--	32.1446	-45
	--	--	--	32.2206	-45
	--	--	--	32.2681	-45
	--	--	--	32.2649	-45
	--	--	--	32.362	-45
	--	--	--	32.1843	-45
	--	--	--	32.3127	-45
	--	--	--	32.0993	-45
	--	--	--	32.4377	-45
	--	--	--	32.2605	-45
	--	--	--	32.5658	-45
	--	--	--	32.3396	-45
	--	--	--	32.5629	-45
	--	--	--	32.5686	-45
	--	--	--	32.1722	-45
	--	--	--	32.3283	-45
	--	--	--	32.2864	-45
	--	--	--	32.3516	-45
	--	--	--	32.3792	-45
	--	--	--	32.3184	-45
	--	--	--	32.2652	-45
	--	--	--	32.3599	-45
	--	--	--	32.2918	-45
	--	--	--	32.2442	-45
	--	--	--	32.6672	-45
	--	--	--	32.39	-45
	--	--	--	32.5686	-45
	--	--	--	32.3463	-45
	--	--	--	32.3059	-45
	--	--	--	32.4258	-45
	--	--	--	32.4228	-45
	--	--	--	32.6699	-45
	--	--	--	32.3267	-45
	--	--	--	32.5615	-45
	--	--	--	32.3355	-45
	--	--	--	32.4672	-45
	--	--	--	32.8159	-45
	--	--	--	32.3445	-45
	--	--	--	32.5029	-45
	--	--	--	32.4963	-45
	--	--	--	32.6799	-45
	--	--	--	32.8107	-45
	--	--	--	32.6628	-45
	--	--	--	32.4028	-45
	--	--	--	32.4097	-45
	--	--	--	32.5357	-45
	--	--	--	32.6907	-45
	--	--	--	32.8683	-45
	--	--	--	32.4652	-45
	--	--	--	32.714	-45
	--	--	--	32.7837	-45
	--	--	--	32.5975	-45
	--	--	--	32.6242	-45
	--	--	--	32.7242	-45
	--	--	--	32.5378	-45
	--	--	--	32.5928	-45
	--	--	--	32.7228	-45
	--	--	--	32.7633	-45
	--	--	--	32.9512	-45
	--	--	--	32.4884	-45
	--	--	--	32.8901	-45
	--	--	--	32.6587	-45
	--	--	--	32.6081	-45
	--	--	--	32.7449	-45
	--	--	--	32.6322	-45
	--	--	--	32.8349	-45
	--	--	--	32.7331	-45
	--	--	--	32.795	-45
	--	--	--	32.6797	-45
	--	--	--	32.8806	-45
	--	--	--	32.6758	-45
	--	--	--	32.6827	-45
	--	--	--	32.9675	-45
	--	--	--	32.6673	-45
	--	--	--	32.6459	-45
	--	--	--	32.8651	-45
	--	--	--	32.7651	-45
	--	--	--	32.812	-45
	--	--	--	32.7801	-45
	--	--	--	32.8364	-45
	--	--	--	32.7311	-45
	--	--	--	32.8659	-45
	--	--	--	33.0642	-45
	--	--	--	33.0857	-45
	--	--	--	32.7063	-45
	--	--	--	32.9652	-45
	--	--	--	33.0312	-45
	--	--	--	33.0898	-45
	--	--	--	33.0133	-45
	--	--	--	33.1035	-45
	--	--	--	32.8443	-45
	--	--	--	32.836	-45
	--	--	--	32.8752	-45
	--	--	--	33.0139	-45
	--	--	--	32.9109	-45
	--	--	--	32.8322	-45
	--	--	--	33.2873	-45
	--	--	--	32.9654	-45
	--	--	--	32.9547	-45
	--	--	--	32.9528	-45
	--	--	--	33.236	-45
	--	--	--	32.9263	-45
	--	--	--	32.9232	-45
	--	--	--	33.0031	-45
	--	--	--	33.0275	-45
	--	--	--	33.0725	-45
	--	--	--	33.0854	-45
	--	--	--	33.395	-45
	--	--	--	33.0445	-45
	--	--	--	33.3564	-45
	--	--	--	33.1765	-45
	--	--	--	33.2759	-45
	--	--	--	33.404	-45
	--	--	--	33.3251	-45
	--	--	--	33.5327	-45
	--	--	--	33.4876	-45
	--	--	--	33.0703	-45
	--	--	--	33.3733	-45
	--	--	--	33.0726	-45
	--	--	--	33.5275	-45
	--	--	--	33.1436	-45
	--	--	--	33.2334	-45
	--	--	--	33.2249	-45
	--	--	--	33.1951	-45
	--	--	--	33.2895	-45
	--	--	--	33.2335	-45
	--	--	--	33.3107	-45
	--	--	--	33.4879	-45
	--	--	--	33.4567	-45
	--	--	--	33.3636	-45
	--	--	--	33.3619	-45
	--	--	--	33.2114	-45
	--	--	--	33.3049	-45
	--	--	--	33.3455	-45
	--	--	--	33.4766	-45
	--	--	--	33.5987	-45
	--	--	--	33.3934	-45
	--	--	--	33.4436	-45
	--	--	--	33.4349	-45
	--	--	--	33.5121	-45
	--	--	--	33.6407	-45
	--	--	--	33.5623	-45
	--	--	--	33.4155	-45
	--	--	--	33.799	-45
	--	--	--	33.5129	-45
	--	--	--	33.6476	-45
	--	--	--	33.5725	-45
	--	--	--	33.435	-45
	--	--	--	33.382	-45
	--	--	--	33.3659	-45
	--	--	--	33.5307	-45
	--	--	--	33.4876	-45
	--	--	--	33.4849	-45
	--	--	--	33.5511	-45
	--	--	--	33.6867	-45
	--	--	--	33.5817	-45
	--	--	--	33.6791	-45
	--	--	--	33.5829	-45
	--	--	--	33.5051	-45
	--	--	--	33.8935	-45
	--	--	--	33.7772	-45
	--	--	--	33.8589	-45
	--	--	--	33.6404	-45
	--	--	--	33.959	-45
	--	--	--	33.6737	-45
	--	--	--	33.7111	-45
	--	--	--	33.5091	-45
	--	--	--	33.9055	-45
	--	--	--	33.6891	-45
	--	--	--	33.6697	-45
	--	--	--	33.5523	-45
	--	--	--	33.6459	-45
	--	--	--	34.0333	-45
	--	--	--	33.6629	-45
	--	--	--	33.7532	-45
	--	--	--	33.9144	-45
	--	--	--	33.9561	-45
	--	--	--	34.0538	-45
	--	--	--	33.7211	-45
	--	--	--	34.1293	-45
	--	--	--	34.0179	-45
	--	--	--	33.8067	-45
	--	--	--	33.8625	-45
	--	--	--	33.9618	-45
	--	--	--	33.7086	-45
	--	--	--	33.7682	-45
	--	--	--	33.7336	-45
	--	--	--	34.0116	-45
	--	--	--	34.0745	-45
	--	--	--	34.1341	-45
	--	--	--	33.9034	-45
	--	--	--	33.9346	-45
	--	--	--	33.8251	-45
	--	--	--	34.0234	-45
	--	--	--	34.1923	-45
	--	--	--	33.8325	-45
	--	--	--	33.9849	-45
	--	--	--	33.8916	-45
	--	--	--	33.8865	-45
	--	--	--	33.8895	-45
	--	--	--	34.1919	-45
	--	--	--	34.0796	-45
	--	--	--	33.7845	-45
	--	--	--	33.97	-45
	--	--	--	33.8496	-45
	--	--	--	33.8673	-45
	--	--	--	34.2255	-45
	--	--	--	34.0275	-45
	--	--	--	33.8664	-45
	--	--	--	33.8428	-45
	--	--	--	33.9923	-45
	--	--	--	34.3616	-45
	--	--	--	34.2437	-45
	--	--	--	34.1421	-45
	--	--	--	34.1666	-45
	--	--	--	34.1922	-45
	--	--	--	33.9408	-45
	--	--	--	33.9803	-45
	--	--	--	34.1081	-45
	--	--	--	34.0523	-45
	--	--	--	34.1666	-45
	--	--	--	34.0944	-45
	--	--	--	34.1412	-45
	--	--	--	34.3824	-45
	--	--	--	34.1512	-45
	--	--	--	34.1813	-45
	--	--	--	34.0566	-45
	--	--	--	34.008	-45
	--	--	--	34.3422	-45
	--	--	--	34.2652	-45
	--	--	--	34.3766	-45
	--	--	--	34.1235	-45
	--	--	--	34.4601	-45
	--	--	--	34.0882	-45
	--	--	--	34.3211	-45
	--	--	--	34.079	-45
	--	--	--	34.0768	-45
	--	--	--	34.1576	-45
	--	--	--	34.3479	-45
	--	--	--	34.447	-45
	--	--	--	34.3877	-45
	--	--	--	34.2934	-45
	--	--	--	34.3548	-45
	--	--	--	34.3474	-45
	--	--	--	34.2506	-45
	--	--	--	34.2478	-45
	--	--	--	34.2642	-45
	--	--	--	34.5905	-45
	--	--	--	34.3786	-45
	--	--	--	34.2899	-45
	--	--	--	34.6033	-45
	--	--	--	34.2224	-45
	--	--	--	34.3742	-45
	--	--	--	34.4859	-45
	--	--	--	34.4378	-45
	--	--	--	34.6132	-45
	--	--	--	34.3834	-45
	--	--	--	34.3354	-45
	--	--	--	34.3681	-45
	--	--	--	34.2967	-45
	--	--	--	34.4893	-45
	--	--	--	34.3299	-45
	--	--	--	34.3165	-45
	--	--	--	34.3373	-45
	--	--	--	34.4026	-45
	--	--	--	34.6981	-45
	--	--	--	34.7278	-45
	--	--	--	34.2496	-45
	--	--	--	34.5703	-45
	--	--	--	34.5693	-45
	--	--	--	34.6931	-45
	--	--	--	34.5427	-45
	--	--	--	34.3184	-45
	--	--	--	34.4211	-45
	--	--	--	34.4432	-45
	--	--	--	34.7127	-45
	--	--	--	34.5601	-45
	--	--	--	34.7262	-45
	--	--	--	34.3629	-45
	--	--	--	34.7065	-45
	--	--	--	34.6224	-45
	--	--	--	34.8328	-45
	--	--	--	34.4768	-45
	--	--	--	34.3865	-45
	--	--	--	34.4485	-45
	--	--	--	34.5605	-45
	--	--	--	34.5096	-45
	--	--	--	34.884	-45
	--	--	--	34.4897	-45
	--	--	--	34.4103	-45
	--	--	--	34.5555	-45
	--	--	--	34.7889	-45
	--	--	--	34.4644	-45
	--	--	--	34.9377	-45
	--	--	--	34.6226	-45
	--	--	--	34.6574	-45
	--	--	--	34.5281	-45
	--	--	--	34.6782	-45
	--	--	--	34.6585	-45
	--	--	--	34.8692	-45
	--	--	--	34.4899	-45
	--	--	--	34.7984	-45
	--	--	--	34.6109	-45
	--	--	--	34.5363	-45
	--	--	--	34.8703	-45
	--	--	--	34.5735	-45
	--	--	--	34.5953	-45
	--	--	--	35.0504	-45
	--	--	--	34.7456	-45
	--	--	--	34.6727	-45
	--	--	--	34.8402	-45
	--	--	--	35.0227	-45
	--	--	--	34.9973	-45
	--	--	--	34.7783	-45
	--	--	--	34.8679	-45
	--	--	--	34.732	-45
	--	--	--	34.8559	-45
	--	--	--	34.9857	-45
	--	--	--	34.9567	-45
	--	--	--	35.1653	-45
	--	--	--	34.7172	-45
	--	--	--	34.8086	-45
	--	--	--	34.7705	-45
	--	--	--	35.0205	-45
	--	--	--	34.8645	-45
	--	--	--	34.7522	-45
	--	--	--	35.1864	-45
	--	--	--	34.9617	-45
	--	--	--	35.0578	-45
	--	--	--	35.2977	-45
	--	--	--	35.0718	-45
	--	--	--	34.9938	-45
	--	--	--	35.0416	-45
	--	--	--	35.1005	-45
	--	--	--	35.3382	-45
	--	--	--	35.2292	-45
	--	--	--	35.1315	-45
	--	--	--	34.9425	-45
	--	--	--	35.0884	-45
	--	--	--	35.1071	-45
	--	--	--	35.4168	-45
	--	--	--	35.1163	-45
	--	--	--	34.9885	-45
	--	--	--	35.0567	-45
	--	--	--	35.1529	-45
	--	--	--	35.0286	-45
	--	--	--	35.2858	-45
	--	--	--	35.351	-45
	--	--	--	35.3385	-45
	--	--	--	35.5136	-45
	--	--	--	35.4679	-45
	--	--	--	35.2026	-45
	--	--	--	35.1763	-45
	--	--	--	35.1321	-45
	--	--	--	35.0983	-45
	--	--	--	35.3209	-45
	--	--	--	35.3478	-45
	--	--	--	35.214	-45
	--	--	--	35.4843	-45
	--	--	--	35.4095	-45
	--	--	--	35.5494	-45
	--	--	--	35.1765	-45
	--	--	--	35.3897	-45
	--	--	--	35.2375	-45
	--	--	--	35.523	-45
	--	--	--	35.2421	-45
	--	--	--	35.2439	-45
	--	--	--	35.2863	-45
	--	--	--	35.3406	-45
	--	--	--	35.4009	-45
	--	--	--	35.6551	-45
	--	--	--	35.3376	-45
	--	--	--	35.3018	-45
	--	--	--	35.5828	-45
	--	--	--	35.3476	-45
	--	--	--	35.7257	-45
	--	--	--	35.3456	-45
	--	--	--	35.7089	-45
	--	--	--	35.7323	-45
	--	--	--	35.6505	-45
	--	--	--	35.6014	-45
	--	--	--	35.396	-45
	--	--	--	35.4589	-45
	--	--	--	35.4821	-45
	--	--	--	35.669	-45
	--	--	--	35.4742	-45
	--	--	--	35.5731	-45
	--	--	--	35.8406	-45
	--	--	--	35.4367	-45
	--	--	--	35.5948	-45
	--	--	--	35.5023	-45
	--	--	--	35.5069	-45
	--	--	--	35.8592	-45
	--	--	--	35.4759	-45
	--	--	--	35.5073	-45
	--	--	--	35.4698	-45
	--	--	--	35.4344	-45
	--	--	--	35.7169	-45
	--	--	--	35.561	-45
	--	--	--	35.6416	-45
	--	--	--	35.623	-45
	--	--	--	35.9768	-45
	--	--	--	35.654	-45
	--	--	--	35.6282	-45
	--	--	--	35.5999	-45
	--	--	--	35.8445	-45
	--	--	--	35.696	-45
	--	--	--	35.5802	-45
	--	--	--	35.8376	-45
	--	--	--	35.8385	-45
	--	--	--	35.9322	-45
	--	--	--	35.505	-45
	--	--	--	35.6296	-45
	--	--	--	35.7815	-45
	--	--	--	35.7645	-45
	--	--	--	35.6607	-45
	--	--	--	36.0624	-45
	--	--	--	35.5953	-45
