# Supplementary material for: Fluorescence-based monitoring of the pressure-induced aggregation microenvironment evolution for an AIEgen under multiple excitation channels
Source: Nat Commun. 2022 Sep 6;13:5234. doi: 10.1038/s41467-022-32968-9 (PMC9448794; doi:10.1038/s41467-022-32968-9)
Supplement: Supplementary file 2 — Source Data [file 41467_2022_32968_MOESM2_ESM.zip › Source Data/Supplementary Information/Supplementary Figure 4/Supplementary Figure 4e.xls]

## Sheet: Sheet1
2-theta	diff	exper	cal	2-theta	peak
3.4983	-69.2234	0.51453	0.10425	3.77378	-30
3.5217	-67.7311	2.11682	0.21423	3.98571	-30
3.5451	-65.1184	4.95057	0.43531	4.7685	-30
3.5685	-66.0945	4.3844	0.84522	4.8009	-30
3.5919	-67.2506	3.9259	1.54284	5.4331	-30
3.6153	-65.9684	6.29248	2.6272	5.44149	-30
3.6387	-66.3282	7.46387	4.15845	5.54608	-30
3.6621	-69.0422	6.69775	6.10632	5.59067	-30
3.6855	-74.4031	3.54211	8.31152	6.70067	-30
3.7089	-75.4025	4.82715	10.596	6.79267	-30
3.7323	-77.0169	5.08936	12.4727	7.13822	-30
3.7557	-75.2944	8.03992	13.7007	7.20316	-30
3.7791	-72.2159	11.5631	14.1454	7.36542	-30
3.8025	-69.1448	14.4069	13.918	7.42839	-30
3.8259	-67.5309	15.4564	13.3536	7.55165	-30
3.8493	-66.7596	15.7562	12.8822	7.84228	-30
3.8727	-67.0891	15.397	12.8524	7.97625	-30
3.8961	-66.0821	16.9368	13.3853	8.3006	-30
3.9195	-68.655	15.2946	14.3159	8.3193	-30
3.9429	-72.3403	12.5465	15.2532	8.46855	-30
3.9663	-77.6278	7.73425	15.7284	8.51055	-30
3.9897	-80.2479	4.76721	15.3815	8.6141	-30
4.0131	-79.0202	4.71302	14.0996	8.7056	-30
4.0365	-75.6457	5.92798	11.9401	8.75583	-30
4.0599	-72.8089	6.33252	9.50781	8.79983	-30
4.0833	-69.5276	7.12122	7.01514	8.88975	-30
4.1067	-67.1216	7.31067	4.79859	8.89672	-30
4.1301	-68.0658	4.61377	3.0459	9.04922	-30
4.1535	-66.1816	5.24951	1.79748	9.20255	-30
4.1769	-62.5609	8.0625	0.98974	9.33433	-30
4.2003	-60.6618	9.48438	0.51257	9.46668	-30
4.2237	-60.1174	9.77002	0.25379	9.54528	-30
4.2471	-60.7032	8.93042	0	9.59593	-30
4.2705	-63.0947	6.53894	0	9.61024	-30
4.2939	-63.6281	6.0055	0	9.72476	-30
4.3173	-63.8531	5.78052	0	9.85809	-30
4.3407	-65.7448	3.8888	0	9.90532	-30
4.3641	-63.9015	5.73218	0	10.0242	-30
4.3875	-61.847	7.78663	0	10.0707	-30
4.4109	-62.6277	7.00598	0	10.3836	-30
4.4343	-63.1493	6.48437	0	10.4583	-30
4.4577	-63.8015	5.83216	0	10.8506	-30
4.4811	-63.2268	6.40686	0	10.8785	-30
4.5045	-60.7916	8.94335	0.10131	10.8953	-30
4.5279	-61.9559	8.30457	0.62683	10.9221	-30
4.5513	-62.8537	8.02637	1.24646	11.1052	-30
4.5747	-65.0467	7.01465	2.42773	11.1947	-30
4.5981	-67.1378	7.00647	4.51062	11.3221	-30
4.6215	-69.3869	8.13477	7.88806	11.3378	-30
4.6449	-73.5195	9.01245	12.8983	11.4453	-30
4.6683	-82.1284	7.16016	19.6549	11.5517	-30
4.6917	-87.4049	10.092	27.8633	11.5668	-30
4.7151	-92.7042	13.6387	36.7092	11.6592	-30
4.7385	-95.1261	19.4229	44.9153	11.7566	-30
4.7619	-93.1124	27.5254	51.0042	11.7646	-30
4.7853	-87.177	36.1724	53.7157	11.7805	-30
4.8087	-73.6509	48.4238	52.441	11.8702	-30
4.8321	-58.9593	58.1343	47.46	11.9442	-30
4.8555	-50.9597	58.51	39.8361	11.9539	-30
4.8789	-54.3807	46.2803	31.0273	11.9765	-30
4.9023	-58.0707	33.9994	22.4364	12.0001	-30
4.9257	-62.9344	21.7716	15.0724	12.0349	-30
4.9491	-63.4343	15.6179	9.41857	12.0862	-30
4.9725	-62.3743	12.7479	5.48853	12.0991	-30
4.9959	-62.6892	9.94262	2.99817	12.0999	-30
5.0193	-62.2835	8.79993	1.44983	12.2278	-30
5.0427	-63.1223	7.23731	0.72595	12.369	-30
5.0661	-64.0343	5.59937	0	12.4169	-30
5.0895	-60.5654	9.06824	0	12.4358	-30
5.1129	-58.7218	10.9119	0	12.4796	-30
5.1363	-61.3231	8.31055	0	12.4864	-30
5.1597	-64.4947	5.35413	0.21521	12.5751	-30
5.1831	-64.1171	5.93896	0.42236	12.6058	-30
5.2065	-62.5276	7.93774	0.83166	12.6355	-30
5.2299	-62.006	9.20935	1.58166	12.7232	-30
5.2533	-63.878	8.60205	2.84644	12.8109	-30
5.2767	-67.3141	7.2273	4.90772	12.8717	-30
5.3001	-68.8692	8.52087	7.75647	12.976	-30
5.3235	-72.7024	8.71729	11.786	13.0241	-30
5.3469	-77.4852	8.57324	16.4248	13.0916	-30
5.3703	-81.7982	9.38819	21.5527	13.2087	-30
5.3937	-83.9154	12.485	26.7667	13.2442	-30
5.4171	-84.4741	16.8393	31.6798	13.234	-30
5.4405	-83.1655	22.4997	36.0316	13.3337	-30
5.4639	-73.0483	36.312	39.7267	13.3688	-30
5.4873	-54.8653	57.511	42.7427	13.4244	-30
5.5107	-42.9761	71.6242	44.9666	13.5887	-30
5.5341	-45.9061	69.8245	46.0969	13.6094	-30
5.5575	-59.206	56.1323	45.7047	13.7416	-30
5.5809	-73.7339	39.3286	43.4288	13.7601	-30
5.6043	-83.2538	25.5893	39.2095	13.8004	-30
5.6277	-85.3577	17.6882	33.4122	13.8307	-30
5.6511	-83.7684	12.6151	26.7499	13.9133	-30
5.6745	-80.3923	9.30115	20.0598	13.9918	-30
5.6979	-75.5196	7.95508	13.8411	14.0029	-30
5.7213	-71.729	7.00122	9.09656	13.9992	-30
5.7447	-65.8951	9.31665	5.57813	14.012	-30
5.7681	-62.9894	9.84704	3.20276	14.0403	-30
5.7915	-62.4204	8.948	1.73474	14.1677	-30
5.8149	-61.5679	8.88842	0.82263	14.238	-30
5.8383	-59.2409	10.3927	0	14.2947	-30
5.8617	-61.0975	8.53613	0	14.3043	-30
5.8851	-60.9129	8.72071	0	14.3051	-30
5.9085	-60.5654	9.06824	0	14.3388	-30
5.9319	-62.5011	7.13257	0	14.3314	-30
5.9553	-62.3523	7.28137	0	14.4366	-30
5.9787	-61.5405	8.09314	0	14.435	-30
6.0021	-60.4025	9.2312	0	14.4412	-30
6.0255	-59.343	10.2906	0	14.5215	-30
6.0489	-59.4231	10.2106	0	14.555	-30
6.0723	-59.3246	10.3091	0	14.5822	-30
6.0957	-58.1483	11.4854	0	14.6075	-30
6.1191	-60.0062	9.62745	0	14.6118	-30
6.1425	-60.7527	8.88098	0	14.6921	-30
6.1659	-58.9114	10.7223	0	14.6866	-30
6.1893	-57.2318	12.4018	0	14.7615	-30
6.2127	-59.063	10.5707	0	14.7771	-30
6.2361	-60.4795	9.15418	0	14.8376	-30
6.2595	-59.5701	10.0636	0	14.8882	-30
6.2829	-60.3705	9.26318	0	14.9495	-30
6.3063	-61.9945	7.63916	0	15.1364	-30
6.3297	-61.4955	8.13819	0	15.1679	-30
6.3531	-59.7475	9.88611	0	15.2215	-30
6.3765	-57.4015	12.2322	0	15.2729	-30
6.3999	-59.4142	10.2195	0	15.5458	-30
6.4233	-60.3691	9.51489	0.25036	15.5673	-30
6.4467	-59.4929	10.6174	0.47669	15.578	-30
6.4701	-59.0858	11.4683	0.92041	15.5962	-30
6.4935	-60.0234	11.3395	1.72925	15.4966	-30
6.5169	-60.6981	12.1387	3.20313	15.4956	-30
6.5403	-62.1255	12.9099	5.40174	15.6412	-30
6.5637	-63.687	14.4923	8.54565	15.7216	-30
6.5871	-66.3945	15.8868	12.6477	15.7066	-30
6.6105	-72.4098	14.7213	17.4974	15.726	-30
6.6339	-76.4411	15.8256	22.6331	15.7382	-30
6.6573	-81.2291	15.801	27.3965	15.8407	-30
6.6807	-84.2356	16.4675	31.0695	15.9574	-30
6.7041	-85.5134	17.188	33.0677	15.9672	-30
6.7275	-85.5857	17.1632	33.1152	15.9733	-30
6.7509	-80.5995	20.3344	31.3002	15.9915	-30
6.7743	-78.1213	19.5066	27.9943	16.0571	-30
6.7977	-75.3938	17.9673	23.7274	16.0693	-30
6.8211	-70.4975	18.2073	19.0712	16.0766	-30
6.8445	-67.3699	16.8027	14.5389	16.1013	-30
6.8679	-64.6114	15.7245	10.7023	16.1282	-30
6.8913	-61.7705	15.43	7.5669	16.1738	-30
6.9147	-61.3003	13.7064	5.37305	16.1953	-30
6.9381	-62.6437	12.0936	5.10364	16.1961	-30
6.9615	-62.4719	12.6204	5.45862	16.2127	-30
6.9849	-63.092	14.4412	7.89953	16.2252	-30
7.0083	-65.7572	16.1801	12.3036	16.2247	-30
7.0317	-69.4366	19.2065	19.0095	16.34	-30
7.0551	-76.4447	21.1989	28.0099	16.3335	-30
7.0785	-81.2638	27.6295	39.2596	16.3486	-30
7.1019	-82.2793	39.1721	51.8177	16.3598	-30
7.1253	-78.5204	55.1162	64.0029	16.374	-30
7.1487	-73.2645	70.4694	74.1002	16.3997	-30
7.1721	-68.8352	81.1879	80.3894	16.4354	-30
7.1955	-67.5434	83.827	81.7368	16.4708	-30
7.2189	-70.1574	77.4821	78.0059	16.5126	-30
7.2423	-69.5548	70.2286	70.1498	16.5426	-30
7.2657	-66.9275	62.5582	59.852	16.6452	-30
7.2891	-63.12	55.5839	49.0702	16.6348	-30
7.3125	-59.0183	49.686	39.0707	16.6828	-30
7.3359	-61.0003	39.386	30.7527	16.6907	-30
7.3593	-66.0184	27.9399	24.3247	16.8026	-30
7.3827	-70.368	18.5973	19.3317	16.818	-30
7.4061	-72.8232	12.946	16.1356	16.8282	-30
7.4295	-72.7209	10.8934	13.9807	16.8258	-30
7.4529	-71.3937	9.90186	11.6619	16.8289	-30
7.4763	-72.6224	8.43201	11.4208	16.8562	-30
7.4997	-74.2516	6.67823	11.2962	16.9008	-30
7.5231	-74.8474	5.89527	11.109	16.9144	-30
7.5465	-74.0929	6.18359	10.6428	16.927	-30
7.5699	-70.462	9.20337	10.0317	16.9349	-30
7.5933	-68.3962	10.2117	8.97424	16.9548	-30
7.6167	-66.411	10.9188	7.69616	16.9838	-30
7.6401	-64.5322	12.0494	6.94799	16.9776	-30
7.6635	-62.4258	14.0188	6.81091	17.0685	-30
7.6869	-61.105	16.1196	7.59094	17.1286	-30
7.7103	-61.8009	18.0925	10.2598	17.151	-30
7.7337	-62.1615	21.2526	13.7804	17.195	-30
7.7571	-64.6671	23.504	18.5375	17.1943	-30
7.7805	-66.4183	27.5453	24.33	17.2232	-30
7.8039	-71.4571	28.9392	30.7627	17.2774	-30
7.8273	-76.9542	30.5759	37.8965	17.3044	-30
7.8507	-80.7879	34.0784	45.2327	17.4366	-30
7.8741	-86.2292	35.8541	52.4497	17.462	-30
7.8975	-88.5018	40.1539	59.0221	17.4626	-30
7.9209	-86.6481	47.1221	64.1365	17.5114	-30
7.9443	-83.1962	53.229	66.7915	17.5633	-30
7.9677	-77.6394	58.1024	66.1082	17.5676	-30
7.9911	-71.6161	59.7618	61.7443	17.6061	-30
8.0145	-65.5519	58.2367	54.1549	17.6521	-30
8.0379	-60.7997	54.3589	45.5249	17.648	-30
8.0613	-57.0862	48.6503	36.1028	17.7339	-30
8.0847	-53.5586	43.7903	27.7152	17.7229	-30
8.1081	-50.3736	42.0707	22.8107	17.8136	-30
8.1315	-52.0497	39.1803	21.5963	17.8326	-30
8.1549	-56.8341	37.3417	24.5421	17.8336	-30
8.1783	-64.6577	36.4906	31.5146	17.8476	-30
8.2017	-74.2037	37.9023	42.4724	17.8828	-30
8.2251	-81.1699	43.5359	55.0721	17.8942	-30
8.2485	-84.2041	53.5251	68.0956	17.9531	-30
8.2719	-83.2872	66.4016	80.0552	18.002	-30
8.2953	-76.1457	82.5975	89.1096	18.0224	-30
8.3187	-68.2807	96.1988	94.846	18.033	-30
8.3421	-62.5224	105.225	98.114	18.0921	-30
8.3655	-59.843	109.796	100.006	18.1336	-30
8.3889	-61.9368	109.634	101.937	18.1555	-30
8.4123	-66.2026	107.871	104.44	18.1657	-30
8.4357	-69.577	107.433	107.377	18.2325	-30
8.4591	-72.2738	106.309	108.949	18.25	-30
8.4825	-74.6676	103.257	108.291	18.2797	-30
8.5059	-74.4855	99.4462	104.298	18.3038	-30
8.5293	-73.9776	94.4331	98.7771	18.3408	-30
8.5527	-72.1246	88.3323	90.8232	18.3625	-30
8.5761	-68.0367	86.0176	84.4207	18.3862	-30
8.5995	-64.2877	86.9044	81.5585	18.3868	-30
8.6229	-64.0803	91.2923	85.739	18.4461	-30
8.6463	-66.1702	97.8177	94.3542	18.4589	-30
8.6697	-68.4628	110.492	109.321	18.4651	-30
8.6931	-71.187	128.639	130.192	18.5015	-30
8.7165	-74.2684	150.316	154.951	18.4942	-30
8.7399	-78.3481	175.328	184.042	18.5055	-30
8.7633	-77.0021	205.685	213.053	18.5324	-30
8.7867	-74.4083	236.259	241.034	18.5673	-30
8.8101	-69.8076	263.231	263.405	18.5707	-30
8.8335	-62.0276	284.911	277.305	18.6167	-30
8.8569	-52.2493	297.53	280.146	18.6574	-30
8.8803	-53.9347	285.93	270.231	18.7287	-30
8.9037	-67.1213	250.827	248.314	18.7313	-30
8.9271	-75.7357	210.924	217.026	18.7708	-30
8.9505	-78.5191	170.997	179.883	18.8012	-30
8.9739	-77.0625	135.729	143.157	18.834	-30
8.9973	-74.5331	105.035	109.935	18.8537	-30
9.0207	-72.1106	79.9827	82.4596	18.9288	-30
9.0441	-68.327	61.6511	60.3445	18.9518	-30
9.0675	-67.4823	49.3989	47.2475	18.9988	-30
9.0909	-68.868	39.6017	38.8361	19.1006	-30
9.1143	-68.4334	35.1418	33.9417	19.1485	-30
9.1377	-67.504	31.0498	28.9202	19.1576	-30
9.1611	-68.9869	28.4382	27.7915	19.1883	-30
9.1845	-70.7579	26.1436	27.2678	19.2196	-30
9.2079	-71.3829	24.903	26.6522	19.26	-30
9.2313	-70.88	23.8085	25.0548	19.2742	-30
9.2547	-70.6479	22.2633	23.2776	19.2733	-30
9.2781	-69.023	24.1	23.4894	19.2889	-30
9.3015	-66.6835	27.135	24.1848	19.2923	-30
9.3249	-68.7025	30.2499	29.3187	19.36	-30
9.3483	-72.0255	36.8185	39.2103	19.3966	-30
9.3717	-71.3932	51.8899	53.6494	19.4255	-30
9.3951	-71.165	73.0132	74.5446	19.4091	-30
9.4185	-70.4297	101.549	102.345	19.4472	-30
9.4419	-70.0616	136.196	136.624	19.4522	-30
9.4653	-69.3015	176.357	176.024	19.4552	-30
9.4887	-66.3277	220.674	217.368	19.5023	-30
9.5121	-64.1427	261.695	256.204	19.5205	-30
9.5355	-64.8577	292.158	287.382	19.5528	-30
9.5589	-66.6139	309.015	305.995	19.54	-30
9.5823	-68.8778	309.701	308.945	19.5686	-30
9.6057	-74.2893	290.718	295.374	19.5718	-30
9.6291	-78.135	260.127	268.629	19.6211	-30
9.6525	-75.8868	226.26	232.514	19.6938	-30
9.6759	-71.156	192.051	193.573	19.7004	-30
9.6993	-67.6221	159.302	157.29	19.722	-30
9.7227	-66.438	130.237	127.042	19.7901	-30
9.7461	-66.1522	110.881	107.399	19.7939	-30
9.7695	-66.772	99.2178	96.3561	19.8099	-30
9.7929	-68.786	93.5283	92.6807	19.8372	-30
9.8163	-72.1458	95.6915	98.2037	19.8505	-30
9.8397	-75.2049	102.594	108.165	19.838	-30
9.8631	-73.2908	114.366	118.023	19.8535	-30
9.8865	-73.2949	128.843	132.504	19.8773	-30
9.9099	-68.5802	147.232	146.178	19.8852	-30
9.9333	-62.9505	165.293	158.61	19.8856	-30
9.9567	-63.0821	175.796	169.245	19.9048	-30
9.9801	-66.0542	180.113	176.533	19.8951	-30
10.0035	-67.5266	182.033	179.926	19.9367	-30
10.0269	-67.837	178.668	176.871	19.999	-30
10.0503	-66.8146	169.184	166.365	20.0263	-30
10.0737	-68.4981	149.889	148.753	20.0526	-30
10.0971	-71.9784	123.491	125.835	20.0944	-30
10.1205	-75.0992	94.655	100.121	20.1262	-30
10.1439	-74.5665	70.337	75.2699	20.1949	-30
10.1673	-72.8872	49.0776	52.3312	20.2041	-30
10.1907	-71.9466	32.6586	34.9716	20.2202	-30
10.2141	-70.9617	20.709	22.037	20.229	-30
10.2375	-71.6842	11.1936	13.2441	20.2644	-30
10.2609	-70.0876	7.33679	7.79077	20.3083	-30
10.2843	-65.401	7.72522	3.49255	20.3289	-30
10.3077	-63.6444	8.57532	2.58606	20.3515	-30
10.3311	-65.1485	6.04773	1.56262	20.3758	-30
10.3545	-69.2645	2.55371	2.18457	20.4139	-30
10.3779	-73.514	-1.03199	2.84839	20.4375	-30
10.4013	-75.2805	-2.18726	3.45959	20.4362	-30
10.4247	-76.228	-2.68469	3.90967	20.4684	-30
10.4481	-75.1871	-1.44812	4.10534	20.4634	-30
10.4715	-75.4579	-1.8219	4.00232	20.4748	-30
10.4949	-73.7433	-0.4856	3.62402	20.5114	-30
10.5183	-69.8407	2.84497	3.052	20.538	-30
10.5417	-67.9204	4.10656	2.39331	20.5358	-30
10.5651	-64.9983	6.38513	1.74975	20.5879	-30
10.5885	-61.7326	9.45422	1.55322	20.578	-30
10.6119	-58.254	12.7948	1.41517	20.5843	-30
10.6353	-57.6079	13.6672	1.64148	20.6109	-30
10.6587	-57.1994	14.7732	2.33899	20.6693	-30
10.6821	-59.4745	13.769	3.60986	20.6725	-30
10.7055	-62.7918	12.3641	5.52233	20.6766	-30
10.7289	-66.9007	10.7398	8.00684	20.6923	-30
10.7523	-71.919	8.71619	11.0016	20.6908	-30
10.7757	-76.1292	7.60327	14.0989	20.7162	-30
10.7991	-77.6052	8.86157	16.8331	20.7202	-30
10.8225	-77.7866	10.5466	18.6996	20.7301	-30
10.8459	-79.6174	10.6837	20.6675	20.7436	-30
10.8693	-79.5221	11.0927	20.9811	20.7796	-30
10.8927	-77.9774	12.6139	20.9576	20.8165	-30
10.9161	-72.7983	18.2997	21.4644	20.8273	-30
10.9395	-67.5233	25.5698	23.4595	20.8507	-30
10.9629	-63.3154	34.0105	27.6923	20.8536	-30
10.9863	-59.4028	44.6289	34.3981	20.8433	-30
11.0097	-59.4563	53.2719	43.0945	20.8956	-30
11.0331	-59.4696	62.7134	52.5493	20.9382	-30
11.0565	-64.0493	66.577	60.9927	20.9212	-30
11.0799	-72.0946	64.0872	66.5481	20.9593	-30
11.1033	-76.3886	60.7086	67.4636	21.0021	-30
11.1267	-78.2519	55.476	64.0942	21.0049	-30
11.1501	-77.9045	48.3368	56.6077	21.0397	-30
11.1735	-75.5602	41.0387	46.9652	21.0444	-30
11.1969	-72.8215	33.2367	36.4246	21.0838	-30
11.2203	-69.7534	26.7612	26.881	21.1128	-30
11.2437	-69.4488	19.6724	19.4875	21.1189	-30
11.2671	-68.7051	15.7465	14.8179	21.1186	-30
11.2905	-68.1356	15.1305	13.6325	21.1379	-30
11.3139	-71.0664	13.3378	14.7705	21.1428	-30
11.3373	-72.4449	15.4242	18.2355	21.1586	-30
11.3607	-71.2554	20.773	22.3947	21.1973	-30
11.3841	-72.9435	25.9326	29.2424	21.2109	-30
11.4075	-71.755	34.1713	36.2926	21.2715	-30
11.4309	-69.503	43.0487	42.9181	21.282	-30
11.4543	-66.0133	52.1096	48.4893	21.2946	-30
11.4777	-64.322	57.8956	52.584	21.317	-30
11.5011	-63.6573	60.8486	54.8723	21.3399	-30
11.5245	-64.475	60.6908	55.5321	21.3611	-30
11.5479	-67.3315	56.1833	53.8812	21.3763	-30
11.5713	-71.7381	48.61	50.7145	21.396	-30
11.5947	-73.4776	43.8663	47.7103	21.4066	-30
11.6181	-73.6291	40.9297	44.9252	21.4352	-30
11.6415	-73.3598	40.3445	44.0707	21.4647	-30
11.6649	-73.7215	41.9749	46.0627	21.4774	-30
11.6883	-72.7775	48.0618	51.2056	21.5237	-30
11.7117	-72.0548	56.2212	58.6423	21.5272	-30
11.7351	-69.4945	68.4557	68.3165	21.5367	-30
11.7585	-66.5924	81.3142	78.2729	21.551	-30
11.7819	-64.3845	92.325	87.0758	21.582	-30
11.8053	-63.5379	99.321	93.2253	21.5778	-30
11.8287	-63.4856	103.088	96.9399	21.6196	-30
11.8521	-67.3235	99.574	97.2638	21.6407	-30
11.8755	-72.511	91.2529	94.1303	21.6481	-30
11.8989	-73.6131	84.1689	88.1484	21.6855	-30
11.9223	-75.8273	74.1189	80.3125	21.6926	-30
11.9457	-72.9035	68.4628	71.7327	21.7252	-30
11.9691	-70.0298	63.2233	63.6194	21.7857	-30
11.9925	-68.5129	57.3531	56.2324	21.7999	-30
12.0159	-68.6988	50.6456	49.7108	21.8565	-30
12.0393	-68.5156	45.4685	44.3505	21.8907	-30
12.0627	-67.0604	42.9878	40.4145	21.9196	-30
12.0861	-68.4619	38.2039	37.0321	21.9381	-30
12.1095	-70.2383	33.2833	33.8879	21.9504	-30
12.1329	-68.7681	31.0276	30.162	21.9392	-30
12.1563	-69.8361	27.6831	27.8855	21.945	-30
12.1797	-72.2241	23.1273	25.7178	21.9658	-30
12.2031	-72.149	21.1472	23.6626	21.9865	-30
12.2265	-70.8128	20.6209	21.8	22.0192	-30
12.2499	-69.6299	20.0537	20.0499	22.1794	-30
12.2733	-68.4638	19.7867	18.6169	22.2023	-30
12.2967	-67.2613	19.6488	17.2765	22.2152	-30
12.3201	-67.3719	18.4224	16.1607	22.203	-30
12.3435	-68.5454	16.1597	15.0714	22.2136	-30
12.3669	-71.2836	12.9199	14.5698	22.2073	-30
12.3903	-71.2613	12.4255	14.0532	22.22	-30
12.4137	-70.3861	13.0601	13.8125	22.2392	-30
12.4371	-69.4631	14.2845	14.114	22.2652	-30
12.4605	-69.1898	17.0643	16.6205	22.3164	-30
12.4839	-68.2394	21.0032	19.6089	22.3165	-30
12.5073	-70.2118	24.176	24.7542	22.3695	-30
12.5307	-71.4513	30.1178	31.9354	22.3752	-30
12.5541	-72.172	38.3356	40.8739	22.4122	-30
12.5775	-71.0825	49.772	51.2208	22.4531	-30
12.6009	-69.6141	62.3219	62.3024	22.4494	-30
12.6243	-68.6731	73.8721	72.9115	22.4935	-30
12.6477	-66.2634	85.6556	82.2854	22.4981	-30
12.6711	-65.7228	92.9193	89.0084	22.5376	-30
12.6945	-68.0069	93.7644	92.1377	22.5454	-30
12.7179	-68.1561	92.4021	90.9246	22.5271	-30
12.7413	-69.7279	85.3252	85.4194	22.5404	-30
12.7647	-71.5328	74.4795	76.3787	22.6161	-30
12.7881	-72.0964	62.729	65.1918	22.6453	-30
12.8115	-71.5628	51.4426	53.3718	22.6579	-30
12.8349	-71.2481	40.7955	42.41	22.6608	-30
12.8583	-71.2602	31.2082	32.8348	22.6667	-30
12.8817	-69.1212	26.2379	25.7255	22.6848	-30
12.9051	-67.3523	22.834	20.5526	22.6893	-30
12.9285	-67.6406	19.8213	17.8282	22.7126	-30
12.9519	-69.3954	16.7939	16.5557	22.7503	-30
12.9753	-69.8597	15.3673	15.5934	22.7566	-30
12.9987	-71.2419	15.4277	17.036	22.7648	-30
13.0221	-70.6167	17.8447	18.8278	22.7751	-30
13.0455	-69.269	21.3268	20.9622	22.7938	-30
13.0689	-69.0343	24.225	23.6256	22.7885	-30
13.0923	-69.4254	27.3369	27.1287	22.798	-30
13.1157	-69.0722	31.6188	31.0574	22.8006	-30
13.1391	-69.1834	35.9956	35.5454	22.8186	-30
13.1625	-71.1301	40.1898	41.6863	22.8371	-30
13.1859	-70.549	46.6266	47.542	22.8631	-30
13.2093	-71.2042	51.9979	53.5685	22.8762	-30
13.2327	-69.514	59.6791	59.5594	22.8736	-30
13.2561	-67.1228	68.1803	65.6694	22.8982	-30
13.2795	-66.9918	74.4537	71.8119	22.9282	-30
13.3029	-68.5249	79.1962	78.0874	22.9804	-30
13.3263	-69.0377	85.0743	84.4784	22.991	-30
13.3497	-69.9549	89.1459	89.4672	23.0068	-30
13.3731	-72.2704	89.866	92.5027	23.0164	-30
13.3965	-72.043	90.3433	92.7526	23.0155	-30
13.4199	-72.7439	86.8842	89.9944	23.0395	-30
13.4433	-71.0473	83.2837	84.6974	23.0341	-30
13.4667	-68.435	78.9584	77.7598	23.0613	-30
13.4901	-66.3989	73.7097	70.475	23.061	-30
13.5135	-66.1194	68.1022	64.5879	23.0891	-30
13.5369	-67.8197	61.5873	59.7733	23.1062	-30
13.5603	-70.4814	54.9355	55.7833	23.1319	-30
13.5837	-69.9432	51.2152	51.5248	23.1305	-30
13.6071	-70.8249	46.0702	47.2615	23.1717	-30
13.6305	-71.3915	40.2429	42.0007	23.2055	-30
13.6539	-71.3049	35.5068	37.1781	23.223	-30
13.6773	-68.9889	31.9944	31.3496	23.226	-30
13.7007	-67.9115	29.6648	27.9426	23.2384	-30
13.7241	-69.175	26.4166	25.958	23.2435	-30
13.7475	-70.1051	24.7609	25.2323	23.2536	-30
13.7709	-69.4924	25.9722	25.8309	23.2425	-30
13.7943	-71.4056	25.5955	27.3674	23.2781	-30
13.8177	-70.1686	28.9941	29.5291	23.2799	-30
13.8411	-69.1667	31.9038	31.4369	23.2769	-30
13.8645	-68.5376	35.0391	33.943	23.2934	-30
13.8879	-69.3882	36.9675	36.7221	23.3228	-30
13.9113	-67.7369	40.7411	38.8444	23.3282	-30
13.9347	-68.9827	40.9468	40.2958	23.3799	-30
13.9581	-69.6035	40.9753	40.9452	23.3841	-30
13.9815	-71.1304	39.1257	40.6224	23.4006	-30
14.0049	-72.3965	36.5964	39.3593	23.4382	-30
14.0283	-71.8032	35.2736	37.4431	23.4413	-30
14.0517	-70.2477	34.5367	35.1508	23.4615	-30
14.0751	-67.7377	35.0746	33.1786	23.4795	-30
14.0985	-67.527	33.4707	31.364	23.538	-30
14.1219	-66.8388	32.9078	30.113	23.554	-30
14.1453	-67.6064	31.1128	29.0856	23.5667	-30
14.1687	-69.6904	28.0778	28.1345	23.5634	-30
14.1921	-71.8887	24.9886	27.2436	23.6136	-30
14.2155	-72.1279	23.7288	26.223	23.6394	-30
14.2389	-70.6489	24.3212	25.3364	23.6493	-30
14.2623	-70.2877	23.7416	24.3956	23.6556	-30
14.2857	-69.3935	24.6371	24.397	23.6766	-30
14.3091	-68.8493	25.757	24.9727	23.673	-30
14.3325	-68.2004	27.6842	26.251	23.6878	-30
14.3559	-69.1406	28.6194	28.1263	23.7007	-30
14.3793	-70.3294	29.5436	30.2394	23.7052	-30
14.4027	-68.9043	33.2002	32.4708	23.742	-30
14.4261	-68.6639	35.6996	34.7298	23.8363	-30
14.4495	-71.7503	34.8728	36.9895	23.843	-30
14.4729	-70.396	38.2797	39.042	23.8588	-30
14.4963	-69.3417	41.4883	41.1963	23.8702	-30
14.5197	-69.4035	43.517	43.2869	23.9055	-30
14.5431	-69.3082	45.6461	45.3207	23.9173	-30
14.5665	-69.3934	47.4863	47.2461	23.9533	-30
14.5899	-69.4009	48.9746	48.7418	23.9841	-30
14.6133	-70.6571	48.7935	49.8169	23.989	-30
14.6367	-68.6713	51.027	50.0646	24.0109	-30
14.6601	-69.4701	49.5397	49.3761	24.0193	-30
14.6835	-70.5128	46.765	47.6442	24.0207	-30
14.7069	-70.2711	44.4784	45.1159	24.0226	-30
14.7303	-70.6141	40.9196	41.9	24.0369	-30
14.7537	-68.6615	39.1261	38.1539	24.0405	-30
14.7771	-67.9272	35.8441	34.1377	24.0739	-30
14.8005	-68.6328	31.5104	30.5095	24.0875	-30
14.8239	-70.1582	26.7958	27.3203	24.0864	-30
14.8473	-70.4507	24.0316	24.8486	24.0965	-30
14.8707	-69.8086	22.9458	23.1207	24.1324	-30
14.8941	-70.0995	21.6393	22.1051	24.1345	-30
14.9175	-69.4574	21.3967	21.2205	24.1466	-30
14.9409	-70.7529	18.6564	19.7756	24.1764	-30
14.9643	-71.0212	17.3715	18.759	24.1826	-30
14.9877	-69.2168	17.9196	17.5027	24.2052	-30
15.0111	-69.5848	16.3352	16.2864	24.2459	-30
15.0345	-69.0444	15.9628	15.3735	24.2407	-30
15.0579	-68.1301	16.5599	15.0564	24.2626	-30
15.0813	-67.5755	17.2228	15.1647	24.2807	-30
15.1047	-66.8843	18.2869	15.5375	24.3096	-30
15.1281	-69.1917	16.4646	16.0227	24.3104	-30
15.1515	-70.4313	15.5271	16.3247	24.3231	-30
15.1749	-72.2871	13.7314	16.3849	24.3267	-30
15.1983	-71.1452	14.2567	15.7683	24.3359	-30
15.2217	-71.4474	13.7704	15.5841	24.3477	-30
15.2451	-71.8597	12.6534	14.8795	24.3373	-30
15.2685	-70.9879	12.6147	13.969	24.3891	-30
15.2919	-69.1201	13.5511	13.0376	24.3928	-30
15.3153	-67.7524	14.2601	12.3789	24.4199	-30
15.3387	-68.049	13.8281	12.2435	24.4126	-30
15.3621	-66.9391	15.4971	12.8025	24.4374	-30
15.3855	-67.0606	16.7497	14.1768	24.4569	-30
15.4089	-67.8282	17.9107	16.1052	24.4894	-30
15.4323	-68.7308	19.5223	18.6195	24.4674	-30
15.4557	-70.2426	20.398	21.0069	24.5066	-30
15.4791	-72.2495	20.2089	22.8247	24.5261	-30
15.5025	-72.8244	20.6204	23.8112	24.5493	-30
15.5259	-72.1856	21.2253	23.7773	24.5428	-30
15.5493	-69.6603	23.4712	23.4978	24.5814	-30
15.5727	-69.2772	23.4668	23.1104	24.5976	-30
15.5961	-68.9138	23.7866	23.0668	24.6259	-30
15.6195	-68.4497	24.7911	23.6072	24.635	-30
15.6429	-68.9691	25.4473	24.7827	24.6338	-30
15.6663	-68.7184	27.3308	26.4155	24.6496	-30
15.6897	-68.2541	29.4939	28.1144	24.6604	-30
15.7131	-70.4485	28.7044	29.5192	24.6734	-30
15.7365	-71.3819	28.6301	30.3784	24.6815	-30
15.7599	-71.9433	28.3312	30.6409	24.7173	-30
15.7833	-69.9529	30.0889	30.4081	24.7562	-30
15.8067	-68.8138	30.7266	29.9067	24.7889	-30
15.8301	-69.0628	29.8847	29.3138	24.8303	-30
15.8535	-68.4087	29.9102	28.6852	24.8331	-30
15.8769	-68.973	28.8801	28.2195	24.8704	-30
15.9003	-69.0807	28.5624	28.0094	24.8851	-30
15.9237	-70.3291	27.3644	28.0598	24.8862	-30
15.9471	-70.1789	27.8517	28.397	24.8957	-30
15.9705	-71.1586	27.2245	28.7494	24.9187	-30
15.9939	-70.0013	28.8601	29.2278	24.9259	-30
16.0173	-69.6534	29.7712	29.791	24.9428	-30
16.0407	-68.6329	31.5836	30.5829	24.9485	-30
16.0641	-68.2849	32.9637	31.615	24.9545	-30
16.0875	-68.4452	34.1163	32.9279	24.9678	-30
16.1109	-70.3107	33.8285	34.5055	24.9827	-30
16.1343	-70.8093	35.1431	36.3187	25.0211	-30
16.1577	-70.3222	37.5533	38.2419	25.0798	-30
16.1811	-69.4796	40.1832	40.0292	25.0751	-30
16.2045	-69.7527	41.5017	41.6207	25.108	-30
16.2279	-71.0576	41.5284	42.9524	25.1104	-30
16.2513	-69.6866	44.254	44.307	25.1077	-30
16.2747	-68.4525	46.7931	45.6119	25.1371	-30
16.2981	-68.4161	48.0734	46.8558	25.1242	-30
16.3215	-68.1489	49.3027	47.818	25.1457	-30
16.3449	-68.3666	49.5454	48.2783	25.1437	-30
16.3683	-70.4861	47.1923	48.0447	25.1579	-30
16.3917	-70.0782	46.6572	47.1018	25.1486	-30
16.4151	-71.2369	44.0349	45.6382	25.187	-30
16.4385	-70.9988	42.4431	43.8082	25.177	-30
16.4619	-71.0867	40.4077	41.8607	25.1776	-30
16.4853	-69.9634	39.6855	40.0153	25.1896	-30
16.5087	-68.3065	39.7135	38.3864	25.202	-30
16.5321	-68.7678	37.8652	36.9994	25.227	-30
16.5555	-67.9477	37.4761	35.7902	25.2378	-30
16.5789	-68.4809	35.8561	34.7034	25.2579	-30
16.6023	-69.1307	34.1674	33.6644	25.2586	-30
16.6257	-71.8365	30.4297	32.6326	25.2764	-30
16.6491	-70.7126	30.4041	31.483	25.2879	-30
16.6725	-69.3714	30.5704	30.3082	25.3033	-30
16.6959	-70.3014	28.4497	29.1174	25.3049	-30
16.7193	-69.7173	28.0115	28.0951	25.3034	-30
16.7427	-68.6335	28.5515	27.5514	25.3385	-30
16.7661	-69.4962	27.6615	27.524	25.3197	-30
16.7895	-69.1487	28.3554	27.8704	25.3675	-30
16.8129	-69.2515	28.7351	28.3529	25.412	-30
16.8363	-69.3738	29.192	28.9321	25.4379	-30
16.8597	-69.4743	29.5718	29.4125	25.4279	-30
16.8831	-71.0445	28.547	29.9579	25.4649	-30
16.9065	-70.6817	29.5869	30.635	25.4506	-30
16.9299	-69.5406	31.5673	31.4742	25.462	-30
16.9533	-69.248	33.1417	32.7561	25.4624	-30
16.9767	-69.1102	35.0763	34.5529	25.4932	-30
17.0001	-69.5316	37.0506	36.9486	25.5108	-30
17.0235	-68.5519	40.964	39.8822	25.5612	-30
17.0469	-69.943	43.0829	43.3922	25.581	-30
17.0703	-70.778	45.9415	47.0859	25.6059	-30
17.0937	-69.7357	50.464	50.566	25.5948	-30
17.1171	-69.9293	53.2275	53.5232	25.5867	-30
17.1405	-69.3104	55.8889	55.5657	25.6067	-30
17.1639	-69.1028	57.0059	56.475	25.6183	-30
17.1873	-69.0096	56.723	56.099	25.6371	-30
17.2107	-69.7822	54.3722	54.5207	25.6402	-30
17.2341	-70.311	51.3353	52.0127	25.6352	-30
17.2575	-69.8568	48.6981	48.9213	25.6952	-30
17.2809	-69.7737	45.3895	45.5295	25.694	-30
17.3043	-70.5765	41.2997	42.2426	25.7025	-30
17.3277	-70.3951	38.7114	39.4729	25.7237	-30
17.3511	-68.1172	38.9182	37.4017	25.7506	-30
17.3745	-67.2601	38.4686	36.0951	25.7307	-30
17.3979	-69.3365	35.7583	35.4612	25.7382	-30
17.4213	-69.7391	35.0304	35.1359	25.7594	-30
17.4447	-70.8478	33.4276	34.6417	25.7606	-30
17.4681	-70.5809	32.8286	33.7759	25.7856	-30
17.4915	-69.9173	32.2056	32.4893	25.7903	-30
17.5149	-69.6681	30.79	30.8245	25.8042	-30
17.5383	-69.1415	29.6847	29.1925	25.802	-30
17.5617	-69.6313	27.951	27.9487	25.8353	-30
17.5851	-69.6317	27.131	27.129	25.8238	-30
17.6085	-69.7264	26.903	26.9957	25.8743	-30
17.6319	-69.8813	27.2849	27.5326	25.8878	-30
17.6553	-68.8369	29.3218	28.525	25.8849	-30
17.6787	-69.4454	30.0219	29.8336	25.8907	-30
17.7021	-69.5292	31.7003	31.5958	25.8827	-30
17.7255	-70.2955	32.8923	33.5542	25.9015	-30
17.7489	-70.665	34.5562	35.5875	25.9032	-30
17.7723	-68.7109	38.4813	37.5586	25.9095	-30
17.7957	-69.0288	39.8702	39.2654	25.9187	-30
17.8191	-70.1108	40.0171	40.4943	25.9479	-30
17.8425	-69.2882	41.5231	41.1776	25.9674	-30
17.8659	-69.7971	41.2312	41.3947	25.9672	-30
17.8893	-69.8624	40.984	41.2128	25.973	-30
17.9127	-69.5712	40.9004	40.8379	26.0073	-30
17.9361	-70.5454	39.5754	40.4872	26.0415	-30
17.9595	-68.7378	41.1619	40.266	26.0873	-30
17.9829	-68.5277	41.2694	40.1634	26.1122	-30
18.0063	-71.3428	38.3655	40.0746	26.1223	-30
18.0297	-69.4398	40.02	39.8262	26.1149	-30
18.0531	-68.5809	40.4855	39.4327	26.1342	-30
18.0765	-69.5177	38.9165	38.8005	26.1632	-30
18.0999	-70.0252	37.5236	37.9152	26.1605	-30
18.1233	-69.7113	36.6929	36.7705	26.1847	-30
18.1467	-69.0675	35.9824	35.4163	26.2016	-30
18.1701	-70.7257	32.7416	33.8336	26.2093	-30
18.1935	-70.378	31.3023	32.0466	26.2018	-30
18.2169	-69.8998	29.856	30.1221	26.2203	-30
18.2403	-68.6205	29.2229	28.2097	26.2397	-30
18.2637	-70.1874	25.7444	26.2981	26.2567	-30
18.2871	-68.4791	25.6167	24.4622	26.2784	-30
18.3105	-69.2174	23.2386	22.8224	26.3009	-30
18.3339	-69.4576	21.6213	21.4453	26.308	-30
18.3573	-70.1827	19.8132	20.3623	26.3225	-30
18.3807	-69.6434	19.569	19.5787	26.3389	-30
18.4041	-71.0541	17.6204	19.0408	26.3455	-30
18.4275	-70.1354	18.2791	18.7808	26.345	-30
18.4509	-68.5331	19.7164	18.6158	26.358	-30
18.4743	-69.3141	18.7064	18.3868	26.347	-30
18.4977	-69.141	18.5721	18.0795	26.3814	-30
18.5211	-69.8302	17.422	17.6185	26.3818	-30
18.5445	-68.9488	17.7658	17.0809	26.4301	-30
18.5679	-69.5646	16.7553	16.6862	26.4606	-30
18.5913	-69.9825	16.0469	16.3958	26.4769	-30
18.6147	-70.3614	15.5857	16.3135	26.5005	-30
18.6381	-70.8893	15.2173	16.4729	26.5393	-30
18.6615	-69.6122	16.833	16.8115	26.5539	-30
18.6849	-68.4112	18.3586	17.1362	26.5692	-30
18.7083	-70.2001	16.7656	17.332	26.5972	-30
18.7317	-69.1305	17.7212	17.218	26.6121	-30
18.7551	-69.8541	16.584	16.8044	26.6513	-30
18.7785	-69.5421	16.2444	16.1528	26.6695	-30
18.8019	-68.0275	17.0855	15.4793	26.6487	-30
18.8253	-67.329	17.2417	14.937	26.6785	-30
18.8487	-69.3553	14.9458	14.6675	26.6692	-30
18.8721	-71.6173	12.6436	14.6272	26.6704	-30
18.8955	-72.2933	12.0186	14.6782	26.6936	-30
18.9189	-72.8585	11.334	14.5588	26.7686	-30
18.9423	-72.0731	11.5832	14.0227	26.7758	-30
18.9657	-72.9903	9.57641	12.9331	26.7805	-30
18.9891	-72.5831	8.38428	11.3337	26.7887	-30
19.0125	-72.2713	6.74683	9.38452	26.8085	-30
19.0359	-70.3204	6.64453	7.3313	26.815	-30
19.0593	-67.4227	7.62696	5.41602	26.8098	-30
19.0827	-66.1673	7.24927	3.78296	26.8293	-30
19.1061	-66.2206	5.87402	2.46094	26.8319	-30
19.1295	-67.0941	4.08911	1.54956	26.8439	-30
19.1529	-68.034	2.52539	0.92578	26.8523	-30
19.1763	-68.2235	1.96069	0.55054	26.875	-30
19.1997	-67.5314	2.4292	0.32691	26.8886	-30
19.2231	-69.2364	0.60156	0.20434	26.8977	-30
19.2465	-69.2638	0.50806	0.13818	26.924	-30
19.2699	-68.9337	0.80371	0.10376	26.9301	-30
19.2933	-69.9256	-0.20825	0.08374	26.91	-30
19.3167	-71.4767	-1.78345	0.05957	26.9354	-30
19.3401	-74.6761	-5.04248	0	26.9484	-30
19.3635	-72.399	-2.76538	0	27.0077	-30
19.3869	-71.2889	-1.65527	0	27.0288	-30
19.4103	-71.3468	-1.71314	0	27.0376	-30
19.4337	-72.3387	-2.70508	0	27.0419	-30
19.4571	-72.7709	-3.13721	0	27.0589	-30
19.4805	-71.5472	-1.91357	0	27.0909	-30
19.5039	-73.5697	-3.93604	0	27.1152	-30
19.5273	-74.4315	-4.79785	0	27.1699	-30
19.5507	-73.8334	-4.19971	0	27.1671	-30
19.5741	-76.203	-6.56933	0	27.2018	-30
19.5975	-76.4547	-6.82104	0	27.2045	-30
19.6209	-74.701	-5.06738	0	27.234	-30
19.6443	-74.6019	-4.96826	0	27.2329	-30
19.6677	-77.6908	-8.05713	0	27.2367	-30
19.6911	-75.2652	-5.63159	0	27.2386	-30
19.7145	-73.8128	-4.1792	0	27.274	-30
19.7379	-74.172	-4.53833	0	27.2989	-30
19.7613	-75.0775	-5.44385	0	27.31	-30
19.7847	-74.6429	-5.00928	0	27.3152	-30
19.8081	-73.9269	-4.29321	0	27.3361	-30
19.8315	-73.9803	-4.34668	0	27.3351	-30
19.8549	-72.9293	-3.29566	0	27.3487	-30
19.8783	-71.6312	-1.99756	0	27.3733	-30
19.9017	-70.7308	-1.09717	0	27.3792	-30
19.9251	-71.0128	-1.37915	0	27.3847	-30
19.9485	-69.8229	-0.18921	0	27.4084	-30
19.9719	-69.6351	2.06518	2.06665	27.4161	-30
	--	--	--	27.4156	-30
	--	--	--	27.4251	-30
	--	--	--	27.4307	-30
	--	--	--	27.4593	-30
	--	--	--	27.4761	-30
	--	--	--	27.4946	-30
	--	--	--	27.4954	-30
	--	--	--	27.5548	-30
	--	--	--	27.5618	-30
	--	--	--	27.5714	-30
	--	--	--	27.5982	-30
	--	--	--	27.6163	-30
	--	--	--	27.6311	-30
	--	--	--	27.6471	-30
	--	--	--	27.6546	-30
	--	--	--	27.664	-30
	--	--	--	27.6803	-30
	--	--	--	27.6879	-30
	--	--	--	27.686	-30
	--	--	--	27.6787	-30
	--	--	--	27.6927	-30
	--	--	--	27.7002	-30
	--	--	--	27.6957	-30
	--	--	--	27.6993	-30
	--	--	--	27.7056	-30
	--	--	--	27.7082	-30
	--	--	--	27.7239	-30
	--	--	--	27.7706	-30
	--	--	--	27.8062	-30
	--	--	--	27.8141	-30
	--	--	--	27.8163	-30
	--	--	--	27.8095	-30
	--	--	--	27.8336	-30
	--	--	--	27.8322	-30
	--	--	--	27.8393	-30
	--	--	--	27.8222	-30
	--	--	--	27.8288	-30
	--	--	--	27.8466	-30
	--	--	--	27.851	-30
	--	--	--	27.8514	-30
	--	--	--	27.8682	-30
	--	--	--	27.8769	-30
	--	--	--	27.8994	-30
	--	--	--	27.9223	-30
	--	--	--	27.9377	-30
	--	--	--	27.9535	-30
	--	--	--	27.9615	-30
	--	--	--	27.9717	-30
	--	--	--	27.9729	-30
	--	--	--	27.9921	-30
	--	--	--	27.9861	-30
	--	--	--	28.0026	-30
	--	--	--	28.0151	-30
	--	--	--	27.9973	-30
	--	--	--	28.0329	-30
	--	--	--	28.0231	-30
	--	--	--	28.0372	-30
	--	--	--	28.0346	-30
	--	--	--	28.0682	-30
	--	--	--	28.0709	-30
	--	--	--	28.0908	-30
	--	--	--	28.1054	-30
	--	--	--	28.1378	-30
	--	--	--	28.1249	-30
	--	--	--	28.126	-30
	--	--	--	28.1705	-30
	--	--	--	28.1809	-30
	--	--	--	28.1774	-30
	--	--	--	28.1978	-30
	--	--	--	28.2205	-30
	--	--	--	28.2131	-30
	--	--	--	28.2269	-30
	--	--	--	28.2443	-30
	--	--	--	28.2309	-30
	--	--	--	28.2387	-30
	--	--	--	28.2579	-30
	--	--	--	28.2671	-30
	--	--	--	28.2575	-30
	--	--	--	28.2392	-30
	--	--	--	28.2658	-30
	--	--	--	28.2869	-30
	--	--	--	28.297	-30
	--	--	--	28.2813	-30
	--	--	--	28.3069	-30
	--	--	--	28.3103	-30
	--	--	--	28.3554	-30
	--	--	--	28.3481	-30
	--	--	--	28.3725	-30
	--	--	--	28.3599	-30
	--	--	--	28.4158	-30
	--	--	--	28.4328	-30
	--	--	--	28.4317	-30
	--	--	--	28.4669	-30
	--	--	--	28.4598	-30
	--	--	--	28.5251	-30
	--	--	--	28.5297	-30
	--	--	--	28.5188	-30
	--	--	--	28.521	-30
	--	--	--	28.545	-30
	--	--	--	28.5483	-30
	--	--	--	28.5575	-30
	--	--	--	28.558	-30
	--	--	--	28.5784	-30
	--	--	--	28.5672	-30
	--	--	--	28.6031	-30
	--	--	--	28.6406	-30
	--	--	--	28.6658	-30
	--	--	--	28.6676	-30
	--	--	--	28.702	-30
	--	--	--	28.6969	-30
	--	--	--	28.7463	-30
	--	--	--	28.7507	-30
	--	--	--	28.7727	-30
	--	--	--	28.7838	-30
	--	--	--	28.7981	-30
	--	--	--	28.818	-30
	--	--	--	28.8309	-30
	--	--	--	28.8378	-30
	--	--	--	28.8469	-30
	--	--	--	28.8654	-30
	--	--	--	28.8456	-30
	--	--	--	28.8395	-30
	--	--	--	28.8828	-30
	--	--	--	28.9084	-30
	--	--	--	28.8933	-30
	--	--	--	28.9168	-30
	--	--	--	28.915	-30
	--	--	--	28.9025	-30
	--	--	--	28.9442	-30
	--	--	--	28.9581	-30
	--	--	--	28.9671	-30
	--	--	--	28.9862	-30
	--	--	--	29.0109	-30
	--	--	--	29.0042	-30
	--	--	--	29.0048	-30
	--	--	--	29.0554	-30
	--	--	--	29.0404	-30
	--	--	--	29.057	-30
	--	--	--	29.0648	-30
	--	--	--	29.0771	-30
	--	--	--	29.0828	-30
	--	--	--	29.0995	-30
	--	--	--	29.1011	-30
	--	--	--	29.109	-30
	--	--	--	29.1056	-30
	--	--	--	29.1032	-30
	--	--	--	29.1353	-30
	--	--	--	29.1439	-30
	--	--	--	29.1183	-30
	--	--	--	29.116	-30
	--	--	--	29.1495	-30
	--	--	--	29.1528	-30
	--	--	--	29.1431	-30
	--	--	--	29.1465	-30
	--	--	--	29.2129	-30
	--	--	--	29.2159	-30
	--	--	--	29.2249	-30
	--	--	--	29.283	-30
	--	--	--	29.2921	-30
	--	--	--	29.3289	-30
	--	--	--	29.3317	-30
	--	--	--	29.3531	-30
	--	--	--	29.3516	-30
	--	--	--	29.3583	-30
	--	--	--	29.3635	-30
	--	--	--	29.3602	-30
	--	--	--	29.3792	-30
	--	--	--	29.3517	-30
	--	--	--	29.3706	-30
	--	--	--	29.3909	-30
	--	--	--	29.3671	-30
	--	--	--	29.3883	-30
	--	--	--	29.4067	-30
	--	--	--	29.4131	-30
	--	--	--	29.4075	-30
	--	--	--	29.3966	-30
	--	--	--	29.4178	-30
	--	--	--	29.4306	-30
	--	--	--	29.4281	-30
	--	--	--	29.4593	-30
	--	--	--	29.4622	-30
	--	--	--	29.4603	-30
	--	--	--	29.4628	-30
	--	--	--	29.4682	-30
	--	--	--	29.5335	-30
	--	--	--	29.5541	-30
	--	--	--	29.5408	-30
	--	--	--	29.5815	-30
	--	--	--	29.5721	-30
	--	--	--	29.5802	-30
	--	--	--	29.5842	-30
	--	--	--	29.5999	-30
	--	--	--	29.6204	-30
	--	--	--	29.6329	-30
	--	--	--	29.6358	-30
	--	--	--	29.6216	-30
	--	--	--	29.6351	-30
	--	--	--	29.6391	-30
	--	--	--	29.7234	-30
	--	--	--	29.7612	-30
	--	--	--	29.7753	-30
	--	--	--	29.8074	-30
	--	--	--	29.7962	-30
	--	--	--	29.7966	-30
	--	--	--	29.805	-30
	--	--	--	29.8351	-30
	--	--	--	29.8211	-30
	--	--	--	29.8313	-30
	--	--	--	29.8114	-30
	--	--	--	29.8751	-30
	--	--	--	29.8579	-30
	--	--	--	29.8897	-30
	--	--	--	29.9122	-30
	--	--	--	29.9219	-30
	--	--	--	29.9199	-30
	--	--	--	29.9292	-30
	--	--	--	29.9287	-30
	--	--	--	29.9147	-30
	--	--	--	29.9432	-30
	--	--	--	29.9427	-30
	--	--	--	29.9505	-30
	--	--	--	29.9316	-30
	--	--	--	29.9933	-30
	--	--	--	29.9919	-30
	--	--	--	30.0125	-30
	--	--	--	30.027	-30
	--	--	--	30.0212	-30
	--	--	--	30.0355	-30
	--	--	--	30.0538	-30
	--	--	--	30.0549	-30
	--	--	--	30.1079	-30
	--	--	--	30.1456	-30
	--	--	--	30.1419	-30
	--	--	--	30.1536	-30
	--	--	--	30.1613	-30
	--	--	--	30.161	-30
	--	--	--	30.1788	-30
	--	--	--	30.1784	-30
	--	--	--	30.1717	-30
	--	--	--	30.1908	-30
	--	--	--	30.1964	-30
	--	--	--	30.199	-30
	--	--	--	30.1972	-30
	--	--	--	30.2061	-30
	--	--	--	30.2135	-30
	--	--	--	30.226	-30
	--	--	--	30.2363	-30
	--	--	--	30.2563	-30
	--	--	--	30.2695	-30
	--	--	--	30.2896	-30
	--	--	--	30.3206	-30
	--	--	--	30.3469	-30
	--	--	--	30.3758	-30
	--	--	--	30.3893	-30
	--	--	--	30.4188	-30
	--	--	--	30.4427	-30
	--	--	--	30.4381	-30
	--	--	--	30.4419	-30
	--	--	--	30.4617	-30
	--	--	--	30.4519	-30
	--	--	--	30.4832	-30
	--	--	--	30.4664	-30
	--	--	--	30.485	-30
	--	--	--	30.5011	-30
	--	--	--	30.4994	-30
	--	--	--	30.4903	-30
	--	--	--	30.5013	-30
	--	--	--	30.4935	-30
	--	--	--	30.5086	-30
	--	--	--	30.5332	-30
	--	--	--	30.5227	-30
	--	--	--	30.547	-30
	--	--	--	30.5452	-30
	--	--	--	30.5635	-30
	--	--	--	30.5653	-30
	--	--	--	30.5943	-30
	--	--	--	30.6274	-30
	--	--	--	30.6024	-30
	--	--	--	30.6101	-30
	--	--	--	30.6269	-30
	--	--	--	30.6333	-30
	--	--	--	30.6644	-30
	--	--	--	30.6663	-30
	--	--	--	30.6987	-30
	--	--	--	30.7021	-30
	--	--	--	30.6905	-30
	--	--	--	30.6841	-30
	--	--	--	30.7202	-30
	--	--	--	30.7109	-30
	--	--	--	30.7323	-30
	--	--	--	30.7348	-30
	--	--	--	30.7332	-30
	--	--	--	30.7441	-30
	--	--	--	30.7337	-30
	--	--	--	30.7714	-30
	--	--	--	30.8024	-30
	--	--	--	30.8078	-30
	--	--	--	30.8239	-30
	--	--	--	30.8258	-30
	--	--	--	30.8168	-30
	--	--	--	30.8593	-30
	--	--	--	30.8534	-30
	--	--	--	30.835	-30
	--	--	--	30.881	-30
	--	--	--	30.8961	-30
	--	--	--	30.9011	-30
	--	--	--	30.9225	-30
	--	--	--	30.9403	-30
	--	--	--	30.9296	-30
	--	--	--	30.941	-30
	--	--	--	30.9499	-30
	--	--	--	30.9456	-30
	--	--	--	30.9794	-30
	--	--	--	30.9746	-30
	--	--	--	30.9934	-30
	--	--	--	31.04	-30
	--	--	--	31.0477	-30
	--	--	--	31.0761	-30
	--	--	--	31.0802	-30
	--	--	--	31.0916	-30
	--	--	--	31.1104	-30
	--	--	--	31.1153	-30
	--	--	--	31.0954	-30
	--	--	--	31.1261	-30
	--	--	--	31.1235	-30
	--	--	--	31.1583	-30
	--	--	--	31.1655	-30
	--	--	--	31.1414	-30
	--	--	--	31.1788	-30
	--	--	--	31.1609	-30
	--	--	--	31.1931	-30
	--	--	--	31.1654	-30
	--	--	--	31.177	-30
	--	--	--	31.2002	-30
	--	--	--	31.2006	-30
	--	--	--	31.2035	-30
	--	--	--	31.2296	-30
	--	--	--	31.2463	-30
	--	--	--	31.2454	-30
	--	--	--	31.2479	-30
	--	--	--	31.2682	-30
	--	--	--	31.2861	-30
	--	--	--	31.2841	-30
	--	--	--	31.2837	-30
	--	--	--	31.3038	-30
	--	--	--	31.298	-30
	--	--	--	31.3109	-30
	--	--	--	31.305	-30
	--	--	--	31.3145	-30
	--	--	--	31.3142	-30
	--	--	--	31.3166	-30
	--	--	--	31.3158	-30
	--	--	--	31.3591	-30
	--	--	--	31.3874	-30
	--	--	--	31.3829	-30
	--	--	--	31.4017	-30
	--	--	--	31.3995	-30
	--	--	--	31.4315	-30
	--	--	--	31.4503	-30
	--	--	--	31.4535	-30
	--	--	--	31.468	-30
	--	--	--	31.4728	-30
	--	--	--	31.4689	-30
	--	--	--	31.4742	-30
	--	--	--	31.4804	-30
	--	--	--	31.491	-30
	--	--	--	31.4955	-30
	--	--	--	31.5034	-30
	--	--	--	31.5312	-30
	--	--	--	31.5247	-30
	--	--	--	31.5441	-30
	--	--	--	31.5482	-30
	--	--	--	31.5837	-30
	--	--	--	31.5982	-30
	--	--	--	31.5925	-30
	--	--	--	31.6336	-30
	--	--	--	31.6792	-30
	--	--	--	31.708	-30
	--	--	--	31.7094	-30
	--	--	--	31.7029	-30
	--	--	--	31.7261	-30
	--	--	--	31.7309	-30
	--	--	--	31.7493	-30
	--	--	--	31.7416	-30
	--	--	--	31.7185	-30
	--	--	--	31.7354	-30
	--	--	--	31.7495	-30
	--	--	--	31.7391	-30
	--	--	--	31.7583	-30
	--	--	--	31.7653	-30
	--	--	--	31.8003	-30
	--	--	--	31.7834	-30
	--	--	--	31.78	-30
	--	--	--	31.8065	-30
	--	--	--	31.8278	-30
	--	--	--	31.8566	-30
	--	--	--	31.8494	-30
	--	--	--	31.8714	-30
	--	--	--	31.8765	-30
	--	--	--	31.865	-30
	--	--	--	31.8943	-30
	--	--	--	31.8925	-30
	--	--	--	31.9011	-30
	--	--	--	31.9298	-30
	--	--	--	31.9291	-30
	--	--	--	31.9176	-30
	--	--	--	31.9464	-30
	--	--	--	31.9335	-30
	--	--	--	31.9635	-30
	--	--	--	31.968	-30
	--	--	--	31.9846	-30
	--	--	--	31.9754	-30
	--	--	--	31.9897	-30
	--	--	--	31.9947	-30
	--	--	--	32.0117	-30
	--	--	--	32.0115	-30
	--	--	--	32.0064	-30
	--	--	--	31.9983	-30
	--	--	--	32.021	-30
	--	--	--	32.0449	-30
	--	--	--	32.0369	-30
	--	--	--	32.0794	-30
	--	--	--	32.0806	-30
	--	--	--	32.1024	-30
	--	--	--	32.12	-30
	--	--	--	32.1418	-30
	--	--	--	32.1395	-30
	--	--	--	32.1399	-30
	--	--	--	32.1626	-30
	--	--	--	32.1889	-30
	--	--	--	32.2351	-30
	--	--	--	32.2554	-30
	--	--	--	32.2481	-30
	--	--	--	32.2667	-30
	--	--	--	32.2543	-30
	--	--	--	32.2837	-30
	--	--	--	32.2681	-30
	--	--	--	32.2908	-30
	--	--	--	32.2938	-30
	--	--	--	32.3283	-30
	--	--	--	32.3338	-30
	--	--	--	32.3055	-30
	--	--	--	32.3342	-30
	--	--	--	32.349	-30
	--	--	--	32.3732	-30
	--	--	--	32.3632	-30
	--	--	--	32.3874	-30
	--	--	--	32.3803	-30
	--	--	--	32.4026	-30
	--	--	--	32.3813	-30
	--	--	--	32.415	-30
	--	--	--	32.4334	-30
	--	--	--	32.4408	-30
	--	--	--	32.4266	-30
	--	--	--	32.4184	-30
	--	--	--	32.4589	-30
	--	--	--	32.4659	-30
	--	--	--	32.4737	-30
	--	--	--	32.4567	-30
	--	--	--	32.4733	-30
	--	--	--	32.4805	-30
	--	--	--	32.4887	-30
	--	--	--	32.4972	-30
	--	--	--	32.481	-30
	--	--	--	32.4787	-30
	--	--	--	32.5097	-30
	--	--	--	32.5137	-30
	--	--	--	32.5336	-30
	--	--	--	32.532	-30
	--	--	--	32.5357	-30
	--	--	--	32.522	-30
	--	--	--	32.5494	-30
	--	--	--	32.5351	-30
	--	--	--	32.5511	-30
	--	--	--	32.561	-30
	--	--	--	32.5553	-30
	--	--	--	32.5712	-30
	--	--	--	32.5874	-30
	--	--	--	32.6075	-30
	--	--	--	32.6175	-30
	--	--	--	32.6674	-30
	--	--	--	32.6464	-30
	--	--	--	32.6626	-30
	--	--	--	32.672	-30
	--	--	--	32.6815	-30
	--	--	--	32.6773	-30
	--	--	--	32.6675	-30
	--	--	--	32.6698	-30
	--	--	--	32.6981	-30
	--	--	--	32.709	-30
	--	--	--	32.7259	-30
	--	--	--	32.7055	-30
	--	--	--	32.7403	-30
	--	--	--	32.7276	-30
	--	--	--	32.7405	-30
	--	--	--	32.7618	-30
	--	--	--	32.7876	-30
	--	--	--	32.7853	-30
	--	--	--	32.7747	-30
	--	--	--	32.7755	-30
	--	--	--	32.7867	-30
	--	--	--	32.806	-30
	--	--	--	32.8334	-30
	--	--	--	32.8272	-30
	--	--	--	32.8206	-30
	--	--	--	32.8403	-30
	--	--	--	32.8509	-30
	--	--	--	32.8488	-30
	--	--	--	32.8575	-30
	--	--	--	32.8783	-30
	--	--	--	32.8592	-30
	--	--	--	32.8603	-30
	--	--	--	32.8652	-30
	--	--	--	32.8953	-30
	--	--	--	32.9173	-30
	--	--	--	32.9246	-30
	--	--	--	32.9571	-30
	--	--	--	32.9437	-30
	--	--	--	32.9357	-30
	--	--	--	32.9521	-30
	--	--	--	32.9554	-30
	--	--	--	32.9848	-30
	--	--	--	32.9964	-30
	--	--	--	32.9705	-30
	--	--	--	32.986	-30
	--	--	--	33.0112	-30
	--	--	--	33.0157	-30
	--	--	--	33.0166	-30
	--	--	--	33.0361	-30
	--	--	--	33.0245	-30
	--	--	--	33.0112	-30
	--	--	--	33.0423	-30
	--	--	--	33.0656	-30
	--	--	--	33.0949	-30
	--	--	--	33.1197	-30
	--	--	--	33.1121	-30
	--	--	--	33.1433	-30
	--	--	--	33.1478	-30
	--	--	--	33.1386	-30
	--	--	--	33.1546	-30
	--	--	--	33.1745	-30
	--	--	--	33.1741	-30
	--	--	--	33.2049	-30
	--	--	--	33.1783	-30
	--	--	--	33.2002	-30
	--	--	--	33.204	-30
	--	--	--	33.2109	-30
	--	--	--	33.2116	-30
	--	--	--	33.2182	-30
	--	--	--	33.2218	-30
	--	--	--	33.2364	-30
	--	--	--	33.2465	-30
	--	--	--	33.2196	-30
	--	--	--	33.2431	-30
	--	--	--	33.2526	-30
	--	--	--	33.2546	-30
	--	--	--	33.2711	-30
	--	--	--	33.2669	-30
	--	--	--	33.2811	-30
	--	--	--	33.2888	-30
	--	--	--	33.2872	-30
	--	--	--	33.3112	-30
	--	--	--	33.2947	-30
	--	--	--	33.3193	-30
	--	--	--	33.3103	-30
	--	--	--	33.3379	-30
	--	--	--	33.3205	-30
	--	--	--	33.3422	-30
	--	--	--	33.353	-30
	--	--	--	33.4031	-30
	--	--	--	33.3812	-30
	--	--	--	33.4067	-30
	--	--	--	33.4276	-30
	--	--	--	33.3988	-30
	--	--	--	33.3997	-30
	--	--	--	33.4047	-30
	--	--	--	33.4432	-30
	--	--	--	33.442	-30
	--	--	--	33.462	-30
	--	--	--	33.451	-30
	--	--	--	33.4757	-30
	--	--	--	33.4793	-30
	--	--	--	33.5066	-30
	--	--	--	33.5106	-30
	--	--	--	33.5358	-30
	--	--	--	33.5335	-30
	--	--	--	33.5652	-30
	--	--	--	33.5622	-30
	--	--	--	33.5644	-30
	--	--	--	33.5937	-30
	--	--	--	33.5986	-30
	--	--	--	33.6551	-30
	--	--	--	33.6338	-30
	--	--	--	33.6239	-30
	--	--	--	33.6568	-30
	--	--	--	33.6354	-30
	--	--	--	33.6733	-30
	--	--	--	33.6725	-30
	--	--	--	33.6932	-30
	--	--	--	33.8413	-30
	--	--	--	33.8605	-30
	--	--	--	33.8482	-30
	--	--	--	33.8591	-30
	--	--	--	33.7243	-30
	--	--	--	33.7331	-30
	--	--	--	33.8907	-30
	--	--	--	33.9002	-30
	--	--	--	33.7265	-30
	--	--	--	33.8905	-30
	--	--	--	33.9113	-30
	--	--	--	33.7754	-30
	--	--	--	33.9179	-30
	--	--	--	33.7493	-30
	--	--	--	33.9026	-30
	--	--	--	33.7601	-30
	--	--	--	33.9271	-30
	--	--	--	33.7972	-30
	--	--	--	33.7852	-30
	--	--	--	33.8145	-30
	--	--	--	33.8047	-30
	--	--	--	33.8275	-30
	--	--	--	33.9755	-30
	--	--	--	33.9717	-30
	--	--	--	33.9808	-30
	--	--	--	33.9509	-30
	--	--	--	33.98	-30
	--	--	--	33.9786	-30
	--	--	--	34.0125	-30
	--	--	--	33.9897	-30
	--	--	--	34.0037	-30
	--	--	--	34.0337	-30
	--	--	--	34.0287	-30
	--	--	--	34.0457	-30
	--	--	--	34.0352	-30
	--	--	--	34.0703	-30
	--	--	--	34.0721	-30
	--	--	--	34.0658	-30
	--	--	--	34.0916	-30
	--	--	--	34.0811	-30
	--	--	--	34.0974	-30
	--	--	--	34.1226	-30
	--	--	--	34.1103	-30
	--	--	--	34.1174	-30
	--	--	--	34.125	-30
	--	--	--	34.122	-30
	--	--	--	34.1605	-30
	--	--	--	34.142	-30
	--	--	--	34.1479	-30
	--	--	--	34.1733	-30
	--	--	--	34.1802	-30
	--	--	--	34.184	-30
	--	--	--	34.1732	-30
	--	--	--	34.1924	-30
	--	--	--	34.2027	-30
	--	--	--	34.2137	-30
	--	--	--	34.2121	-30
	--	--	--	34.2188	-30
	--	--	--	34.2275	-30
	--	--	--	34.2382	-30
	--	--	--	34.2398	-30
	--	--	--	34.2545	-30
	--	--	--	34.2578	-30
	--	--	--	34.2738	-30
	--	--	--	34.2957	-30
	--	--	--	34.2853	-30
	--	--	--	34.3012	-30
	--	--	--	34.3076	-30
	--	--	--	34.3457	-30
	--	--	--	34.3557	-30
	--	--	--	34.3484	-30
	--	--	--	34.3429	-30
	--	--	--	34.3765	-30
	--	--	--	34.3542	-30
	--	--	--	34.4149	-30
	--	--	--	34.4265	-30
	--	--	--	34.4309	-30
	--	--	--	34.4357	-30
	--	--	--	34.4231	-30
	--	--	--	34.4475	-30
	--	--	--	34.4605	-30
	--	--	--	34.4756	-30
	--	--	--	34.4819	-30
	--	--	--	34.4848	-30
	--	--	--	34.4983	-30
	--	--	--	34.5164	-30
	--	--	--	34.4958	-30
	--	--	--	34.5211	-30
	--	--	--	34.5311	-30
	--	--	--	34.5147	-30
	--	--	--	34.5247	-30
	--	--	--	34.5393	-30
	--	--	--	34.5777	-30
	--	--	--	34.5866	-30
	--	--	--	34.583	-30
	--	--	--	34.5598	-30
	--	--	--	34.5924	-30
	--	--	--	34.5701	-30
	--	--	--	34.611	-30
	--	--	--	34.6101	-30
	--	--	--	34.6024	-30
	--	--	--	34.6251	-30
	--	--	--	34.6341	-30
	--	--	--	34.6413	-30
	--	--	--	34.6386	-30
	--	--	--	34.6585	-30
	--	--	--	34.6361	-30
	--	--	--	34.6649	-30
	--	--	--	34.6688	-30
	--	--	--	34.6718	-30
	--	--	--	34.6615	-30
	--	--	--	34.6557	-30
	--	--	--	34.6863	-30
	--	--	--	34.6816	-30
	--	--	--	34.6639	-30
	--	--	--	34.699	-30
	--	--	--	34.7096	-30
	--	--	--	34.7051	-30
	--	--	--	34.7002	-30
	--	--	--	34.7115	-30
	--	--	--	34.702	-30
	--	--	--	34.7411	-30
	--	--	--	34.7304	-30
	--	--	--	34.7169	-30
	--	--	--	34.762	-30
	--	--	--	34.7505	-30
	--	--	--	34.7933	-30
	--	--	--	34.7857	-30
	--	--	--	34.8048	-30
	--	--	--	34.7918	-30
	--	--	--	34.7904	-30
	--	--	--	34.7912	-30
	--	--	--	34.8114	-30
	--	--	--	34.8117	-30
	--	--	--	34.8049	-30
	--	--	--	34.8055	-30
	--	--	--	34.8274	-30
	--	--	--	34.8258	-30
	--	--	--	34.8167	-30
	--	--	--	34.8547	-30
	--	--	--	34.8469	-30
	--	--	--	34.8545	-30
	--	--	--	34.8667	-30
	--	--	--	34.8506	-30
	--	--	--	34.8798	-30
	--	--	--	34.8546	-30
	--	--	--	34.8516	-30
	--	--	--	34.8692	-30
	--	--	--	34.8865	-30
	--	--	--	34.9128	-30
	--	--	--	34.8945	-30
	--	--	--	34.9459	-30
	--	--	--	34.9658	-30
	--	--	--	34.98	-30
	--	--	--	34.9824	-30
	--	--	--	34.9639	-30
	--	--	--	34.9653	-30
	--	--	--	34.9897	-30
	--	--	--	34.9909	-30
	--	--	--	34.9909	-30
	--	--	--	35.0176	-30
	--	--	--	35.0301	-30
	--	--	--	35.0199	-30
	--	--	--	35.0326	-30
	--	--	--	35.0359	-30
	--	--	--	35.0369	-30
	--	--	--	35.039	-30
	--	--	--	35.053	-30
	--	--	--	35.0544	-30
	--	--	--	35.0667	-30
