# Supplementary material for: Fluorescence-based monitoring of the pressure-induced aggregation microenvironment evolution for an AIEgen under multiple excitation channels
Source: Nat Commun. 2022 Sep 6;13:5234. doi: 10.1038/s41467-022-32968-9 (PMC9448794; doi:10.1038/s41467-022-32968-9)
Supplement: Supplementary file 2 — Source Data [file 41467_2022_32968_MOESM2_ESM.zip › Source Data/Supplementary Information/Supplementary Figure 4/Supplementary Figure 4f.xls]

## Sheet: Sheet1
2-theta	exper	cal	diff	2-theta	peak
3.4515	-63.1248	2.3269	0	3.84069	-30
3.4749	-64.6582	1.0752	0.28174	3.98868	-30
3.4983	-64.1456	1.62292	0.31689	4.83772	-30
3.5217	-60.3325	5.47889	0.35974	4.87644	-30
3.5451	-58.7997	7.06579	0.41382	5.4699	-30
3.5685	-57.2706	8.66845	0.48742	5.53937	-30
3.5919	-56.1179	9.93274	0.599	5.6058	-30
3.6153	-59.1786	7.10474	0.83167	5.64307	-30
3.6387	-58.3788	8.25977	1.18689	6.77243	-30
3.6621	-55.6914	11.609	1.84876	6.88275	-30
3.6855	-55.9247	12.5688	3.04187	7.25085	-30
3.7089	-55.8237	14.6842	5.05628	7.32837	-30
3.7323	-60.6341	12.9917	8.17407	7.40923	-30
3.7557	-68.48	9.50891	12.5372	7.48512	-30
3.7791	-73.4054	10.0302	17.9839	7.6857	-30
3.8025	-74.6936	14.691	23.933	7.98221	-30
3.8259	-74.8417	19.9945	29.3845	7.98528	-30
3.8493	-72.3465	26.2029	33.0977	8.44184	-30
3.8727	-68.7797	30.7209	34.0489	8.46414	-30
3.8961	-70.2011	27.3301	32.0795	8.57432	-30
3.9195	-74.9415	18.5265	28.0164	8.66254	-30
3.9429	-78.0431	10.4796	23.071	8.74849	-30
3.9663	-75.3959	8.31213	18.2564	8.77528	-30
3.9897	-74.4282	5.16541	14.142	8.8636	-30
4.0131	-73.0275	3.28088	10.8567	8.92687	-30
4.0365	-68.0243	5.69861	8.27124	8.92894	-30
4.0599	-66.2372	5.43103	6.21655	8.94557	-30
4.0833	-65.4324	4.59449	4.5752	9.13018	-30
4.1067	-65.7619	2.96838	3.27857	9.3143	-30
4.1301	-64.3337	3.40527	2.28735	9.46046	-30
4.1535	-65.0409	1.979	1.56823	9.61873	-30
4.1769	-62.0297	4.49976	1.07776	9.64312	-30
4.2003	-61.1276	5.08606	0.76196	9.68409	-30
4.2237	-63.1318	2.88685	0.56702	9.76175	-30
4.2471	-64.5109	1.09583	0.15503	9.79847	-30
4.2705	-64.0142	1.54858	0.11108	10.0253	-30
4.2939	-64.1896	1.34875	0.08667	10.0817	-30
4.3173	-62.1709	3.39966	0.11889	10.1407	-30
4.3407	-63.7822	1.78223	0.1128	10.1965	-30
4.3641	-64.4321	1.41162	0.39209	10.5558	-30
4.3875	-64.5808	1.2876	0.41675	10.6449	-30
4.4109	-64.005	1.85132	0.40466	10.8818	-30
4.4343	-62.7998	3.09705	0.44519	10.9523	-30
4.4577	-62.3372	3.60657	0.49207	10.9683	-30
4.4811	-61.6378	4.36059	0.54675	11.0917	-30
4.5045	-63.0182	3.04456	0.61108	11.2251	-30
4.5279	-59.8321	6.30761	0.68799	11.2999	-30
4.5513	-62.4419	3.79224	0.78247	11.4616	-30
4.5747	-63.906	2.44983	0.90418	11.727	-30
4.5981	-64.408	2.11694	1.07324	11.5394	-30
4.6215	-65.8442	0.93958	1.33215	11.6091	-30
4.6449	-64.8827	2.33325	1.76428	11.8554	-30
4.6683	-65.9558	2.01684	2.52099	11.6607	-30
4.6917	-64.8242	4.47571	3.84827	11.8752	-30
4.7151	-65.1991	6.3457	6.09314	11.8973	-30
4.7385	-65.8184	9.2948	9.6615	11.9175	-30
4.7619	-69.3831	10.974	14.9054	11.9855	-30
4.7853	-72.4177	14.9705	21.9365	12.002	-30
4.8087	-75.0905	20.7836	30.4224	12.0918	-30
4.8321	-78.1979	26.6936	39.4398	12.1204	-30
4.8555	-77.3976	35.5455	47.4915	12.1336	-30
4.8789	-74.526	43.6956	52.7699	12.2142	-30
4.9023	-70.8259	48.3937	53.7679	12.3001	-30
4.9257	-71.61	43.9575	50.1159	12.3064	-30
4.9491	-70.3488	38.3201	43.2172	12.3155	-30
4.9725	-74.103	25.6741	34.3254	12.3244	-30
4.9959	-73.0786	17.8207	25.4476	12.4995	-30
5.0193	-69.625	13.6174	17.7908	12.5945	-30
5.0427	-65.4973	11.8158	11.8614	12.6294	-30
5.0661	-61.9071	11.2693	7.72474	12.6369	-30
5.0895	-61.0765	9.47254	5.09742	12.6408	-30
5.1129	-59.0604	9.94581	3.55457	12.68	-30
5.1363	-56.7317	11.7461	3.02612	12.7041	-30
5.1597	-52.5769	15.5144	2.63965	12.765	-30
5.1831	-47.6773	20.2791	2.50463	12.9037	-30
5.2065	-43.7622	24.2302	2.54077	12.9419	-30
5.2299	-39.89	28.3051	2.74341	12.9769	-30
5.2533	-35.8378	32.7953	3.1814	13.1258	-30
5.2767	-39.2406	30.2171	4.00599	13.1872	-30
5.3001	-45.6931	25.2217	5.46314	13.2446	-30
5.3235	-55.5764	17.7598	7.88452	13.298	-30
5.3469	-62.6596	14.4227	11.6306	13.4408	-30
5.3703	-68.6306	13.795	16.974	13.483	-30
5.3937	-78.1249	11.2196	23.8928	13.5274	-30
5.4171	-86.4019	11.1766	32.1268	13.5687	-30
5.4405	-90.5924	15.3768	40.5176	13.5694	-30
5.4639	-87.8467	26.0115	48.4065	13.773	-30
5.4873	-82.735	36.8376	54.121	13.7905	-30
5.5107	-74.844	47.4684	56.8607	13.8836	-30
5.5341	-63.4519	59.0441	57.0443	13.9418	-30
5.5575	-57.0847	64.3333	55.9663	13.9781	-30
5.5809	-60.1912	60.1121	54.8516	14.0484	-30
5.6043	-72.5966	47.1246	54.2695	14.0926	-30
5.6277	-84.078	35.3134	53.9397	14.1444	-30
5.6511	-94.7498	23.5338	52.8319	14.15	-30
5.6745	-96.2714	18.9296	49.7493	14.2078	-30
5.6979	-94.5994	15.099	44.2467	14.2436	-30
5.7213	-89.8789	12.5386	36.9658	14.2572	-30
5.7447	-84.5296	9.98242	29.0603	14.2767	-30
5.7681	-76.0089	11.0278	21.5851	14.4122	-30
5.7915	-68.8694	11.83	15.2477	14.4182	-30
5.8149	-64.9671	10.8462	10.3616	14.4203	-30
5.8383	-62.3903	9.96289	6.90149	14.451	-30
5.8617	-60.3004	9.77771	4.62647	14.5309	-30
5.8851	-58.6115	10.0556	3.21534	14.5479	-30
5.9085	-58.2448	9.57544	2.36853	14.6054	-30
5.9319	-58.0296	9.28113	1.85901	14.6377	-30
5.9553	-57.37	9.62036	1.53869	14.6521	-30
5.9787	-55.3375	11.4349	1.3208	14.6649	-30
6.0021	-55.7444	10.8668	1.15955	14.6869	-30
6.0255	-57.4612	8.69568	0.7052	14.7283	-30
6.0489	-54.8071	11.2705	0.62597	14.7588	-30
6.0723	-55.0355	10.9759	0.55981	14.7631	-30
6.0957	-56.179	9.74646	0.47376	14.8497	-30
6.1191	-54.8239	11.056	0.42823	14.8614	-30
6.1425	-53.2679	12.5724	0.38867	14.8773	-30
6.1659	-53.1243	12.6749	0.34753	14.96	-30
6.1893	-55.6249	10.1449	0.31811	14.9791	-30
6.2127	-56.0238	9.42786	0	15.0024	-30
6.2361	-52.3582	13.0935	0	15.1565	-30
6.2595	-52.3618	13.4463	0.35645	15.4062	-30
6.2829	-53.301	12.5391	0.38843	15.4177	-30
6.3063	-53.2557	12.6209	0.42493	15.4884	-30
6.3297	-53.2373	12.681	0.46668	15.5382	-30
6.3531	-49.8021	16.1643	0.51477	15.5497	-30
6.3765	-49.5173	16.5193	0.58496	15.7138	-30
6.3999	-53.5476	12.5558	0.65174	15.7644	-30
6.4233	-56.3302	9.85266	0.7312	15.7742	-30
6.4467	-55.2178	11.0618	0.82788	15.7932	-30
6.4701	-55.0612	11.3411	0.95056	15.8244	-30
6.4935	-55.8392	10.7285	1.11608	15.8487	-30
6.5169	-58.0403	8.76868	1.3573	15.8785	-30
6.5403	-59.1121	8.07544	1.73584	15.9207	-30
6.5637	-58.7064	9.10303	2.35779	16.0035	-30
6.5871	-59.0403	9.79956	3.38818	16.0097	-30
6.6105	-61.435	9.06873	5.05201	16.0156	-30
6.6339	-63.6301	9.42786	7.60633	16.0358	-30
6.6573	-64.0923	12.6338	11.2744	16.1754	-30
6.6807	-69.43	12.1633	16.1416	16.2047	-30
6.7041	-75.8757	11.6169	22.041	16.2177	-30
6.7275	-83.1237	11.8623	29.5343	16.2445	-30
6.7509	-89.5469	11.589	35.6842	16.2562	-30
6.7743	-92.9041	12.8199	40.2723	16.2665	-30
6.7977	-94.6029	12.9548	42.1061	16.2867	-30
6.8211	-91.3649	14.7975	40.7107	16.3183	-30
6.8445	-85.2097	16.8363	36.5944	16.326	-30
6.8679	-78.5149	17.9103	30.9735	16.371	-30
6.8913	-71.9487	18.5067	25.0038	16.4381	-30
6.9147	-68.1793	16.7932	19.5209	16.4528	-30
6.9381	-66.5193	13.9568	15.0244	16.46	-30
6.9615	-64.895	12.2904	11.7338	16.4698	-30
6.9849	-62.0234	13.104	9.67578	16.4971	-30
7.0083	-60.8974	13.4581	8.90381	16.4998	-30
7.0317	-59.7606	14.9519	9.26087	16.5054	-30
7.0551	-60.3557	16.1262	11.0303	16.5116	-30
7.0785	-60.6804	19.3926	14.6213	16.7518	-30
7.1019	-61.9783	24.089	20.6156	16.5561	-30
7.1253	-61.4658	33.6006	29.6147	16.5803	-30
7.1487	-63.7448	43.6925	41.9856	16.611	-30
7.1721	-68.15	54.8475	57.5459	16.8567	-30
7.1955	-69.6929	71.0387	75.2799	16.8716	-30
7.2189	-64.7949	93.8149	93.1582	16.6704	-30
7.2423	-57.4862	116.101	108.136	16.6759	-30
7.2657	-59.2993	122.807	116.654	16.9142	-30
7.2891	-67.433	114.398	116.379	16.9299	-30
7.3125	-71.8652	100.741	107.155	16.9433	-30
7.3359	-70.2582	86.7858	91.5923	16.9749	-30
7.3593	-68.347	70.9784	73.8738	16.9845	-30
7.3827	-68.3971	53.5127	56.4581	17.0245	-30
7.4061	-66.2015	40.4866	41.2364	17.0367	-30
7.4295	-65.3389	29.2617	29.1489	17.0739	-30
7.4529	-66.0871	19.6936	20.329	17.0807	-30
7.4763	-66.3965	13.4885	14.4334	17.1293	-30
7.4997	-66.4564	9.85498	10.8598	17.1627	-30
7.5231	-67.4596	7.0238	9.03174	17.1971	-30
7.5465	-65.8453	8.10583	8.49951	17.1978	-30
7.5699	-65.1831	9.22094	8.95239	17.2141	-30
7.5933	-69.3718	6.24878	10.169	17.231	-30
7.6167	-69.9243	7.46753	11.9402	17.2581	-30
7.6401	-67.8367	11.6196	14.0046	17.2791	-30
7.6635	-67.1609	14.2994	16.0087	17.3437	-30
7.6869	-66.626	16.3331	17.5074	17.3538	-30
7.7103	-65.2481	18.2822	18.0786	17.3751	-30
7.7337	-62.7648	20.2495	17.5626	17.4605	-30
7.7571	-62.6295	19.2998	16.4777	17.4852	-30
7.7805	-62.4749	17.9709	14.9941	17.5485	-30
7.8039	-61.7035	16.2549	12.5067	17.6026	-30
7.8273	-63.7655	13.708	12.0219	17.6608	-30
7.8507	-64.4768	13.6261	12.6512	17.6614	-30
7.8741	-65.8762	14.2552	14.6798	17.7481	-30
7.8975	-68.3944	14.9261	17.8689	17.7808	-30
7.9209	-73.4796	14.0593	22.0873	17.8711	-30
7.9443	-73.4238	18.7766	26.7488	17.9085	-30
7.9677	-74.7915	21.8661	31.2059	17.9127	-30
7.9911	-76.0736	23.4757	34.0977	17.9194	-30
8.0145	-74.9049	25.2599	34.7131	17.9462	-30
8.0379	-71.0058	27.2766	32.8307	17.967	-30
8.0613	-68.4675	26.0453	29.0612	18.0034	-30
8.0847	-62.7728	27.0165	24.3376	18.0161	-30
8.1081	-59.1028	25.8663	19.5175	18.0562	-30
8.1315	-56.2705	24.4095	15.2284	18.1113	-30
8.1549	-53.9086	23.3616	11.8185	18.1459	-30
8.1783	-51.5392	23.4746	9.56213	18.1878	-30
8.2017	-49.9113	23.7352	8.19482	18.2194	-30
8.2251	-51.1275	22.1357	7.81153	18.2387	-30
8.2485	-55.4042	20.0734	10.0259	18.2455	-30
8.2719	-57.5547	19.7352	11.8383	18.2717	-30
8.2953	-59.7955	20.6029	14.9468	18.2847	-30
8.3187	-60.7316	24.2953	19.5752	18.319	-30
8.3421	-63.9259	27.4017	25.876	18.3681	-30
8.3655	-65.907	33.3479	33.8032	18.3831	-30
8.3889	-68.8495	39.5968	42.9946	18.3917	-30
8.4123	-73.552	44.4892	52.5896	18.4056	-30
8.4357	-77.7059	49.4154	61.6697	18.4401	-30
8.4591	-75.3204	58.6277	68.4965	18.5055	-30
8.4825	-72.247	65.2109	72.0062	18.5182	-30
8.5059	-67.5162	70.0504	72.115	18.5312	-30
8.5293	-63.5042	71.8079	69.8603	18.5427	-30
8.5527	-63.3898	68.7252	66.6633	18.6033	-30
8.5761	-67.0343	62.0206	63.6033	18.6109	-30
8.5995	-67.2608	59.3934	61.2025	18.6308	-30
8.6229	-68.5255	56.5609	59.6348	18.631	-30
8.6463	-67.6248	56.6053	58.7784	18.6625	-30
8.6697	-66.6345	57.3011	58.484	18.6909	-30
8.6931	-61.9727	62.1212	58.6422	18.7881	-30
8.7165	-60.1414	64.764	59.4537	18.7885	-30
8.7399	-60.7627	67.1582	62.4692	18.7995	-30
8.7633	-64.4163	70.0297	68.9943	18.8389	-30
8.7867	-71.6619	74.1437	80.3539	18.9372	-30
8.8101	-78.6233	84.3837	97.5553	18.9464	-30
8.8335	-81.9077	104.297	120.753	18.9754	-30
8.8569	-82.0812	132.228	148.858	18.9862	-30
8.8803	-79.5372	165.146	179.232	18.9867	-30
8.9037	-66.1852	206.966	207.699	19.0258	-30
8.9271	-49.459	245.54	229.547	19.1573	-30
8.9505	-32.611	271.477	238.636	19.1824	-30
8.9739	-32.9648	264.023	231.536	19.2227	-30
8.9973	-48.5922	227.723	210.863	19.2551	-30
9.0207	-64.1119	182.577	181.237	19.272	-30
9.0441	-76.0321	138.307	148.888	19.2908	-30
9.0675	-80.0448	103.971	118.564	19.3061	-30
9.0909	-80.2199	77.7087	92.4769	19.3279	-30
9.1143	-76.1242	61.6482	72.3207	19.3554	-30
9.1377	-72.8738	49.5944	57.0165	19.4382	-30
9.1611	-69.0715	42.3707	45.9906	19.4628	-30
9.1845	-65.7372	37.5835	37.869	19.4898	-30
9.2079	-61.8649	35.7426	32.1558	19.5404	-30
9.2313	-57.7402	35.9812	28.2698	19.5671	-30
9.2547	-58.3777	32.7398	25.6658	19.5828	-30
9.2781	-62.2755	27.246	24.0698	19.5953	-30
9.3015	-63.9841	24.6449	23.1774	19.6091	-30
9.3249	-66.3274	23.0465	23.9222	19.6449	-30
9.3483	-66.4058	23.4525	24.4066	19.6695	-30
9.3717	-66.567	24.4342	25.5496	19.7031	-30
9.3951	-70.0526	23.1515	27.7524	19.7069	-30
9.4185	-69.4501	27.292	31.2904	19.729	-30
9.4419	-68.0808	34.3478	36.9769	19.7432	-30
9.4653	-67.1395	43.6055	45.2933	19.7794	-30
9.4887	-64.0761	58.4645	57.0889	19.7882	-30
9.5121	-64.1163	74.4607	73.1254	19.7979	-30
9.5355	-64.2576	94.9187	93.7246	19.8036	-30
9.5589	-65.3894	118.724	118.662	19.8484	-30
9.5823	-64.0482	148.102	146.698	19.8752	-30
9.6057	-63.0925	177.572	175.213	19.9004	-30
9.6291	-61.7705	204.486	200.805	19.9236	-30
9.6525	-65.2288	219.561	219.338	19.9515	-30
9.6759	-62.8565	229.26	226.665	20.0056	-30
9.6993	-57.5186	233.894	225.961	20.0189	-30
9.7227	-59.1687	223.93	217.647	20.0414	-30
9.7461	-66.7998	203.199	204.547	20.0442	-30
9.7695	-75.3611	179.111	189.021	20.0464	-30
9.7929	-82.669	155.177	172.394	20.054	-30
9.8163	-82.1942	138.578	155.32	20.1173	-30
9.8397	-74.2606	129.839	138.647	20.1284	-30
9.8631	-63.2023	126.082	123.833	20.1818	-30
9.8865	-54.7664	123.655	112.97	20.2039	-30
9.9099	-50.1262	122.821	107.496	20.2096	-30
9.9333	-48.6068	124.974	108.13	20.2386	-30
9.9567	-51.5761	128.643	114.767	20.2409	-30
9.9801	-56.8594	134.426	125.833	20.2424	-30
10.0035	-63.6779	140.834	139.06	20.248	-30
10.0269	-72.9733	143.532	151.054	20.3194	-30
10.0503	-77.3543	146.25	158.153	20.341	-30
10.0737	-78.1205	145.403	158.072	20.362	-30
10.0971	-74.1517	141.924	150.624	20.4077	-30
10.1205	-68.7345	134.058	137.341	20.4133	-30
10.1439	-62.4909	123.365	120.404	20.4212	-30
10.1673	-60.7815	106.635	101.965	20.4428	-30
10.1907	-60.5617	88.8495	83.9595	20.4502	-30
10.2141	-61.9559	70.8236	67.3279	20.4506	-30
10.2375	-64.3525	54.0674	52.9683	20.4748	-30
10.2609	-64.2467	42.3759	41.1709	20.4914	-30
10.2843	-64.6779	32.6583	31.8845	20.5074	-30
10.3077	-65.7572	24.5308	24.8363	20.5225	-30
10.3311	-67.2638	17.8346	19.6467	20.6459	-30
10.3545	-66.8982	13.8136	15.2601	20.6631	-30
10.3779	-67.6255	9.94665	12.1205	20.6947	-30
10.4013	-67.4368	8.65698	10.6421	20.7025	-30
10.4247	-67.3811	7.32557	9.25501	20.7156	-30
10.4481	-66.6632	7.57336	8.78491	20.7218	-30
10.4715	-64.3297	9.91736	8.79541	20.749	-30
10.4949	-63.9648	10.5111	9.02429	20.7969	-30
10.5183	-65.716	9.72424	9.98852	20.8338	-30
10.5417	-66.6594	10.0585	11.2662	20.8474	-30
10.5651	-70.9973	7.57886	13.1245	20.8489	-30
10.5885	-71.0725	9.63001	15.2509	20.9002	-30
10.6119	-70.8699	12.0242	17.4424	20.9075	-30
10.6353	-69.2393	15.5866	19.3742	20.9418	-30
10.6587	-68.9249	17.2419	20.7152	20.9607	-30
10.6821	-67.0011	19.7078	21.2572	20.9882	-30
10.7055	-64.6635	21.8949	21.1067	21.0166	-30
10.7289	-63.5078	22.6056	20.6617	21.0171	-30
10.7523	-56.6249	28.2767	19.45	21.0171	-30
10.7757	-54.4256	30.7971	19.771	21.0446	-30
10.7991	-50.9609	35.2827	20.792	21.0451	-30
10.8225	-51.4027	36.2465	22.1975	21.0603	-30
10.8459	-54.3991	35.4639	24.4112	21.0893	-30
10.8693	-58.1685	33.7579	26.4747	21.1089	-30
10.8927	-64.7833	28.8357	28.1673	21.1108	-30
10.9161	-72.007	22.6583	29.2136	21.1315	-30
10.9395	-76.907	17.6283	29.0836	21.1388	-30
10.9629	-82.2255	11.9574	28.7312	21.1947	-30
10.9863	-79.5222	14.3314	28.402	21.2026	-30
11.0097	-76.9351	17.2261	28.7095	21.2512	-30
11.0331	-75.3767	19.9724	29.8975	21.2762	-30
11.0565	-70.2125	27.0911	31.8519	21.2957	-30
11.0799	-64.9621	34.873	34.3834	21.3072	-30
11.1033	-59.5645	43.0341	37.1469	21.3134	-30
11.1267	-55.8469	49.0183	39.4136	21.3521	-30
11.1501	-52.6712	53.8744	41.0939	21.3577	-30
11.1735	-54.5375	53.1449	42.2307	21.3778	-30
11.1969	-59.9716	48.3821	42.902	21.3802	-30
11.2203	-61.6564	46.6107	42.8154	21.3831	-30
11.2437	-66.617	40.4661	41.6313	21.3901	-30
11.2671	-68.3568	36.1215	39.0266	21.4128	-30
11.2905	-68.3794	32.3158	35.2435	21.443	-30
11.3139	-69.0798	27.2871	30.9153	21.4672	-30
11.3373	-68.3049	23.6649	26.5182	21.472	-30
11.3607	-67.6288	20.4412	22.6183	21.5004	-30
11.3841	-67.561	17.3169	19.4263	21.571	-30
11.4075	-67.7246	15.2729	17.5459	21.6043	-30
11.4309	-67.3385	15.0016	16.8884	21.6048	-30
11.4543	-67.9026	15.0212	17.4722	21.6104	-30
11.4777	-69.4442	15.3624	19.355	21.6384	-30
11.5011	-67.7042	20.2112	22.4637	21.6666	-30
11.5245	-67.122	24.9609	26.6312	21.6713	-30
11.5479	-63.2205	33.7977	31.5665	21.6923	-30
11.5713	-64.505	37.7783	36.8317	21.6968	-30
11.5947	-62.799	44.4918	41.8391	21.7431	-30
11.6181	-60.2355	50.8954	45.6792	21.7468	-30
11.6415	-58.8152	54.7936	48.1571	21.764	-30
11.6649	-60.1123	54.0983	48.7589	21.7765	-30
11.6883	-63.7372	49.4043	47.6898	21.797	-30
11.7117	-67.5184	43.4813	45.5481	21.8134	-30
11.7351	-69.4962	39.0793	43.1239	21.8263	-30
11.7585	-69.4381	37.2004	41.1869	21.8407	-30
11.7819	-70.7251	35.0581	40.3315	21.8632	-30
11.8053	-69.9661	36.4094	40.9238	21.8706	-30
11.8287	-66.8257	41.3766	42.7506	21.9111	-30
11.8521	-65.9423	45.5074	45.998	21.922	-30
11.8755	-63.2319	52.4543	50.2346	21.9282	-30
11.8989	-63.783	55.6514	53.9827	21.9921	-30
11.9223	-61.2974	61.0511	56.8969	22.0063	-30
11.9457	-59.7991	64.2237	58.5712	22.0142	-30
11.9691	-63.2373	60.9303	58.7159	22.0387	-30
11.9925	-65.0642	58.4937	58.1062	22.0444	-30
12.0159	-68.3967	53.8404	56.7855	22.107	-30
12.0393	-67.4329	52.8463	54.8275	22.1909	-30
12.0627	-66.6309	51.494	52.6732	22.1972	-30
12.0861	-66.8273	49.2378	50.6134	22.4477	-30
12.1095	-63.6947	50.568	48.811	22.4733	-30
12.1329	-63.0593	49.6221	47.2297	22.239	-30
12.1563	-65.7676	45.4614	45.7773	22.5057	-30
12.1797	-67.597	42.2833	44.4287	22.5163	-30
12.2031	-68.3018	40.3596	43.2097	22.2891	-30
12.2265	-66.6084	40.9421	42.0989	22.5485	-30
12.2499	-65.3628	41.0717	40.9828	22.5597	-30
12.2733	-62.7752	42.4029	39.7264	22.3115	-30
12.2967	-63.051	40.5796	38.179	22.5674	-30
12.3201	-61.6499	39.933	36.1312	22.583	-30
12.3435	-60.5952	38.2665	33.41	22.584	-30
12.3669	-62.5127	33.0055	30.0665	22.5853	-30
12.3903	-62.8783	28.9156	26.3423	22.5948	-30
12.4137	-66.3954	21.804	22.7477	22.3468	-30
12.4371	-66.812	18.0446	19.4049	22.3537	-30
12.4605	-68.6032	13.4902	16.6417	22.3741	-30
12.4839	-68.5966	11.457	14.6019	22.3898	-30
12.5073	-68.9973	9.83228	13.3779	22.6585	-30
12.5307	-71.6008	6.89563	13.0448	22.7116	-30
12.5541	-71.5318	7.71045	13.7905	22.7202	-30
12.5775	-68.2799	12.6661	15.4944	22.7203	-30
12.6009	-65.9068	17.9934	18.4485	22.7685	-30
12.6243	-66.2459	21.7461	22.5403	22.7742	-30
12.6477	-67.9099	25.5116	27.9699	22.7931	-30
12.6711	-67.5192	32.5437	34.6112	22.8058	-30
12.6945	-68.2672	38.9899	41.8054	22.8615	-30
12.7179	-63.5622	51.0901	49.2006	22.8762	-30
12.7413	-62.6277	58.7943	55.9703	22.9002	-30
12.7647	-63.5632	62.9739	61.0855	22.919	-30
12.7881	-64.0969	64.8273	63.4725	22.9347	-30
12.8115	-63.1582	65.158	62.8645	22.9755	-30
12.8349	-62.3766	62.7001	59.625	22.9826	-30
12.8583	-60.2045	59.9717	54.7245	22.9876	-30
12.8817	-61.3287	53.3894	49.2665	23.0239	-30
12.9051	-62.9017	46.1853	43.6354	23.0246	-30
12.9285	-64.3196	39.0908	37.9587	23.0346	-30
12.9519	-64.6694	33.4681	32.6859	23.0398	-30
12.9753	-63.1218	30.1556	27.8258	23.0453	-30
12.9987	-64.6422	24.3612	23.5517	23.0465	-30
13.0221	-67.8032	17.5824	19.934	23.1095	-30
13.0455	-69.2915	13.3185	17.1583	23.1271	-30
13.0689	-67.0983	13.4478	15.0944	23.1292	-30
13.0923	-66.3788	12.9779	13.905	23.1326	-30
13.1157	-69.1486	9.76538	13.4623	23.1372	-30
13.1391	-68.7032	10.5015	13.753	23.1494	-30
13.1625	-68.7395	11.4618	14.7496	23.1888	-30
13.1859	-66.5191	15.3352	16.4026	23.1926	-30
13.2093	-67.4745	16.6968	18.7196	23.1979	-30
13.2327	-64.4447	22.3959	21.3889	23.2085	-30
13.2561	-63.6142	26.5432	24.7057	23.2134	-30
13.2795	-63.8889	29.6304	28.0676	23.2409	-30
13.3029	-63.4186	33.5575	31.5244	23.252	-30
13.3263	-63.2842	37.2258	35.0583	23.2886	-30
13.3497	-63.4834	40.7644	38.7961	23.291	-30
13.3731	-63.8488	44.6615	43.0586	23.3201	-30
13.3965	-62.2546	51.3771	48.1801	23.3396	-30
13.4199	-64.8427	54.9036	54.2946	23.3771	-30
13.4433	-63.7516	62.9497	61.2496	23.3846	-30
13.4667	-64.629	69.4133	68.5907	23.3873	-30
13.4901	-68.3471	72.7942	75.6896	23.4182	-30
13.5135	-70.1093	77.2058	81.8634	23.4224	-30
13.5369	-69.9979	81.8613	86.4076	23.4276	-30
13.5603	-70.7333	83.2203	88.502	23.4344	-30
13.5837	-68.0787	84.8661	87.4932	23.4444	-30
13.6071	-69.5525	79.1439	83.2447	23.4491	-30
13.6305	-67.0731	74.759	76.3805	23.4932	-30
13.6539	-66.3173	67.2647	68.1303	23.5149	-30
13.6773	-58.0863	67.0604	59.6951	23.5394	-30
13.7007	-56.8949	60.2087	51.652	23.548	-30
13.7241	-58.6163	52.1206	45.2853	23.5791	-30
13.7475	-60.4414	45.2856	40.2754	23.5796	-30
13.7709	-62.9175	38.9958	36.4617	23.5917	-30
13.7943	-64.8662	34.0074	33.422	23.5968	-30
13.8177	-67.2756	28.9923	30.8163	23.612	-30
13.8411	-67.8531	26.0934	28.4949	23.6295	-30
13.8645	-68.4539	23.7141	26.7163	23.6413	-30
13.8879	-67.9994	22.8922	25.4399	23.6461	-30
13.9113	-67.1235	23.2878	24.9597	23.6558	-30
13.9347	-67.7077	23.1597	25.4156	23.6583	-30
13.9581	-68.1315	24.2494	26.9292	23.6952	-30
13.9815	-67.2075	27.7579	29.5138	23.7167	-30
14.0049	-64.7777	33.671	32.9971	23.739	-30
14.0283	-64.7938	37.9128	37.255	23.7812	-30
14.0517	-65.4973	41.9242	41.9699	23.7929	-30
14.0751	-64.9577	47.2239	46.7299	23.7957	-30
14.0985	-65.0277	51.4355	51.0116	23.8122	-30
14.1219	-63.3801	56.3832	54.3116	23.8211	-30
14.1453	-59.8798	61.7122	56.1403	23.8401	-30
14.1687	-58.8629	62.754	56.1653	23.8804	-30
14.1921	-63.2433	56.5167	54.3083	23.9254	-30
14.2155	-66.3184	50.083	50.9497	23.9627	-30
14.2389	-69.3183	42.6915	46.5581	23.9664	-30
14.2623	-69.4408	38.0347	42.0238	23.99	-30
14.2857	-69.1249	33.8689	37.5421	24.0074	-30
14.3091	-68.2502	30.7389	33.5375	24.0274	-30
14.3325	-66.5289	29.1835	30.2607	24.087	-30
14.3559	-64.582	28.7321	27.8624	24.0875	-30
14.3793	-64.3818	27.3323	26.2625	24.1046	-30
14.4027	-64.2793	26.7562	25.5839	24.114	-30
14.4261	-64.7092	26.1717	25.4293	24.1383	-30
14.4495	-65.5413	25.6818	25.7714	24.2251	-30
14.4729	-65.0625	26.6394	26.2503	24.2361	-30
14.4963	-64.6913	27.3955	26.6351	24.2389	-30
14.5197	-64.8949	28.2878	27.7311	24.2732	-30
14.5431	-65.739	28.6965	28.9839	24.2812	-30
14.5665	-65.7649	30.1101	30.4233	24.2891	-30
14.5899	-67.1641	30.2954	32.0078	24.3078	-30
14.6133	-64.96	34.1436	33.6519	24.3209	-30
14.6367	-63.6757	37.0454	35.2694	24.3224	-30
14.6601	-66.0784	36.1171	36.7438	24.3277	-30
14.6835	-67.9396	35.3659	37.8538	24.3448	-30
14.7069	-66.3135	37.5779	38.4397	24.3478	-30
14.7303	-64.8593	39.1764	38.584	24.3512	-30
14.7537	-64.9295	38.8123	38.29	24.3646	-30
14.7771	-64.6204	38.3706	37.5393	24.3791	-30
14.8005	-63.8014	38.0503	36.4	24.4059	-30
14.8239	-65.011	35.4912	35.0505	24.4271	-30
14.8473	-65.3344	33.6169	33.4996	24.4425	-30
14.8707	-66.2018	31.1462	31.8964	24.4515	-30
14.8941	-66.1936	29.5033	30.2452	24.4692	-30
14.9175	-65.4053	28.4674	28.421	24.5008	-30
14.9409	-65.7712	26.3135	26.6331	24.5128	-30
14.9643	-65.1737	25.2257	24.9477	24.5237	-30
14.9877	-65.6792	23.0762	23.3037	24.5617	-30
15.0111	-65.9397	21.3357	21.8237	24.5625	-30
15.0345	-64.6274	21.2585	20.4343	24.5701	-30
15.0579	-64.7794	19.9396	19.2673	24.5821	-30
15.0813	-64.678	18.852	18.0784	24.5876	-30
15.1047	-66.3809	16.5118	17.441	24.5909	-30
15.1281	-66.2579	16.222	17.0283	24.6373	-30
15.1515	-65.4429	16.672	16.6632	24.6575	-30
15.1749	-68.2254	13.361	16.1346	24.6585	-30
15.1983	-67.1298	13.7312	15.4093	24.6597	-30
15.2217	-65.3312	14.6307	14.5103	24.6744	-30
15.2451	-63.5538	15.4768	13.579	24.7135	-30
15.2685	-63.739	14.4717	12.759	24.7449	-30
15.2919	-65.989	11.6675	12.2048	24.7576	-30
15.3153	-65.1137	12.2871	11.9491	24.7762	-30
15.3387	-63.6941	13.7633	12.0057	24.7793	-30
15.3621	-63.7429	14.0428	12.3341	24.7853	-30
15.3855	-62.6978	15.6272	12.8733	24.7942	-30
15.4089	-63.7092	15.2589	13.5165	24.8082	-30
15.4323	-66.5108	13.054	14.113	24.8377	-30
15.4557	-68.5702	11.3882	14.5067	24.8454	-30
15.4791	-68.2326	11.8973	14.6782	24.8532	-30
15.5025	-67.6448	12.5972	14.7903	24.884	-30
15.5259	-65.2376	15.0967	14.8826	24.9008	-30
15.5493	-64.064	16.4244	15.0367	24.9074	-30
15.5727	-66.7742	14.0591	15.3816	24.932	-30
15.5961	-64.5056	16.8295	15.8834	24.9553	-30
15.6195	-65.9321	16.402	16.8824	24.995	-30
15.6429	-63.868	19.8787	18.295	24.9956	-30
15.6663	-63.9968	21.5712	20.1163	25.0638	-30
15.6897	-64.8914	22.8871	22.3268	25.0687	-30
15.7131	-65.728	24.6197	24.8961	25.0767	-30
15.7365	-64.8388	28.0908	27.4779	25.0872	-30
15.7599	-66.0292	29.2402	29.8178	25.0884	-30
15.7833	-66.6089	30.5994	31.7566	25.1182	-30
15.8067	-65.3655	33.054	32.9678	25.1274	-30
15.8301	-65.4242	33.6012	33.5737	25.1328	-30
15.8535	-65.9115	33.1495	33.6094	25.1397	-30
15.8769	-65.0558	33.6293	33.2334	25.151	-30
15.9003	-63.8513	34.1897	32.5894	25.1674	-30
15.9237	-66.1472	31.1609	31.8564	25.1816	-30
15.9471	-66.7002	29.8939	31.1425	25.1962	-30
15.9705	-66.7611	29.257	30.5664	25.1988	-30
15.9939	-67.1069	28.4054	30.0607	25.2217	-30
16.0173	-66.1502	28.8668	29.5653	25.2346	-30
16.0407	-65.7616	28.6323	28.9423	25.3013	-30
16.0641	-64.5362	29.012	28.0964	25.3062	-30
16.0875	-63.9103	28.6078	27.0664	25.3308	-30
16.1109	-63.806	27.8325	26.1869	25.3444	-30
16.1343	-64.7462	26.2041	25.4987	25.3618	-30
16.1577	-65.2638	25.325	25.1371	25.3826	-30
16.1811	-64.2151	26.2935	25.0569	25.388	-30
16.2045	-64.2077	26.465	25.2209	25.3945	-30
16.2279	-66.443	24.6273	25.6186	25.4155	-30
16.2513	-67.6617	23.7887	25.9988	25.4307	-30
16.2747	-67.6581	24.0941	26.3005	25.4387	-30
16.2981	-68.0894	23.9352	26.5729	25.4701	-30
16.3215	-65.7672	26.5448	26.8604	25.4758	-30
16.3449	-64.3068	28.3789	27.234	25.4941	-30
16.3683	-64.752	28.5646	27.8649	25.5129	-30
16.3917	-62.3562	31.807	28.7115	25.5173	-30
16.4151	-61.656	33.6486	29.8529	25.5188	-30
16.4385	-64.2886	32.4563	31.2932	25.5552	-30
16.4619	-66.5126	31.7778	32.8387	25.5634	-30
16.4853	-68.0139	31.7416	34.3038	25.5679	-30
16.5087	-67.3309	33.6467	35.526	25.5813	-30
16.5321	-67.7966	34.0256	36.3706	25.5838	-30
16.5555	-65.8921	36.4357	36.8761	25.593	-30
16.5789	-64.3162	38.1205	36.985	25.6161	-30
16.6023	-64.413	37.8633	36.8246	25.6224	-30
16.6257	-64.8517	37.0656	36.4656	25.6364	-30
16.6491	-64.2776	36.9889	35.8148	25.638	-30
16.6725	-64.6151	35.8781	35.0415	25.644	-30
16.6959	-64.6119	34.8208	33.9811	25.6543	-30
16.7193	-67.4462	30.7003	32.6948	25.6797	-30
16.7427	-66.8512	29.9962	31.3958	25.6807	-30
16.7661	-66.5248	29.0298	30.1029	25.692	-30
16.7895	-65.7652	28.6177	28.9311	25.697	-30
16.8129	-64.2582	29.1441	27.9506	25.7064	-30
16.8363	-63.6425	29.0757	27.2665	25.7268	-30
16.8597	-65.8357	26.4618	26.8458	25.7361	-30
16.8831	-65.6074	26.5438	26.6996	25.7457	-30
16.9065	-65.6063	26.5571	26.7118	25.755	-30
16.9299	-65.5913	26.6089	26.7485	25.7572	-30
16.9533	-65.472	26.8291	26.8495	25.7649	-30
16.9767	-64.2521	28.1575	26.9579	25.7668	-30
17.0001	-65.6841	27.0403	27.2727	25.7912	-30
17.0235	-65.8788	27.3433	27.7704	25.8193	-30
17.0469	-65.1776	28.7944	28.5204	25.8393	-30
17.0703	-65.4341	29.6902	29.6726	25.8656	-30
17.0937	-65.3098	31.4082	31.2663	25.9185	-30
17.1171	-66.8635	31.8995	33.3114	25.9194	-30
17.1405	-67.736	33.5559	35.8402	25.9324	-30
17.1639	-66.5767	37.6653	38.7903	25.9557	-30
17.1873	-65.9885	41.4058	41.9426	25.9736	-30
17.2107	-64.8397	45.7687	45.1567	25.9748	-30
17.2341	-62.4232	51.1606	48.1322	25.9842	-30
17.2575	-62.8883	53.2329	50.6696	25.9919	-30
17.2809	-65.6605	52.452	52.6609	25.9994	-30
17.3043	-64.6616	54.7719	53.9818	26.0357	-30
17.3277	-64.2644	55.9006	54.7134	26.0493	-30
17.3511	-65.7759	54.4968	54.821	26.0526	-30
17.3745	-66.6841	53.0443	54.2767	26.0573	-30
17.3979	-68.5133	50.0516	53.1133	26.073	-30
17.4213	-66.1102	50.8529	51.5115	26.0914	-30
17.4447	-67.0239	47.8668	49.4391	26.1102	-30
17.4681	-65.0564	47.6755	47.2803	26.1114	-30
17.4915	-64.3711	46.0972	45.0166	26.1241	-30
17.5149	-62.471	45.6295	42.6488	26.1343	-30
17.5383	-65.5077	40.1842	40.2402	26.1362	-30
17.5617	-65.5199	37.8591	37.9274	26.1437	-30
17.5851	-64.4403	36.892	35.8806	26.1903	-30
17.6085	-65.9077	33.6881	34.1442	26.2105	-30
17.6319	-66.0104	32.191	32.7498	26.2354	-30
17.6553	-65.9705	31.1388	31.6576	26.2476	-30
17.6787	-68.7057	27.587	30.8411	26.254	-30
17.7021	-66.5315	29.0967	30.1765	26.2734	-30
17.7255	-64.6959	30.4688	29.713	26.2748	-30
17.7489	-64.0251	30.884	29.4575	26.295	-30
17.7723	-63.1986	31.7098	29.4568	26.3168	-30
17.7957	-63.9746	31.2062	29.7291	26.3469	-30
17.8191	-65.9269	29.8497	30.325	26.3494	-30
17.8425	-65.0422	31.6608	31.2513	26.3955	-30
17.8659	-64.4651	33.5582	32.5716	26.4016	-30
17.8893	-68.3337	31.1851	34.0671	26.4147	-30
17.9127	-67.1047	33.9819	35.635	26.4279	-30
17.9361	-66.5103	36.1615	37.2201	26.4543	-30
17.9595	-65.5446	38.523	38.6159	26.468	-30
17.9829	-64.7327	40.4493	39.7303	26.4853	-30
18.0063	-64.6192	41.3449	40.5123	26.5046	-30
18.0297	-66.3819	39.9301	40.8602	26.5311	-30
18.0531	-64.8897	41.5608	40.9988	26.5315	-30
18.0765	-64.2827	42.0195	40.8506	26.5367	-30
18.0999	-64.6316	41.3232	40.5032	26.5442	-30
18.1233	-63.3579	42.1619	40.0681	26.5532	-30
18.1467	-64.3621	40.6883	39.5988	26.5635	-30
18.1701	-67.4436	37.1138	39.1057	26.5807	-30
18.1935	-67.2005	36.8367	38.5855	26.5896	-30
18.2169	-65.936	37.5499	38.0343	26.591	-30
18.2403	-65.9409	36.9054	37.3947	26.661	-30
18.2637	-66.334	35.7593	36.6416	26.6703	-30
18.2871	-63.6021	37.589	35.7394	26.6744	-30
18.3105	-65.9273	34.2692	34.7448	26.6792	-30
18.3339	-65.1677	33.9901	33.7062	26.6889	-30
18.3573	-65.3794	32.7515	32.6792	26.7329	-30
18.3807	-65.4075	31.7939	31.7497	26.74	-30
18.4041	-65.71	30.6505	30.9088	26.7489	-30
18.4275	-65.4805	30.1509	30.1797	26.7509	-30
18.4509	-65.8821	29.1559	29.5863	26.7644	-30
18.4743	-63.4675	31.2017	29.2175	26.765	-30
18.4977	-64.2676	30.15	28.9659	26.77	-30
18.5211	-67.1514	27.1834	28.8831	26.7704	-30
18.5445	-64.7483	29.5996	28.8962	26.7794	-30
18.5679	-67.5794	26.8496	28.9773	26.8013	-30
18.5913	-67.0171	27.4468	29.0122	26.8082	-30
18.6147	-66.4026	27.9099	28.8608	26.8173	-30
18.6381	-65.3291	28.6453	28.5227	26.8289	-30
18.6615	-64.1138	29.3489	28.011	26.8459	-30
18.6849	-63.9963	28.7424	27.2871	26.86	-30
18.7083	-63.4937	28.3608	26.4028	26.9093	-30
18.7317	-64.8696	26.1238	25.5418	26.9343	-30
18.7551	-64.5789	25.6614	24.7886	26.9628	-30
18.7785	-66.0088	23.717	24.2742	26.9904	-30
18.8019	-66.1829	23.2927	24.0239	27.0027	-30
18.8253	-66.6643	22.7737	23.9863	27.0091	-30
18.8487	-67.7879	21.9402	24.2764	27.033	-30
18.8721	-66.1179	24.1638	24.8301	27.0598	-30
18.8955	-65.3796	25.7012	25.6291	27.0603	-30
18.9189	-65.2319	26.8018	26.582	27.0649	-30
18.9423	-64.594	28.4346	27.5769	27.0711	-30
18.9657	-64.3398	29.5518	28.4399	27.121	-30
18.9891	-65.2857	29.1018	28.9358	27.1326	-30
19.0125	-66.7652	27.6101	28.9236	27.1574	-30
19.0359	-64.8328	28.9824	28.3635	27.1627	-30
19.0593	-67.104	25.7566	27.4089	27.1857	-30
19.0827	-64.3543	27.2678	26.1704	27.1989	-30
19.1061	-63.9724	26.4512	24.9719	27.2008	-30
19.1295	-64.4878	24.8543	23.8904	27.2143	-30
19.1529	-64.5708	23.9184	23.0376	27.2217	-30
19.1763	-65.5791	22.1699	22.2974	27.2435	-30
19.1997	-65.9732	21.2317	21.7532	27.2481	-30
19.2231	-65.1848	21.4934	21.2266	27.2499	-30
19.2465	-66.8975	19.2971	20.7429	27.2708	-30
19.2699	-67.6089	18.0249	20.1821	27.2806	-30
19.2933	-65.2981	19.7502	19.5967	27.3324	-30
19.3167	-64.0525	20.301	18.9019	27.334	-30
19.3401	-67.2393	16.3628	18.1504	27.3356	-30
19.3635	-64.2063	18.6421	17.3967	27.364	-30
19.3869	-63.0671	19.0276	16.6431	27.3705	-30
19.4103	-66.6402	14.7495	15.938	27.3935	-30
19.4337	-65.1797	15.6267	15.3547	27.4048	-30
19.4571	-65.1636	15.1628	14.8748	27.4146	-30
19.4805	-65.3838	14.5488	14.481	27.4147	-30
19.5039	-65.9409	13.6714	14.1607	27.4356	-30
19.5273	-65.7339	13.5828	13.865	27.4619	-30
19.5507	-66.4426	12.5867	13.5776	27.4929	-30
19.5741	-65.3504	13.4099	13.3086	27.4973	-30
19.5975	-62.9033	15.5603	13.012	27.5157	-30
19.6209	-65.6736	12.4551	12.677	27.5348	-30
19.6443	-65.905	11.8162	12.2695	27.5687	-30
19.6677	-66.5652	10.6616	11.7752	27.5917	-30
19.6911	-65.7854	10.8608	11.1946	27.6054	-30
19.7145	-65.0388	10.9722	10.5593	27.6167	-30
19.7379	-64.4927	10.8289	9.86988	27.6285	-30
19.7613	-67.7712	6.77661	9.09619	27.6365	-30
19.7847	-66.053	7.63257	8.23389	27.6634	-30
19.8081	-63.8711	8.98242	7.40185	27.6754	-30
19.8315	-64.5613	7.43799	6.54761	27.6781	-30
19.8549	-65.1721	5.99854	5.719	27.7502	-30
19.8783	-63.9753	6.4375	4.96118	27.7543	-30
19.9017	-64.4927	5.23291	4.27393	27.7709	-30
19.9251	-64.3687	4.75025	3.66724	27.7859	-30
19.9485	-67.885	0.68555	3.1189	27.807	-30
19.9719	-67.4712	0.64404	2.66357	27.8202	-30
	--	--	--	27.8337	-30
	--	--	--	27.8377	-30
	--	--	--	27.8391	-30
	--	--	--	27.8677	-30
	--	--	--	27.8732	-30
	--	--	--	27.8915	-30
	--	--	--	27.9036	-30
	--	--	--	27.9182	-30
	--	--	--	27.9301	-30
	--	--	--	27.942	-30
	--	--	--	27.9478	-30
	--	--	--	27.9628	-30
	--	--	--	27.9764	-30
	--	--	--	27.9859	-30
	--	--	--	27.9861	-30
	--	--	--	27.9889	-30
	--	--	--	28.0117	-30
	--	--	--	28.0127	-30
	--	--	--	28.0207	-30
	--	--	--	28.0301	-30
	--	--	--	28.0378	-30
	--	--	--	28.0766	-30
	--	--	--	28.0789	-30
	--	--	--	28.0954	-30
	--	--	--	28.0977	-30
	--	--	--	28.0987	-30
	--	--	--	28.1219	-30
	--	--	--	28.1316	-30
	--	--	--	28.1392	-30
	--	--	--	28.1401	-30
	--	--	--	28.1569	-30
	--	--	--	28.1698	-30
	--	--	--	28.188	-30
	--	--	--	28.1958	-30
	--	--	--	28.1989	-30
	--	--	--	28.2047	-30
	--	--	--	28.2376	-30
	--	--	--	28.2571	-30
	--	--	--	28.2594	-30
	--	--	--	28.271	-30
	--	--	--	28.2818	-30
	--	--	--	28.3048	-30
	--	--	--	28.3126	-30
	--	--	--	28.3136	-30
	--	--	--	28.3224	-30
	--	--	--	28.3265	-30
	--	--	--	28.3266	-30
	--	--	--	28.3476	-30
	--	--	--	28.3493	-30
	--	--	--	28.3545	-30
	--	--	--	28.3736	-30
	--	--	--	28.3922	-30
	--	--	--	28.4041	-30
	--	--	--	28.4054	-30
	--	--	--	28.4248	-30
	--	--	--	28.4292	-30
	--	--	--	28.4369	-30
	--	--	--	28.4574	-30
	--	--	--	28.4711	-30
	--	--	--	28.481	-30
	--	--	--	28.4825	-30
	--	--	--	28.4914	-30
	--	--	--	28.4968	-30
	--	--	--	28.5021	-30
	--	--	--	28.7813	-30
	--	--	--	28.7843	-30
	--	--	--	28.5103	-30
	--	--	--	28.5186	-30
	--	--	--	28.5217	-30
	--	--	--	28.5226	-30
	--	--	--	28.5249	-30
	--	--	--	28.8081	-30
	--	--	--	28.8186	-30
	--	--	--	28.5479	-30
	--	--	--	28.5534	-30
	--	--	--	28.8334	-30
	--	--	--	28.8372	-30
	--	--	--	28.5661	-30
	--	--	--	28.8553	-30
	--	--	--	28.8614	-30
	--	--	--	28.5963	-30
	--	--	--	28.8772	-30
	--	--	--	28.8782	-30
	--	--	--	28.8815	-30
	--	--	--	28.898	-30
	--	--	--	28.8985	-30
	--	--	--	28.627	-30
	--	--	--	28.6401	-30
	--	--	--	28.92	-30
	--	--	--	28.6458	-30
	--	--	--	28.6466	-30
	--	--	--	28.9286	-30
	--	--	--	28.9316	-30
	--	--	--	28.6585	-30
	--	--	--	28.6644	-30
	--	--	--	28.9403	-30
	--	--	--	28.6687	-30
	--	--	--	28.952	-30
	--	--	--	28.6869	-30
	--	--	--	28.9654	-30
	--	--	--	28.6947	-30
	--	--	--	28.6971	-30
	--	--	--	28.9744	-30
	--	--	--	28.7134	-30
	--	--	--	28.9895	-30
	--	--	--	28.7412	-30
	--	--	--	28.7495	-30
	--	--	--	29.0275	-30
	--	--	--	28.757	-30
	--	--	--	28.7691	-30
	--	--	--	29.0589	-30
	--	--	--	29.0712	-30
	--	--	--	29.0756	-30
	--	--	--	29.0812	-30
	--	--	--	29.0825	-30
	--	--	--	29.1352	-30
	--	--	--	29.1385	-30
	--	--	--	29.2106	-30
	--	--	--	29.2545	-30
	--	--	--	29.259	-30
	--	--	--	29.269	-30
	--	--	--	29.2802	-30
	--	--	--	29.2857	-30
	--	--	--	29.2881	-30
	--	--	--	29.2999	-30
	--	--	--	29.3023	-30
	--	--	--	29.3188	-30
	--	--	--	29.3371	-30
	--	--	--	29.3436	-30
	--	--	--	29.353	-30
	--	--	--	29.3627	-30
	--	--	--	29.3657	-30
	--	--	--	29.3928	-30
	--	--	--	29.405	-30
	--	--	--	29.415	-30
	--	--	--	29.4152	-30
	--	--	--	29.4167	-30
	--	--	--	29.4244	-30
	--	--	--	29.4277	-30
	--	--	--	29.4551	-30
	--	--	--	29.4568	-30
	--	--	--	29.4765	-30
	--	--	--	29.4784	-30
	--	--	--	29.485	-30
	--	--	--	29.4877	-30
	--	--	--	29.4933	-30
	--	--	--	29.5029	-30
	--	--	--	29.5167	-30
	--	--	--	29.5214	-30
	--	--	--	29.5361	-30
	--	--	--	29.5382	-30
	--	--	--	29.5393	-30
	--	--	--	29.5509	-30
	--	--	--	29.5772	-30
	--	--	--	29.5789	-30
	--	--	--	29.5893	-30
	--	--	--	29.5976	-30
	--	--	--	29.6223	-30
	--	--	--	29.6478	-30
	--	--	--	29.6506	-30
	--	--	--	29.6568	-30
	--	--	--	29.6613	-30
	--	--	--	29.6896	-30
	--	--	--	29.6902	-30
	--	--	--	29.6907	-30
	--	--	--	29.7033	-30
	--	--	--	29.7072	-30
	--	--	--	29.7327	-30
	--	--	--	29.738	-30
	--	--	--	29.7571	-30
	--	--	--	29.7576	-30
	--	--	--	29.7698	-30
	--	--	--	29.7701	-30
	--	--	--	29.7785	-30
	--	--	--	29.8784	-30
	--	--	--	29.8863	-30
	--	--	--	29.8932	-30
	--	--	--	29.8987	-30
	--	--	--	29.92	-30
	--	--	--	29.9408	-30
	--	--	--	29.9437	-30
	--	--	--	29.9529	-30
	--	--	--	29.9563	-30
	--	--	--	29.9579	-30
	--	--	--	29.9687	-30
	--	--	--	29.9804	-30
	--	--	--	29.9921	-30
	--	--	--	29.9971	-30
	--	--	--	30.0131	-30
	--	--	--	30.0166	-30
	--	--	--	30.0247	-30
	--	--	--	30.0315	-30
	--	--	--	30.0413	-30
	--	--	--	30.0741	-30
	--	--	--	30.0772	-30
	--	--	--	30.0886	-30
	--	--	--	30.1032	-30
	--	--	--	30.1096	-30
	--	--	--	30.1272	-30
	--	--	--	30.1583	-30
	--	--	--	30.1732	-30
	--	--	--	30.1829	-30
	--	--	--	30.1892	-30
	--	--	--	30.1921	-30
	--	--	--	30.2045	-30
	--	--	--	30.2222	-30
	--	--	--	30.2279	-30
	--	--	--	30.2284	-30
	--	--	--	30.2542	-30
	--	--	--	30.2689	-30
	--	--	--	30.27	-30
	--	--	--	30.2877	-30
	--	--	--	30.3017	-30
	--	--	--	30.3079	-30
	--	--	--	30.3257	-30
	--	--	--	30.3289	-30
	--	--	--	30.3383	-30
	--	--	--	30.3441	-30
	--	--	--	30.3517	-30
	--	--	--	30.3586	-30
	--	--	--	30.3601	-30
	--	--	--	30.3862	-30
	--	--	--	30.3927	-30
	--	--	--	30.4077	-30
	--	--	--	30.4086	-30
	--	--	--	30.428	-30
	--	--	--	30.4395	-30
	--	--	--	30.4478	-30
	--	--	--	30.4549	-30
	--	--	--	30.456	-30
	--	--	--	30.4588	-30
	--	--	--	30.5192	-30
	--	--	--	30.5255	-30
	--	--	--	30.5343	-30
	--	--	--	30.5365	-30
	--	--	--	30.5489	-30
	--	--	--	30.562	-30
	--	--	--	30.567	-30
	--	--	--	30.5672	-30
	--	--	--	30.5675	-30
	--	--	--	30.5699	-30
	--	--	--	30.5866	-30
	--	--	--	30.6132	-30
	--	--	--	30.6159	-30
	--	--	--	30.6443	-30
	--	--	--	30.6455	-30
	--	--	--	30.6688	-30
	--	--	--	30.6735	-30
	--	--	--	30.6777	-30
	--	--	--	30.6891	-30
	--	--	--	30.7025	-30
	--	--	--	30.7045	-30
	--	--	--	30.7101	-30
	--	--	--	30.713	-30
	--	--	--	30.7278	-30
	--	--	--	30.7399	-30
	--	--	--	30.7483	-30
	--	--	--	30.7503	-30
	--	--	--	30.8033	-30
	--	--	--	30.8295	-30
	--	--	--	30.8304	-30
	--	--	--	30.8379	-30
	--	--	--	30.846	-30
	--	--	--	30.8665	-30
	--	--	--	30.8789	-30
	--	--	--	30.8801	-30
	--	--	--	30.8817	-30
	--	--	--	30.9015	-30
	--	--	--	30.9135	-30
	--	--	--	30.9187	-30
	--	--	--	30.923	-30
	--	--	--	30.9239	-30
	--	--	--	30.9298	-30
	--	--	--	30.9447	-30
	--	--	--	30.9561	-30
	--	--	--	30.9608	-30
	--	--	--	30.9922	-30
	--	--	--	31.02	-30
	--	--	--	31.0239	-30
	--	--	--	31.0281	-30
	--	--	--	31.0357	-30
	--	--	--	31.0372	-30
	--	--	--	31.0394	-30
	--	--	--	31.0629	-30
	--	--	--	31.0644	-30
	--	--	--	31.0736	-30
	--	--	--	31.0798	-30
	--	--	--	31.0881	-30
	--	--	--	31.0994	-30
	--	--	--	31.1001	-30
	--	--	--	31.1043	-30
	--	--	--	31.1236	-30
	--	--	--	31.1447	-30
	--	--	--	31.1483	-30
	--	--	--	31.1917	-30
	--	--	--	31.2224	-30
	--	--	--	31.2248	-30
	--	--	--	31.2417	-30
	--	--	--	31.2468	-30
	--	--	--	31.2669	-30
	--	--	--	31.2679	-30
	--	--	--	31.2692	-30
	--	--	--	31.3062	-30
	--	--	--	31.3342	-30
	--	--	--	31.3547	-30
	--	--	--	31.359	-30
	--	--	--	31.368	-30
	--	--	--	31.3718	-30
	--	--	--	31.3875	-30
	--	--	--	31.3916	-30
	--	--	--	31.3953	-30
	--	--	--	31.4161	-30
	--	--	--	31.4271	-30
	--	--	--	31.4362	-30
	--	--	--	31.4487	-30
	--	--	--	31.4534	-30
	--	--	--	31.4551	-30
	--	--	--	31.4684	-30
	--	--	--	31.4709	-30
	--	--	--	31.4711	-30
	--	--	--	31.4867	-30
	--	--	--	31.4894	-30
	--	--	--	31.4925	-30
	--	--	--	31.509	-30
	--	--	--	31.5271	-30
	--	--	--	31.5334	-30
	--	--	--	31.5338	-30
	--	--	--	31.5368	-30
	--	--	--	31.5482	-30
	--	--	--	31.5505	-30
	--	--	--	31.5575	-30
	--	--	--	31.5694	-30
	--	--	--	31.5724	-30
	--	--	--	31.5982	-30
	--	--	--	31.6053	-30
	--	--	--	31.6433	-30
	--	--	--	31.6588	-30
	--	--	--	31.661	-30
	--	--	--	31.6657	-30
	--	--	--	31.6771	-30
	--	--	--	31.6813	-30
	--	--	--	31.6862	-30
	--	--	--	31.6864	-30
	--	--	--	31.698	-30
	--	--	--	31.699	-30
	--	--	--	31.7015	-30
	--	--	--	31.7025	-30
	--	--	--	31.7186	-30
	--	--	--	31.7194	-30
	--	--	--	31.732	-30
	--	--	--	31.7333	-30
	--	--	--	31.7335	-30
	--	--	--	31.7456	-30
	--	--	--	31.7566	-30
	--	--	--	31.7568	-30
	--	--	--	31.763	-30
	--	--	--	31.8153	-30
	--	--	--	31.8193	-30
	--	--	--	31.8375	-30
	--	--	--	31.8495	-30
	--	--	--	31.8577	-30
	--	--	--	31.8612	-30
	--	--	--	31.8679	-30
	--	--	--	31.8969	-30
	--	--	--	31.9066	-30
	--	--	--	31.912	-30
	--	--	--	31.925	-30
	--	--	--	31.942	-30
	--	--	--	31.9611	-30
	--	--	--	31.9662	-30
	--	--	--	32.0005	-30
	--	--	--	32.0059	-30
	--	--	--	32.0111	-30
	--	--	--	32.036	-30
	--	--	--	32.0385	-30
	--	--	--	32.042	-30
	--	--	--	32.0607	-30
	--	--	--	32.0727	-30
	--	--	--	32.0928	-30
	--	--	--	32.1026	-30
	--	--	--	32.1065	-30
	--	--	--	32.1362	-30
	--	--	--	32.1454	-30
	--	--	--	32.1465	-30
	--	--	--	32.1595	-30
	--	--	--	32.1764	-30
	--	--	--	32.2036	-30
	--	--	--	32.2225	-30
	--	--	--	32.232	-30
	--	--	--	32.2384	-30
	--	--	--	32.2471	-30
	--	--	--	32.2497	-30
	--	--	--	32.2601	-30
	--	--	--	32.267	-30
	--	--	--	32.2782	-30
	--	--	--	32.2961	-30
	--	--	--	32.2972	-30
	--	--	--	32.3067	-30
	--	--	--	32.3125	-30
	--	--	--	32.3155	-30
	--	--	--	32.3213	-30
	--	--	--	32.3302	-30
	--	--	--	32.343	-30
	--	--	--	32.3553	-30
	--	--	--	32.3595	-30
	--	--	--	32.372	-30
	--	--	--	32.3731	-30
	--	--	--	32.3809	-30
	--	--	--	32.397	-30
	--	--	--	32.3987	-30
	--	--	--	32.4053	-30
	--	--	--	32.4358	-30
	--	--	--	32.4421	-30
	--	--	--	32.4482	-30
	--	--	--	32.4647	-30
	--	--	--	32.4708	-30
	--	--	--	32.4725	-30
	--	--	--	32.4848	-30
	--	--	--	32.4857	-30
	--	--	--	32.5072	-30
	--	--	--	32.517	-30
	--	--	--	32.533	-30
	--	--	--	32.5396	-30
	--	--	--	32.5437	-30
	--	--	--	32.5827	-30
	--	--	--	32.589	-30
	--	--	--	32.5893	-30
	--	--	--	32.592	-30
	--	--	--	32.5985	-30
	--	--	--	32.6015	-30
	--	--	--	32.6047	-30
	--	--	--	32.6139	-30
	--	--	--	32.6259	-30
	--	--	--	32.6295	-30
	--	--	--	32.6306	-30
	--	--	--	32.6426	-30
	--	--	--	32.6647	-30
	--	--	--	32.6674	-30
	--	--	--	32.669	-30
	--	--	--	32.6813	-30
	--	--	--	32.6849	-30
	--	--	--	32.7121	-30
	--	--	--	32.7302	-30
	--	--	--	32.7453	-30
	--	--	--	32.76	-30
	--	--	--	32.7722	-30
	--	--	--	32.7733	-30
	--	--	--	32.7882	-30
	--	--	--	32.7942	-30
	--	--	--	32.8137	-30
	--	--	--	32.8274	-30
	--	--	--	32.8291	-30
	--	--	--	32.8346	-30
	--	--	--	32.8375	-30
	--	--	--	32.8411	-30
	--	--	--	32.8516	-30
	--	--	--	32.8728	-30
	--	--	--	32.8729	-30
	--	--	--	32.8849	-30
	--	--	--	32.8862	-30
	--	--	--	32.8986	-30
	--	--	--	32.9035	-30
	--	--	--	32.905	-30
	--	--	--	32.9147	-30
	--	--	--	32.9238	-30
	--	--	--	32.9246	-30
	--	--	--	32.935	-30
	--	--	--	32.9379	-30
	--	--	--	32.9425	-30
	--	--	--	32.9506	-30
	--	--	--	32.9531	-30
	--	--	--	32.9721	-30
	--	--	--	32.9772	-30
	--	--	--	32.9798	-30
	--	--	--	32.9799	-30
	--	--	--	32.9855	-30
	--	--	--	32.9902	-30
	--	--	--	32.9956	-30
	--	--	--	33.0088	-30
	--	--	--	33.0105	-30
	--	--	--	33.0164	-30
	--	--	--	33.0281	-30
	--	--	--	33.0392	-30
	--	--	--	33.0419	-30
	--	--	--	33.0517	-30
	--	--	--	33.0526	-30
	--	--	--	33.073	-30
	--	--	--	33.0762	-30
	--	--	--	33.0838	-30
	--	--	--	33.0886	-30
	--	--	--	33.113	-30
	--	--	--	33.1156	-30
	--	--	--	33.1431	-30
	--	--	--	33.153	-30
	--	--	--	33.1879	-30
	--	--	--	33.1888	-30
	--	--	--	33.1941	-30
	--	--	--	33.2261	-30
	--	--	--	33.2264	-30
	--	--	--	33.2271	-30
	--	--	--	33.2368	-30
	--	--	--	33.2575	-30
	--	--	--	33.2665	-30
	--	--	--	33.2725	-30
	--	--	--	33.2927	-30
	--	--	--	33.3027	-30
	--	--	--	33.3222	-30
	--	--	--	33.3421	-30
	--	--	--	33.343	-30
	--	--	--	33.3473	-30
	--	--	--	33.3492	-30
	--	--	--	33.3546	-30
	--	--	--	33.3639	-30
	--	--	--	33.3663	-30
	--	--	--	33.3689	-30
	--	--	--	33.379	-30
	--	--	--	33.3967	-30
	--	--	--	33.4061	-30
	--	--	--	33.4144	-30
	--	--	--	33.4166	-30
	--	--	--	33.4171	-30
	--	--	--	33.4242	-30
	--	--	--	33.4289	-30
	--	--	--	33.4415	-30
	--	--	--	33.4467	-30
	--	--	--	33.4496	-30
	--	--	--	33.4651	-30
	--	--	--	33.471	-30
	--	--	--	33.4777	-30
	--	--	--	33.4827	-30
	--	--	--	33.4832	-30
	--	--	--	33.4913	-30
	--	--	--	33.493	-30
	--	--	--	33.5036	-30
	--	--	--	33.5177	-30
	--	--	--	33.5209	-30
	--	--	--	33.521	-30
	--	--	--	33.5248	-30
	--	--	--	33.5386	-30
	--	--	--	33.5391	-30
	--	--	--	33.5436	-30
	--	--	--	33.55	-30
	--	--	--	33.5561	-30
	--	--	--	33.5684	-30
	--	--	--	33.5758	-30
	--	--	--	33.579	-30
	--	--	--	33.5844	-30
	--	--	--	33.5978	-30
	--	--	--	33.6232	-30
	--	--	--	33.6346	-30
	--	--	--	33.6366	-30
	--	--	--	33.6458	-30
	--	--	--	33.6826	-30
	--	--	--	33.7012	-30
	--	--	--	33.7073	-30
	--	--	--	33.7089	-30
	--	--	--	33.7188	-30
	--	--	--	33.722	-30
	--	--	--	33.7242	-30
	--	--	--	33.7567	-30
	--	--	--	33.7579	-30
	--	--	--	33.762	-30
	--	--	--	33.7651	-30
	--	--	--	33.7676	-30
	--	--	--	33.7744	-30
	--	--	--	33.7745	-30
	--	--	--	33.7869	-30
	--	--	--	33.7916	-30
	--	--	--	33.8004	-30
	--	--	--	33.8088	-30
	--	--	--	33.8095	-30
	--	--	--	33.8178	-30
	--	--	--	33.8268	-30
	--	--	--	33.8641	-30
	--	--	--	33.8756	-30
	--	--	--	33.886	-30
	--	--	--	33.8935	-30
	--	--	--	33.8967	-30
	--	--	--	33.9087	-30
	--	--	--	33.9476	-30
	--	--	--	33.9505	-30
	--	--	--	33.9678	-30
	--	--	--	33.9727	-30
	--	--	--	33.9736	-30
	--	--	--	33.9862	-30
	--	--	--	34.002	-30
	--	--	--	34.0269	-30
	--	--	--	34.0282	-30
	--	--	--	34.0648	-30
	--	--	--	34.091	-30
	--	--	--	34.0927	-30
	--	--	--	34.0975	-30
	--	--	--	34.1141	-30
	--	--	--	34.1172	-30
	--	--	--	34.1235	-30
	--	--	--	34.1336	-30
	--	--	--	34.1555	-30
	--	--	--	34.1558	-30
	--	--	--	34.1559	-30
	--	--	--	34.2062	-30
	--	--	--	34.2082	-30
	--	--	--	34.2117	-30
	--	--	--	34.2134	-30
	--	--	--	34.2319	-30
	--	--	--	34.2339	-30
	--	--	--	34.2442	-30
	--	--	--	34.2498	-30
	--	--	--	34.2719	-30
	--	--	--	34.2748	-30
	--	--	--	34.2859	-30
	--	--	--	34.2919	-30
	--	--	--	34.2969	-30
	--	--	--	34.3039	-30
	--	--	--	34.33	-30
	--	--	--	34.3351	-30
	--	--	--	34.3374	-30
	--	--	--	34.3548	-30
	--	--	--	34.3572	-30
	--	--	--	34.3669	-30
	--	--	--	34.3703	-30
	--	--	--	34.3717	-30
	--	--	--	34.3784	-30
	--	--	--	34.3867	-30
	--	--	--	34.3925	-30
	--	--	--	34.4016	-30
	--	--	--	34.4024	-30
	--	--	--	34.4039	-30
	--	--	--	34.4171	-30
	--	--	--	34.4232	-30
	--	--	--	34.4255	-30
	--	--	--	34.4283	-30
	--	--	--	34.44	-30
	--	--	--	34.4472	-30
	--	--	--	34.4653	-30
	--	--	--	34.4885	-30
	--	--	--	34.5005	-30
	--	--	--	34.5076	-30
	--	--	--	34.5152	-30
	--	--	--	34.5152	-30
	--	--	--	34.5277	-30
	--	--	--	34.5423	-30
	--	--	--	34.5504	-30
	--	--	--	34.5564	-30
	--	--	--	34.5593	-30
	--	--	--	34.5651	-30
	--	--	--	34.5664	-30
	--	--	--	34.5892	-30
	--	--	--	34.591	-30
	--	--	--	34.5926	-30
	--	--	--	34.5973	-30
	--	--	--	34.6076	-30
	--	--	--	34.6169	-30
	--	--	--	34.6209	-30
	--	--	--	34.6504	-30
	--	--	--	34.6534	-30
	--	--	--	34.6538	-30
	--	--	--	34.6572	-30
	--	--	--	34.6601	-30
	--	--	--	34.6644	-30
	--	--	--	34.7029	-30
	--	--	--	34.7064	-30
	--	--	--	34.7122	-30
	--	--	--	34.7124	-30
	--	--	--	34.7252	-30
	--	--	--	34.7254	-30
	--	--	--	34.7263	-30
	--	--	--	34.7313	-30
	--	--	--	34.7623	-30
	--	--	--	34.7845	-30
	--	--	--	34.7883	-30
	--	--	--	34.7948	-30
	--	--	--	34.7976	-30
	--	--	--	34.7984	-30
	--	--	--	34.7988	-30
	--	--	--	34.7991	-30
	--	--	--	34.8017	-30
	--	--	--	34.827	-30
	--	--	--	34.8329	-30
	--	--	--	34.8439	-30
	--	--	--	34.8484	-30
	--	--	--	34.8524	-30
	--	--	--	34.8627	-30
	--	--	--	34.8679	-30
	--	--	--	34.8793	-30
	--	--	--	34.903	-30
	--	--	--	34.915	-30
	--	--	--	34.924	-30
	--	--	--	34.9316	-30
	--	--	--	34.944	-30
	--	--	--	34.9556	-30
	--	--	--	34.9572	-30
	--	--	--	34.9676	-30
	--	--	--	34.9729	-30
	--	--	--	34.9835	-30
	--	--	--	34.9885	-30
	--	--	--	34.9974	-30
	--	--	--	35.0139	-30
	--	--	--	35.0159	-30
	--	--	--	35.0173	-30
	--	--	--	35.0363	-30
	--	--	--	35.0402	-30
	--	--	--	35.0415	-30
	--	--	--	35.0525	-30
	--	--	--	35.0616	-30
	--	--	--	35.0815	-30
	--	--	--	35.1015	-30
	--	--	--	35.1063	-30
	--	--	--	35.1088	-30
	--	--	--	35.1095	-30
	--	--	--	35.1223	-30
	--	--	--	35.13	-30
	--	--	--	35.1331	-30
	--	--	--	35.1332	-30
	--	--	--	35.1405	-30
	--	--	--	35.1483	-30
	--	--	--	35.1534	-30
	--	--	--	35.1546	-30
	--	--	--	35.1666	-30
	--	--	--	35.1703	-30
	--	--	--	35.1718	-30
	--	--	--	35.1817	-30
	--	--	--	35.2098	-30
	--	--	--	35.22	-30
	--	--	--	35.2274	-30
	--	--	--	35.2295	-30
	--	--	--	35.2395	-30
	--	--	--	35.2448	-30
	--	--	--	35.5588	-30
	--	--	--	35.2596	-30
	--	--	--	35.2597	-30
	--	--	--	35.5594	-30
	--	--	--	35.261	-30
	--	--	--	35.5714	-30
	--	--	--	35.2739	-30
	--	--	--	35.2763	-30
	--	--	--	35.5774	-30
	--	--	--	35.6024	-30
	--	--	--	35.3077	-30
	--	--	--	35.6105	-30
	--	--	--	35.3125	-30
	--	--	--	35.3162	-30
	--	--	--	35.6176	-30
	--	--	--	35.3198	-30
	--	--	--	35.6204	-30
	--	--	--	35.3247	-30
	--	--	--	35.6268	-30
	--	--	--	35.3333	-30
	--	--	--	35.6386	-30
	--	--	--	35.3437	-30
	--	--	--	35.3471	-30
	--	--	--	35.3487	-30
	--	--	--	35.3515	-30
	--	--	--	35.3588	-30
	--	--	--	35.6591	-30
	--	--	--	35.665	-30
	--	--	--	35.6724	-30
	--	--	--	35.3734	-30
	--	--	--	35.6739	-30
	--	--	--	35.6764	-30
	--	--	--	35.3795	-30
	--	--	--	35.685	-30
	--	--	--	35.6876	-30
	--	--	--	35.3903	-30
	--	--	--	35.6932	-30
	--	--	--	35.6941	-30
	--	--	--	35.395	-30
	--	--	--	35.7048	-30
	--	--	--	35.7081	-30
	--	--	--	35.7095	-30
	--	--	--	35.715	-30
	--	--	--	35.4156	-30
	--	--	--	35.4295	-30
	--	--	--	35.4297	-30
	--	--	--	35.4359	-30
	--	--	--	35.737	-30
	--	--	--	35.4488	-30
	--	--	--	35.7486	-30
	--	--	--	35.7595	-30
	--	--	--	35.7607	-30
	--	--	--	35.7647	-30
	--	--	--	35.7651	-30
	--	--	--	35.4683	-30
	--	--	--	35.4692	-30
	--	--	--	35.777	-30
	--	--	--	35.7787	-30
	--	--	--	35.4845	-30
	--	--	--	35.4847	-30
	--	--	--	35.4863	-30
	--	--	--	35.4865	-30
	--	--	--	35.4875	-30
	--	--	--	35.4962	-30
	--	--	--	35.4973	-30
	--	--	--	35.4999	-30
	--	--	--	35.8001	-30
	--	--	--	35.8094	-30
	--	--	--	35.5157	-30
	--	--	--	35.5182	-30
	--	--	--	35.5264	-30
	--	--	--	35.832	-30
	--	--	--	35.8514	-30
	--	--	--	35.8581	-30
	--	--	--	35.8593	-30
	--	--	--	35.8763	-30
	--	--	--	35.8838	-30
	--	--	--	35.8918	-30
	--	--	--	35.899	-30
	--	--	--	35.9084	-30
	--	--	--	35.9136	-30
	--	--	--	35.9237	-30
	--	--	--	35.9287	-30
	--	--	--	35.9408	-30
	--	--	--	35.9495	-30
	--	--	--	35.9565	-30
	--	--	--	35.9813	-30
	--	--	--	35.9971	-30
	--	--	--	36.0005	-30
	--	--	--	36.0087	-30
	--	--	--	36.0107	-30
	--	--	--	36.0223	-30
	--	--	--	36.0227	-30
	--	--	--	36.0232	-30
	--	--	--	36.0611	-30
	--	--	--	36.0636	-30
	--	--	--	36.0777	-30
	--	--	--	36.0958	-30
	--	--	--	36.0967	-30
	--	--	--	36.1113	-30
	--	--	--	36.1278	-30
	--	--	--	36.1416	-30
	--	--	--	36.159	-30
	--	--	--	36.1616	-30
	--	--	--	36.189	-30
	--	--	--	36.1964	-30
	--	--	--	36.1998	-30
	--	--	--	36.2014	-30
