# Supplementary material for: Fluorescence-based monitoring of the pressure-induced aggregation microenvironment evolution for an AIEgen under multiple excitation channels
Source: Nat Commun. 2022 Sep 6;13:5234. doi: 10.1038/s41467-022-32968-9 (PMC9448794; doi:10.1038/s41467-022-32968-9)
Supplement: Supplementary file 2 — Source Data [file 41467_2022_32968_MOESM2_ESM.zip › Source Data/Supplementary Information/Supplementary Figure 4/Supplementary Figure 4g.xls]

## Sheet: Sheet1
2-theta	diff	exper	cal	2-theta	peak
3.6621	-84.7248	7.59241	7.32544	3.87641	-50
3.6855	-81.6221	12.6538	9.28418	4.02605	-50
3.7089	-77.3936	19.0634	11.4652	4.86952	-50
3.7323	-80.6484	18.1366	13.7932	4.93616	-50
3.7557	-86.355	14.8031	16.1664	5.47181	-50
3.7791	-90.3941	13.0608	18.4631	5.59143	-50
3.8025	-94.0512	11.498	20.5575	5.70574	-50
3.8259	-93.7597	13.5695	22.3374	5.69628	-50
3.8493	-86.1154	22.5945	23.7181	6.98623	-50
3.8727	-74.5988	35.03	24.6371	6.79636	-50
3.8961	-69.6664	40.3673	25.042	7.291	-50
3.9195	-76.7089	33.1682	24.8854	7.42442	-50
3.9429	-89.028	20.0989	24.1351	7.45173	-50
3.9663	-95.6038	12.1859	22.798	7.58234	-50
3.9897	-97.7242	8.20789	20.9403	7.75727	-50
4.0131	-97.2057	6.47314	18.6871	8.06108	-50
4.0365	-94.4179	6.77271	16.1989	8.05708	-50
4.0599	-91.8334	6.79822	13.6399	8.51391	-50
4.0833	-89.8969	6.25305	11.1582	8.55229	-50
4.1067	-85.5656	8.29748	8.87134	8.59147	-50
4.1301	-84.1622	7.68934	6.85975	8.74357	-50
4.1535	-83.6817	6.47668	5.16663	8.89128	-50
4.1769	-80.608	8.18396	3.80018	8.79612	-50
4.2003	-79.9103	7.82214	2.74072	8.94747	-50
4.2237	-81.4849	5.45704	1.9502	9.01353	-50
4.2471	-83.045	3.19433	1.24755	9.01084	-50
4.2705	-82.4476	3.41248	0.86829	9.08923	-50
4.2939	-80.9524	4.65161	0.6123	9.1494	-50
4.3173	-79.3769	6.07764	0.46277	9.46633	-50
4.3407	-78.8652	6.48315	0.35656	9.49207	-50
4.3641	-79.5607	5.97888	0.54785	9.76449	-50
4.3875	-81.8809	3.43628	0.32544	9.67785	-50
4.4109	-81.6102	3.76513	0.38354	9.74786	-50
4.4343	-78.0294	7.43017	0.46777	9.88151	-50
4.4577	-75.2331	10.3503	0.59167	9.94523	-50
4.4811	-77.5148	8.25134	0.77442	10.0998	-50
4.5045	-79.1651	6.86902	1.04236	10.1968	-50
4.5279	-80.9059	5.51465	1.42883	10.2167	-50
4.5513	-82.7622	4.20337	1.97376	10.3126	-50
4.5747	-84.5295	3.18433	2.72205	10.6226	-50
4.5981	-86.8494	1.86072	3.71838	10.776	-50
4.6215	-87.2172	2.77661	5.00207	10.9532	-50
4.6449	-87.7969	3.79285	6.59803	11.1021	-50
4.6683	-89.3105	4.18945	8.50817	10.9561	-50
4.6917	-90.9672	4.72717	10.7026	11.1962	-50
4.7151	-95.5676	2.53796	13.1138	11.4257	-50
4.7385	-98.3843	2.24085	15.6334	11.4067	-50
4.7619	-97.5582	5.54993	18.1163	11.5167	-50
4.7853	-93.926	11.4542	20.3884	11.6471	-50
4.8087	-91.592	15.663	22.2632	11.7707	-50
4.8321	-90.1943	18.3596	23.5621	11.6774	-50
4.8555	-88.9065	20.2308	24.1456	11.7915	-50
4.8789	-87.9689	20.9668	23.944	12.0124	-50
4.9023	-84.4744	23.4955	22.9781	11.9419	-50
4.9257	-80.2841	26.063	21.3554	12.1194	-50
4.9491	-78.9188	25.3141	19.2411	11.9236	-50
4.9725	-82.544	20.2463	17.7986	12.0981	-50
4.9959	-83.9439	16.5739	15.526	12.1601	-50
5.0193	-83.9471	14.4604	13.4158	12.1216	-50
5.0427	-83.8206	12.8147	11.6436	12.3302	-50
5.0661	-83.1093	12.2377	10.3552	12.1667	-50
5.0895	-82.394	12.2646	9.66687	12.3285	-50
5.1129	-80.0208	14.6346	9.66369	12.4116	-50
5.1363	-77.6559	18.0521	10.7163	12.4869	-50
5.1597	-71.9241	25.338	12.2704	12.438	-50
5.1831	-62.236	37.3528	14.597	12.5219	-50
5.2065	-49.3436	53.3007	17.6525	12.5521	-50
5.2299	-36.7834	69.5563	21.3479	12.7141	-50
5.2533	-32.5342	78.0039	25.5464	12.7609	-50
5.2767	-45.2794	69.7733	30.0609	12.7215	-50
5.3001	-66.171	53.4807	34.6599	12.7558	-50
5.3235	-86.752	37.3169	39.0771	12.8628	-50
5.3469	-101.645	26.3765	43.03	12.8502	-50
5.3703	-110.648	20.5923	46.2487	12.821	-50
5.3937	-117.095	16.4034	48.5066	12.9995	-50
5.4171	-121.034	13.6715	49.714	13.1254	-50
5.4405	-121.423	13.249	49.6801	13.1255	-50
5.4639	-119.721	14.1951	48.9243	13.1875	-50
5.4873	-115.467	16.9566	47.4318	13.2919	-50
5.5107	-107.467	22.9321	45.4076	13.3906	-50
5.5341	-98.9827	29.0403	43.0312	13.4839	-50
5.5575	-95.1401	30.2858	40.4341	13.6409	-50
5.5809	-95.5876	27.0984	37.6942	13.7132	-50
5.6043	-97.2805	22.5557	34.8444	13.6168	-50
5.6277	-97.4239	19.462	31.8942	13.5532	-50
5.6511	-99.1653	14.6818	28.8554	13.6259	-50
5.6745	-99.2767	11.4748	25.7598	13.9986	-50
5.6979	-96.1419	11.5107	22.6609	13.829	-50
5.7213	-92.4327	12.1831	19.624	13.8964	-50
5.7447	-89.3226	12.3856	16.7164	14.0005	-50
5.7681	-85.9337	13.0574	13.9993	14.182	-50
5.7915	-83.7829	12.732	11.5232	14.1805	-50
5.8149	-81.9228	12.3938	9.32483	14.1095	-50
5.8383	-81.1809	11.2357	7.42481	14.3494	-50
5.8617	-78.0358	12.7828	5.8269	14.249	-50
5.8851	-75.6138	13.8971	4.51916	14.4546	-50
5.9085	-73.832	14.6371	3.47729	14.4101	-50
5.9319	-73.3638	14.2965	2.66858	14.3922	-50
5.9553	-75.1728	11.8745	2.05555	14.292	-50
5.9787	-77.8201	8.77222	1.60058	14.6597	-50
6.0021	-79.3332	6.92736	1.2688	14.5572	-50
6.0255	-79.7812	6.24011	1.02954	14.5544	-50
6.0489	-79.0937	6.42834	0.53027	14.474	-50
6.0723	-78.3729	7.04675	0.42785	14.6117	-50
6.0957	-77.837	7.51135	0.35656	14.644	-50
6.1191	-78.2914	7.00647	0.30615	14.8579	-50
6.1425	-78.9741	6.28699	0.26929	14.7433	-50
6.1659	-78.6133	6.61999	0.24157	14.8454	-50
6.1893	-79.4711	5.80726	0.28663	14.8802	-50
6.2127	-79.5132	5.54993	0.07141	14.6788	-50
6.2361	-78.7582	6.30969	0.07617	14.8992	-50
6.2595	-77.8514	7.22205	0.08167	15.0111	-50
6.2829	-76.4799	9.05432	0.54248	14.8619	-50
6.3063	-74.8077	10.8523	0.66821	15.0386	-50
6.3297	-76.9868	8.84582	0.84082	14.9352	-50
6.3531	-78.4758	7.5918	1.07581	14.9821	-50
6.3765	-77.5722	8.81055	1.39099	15.2089	-50
6.3999	-77.5496	9.24842	1.80628	15.1573	-50
6.4233	-79.0283	8.30554	2.34204	15.1981	-50
6.4467	-79.5153	8.49402	3.01758	15.2046	-50
6.4701	-81.1818	7.65869	3.84875	15.6541	-50
6.4935	-82.5552	7.28174	4.84521	15.5504	-50
6.5169	-83.0048	7.99487	6.00793	15.6131	-50
6.5403	-85.7195	6.59875	7.32653	15.7186	-50
6.5637	-86.3133	7.45605	8.77759	15.5929	-50
6.5871	-85.8359	9.80542	10.6495	15.8414	-50
6.6105	-86.8221	10.4379	12.2682	15.9454	-50
6.6339	-88.5125	10.3538	13.8745	15.8826	-50
6.6573	-90.0143	10.4508	15.4734	16.0318	-50
6.6807	-90.9433	10.8966	16.8481	15.9039	-50
6.7041	-92.954	10.0399	18.0022	16.0276	-50
6.7275	-93.3049	10.5737	18.8868	15.9213	-50
6.7509	-93.3625	11.1106	19.4813	16.0698	-50
6.7743	-92.8637	11.9265	19.7985	16.1624	-50
6.7977	-92.6011	12.2689	19.8783	16.2331	-50
6.8211	-91.1103	13.6617	19.7803	16.1543	-50
6.8445	-90.7259	13.8369	19.571	16.0852	-50
6.8679	-89.4359	14.8756	19.3197	16.4324	-50
6.8913	-87.3608	16.7245	19.0935	16.3286	-50
6.9147	-87.5473	16.4041	18.9596	16.3953	-50
6.9381	-89.1949	14.7802	18.9833	16.2703	-50
6.9615	-89.691	14.5281	19.2273	16.4154	-50
6.9849	-90.4211	14.3152	19.7445	16.3539	-50
7.0083	-91.1635	14.4343	20.6061	16.4698	-50
7.0317	-88.8735	17.8702	21.752	16.5714	-50
7.0551	-86.5057	21.6802	23.1941	16.4125	-50
7.0785	-84.9099	24.9591	24.8772	16.4589	-50
7.1019	-83.1713	28.5353	26.7148	16.6744	-50
7.1253	-83.644	29.939	28.5912	16.5317	-50
7.1487	-85.0552	30.3047	30.3682	16.6268	-50
7.1721	-88.5505	28.3379	31.8966	16.7512	-50
7.1955	-89.6481	28.3746	33.031	16.6628	-50
7.2189	-88.1123	30.5321	33.6526	16.4658	-50
7.2423	-86.264	32.416	33.6882	16.732	-50
7.2657	-82.842	35.2709	33.1211	16.6555	-50
7.2891	-77.1498	39.8292	31.9873	16.7775	-50
7.3125	-75.9597	39.7974	30.7653	16.6761	-50
7.3359	-75.8293	37.9367	28.7742	16.8294	-50
7.3593	-75.1265	36.3676	26.5023	16.8281	-50
7.3827	-75.9172	33.1417	24.0671	16.7473	-50
7.4061	-79.2476	27.3287	21.5846	16.9712	-50
7.4295	-85.0408	19.1152	19.1643	17.1744	-50
7.4529	-86.7261	14.9178	16.6522	16.9513	-50
7.4763	-87.9868	11.6483	14.6433	17.1575	-50
7.4997	-90.353	7.55713	12.9183	17.0753	-50
7.5231	-91.0231	5.48303	11.5144	17.1527	-50
7.5465	-89.9074	5.53528	10.4509	16.958	-50
7.5699	-90.1296	4.59705	9.73487	17.1457	-50
7.5933	-91.3937	2.96313	9.36511	17.2611	-50
7.6167	-91.2914	3.0354	9.33508	17.1015	-50
7.6401	-89.5425	5.08655	9.63733	17.1945	-50
7.6635	-89.1031	6.15222	10.2636	17.0947	-50
7.6869	-88.7711	7.42774	11.207	17.2807	-50
7.7103	-87.2602	10.1927	12.4612	17.3381	-50
7.7337	-81.5635	17.4454	14.0172	17.3499	-50
7.7571	-74.0972	27.1274	16.2329	17.4243	-50
7.7805	-62.5019	41.0468	18.5569	17.4071	-50
7.8039	-53.5933	52.3075	20.9091	17.2317	-50
7.8273	-55.7606	52.64	23.4088	17.5037	-50
7.8507	-64.0323	46.9276	25.9681	17.3039	-50
7.8741	-72.4811	40.989	28.4784	17.6474	-50
7.8975	-81.7106	34.0966	30.8154	17.4714	-50
7.9209	-89.3095	28.5452	32.8629	17.5386	-50
7.9443	-95.3536	24.1022	34.464	17.7603	-50
7.9677	-99.554	20.9657	35.528	17.6976	-50
7.9911	-101.361	19.6346	36.0038	17.8538	-50
8.0145	-101.268	19.3881	35.6642	17.9501	-50
8.0379	-100.462	19.5459	35.0166	17.8367	-50
8.0613	-99.1266	19.7627	33.8976	18.0045	-50
8.0847	-96.0483	21.5641	32.6206	17.6446	-50
8.1081	-91.0075	25.2777	31.2934	17.962	-50
8.1315	-87.4041	27.6896	30.1019	18.0834	-50
8.1549	-86.1186	28.0758	29.2026	18.1487	-50
8.1783	-86.4724	27.2596	28.7402	18.078	-50
8.2017	-87.5789	26.214	28.8011	18.2363	-50
8.2251	-87.5662	26.8677	29.4421	17.7032	-50
8.2485	-86.2435	29.4342	30.6859	18.1696	-50
8.2719	-84.3474	33.1287	32.4843	18.2931	-50
8.2953	-79.357	40.3212	34.6864	18.1537	-50
8.3187	-73.7165	48.4619	37.1867	18.1057	-50
8.3421	-72.1053	52.6945	39.808	18.3176	-50
8.3655	-73.5323	53.8062	42.3467	18.2912	-50
8.3889	-77.6089	51.9702	44.5874	18.331	-50
8.4123	-84.533	46.7804	46.3216	18.4179	-50
8.4357	-92.5618	39.7693	47.3394	18.3516	-50
8.4591	-96.9766	35.5909	47.5758	18.4754	-50
8.4825	-97.8182	35.7244	48.5508	18.325	-50
8.5059	-93.9647	38.3099	47.2828	18.4291	-50
8.5293	-89.4754	40.8461	45.3297	18.3578	-50
8.5527	-85.1287	42.7219	42.8589	18.5727	-50
8.5761	-81.6505	43.4097	40.0684	18.6833	-50
8.5995	-81.3415	40.8215	37.1713	18.4682	-50
8.6229	-81.6192	37.7498	34.3772	18.6389	-50
8.6463	-80.9597	35.9573	31.9252	18.4845	-50
8.6697	-81.5893	33.323	29.9205	18.7726	-50
8.6931	-84.1259	29.4236	28.5577	18.6602	-50
8.7165	-85.6724	27.2864	27.967	18.6815	-50
8.7399	-85.6319	27.2784	27.9186	18.6303	-50
8.7633	-86.2365	27.9076	29.1523	18.8055	-50
8.7867	-89.9196	26.417	31.3449	18.8949	-50
8.8101	-91.3935	28.0839	34.4856	18.8197	-50
8.8335	-91.3481	32.1499	38.5062	18.6786	-50
8.8569	-91.7531	36.5444	43.3058	18.998	-50
8.8803	-89.8765	43.8488	48.7335	18.7391	-50
8.9037	-84.2704	55.3163	54.595	19.0535	-50
8.9271	-79.8472	65.7994	60.6549	19.1032	-50
8.9505	-77.6606	74.0085	66.6774	18.9488	-50
8.9739	-80.1639	77.1291	72.3013	19.0363	-50
8.9973	-87.0853	75.2905	77.384	19.212	-50
9.0207	-95.6109	70.9082	81.5273	19.0501	-50
9.0441	-103.176	66.0912	84.2755	19.2914	-50
9.0675	-109.168	61.3921	85.5687	19.1384	-50
9.0909	-109.842	60.8224	85.6731	19.0501	-50
9.1143	-102.409	66.4763	83.8933	19.225	-50
9.1377	-91.3027	75.2742	81.5851	19.4132	-50
9.1611	-77.9068	84.772	77.687	19.3311	-50
9.1845	-61.5909	95.6653	72.2644	19.3085	-50
9.2079	-51.2947	100.175	66.4781	19.4853	-50
9.2313	-50.4726	95.1653	60.6461	19.3635	-50
9.2547	-58.2753	81.5872	54.8707	19.6008	-50
9.2781	-70.2559	64.137	49.4011	19.4719	-50
9.3015	-82.5691	46.8676	44.4449	19.3398	-50
9.3249	-89.0823	36.0753	40.1659	19.4256	-50
9.3483	-92.3478	29.3208	36.6769	19.5672	-50
9.3717	-94.6787	24.3905	34.0774	19.7211	-50
9.3951	-94.5392	22.8605	32.408	19.7683	-50
9.4185	-93.3546	23.3209	31.6837	19.7522	-50
9.4419	-92.0971	24.8206	31.9259	19.8375	-50
9.4653	-89.5096	28.5979	33.1157	19.5566	-50
9.4887	-85.999	34.2208	35.228	19.7169	-50
9.5121	-81.7723	41.454	38.2345	19.7237	-50
9.5355	-77.9075	49.1714	42.0872	19.9664	-50
9.5589	-76.3632	55.3541	46.7256	19.6593	-50
9.5823	-74.4265	62.646	52.0807	19.8388	-50
9.6057	-71.8715	71.1731	58.0529	19.9686	-50
9.6291	-70.1342	79.4016	64.5441	19.8922	-50
9.6525	-69.6027	86.8077	71.4187	19.9675	-50
9.6759	-72.5584	90.9452	78.5118	20.1491	-50
9.6993	-79.9134	90.7347	85.6564	19.7628	-50
9.7227	-90.9954	86.7086	92.7123	20.0585	-50
9.7461	-101.886	82.5378	99.4325	19.9447	-50
9.7695	-109.482	81.0989	105.589	20.089	-50
9.7929	-112.815	83.1367	110.96	20.0944	-50
9.8163	-108.384	91.8906	115.283	20.0338	-50
9.8397	-99.1069	104.256	118.371	20.0188	-50
9.8631	-87.3342	117.734	120.077	20.3576	-50
9.8865	-74.8077	130.505	120.321	19.9751	-50
9.9099	-66.5701	136.745	118.324	20.1389	-50
9.9333	-67.8872	132.868	115.763	20.2375	-50
9.9567	-73.6662	123.263	111.938	20.2981	-50
9.9801	-79.0534	112.94	107.002	20.2347	-50
10.0035	-83.872	102.246	101.126	20.231	-50
10.0269	-88.4985	92.066	95.5728	20.4728	-50
10.0503	-87.3135	86.1107	88.4325	20.2792	-50
10.0737	-84.2324	81.6442	80.8848	20.4632	-50
10.0971	-83.3696	74.8577	73.2355	20.556	-50
10.1205	-83.2598	67.469	65.7371	20.4671	-50
10.1439	-83.2126	60.1405	58.3613	20.429	-50
10.1673	-82.1376	54.2142	51.3601	20.4754	-50
10.1907	-82.2566	47.5857	44.8506	20.4453	-50
10.2141	-83.7368	40.1742	38.9192	20.2792	-50
10.2375	-85.442	33.1711	33.6213	20.4443	-50
10.2609	-88.4316	25.5525	28.9923	20.4805	-50
10.2843	-92.0451	17.9886	25.042	20.5158	-50
10.3077	-93.642	13.1183	21.7686	20.7606	-50
10.3311	-93.4157	10.7371	19.161	20.6167	-50
10.3545	-92.4764	9.72339	17.208	20.646	-50
10.3779	-90.9709	9.86779	15.8469	20.4861	-50
10.4013	-89.0308	11.1167	15.1558	20.6364	-50
10.4247	-86.7964	13.2108	15.0155	20.71	-50
10.4481	-83.0213	17.5168	15.5464	20.5541	-50
10.4715	-77.524	24.2188	16.751	20.7394	-50
10.4949	-74.0638	29.5345	18.6066	20.768	-50
10.5183	-72.3	33.4376	20.7459	20.6002	-50
10.5417	-73.3724	35.5957	23.9763	21.0062	-50
10.5651	-76.1681	35.7259	26.9023	20.6917	-50
10.5885	-82.0923	34.4617	31.5623	20.9877	-50
10.6119	-88.7271	33.2579	36.9933	20.7753	-50
10.6353	-95.1369	32.7369	42.8821	21.0641	-50
10.6587	-99.2243	35.035	49.2676	20.8457	-50
10.6821	-104.465	36.5708	56.0444	20.7845	-50
10.7055	-108.238	39.7792	63.0254	20.9828	-50
10.7289	-108.649	46.3743	70.0315	21.0463	-50
10.7523	-107.426	54.4185	76.8525	21.1595	-50
10.7757	-106.056	62.1514	83.2153	20.8848	-50
10.7991	-100.073	73.7815	88.8632	21.1635	-50
10.8225	-86.8534	91.6775	93.5392	21.1047	-50
10.8459	-67.6387	114.328	96.9751	21.1515	-50
10.8693	-47.3909	136.589	98.9877	21.1989	-50
10.8927	-31.6913	152.777	99.4768	20.9825	-50
10.9161	-26.8784	156.527	98.4141	21.3302	-50
10.9395	-39.0712	141.827	95.9067	21.2086	-50
10.9629	-58.1337	118.997	92.1388	21.2558	-50
10.9863	-77.0408	95.0371	87.0862	21.1113	-50
11.0097	-94.0032	72.5526	81.5641	21.4053	-50
11.0331	-105.443	55.1707	75.6222	21.2225	-50
11.0565	-111.028	43.5575	69.5939	21.4173	-50
11.0799	-112.036	36.354	63.3986	21.3323	-50
11.1033	-109.879	32.5322	57.4194	21.2518	-50
11.1267	-105.512	31.3018	51.8224	21.1797	-50
11.1501	-99.2833	32.6133	46.9048	21.1831	-50
11.1735	-93.2515	34.1508	42.4105	21.3663	-50
11.1969	-88.4814	35.0555	38.5452	21.338	-50
11.2203	-83.9529	36.3529	35.3141	21.3761	-50
11.2437	-82.0468	35.6322	32.6873	21.5065	-50
11.2671	-81.9534	33.7997	30.7614	21.6542	-50
11.2905	-82.0112	32.1917	29.2111	21.6116	-50
11.3139	-79.8525	33.1549	28.0156	21.6412	-50
11.3373	-78.8959	33.2229	27.1271	21.3864	-50
11.3607	-78.9984	32.5397	26.5463	21.7331	-50
11.3841	-79.556	31.4791	26.0433	21.4522	-50
11.4075	-81.1561	29.4729	25.6372	21.6488	-50
11.4309	-84.0977	26.1824	25.2883	21.5617	-50
11.4543	-86.2508	23.9781	25.2372	21.5171	-50
11.4777	-87.365	22.5889	24.9622	21.6699	-50
11.5011	-88.7106	21.0059	24.7247	21.4708	-50
11.5245	-88.0366	21.5001	24.5449	21.748	-50
11.5479	-87.8932	21.5557	24.4571	21.8016	-50
11.5713	-87.3462	22.1382	24.4927	21.7061	-50
11.5947	-86.0672	23.61	24.6854	21.9272	-50
11.6181	-83.4307	26.6123	25.0513	21.8867	-50
11.6415	-81.7228	28.9172	25.6483	21.8173	-50
11.6649	-82.7938	28.6769	26.4789	21.8094	-50
11.6883	-84.811	27.7351	27.5543	21.9451	-50
11.7117	-85.4576	28.4078	28.8737	22.0026	-50
11.7351	-87.4787	27.9424	30.4293	21.8358	-50
11.7585	-90.8417	26.3496	32.1996	21.8761	-50
11.7819	-91.967	27.1819	34.1571	21.7712	-50
11.8053	-90.2618	30.9873	36.2573	21.8837	-50
11.8287	-86.4256	37.0253	38.4591	21.9253	-50
11.8521	-83.4713	41.4003	39.8798	22.0132	-50
11.8755	-82.2944	44.8485	42.1511	22.0036	-50
11.8989	-79.1347	50.2197	44.3627	22.1605	-50
11.9223	-77.6672	54.1411	46.8165	22.0622	-50
11.9457	-76.7723	56.9327	48.7133	21.8618	-50
11.9691	-76.9222	58.5759	50.5063	22.0245	-50
11.9925	-77.1694	59.897	52.0746	22.0081	-50
12.0159	-79.394	58.9804	53.3826	21.993	-50
12.0393	-81.6861	57.7109	54.4053	22.1457	-50
12.0627	-84.4789	55.9103	55.3975	22.2024	-50
12.0861	-86.4156	54.4418	55.8656	22.1069	-50
12.1095	-89.0458	51.9639	56.0179	22.2276	-50
12.1329	-92.4673	48.4449	55.9205	22.1587	-50
12.1563	-95.1784	45.4045	55.5912	22.3774	-50
12.1797	-95.6104	44.4468	55.0654	22.3101	-50
12.2031	-95.8043	43.5729	54.3854	22.0141	-50
12.2265	-95.7842	42.7761	53.5686	22.4001	-50
12.2499	-94.6199	43.0049	52.633	22.5401	-50
12.2733	-91.171	45.3396	51.5188	22.4737	-50
12.2967	-87.1999	48.1864	50.3945	22.3255	-50
12.3201	-79.5366	54.6536	49.1984	22.5012	-50
12.3435	-72.1396	60.8024	47.9502	22.5452	-50
12.3669	-67.7969	63.8705	46.6757	22.9177	-50
12.3903	-64.496	65.9045	45.4088	22.8151	-50
12.4137	-64.1894	64.988	44.1857	22.8822	-50
12.4371	-67.1979	60.7471	42.9532	22.908	-50
12.4605	-72.7463	54.2634	42.0179	22.7503	-50
12.4839	-83.781	42.4401	41.2293	22.5452	-50
12.5073	-92.3788	33.2522	40.6393	22.4202	-50
12.5307	-97.7988	27.4319	40.2389	22.4834	-50
12.5541	-102.257	22.8151	40.0799	22.6193	-50
12.5775	-105.905	19.2341	40.1477	22.3886	-50
12.6009	-108.427	17.0683	40.5037	22.6814	-50
12.6243	-107.945	18.1415	41.095	22.9848	-50
12.6477	-103.707	23.03	41.7449	22.9284	-50
12.6711	-99.8354	27.6461	42.4898	22.7875	-50
12.6945	-95.8571	32.3895	43.2549	22.653	-50
12.7179	-88.5367	40.4191	43.964	22.4665	-50
12.7413	-80.9213	48.6257	44.5553	22.706	-50
12.7647	-74.278	55.6765	44.9628	22.99	-50
12.7881	-70.2985	59.8335	45.1403	22.9504	-50
12.8115	-64.8973	65.0978	45.0033	22.967	-50
12.8349	-61.8287	67.8049	44.6418	22.7797	-50
12.8583	-62.8069	66.1144	43.9296	22.8887	-50
12.8817	-65.3746	62.453	42.8358	22.8774	-50
12.9051	-70.0754	56.5891	41.6727	23.1105	-50
12.9285	-76.6166	48.58	40.2048	23.327	-50
12.9519	-82.0201	41.4797	38.5081	23.0713	-50
12.9753	-85.5048	36.1052	36.6183	22.9115	-50
12.9987	-90.008	29.5992	34.6155	23.3876	-50
13.0221	-90.6945	26.8339	32.5366	22.9717	-50
13.0455	-91.0169	24.4179	30.443	23.1469	-50
13.0689	-92.8015	20.75	28.5597	23.4204	-50
13.0923	-93.4925	18.0798	26.5806	23.3028	-50
13.1157	-93.815	15.9616	24.7848	23.0623	-50
13.1391	-92.3621	15.8544	23.2247	23.1995	-50
13.1625	-91.5204	15.3705	21.8992	23.1519	-50
13.1859	-89.3814	16.3909	20.7805	23.2052	-50
13.2093	-87.8934	17.1158	20.0175	23.1655	-50
13.2327	-86.8028	17.7483	19.5593	23.3777	-50
13.2561	-85.5186	18.8689	19.3957	23.4976	-50
13.2795	-85.023	19.2095	19.2407	23.4676	-50
13.3029	-84.6891	19.9564	19.6538	23.304	-50
13.3263	-84.9593	20.3439	20.3114	23.4154	-50
13.3497	-85.0754	21.0946	21.1782	23.2535	-50
13.3731	-84.9275	22.2748	22.2106	23.5946	-50
13.3965	-86.1668	22.1864	23.3615	23.4144	-50
13.4199	-85.3207	24.2513	24.5803	23.5707	-50
13.4433	-84.8321	25.9684	25.8087	23.4927	-50
13.4667	-83.6359	28.3491	26.9933	23.4167	-50
13.4901	-80.8552	32.2261	28.0895	23.519	-50
13.5135	-79.8078	34.2211	29.0371	23.328	-50
13.5369	-80.5449	34.2666	29.8197	23.4097	-50
13.5603	-79.8548	35.5326	30.3956	23.6387	-50
13.5837	-79.6734	36.127	30.8086	23.668	-50
13.6071	-81.9738	34.0588	31.0409	23.3317	-50
13.6305	-81.9894	34.083	31.0807	23.774	-50
13.6539	-81.1927	34.8035	31.0044	23.7505	-50
13.6773	-83.5207	32.3699	30.8988	23.7534	-50
13.7007	-86.7604	29.0486	30.8173	23.5085	-50
13.7241	-87.6797	28.072	30.76	23.6469	-50
13.7475	-88.0799	27.7269	30.8151	23.8321	-50
13.7709	-89.6087	26.1774	30.7943	23.6413	-50
13.7943	-91.6315	24.6416	31.2814	23.5998	-50
13.8177	-92.8345	24.1116	31.9543	23.4783	-50
13.8411	-91.7418	26.0641	32.8141	23.6828	-50
13.8645	-91.1491	27.7371	33.8944	23.7703	-50
13.8879	-93.8834	26.0786	34.9702	23.7311	-50
13.9113	-95.511	25.8964	36.4156	23.5528	-50
13.9347	-94.872	28.1442	38.0244	23.9065	-50
13.9581	-91.3559	33.3097	39.6738	23.8524	-50
13.9815	-88.9105	37.4148	41.3335	23.967	-50
14.0049	-83.5501	44.3649	42.9232	23.7102	-50
14.0283	-74.9957	54.365	44.3689	23.6899	-50
14.0517	-68.3504	62.2391	45.5978	23.8863	-50
14.0751	-65.6736	65.8625	46.5444	23.9389	-50
14.0985	-65.7112	66.4373	47.1567	23.9753	-50
14.1219	-65.9919	66.4014	47.4015	23.8255	-50
14.1453	-67.0688	65.1763	47.2533	23.7041	-50
14.1687	-72.1259	59.5856	46.7197	23.8874	-50
14.1921	-80.8372	49.9772	45.8226	23.9389	-50
14.2155	-88.6126	40.9775	44.5984	24.18	-50
14.2389	-94.1732	33.9139	43.0953	23.7584	-50
14.2623	-96.0503	30.3114	41.37	24.0556	-50
14.2857	-95.7462	28.728	39.4824	24.0649	-50
14.3091	-94.6342	27.8549	37.4973	24.1059	-50
14.3325	-92.8414	27.6271	35.4767	23.9509	-50
14.3559	-91.1553	27.318	33.4816	24.1594	-50
14.3793	-89.1872	27.3745	31.5699	24.016	-50
14.4027	-88.7714	26.0121	29.7917	24.3771	-50
14.4261	-89.42	23.7617	28.1899	24.3199	-50
14.4495	-88.5773	23.2135	26.7991	23.9787	-50
14.4729	-87.2287	23.4055	25.6425	24.2854	-50
14.4963	-86.8926	22.8353	24.7362	24.4352	-50
14.5197	-86.1843	22.8917	24.0842	24.1202	-50
14.5431	-84.6632	24.0102	23.6816	24.4716	-50
14.5665	-83.2066	25.303	23.5178	24.346	-50
14.5899	-82.1778	26.3856	23.5717	24.2221	-50
14.6133	-82.7989	26.0094	23.8165	24.3338	-50
14.6367	-82.6147	26.5998	24.2228	24.46	-50
14.6601	-82.5727	27.1737	24.7546	24.6338	-50
14.6835	-82.9664	27.3983	25.3729	24.4421	-50
14.7069	-83.1634	27.8739	26.0455	24.5039	-50
14.7303	-82.2091	29.4457	26.663	24.5176	-50
14.7537	-81.7763	30.5129	27.2975	24.3123	-50
14.7771	-82.7607	30.0377	27.8066	24.5016	-50
14.8005	-84.3592	28.8561	28.2235	24.5657	-50
14.8239	-86.763	26.7626	28.5338	24.6718	-50
14.8473	-86.6524	27.1123	28.773	24.5975	-50
14.8707	-84.7242	29.1118	28.8442	24.6762	-50
14.8941	-85.2949	28.3278	28.6309	24.4856	-50
14.9175	-84.4902	28.7335	28.2319	24.5032	-50
14.9409	-84.9875	27.6733	27.6691	24.3815	-50
14.9643	-87.0587	24.8801	26.947	24.5271	-50
14.9877	-86.8338	24.2146	26.0567	24.8062	-50
15.0111	-84.9529	25.0959	25.0571	24.6621	-50
15.0345	-85.0176	23.9116	23.9375	24.4734	-50
15.0579	-84.8848	22.8411	22.7341	24.6868	-50
15.0813	-85.4878	20.9725	21.4686	24.675	-50
15.1047	-85.5557	19.5972	20.1611	24.6357	-50
15.1281	-84.3107	19.5122	18.8312	24.7022	-50
15.1515	-84.1094	18.3851	17.5028	24.8133	-50
15.1749	-85.4907	15.6163	16.1152	24.8679	-50
15.1983	-86.2121	13.6279	14.8483	24.8714	-50
15.2217	-85.64	12.9897	13.6379	24.6447	-50
15.2451	-84.0844	13.4098	12.5024	24.8026	-50
15.2685	-83.5048	12.7766	11.2897	24.7982	-50
15.2919	-85.0217	10.3212	10.3511	24.8517	-50
15.3153	-85.074	9.44214	9.52441	24.7591	-50
15.3387	-84.695	8.97889	8.68213	24.8931	-50
15.3621	-85.0042	8.02405	8.0365	24.9616	-50
15.3855	-84.3809	8.22937	7.61853	25.0623	-50
15.4089	-83.1547	9.16297	7.32593	24.8249	-50
15.4323	-83.5919	8.61109	7.21119	24.739	-50
15.4557	-85.5729	6.66931	7.25049	24.9718	-50
15.4791	-87.7078	4.68262	7.39868	25.1252	-50
15.5025	-90.7388	1.96411	7.71118	24.8128	-50
15.5259	-90.6526	2.49206	8.15295	25.0257	-50
15.5493	-90.5594	3.27417	8.84179	25.0835	-50
15.5727	-90.9406	3.62623	9.57508	25.1966	-50
15.5961	-89.5914	5.84204	10.4416	24.947	-50
15.6195	-88.1031	8.35547	11.4668	25.1855	-50
15.6429	-88.4968	9.11169	12.6167	24.9762	-50
15.6663	-87.8321	10.9768	13.8171	25.1485	-50
15.6897	-87.0446	13.0508	15.1036	25.1151	-50
15.7131	-85.5604	15.8662	16.4348	25.1553	-50
15.7365	-83.6667	19.1184	17.7933	25.0809	-50
15.7599	-82.5728	21.5616	19.1427	24.8656	-50
15.7833	-81.0833	24.3739	20.4655	25.1637	-50
15.8067	-78.8277	27.8716	21.7075	25.2038	-50
15.8301	-77.1396	30.7212	22.869	25.3091	-50
15.8535	-76.9994	31.8914	23.899	25.298	-50
15.8769	-75.533	34.1946	24.7358	25.3616	-50
15.9003	-75.0513	35.3298	25.3894	25.4773	-50
15.9237	-77.4938	33.3857	25.8878	25.4565	-50
15.9471	-80.685	30.4481	26.1414	25.2238	-50
15.9705	-84.4222	26.7207	26.1511	25.0854	-50
15.9939	-84.9678	26.0453	26.0214	25.223	-50
16.0173	-86.0737	24.6115	25.6934	25.323	-50
16.0407	-87.2535	22.9343	25.196	25.4072	-50
16.0641	-86.4123	23.1089	24.5294	25.1956	-50
16.0875	-87.532	21.1682	23.7085	25.1423	-50
16.1109	-88.2455	19.6439	22.8977	25.2581	-50
16.1343	-87.5482	19.5046	22.061	25.3047	-50
16.1577	-87.0134	19.1886	21.2102	25.2001	-50
16.1811	-87.9807	17.428	20.4169	25.4323	-50
16.2045	-88.5637	16.1243	19.6962	25.2653	-50
16.2279	-88.8981	15.167	19.0734	25.3239	-50
16.2513	-88.3139	15.254	18.5762	25.6012	-50
16.2747	-88.0266	15.2943	18.3291	25.5779	-50
16.2981	-87.1142	16.0107	18.1332	25.6613	-50
16.3215	-87.102	16.1349	18.2451	25.5882	-50
16.3449	-86.6647	16.7002	18.3732	25.6255	-50
16.3683	-86.6425	17.0044	18.6551	25.473	-50
16.3917	-86.8805	17.2078	19.0966	25.6836	-50
16.4151	-85.6362	18.9978	19.6422	25.6033	-50
16.4385	-84.6032	20.7039	20.3153	25.4579	-50
16.4619	-82.4673	23.5648	21.0404	25.928	-50
16.4853	-82.0422	24.7644	21.8148	25.6732	-50
16.5087	-81.9698	25.6193	22.5973	25.4171	-50
16.5321	-80.9882	27.3623	23.3588	25.8701	-50
16.5555	-79.2891	29.77	24.0674	25.734	-50
16.5789	-79.5641	30.1228	24.6952	25.8914	-50
16.6023	-81.7733	28.4414	25.2229	25.5878	-50
16.6257	-82.5524	28.054	25.6146	25.7235	-50
16.6491	-81.8791	28.9695	25.8568	25.9369	-50
16.6725	-83.3421	27.5938	25.9441	25.8656	-50
16.6959	-85.5831	25.2849	25.8762	25.8518	-50
16.7193	-85.596	25.0613	25.6655	26.0387	-50
16.7427	-85.6558	24.6409	25.3049	25.5883	-50
16.7661	-85.121	24.7014	24.8307	25.7152	-50
16.7895	-86.2175	23.0686	24.2943	25.8935	-50
16.8129	-87.3874	21.2987	23.6943	25.6645	-50
16.8363	-88.068	19.9679	23.0442	25.8615	-50
16.8597	-86.4008	21.0084	22.4175	26.0466	-50
16.8831	-88.1063	18.7012	21.8157	25.8462	-50
16.9065	-89.2604	16.9877	21.2564	26.0934	-50
16.9299	-87.2857	18.4941	20.7881	26.1394	-50
16.9533	-86.7448	18.6603	20.4133	25.8177	-50
16.9767	-85.753	19.415	20.1763	25.9658	-50
17.0001	-86.1257	18.8916	20.0255	25.9323	-50
17.0235	-86.8992	18.1254	20.0328	26.1015	-50
17.0469	-86.095	19.0732	20.1765	26.2071	-50
17.0703	-86.2228	19.1436	20.3746	25.806	-50
17.0937	-86.309	19.4617	20.7789	26.0363	-50
17.1171	-86.8376	19.3893	21.2351	26.0545	-50
17.1405	-85.676	21.0619	21.7461	26.0044	-50
17.1639	-84.7097	22.7167	22.4346	26.0015	-50
17.1873	-85.3731	22.7943	23.1757	26.2498	-50
17.2107	-85.4072	23.5132	23.9286	25.893	-50
17.2341	-84.1557	25.5149	24.6788	26.1298	-50
17.2575	-82.4297	27.9885	25.4265	26.2136	-50
17.2809	-82.2615	28.847	26.1168	26.2803	-50
17.3043	-80.888	30.8512	26.7474	26.2997	-50
17.3277	-81.2029	31.078	27.2892	26.046	-50
17.3511	-82.3961	30.3174	27.7217	25.972	-50
17.3745	-82.2837	30.7416	28.0336	26.4589	-50
17.3979	-83.3223	29.8824	28.213	26.3202	-50
17.4213	-82.5242	30.7209	28.2534	26.1701	-50
17.4447	-82.4302	30.7131	28.1516	26.0429	-50
17.4681	-82.0135	30.8933	27.915	26.1988	-50
17.4915	-82.7024	29.8502	27.5609	26.4426	-50
17.5149	-85.2632	26.8086	27.0801	26.0147	-50
17.5383	-86.1263	25.3713	26.5059	26.4271	-50
17.5617	-86.9547	23.8789	25.8418	26.3105	-50
17.5851	-86.7947	23.3101	25.113	26.2032	-50
17.6085	-87.7154	21.6155	24.3391	26.2003	-50
17.6319	-88.2454	20.2966	23.5503	26.3747	-50
17.6553	-87.5547	20.1711	22.7341	26.4044	-50
17.6787	-86.5596	20.4092	21.977	26.5856	-50
17.7021	-86.7073	19.4805	21.196	26.4272	-50
17.7255	-86.1185	19.3276	20.4543	26.1238	-50
17.7489	-84.2032	20.5964	19.8079	26.2937	-50
17.7723	-85.1605	19.0466	19.2153	26.4392	-50
17.7957	-85.8968	17.8232	18.7283	26.1795	-50
17.8191	-85.9673	17.261	18.2366	26.4498	-50
17.8425	-87.2938	15.6338	17.9358	26.5136	-50
17.8659	-86.6451	16.0828	17.7361	26.6237	-50
17.8893	-86.3023	16.2686	17.5791	26.2934	-50
17.9127	-85.4544	17.0525	17.5151	26.433	-50
17.9361	-85.7349	16.8044	17.5476	26.6638	-50
17.9595	-86.3995	16.2236	17.6313	26.3793	-50
17.9829	-84.9581	17.8081	17.7744	26.4403	-50
18.0063	-84.7064	18.2229	17.9375	26.699	-50
18.0297	-84.8687	18.2314	18.1084	26.7402	-50
18.0531	-83.4656	19.7974	18.2712	26.8107	-50
18.0765	-83.0897	20.3135	18.4114	26.3891	-50
18.0999	-83.2149	20.2922	18.5154	26.8933	-50
18.1233	-83.0201	20.5395	18.5679	26.6028	-50
18.1467	-83.0992	20.4531	18.5605	26.5539	-50
18.1701	-82.8028	20.6709	18.4819	26.685	-50
18.1935	-83.136	20.1807	18.325	26.7039	-50
18.2169	-82.3548	20.7207	18.0837	26.8774	-50
18.2403	-82.2471	20.5041	17.7595	26.9974	-50
18.2637	-82.8399	19.5002	17.3484	26.7016	-50
18.2871	-83.2144	18.6411	16.8638	26.767	-50
18.3105	-84.5091	16.7891	16.3064	26.5544	-50
18.3339	-86.106	14.5793	15.6936	26.8494	-50
18.3573	-86.5491	13.4763	15.0337	26.9475	-50
18.3807	-86.4691	12.864	14.3413	26.9064	-50
18.4041	-87.5233	11.116	13.6475	26.6007	-50
18.4275	-88.4241	9.48413	12.9165	26.8682	-50
18.4509	-87.3821	9.82251	12.2129	26.9687	-50
18.4743	-86.025	10.5012	11.5344	26.8786	-50
18.4977	-85.9388	9.99829	10.9453	27.0758	-50
18.5211	-86.0953	9.31103	10.4146	27.1528	-50
18.5445	-86.9935	7.84717	9.84888	26.9064	-50
18.5679	-86.0774	8.3772	9.46289	27.1941	-50
18.5913	-86.2801	7.802	9.09033	27.0194	-50
18.6147	-84.8787	8.92114	8.8081	27.2045	-50
18.6381	-84.4722	9.19946	8.67993	27.1043	-50
18.6615	-83.0997	10.4929	8.60083	26.9697	-50
18.6849	-84.6903	8.95019	8.64868	27.0669	-50
18.7083	-85.3487	8.39112	8.74805	26.9755	-50
18.7317	-84.1722	9.77759	8.95801	27.1591	-50
18.7551	-84.4559	9.7771	9.24121	26.9226	-50
18.7785	-84.6065	9.97217	9.58692	27.0661	-50
18.8019	-85.6844	9.29443	9.98706	26.9756	-50
18.8253	-85.8257	9.59766	10.4316	27.1133	-50
18.8487	-84.9754	10.9221	10.9058	27.1574	-50
18.8721	-85.5206	10.8682	11.397	26.9309	-50
18.8955	-85.4712	11.4148	11.8943	26.9151	-50
18.9189	-83.764	13.6099	12.3821	27.3964	-50
18.9423	-82.6011	15.2368	12.8462	26.9666	-50
18.9657	-82.7703	15.4907	13.2693	27.2693	-50
18.9891	-82.6226	16.0144	13.6453	27.1195	-50
19.0125	-82.7662	16.1858	13.9602	27.2611	-50
19.0359	-84.0503	15.1499	14.2085	27.3747	-50
19.0593	-86.2645	13.1118	14.3845	27.1462	-50
19.0827	-86.0318	13.4416	14.4817	27.5192	-50
19.1061	-84.8401	14.6509	14.4993	27.5024	-50
19.1295	-87.2947	12.1352	14.4382	27.4214	-50
19.1529	-87.6429	11.6455	14.2966	27.3008	-50
19.1763	-85.9251	13.1462	14.0796	27.3586	-50
19.1997	-85.0704	13.7097	13.7883	27.4494	-50
19.2231	-84.8899	13.5288	13.427	27.3897	-50
19.2465	-84.5457	13.4414	12.9954	27.4699	-50
19.2699	-83.753	13.7561	12.5173	27.6146	-50
19.2933	-84.502	12.4805	11.9907	27.2363	-50
19.3167	-84.4095	12.0081	11.4258	27.3977	-50
19.3401	-84.6614	11.1614	10.8311	27.4136	-50
19.3635	-85.1563	10.0413	10.2058	27.6028	-50
19.3869	-85.7618	8.79541	9.56543	27.4801	-50
19.4103	-86.1788	7.73364	8.92065	27.2925	-50
19.4337	-85.0499	8.23242	8.29053	27.629	-50
19.4571	-84.8543	7.79932	7.66187	27.3867	-50
19.4805	-85.6514	6.38354	7.04321	27.4569	-50
19.5039	-85.5523	5.88672	6.44726	27.6279	-50
19.5273	-85.461	5.42456	5.8938	27.8073	-50
19.5507	-85.0352	5.3252	5.36866	27.5235	-50
19.5741	-83.8419	5.98364	4.83374	27.4307	-50
19.5975	-85.0477	4.3186	4.37451	27.6933	-50
19.6209	-85.9368	3.00488	3.94995	27.7457	-50
	--	--	--	27.6497	-50
	--	--	--	27.6338	-50
	--	--	--	27.4952	-50
	--	--	--	27.9183	-50
	--	--	--	27.6958	-50
	--	--	--	27.7844	-50
	--	--	--	27.8617	-50
	--	--	--	27.793	-50
	--	--	--	27.8666	-50
	--	--	--	27.9752	-50
	--	--	--	27.6733	-50
	--	--	--	27.814	-50
	--	--	--	28.0892	-50
	--	--	--	28.1191	-50
	--	--	--	28.2308	-50
	--	--	--	27.8282	-50
	--	--	--	27.9189	-50
	--	--	--	27.6151	-50
	--	--	--	27.6877	-50
	--	--	--	28.0956	-50
	--	--	--	28.4363	-50
	--	--	--	28.3447	-50
	--	--	--	28.2201	-50
	--	--	--	27.9604	-50
	--	--	--	28.1378	-50
	--	--	--	27.7405	-50
	--	--	--	28.283	-50
	--	--	--	28.0913	-50
	--	--	--	28.0026	-50
	--	--	--	28.2484	-50
	--	--	--	28.2117	-50
	--	--	--	28.0207	-50
	--	--	--	28.0961	-50
	--	--	--	28.367	-50
	--	--	--	28.4277	-50
	--	--	--	28.3763	-50
	--	--	--	27.8647	-50
	--	--	--	28.1418	-50
	--	--	--	27.8384	-50
	--	--	--	28.1055	-50
	--	--	--	28.2625	-50
	--	--	--	28.4733	-50
	--	--	--	28.1679	-50
	--	--	--	28.2157	-50
	--	--	--	28.0433	-50
	--	--	--	28.5056	-50
	--	--	--	28.2045	-50
	--	--	--	28.5873	-50
	--	--	--	28.2905	-50
	--	--	--	28.6647	-50
	--	--	--	28.2598	-50
	--	--	--	28.5358	-50
	--	--	--	28.4088	-50
	--	--	--	28.0367	-50
	--	--	--	28.704	-50
	--	--	--	28.0766	-50
	--	--	--	28.4685	-50
	--	--	--	27.9392	-50
	--	--	--	28.1795	-50
	--	--	--	28.1393	-50
	--	--	--	28.6514	-50
	--	--	--	28.0638	-50
	--	--	--	28.7042	-50
	--	--	--	28.6707	-50
	--	--	--	28.8197	-50
	--	--	--	28.7122	-50
	--	--	--	28.5335	-50
	--	--	--	28.6473	-50
	--	--	--	28.5841	-50
	--	--	--	28.6195	-50
	--	--	--	28.3026	-50
	--	--	--	28.6314	-50
	--	--	--	28.5959	-50
	--	--	--	28.5105	-50
	--	--	--	28.8966	-50
	--	--	--	28.576	-50
	--	--	--	28.5284	-50
	--	--	--	28.8677	-50
	--	--	--	28.7829	-50
	--	--	--	28.862	-50
	--	--	--	28.4877	-50
	--	--	--	28.7566	-50
	--	--	--	28.5573	-50
	--	--	--	28.4387	-50
	--	--	--	28.778	-50
	--	--	--	28.9302	-50
	--	--	--	28.771	-50
	--	--	--	28.9262	-50
	--	--	--	28.6584	-50
	--	--	--	28.764	-50
	--	--	--	29.0136	-50
	--	--	--	28.7486	-50
	--	--	--	28.9781	-50
	--	--	--	28.7364	-50
	--	--	--	28.7245	-50
	--	--	--	29.112	-50
	--	--	--	28.9077	-50
	--	--	--	29.1402	-50
	--	--	--	29.1458	-50
	--	--	--	29.0429	-50
	--	--	--	28.9963	-50
	--	--	--	28.8115	-50
	--	--	--	29.0194	-50
	--	--	--	28.7442	-50
	--	--	--	28.8705	-50
	--	--	--	28.9246	-50
	--	--	--	29.0546	-50
	--	--	--	29.018	-50
	--	--	--	29.1182	-50
	--	--	--	29.0256	-50
	--	--	--	29.1775	-50
	--	--	--	28.7345	-50
	--	--	--	29.0725	-50
	--	--	--	29.2175	-50
	--	--	--	29.3512	-50
	--	--	--	29.1593	-50
	--	--	--	28.8127	-50
	--	--	--	29.1504	-50
	--	--	--	29.1991	-50
	--	--	--	28.8529	-50
	--	--	--	29.1854	-50
	--	--	--	29.1227	-50
	--	--	--	29.4351	-50
	--	--	--	29.1927	-50
	--	--	--	29.394	-50
	--	--	--	28.9801	-50
	--	--	--	29.2277	-50
	--	--	--	29.0423	-50
	--	--	--	29.3389	-50
	--	--	--	28.9357	-50
	--	--	--	29.2149	-50
	--	--	--	29.2745	-50
	--	--	--	29.1713	-50
	--	--	--	29.5664	-50
	--	--	--	29.4011	-50
	--	--	--	29.3563	-50
	--	--	--	29.3506	-50
	--	--	--	29.0659	-50
	--	--	--	29.5856	-50
	--	--	--	29.2247	-50
	--	--	--	29.1855	-50
	--	--	--	29.6353	-50
	--	--	--	29.6812	-50
	--	--	--	29.3178	-50
	--	--	--	29.5636	-50
	--	--	--	29.4783	-50
	--	--	--	29.5303	-50
	--	--	--	29.7352	-50
	--	--	--	29.852	-50
	--	--	--	29.4332	-50
	--	--	--	29.468	-50
	--	--	--	29.5342	-50
	--	--	--	29.6471	-50
	--	--	--	29.507	-50
	--	--	--	29.6344	-50
	--	--	--	29.7146	-50
	--	--	--	29.661	-50
	--	--	--	29.5133	-50
	--	--	--	29.7549	-50
	--	--	--	29.6913	-50
	--	--	--	29.6153	-50
	--	--	--	29.9731	-50
	--	--	--	29.6609	-50
	--	--	--	29.6125	-50
	--	--	--	29.8715	-50
	--	--	--	30.0006	-50
	--	--	--	29.9895	-50
	--	--	--	29.7946	-50
	--	--	--	29.7874	-50
	--	--	--	29.8331	-50
	--	--	--	29.8031	-50
	--	--	--	29.5573	-50
	--	--	--	29.7403	-50
	--	--	--	29.738	-50
	--	--	--	29.9475	-50
	--	--	--	29.5688	-50
	--	--	--	29.8947	-50
	--	--	--	29.9549	-50
	--	--	--	29.6671	-50
	--	--	--	29.8653	-50
	--	--	--	30.0191	-50
	--	--	--	29.6057	-50
	--	--	--	30.0162	-50
	--	--	--	29.9567	-50
	--	--	--	30.0759	-50
	--	--	--	30.2062	-50
	--	--	--	30.1447	-50
	--	--	--	30.0703	-50
	--	--	--	29.7496	-50
	--	--	--	30.058	-50
	--	--	--	30.1544	-50
	--	--	--	29.7991	-50
	--	--	--	30.1397	-50
	--	--	--	30.2878	-50
	--	--	--	30.0412	-50
	--	--	--	29.9815	-50
	--	--	--	29.8015	-50
	--	--	--	29.843	-50
	--	--	--	30.1658	-50
	--	--	--	30.198	-50
	--	--	--	30.1029	-50
	--	--	--	30.0573	-50
	--	--	--	29.9853	-50
	--	--	--	30.2546	-50
	--	--	--	30.2677	-50
	--	--	--	30.4067	-50
	--	--	--	30.3442	-50
	--	--	--	30.1641	-50
	--	--	--	30.0788	-50
	--	--	--	30.132	-50
	--	--	--	30.2488	-50
	--	--	--	30.5131	-50
	--	--	--	30.2282	-50
	--	--	--	30.2802	-50
	--	--	--	30.1381	-50
	--	--	--	30.3208	-50
	--	--	--	30.3771	-50
	--	--	--	30.1324	-50
	--	--	--	30.3955	-50
	--	--	--	30.6027	-50
	--	--	--	30.4043	-50
	--	--	--	30.4755	-50
	--	--	--	30.48	-50
	--	--	--	30.6943	-50
	--	--	--	30.6665	-50
	--	--	--	30.5651	-50
	--	--	--	30.302	-50
	--	--	--	30.7035	-50
	--	--	--	30.5882	-50
	--	--	--	30.3641	-50
	--	--	--	30.2485	-50
	--	--	--	30.6722	-50
	--	--	--	30.5079	-50
	--	--	--	30.287	-50
	--	--	--	30.7907	-50
	--	--	--	30.5737	-50
	--	--	--	30.8284	-50
	--	--	--	30.4087	-50
	--	--	--	30.7984	-50
	--	--	--	30.6011	-50
	--	--	--	30.383	-50
	--	--	--	30.6743	-50
	--	--	--	30.4782	-50
	--	--	--	30.6758	-50
	--	--	--	30.8453	-50
	--	--	--	30.8848	-50
	--	--	--	30.4182	-50
	--	--	--	30.6234	-50
	--	--	--	30.7796	-50
	--	--	--	30.5001	-50
	--	--	--	30.6998	-50
	--	--	--	30.6736	-50
	--	--	--	30.6606	-50
	--	--	--	30.4908	-50
	--	--	--	30.9949	-50
	--	--	--	30.7805	-50
	--	--	--	30.8667	-50
	--	--	--	30.4684	-50
	--	--	--	31.0058	-50
	--	--	--	30.924	-50
	--	--	--	30.866	-50
	--	--	--	30.9892	-50
	--	--	--	30.8076	-50
	--	--	--	30.6054	-50
	--	--	--	30.9471	-50
	--	--	--	30.6616	-50
	--	--	--	30.6854	-50
	--	--	--	30.7413	-50
	--	--	--	31.0401	-50
	--	--	--	30.974	-50
	--	--	--	30.802	-50
	--	--	--	31.1323	-50
	--	--	--	31.1454	-50
	--	--	--	31.0935	-50
	--	--	--	30.8427	-50
	--	--	--	31.0464	-50
	--	--	--	30.8945	-50
	--	--	--	30.6913	-50
	--	--	--	31.0356	-50
	--	--	--	30.9858	-50
	--	--	--	30.7185	-50
	--	--	--	31.0744	-50
	--	--	--	30.7463	-50
	--	--	--	31.3606	-50
	--	--	--	31.3159	-50
	--	--	--	31.387	-50
	--	--	--	31.1425	-50
	--	--	--	31.0977	-50
	--	--	--	31.3534	-50
	--	--	--	31.2065	-50
	--	--	--	31.4267	-50
	--	--	--	31.2833	-50
	--	--	--	31.2408	-50
	--	--	--	31.0025	-50
	--	--	--	31.135	-50
	--	--	--	31.0909	-50
	--	--	--	31.2338	-50
	--	--	--	31.3901	-50
	--	--	--	31.008	-50
	--	--	--	31.151	-50
	--	--	--	31.4629	-50
	--	--	--	30.9675	-50
	--	--	--	31.3654	-50
	--	--	--	31.4593	-50
	--	--	--	31.5844	-50
	--	--	--	31.2124	-50
	--	--	--	31.5343	-50
	--	--	--	31.2834	-50
	--	--	--	31.3641	-50
	--	--	--	31.5872	-50
	--	--	--	31.4421	-50
	--	--	--	31.0505	-50
	--	--	--	31.6104	-50
	--	--	--	31.2797	-50
	--	--	--	31.3967	-50
	--	--	--	31.6629	-50
	--	--	--	31.1959	-50
	--	--	--	31.5457	-50
	--	--	--	31.2816	-50
	--	--	--	31.7904	-50
	--	--	--	31.4184	-50
	--	--	--	31.643	-50
	--	--	--	31.6923	-50
	--	--	--	31.5259	-50
	--	--	--	31.46	-50
	--	--	--	31.4931	-50
	--	--	--	31.7468	-50
	--	--	--	31.8221	-50
	--	--	--	31.8023	-50
	--	--	--	31.3528	-50
	--	--	--	31.7431	-50
	--	--	--	31.6673	-50
	--	--	--	31.6269	-50
	--	--	--	32.0051	-50
	--	--	--	31.5669	-50
	--	--	--	31.7159	-50
	--	--	--	31.4843	-50
	--	--	--	31.6185	-50
	--	--	--	32.042	-50
	--	--	--	31.7917	-50
	--	--	--	32.0581	-50
	--	--	--	31.7894	-50
	--	--	--	31.8402	-50
	--	--	--	31.7361	-50
	--	--	--	31.8831	-50
	--	--	--	31.6112	-50
	--	--	--	31.939	-50
	--	--	--	32.0536	-50
	--	--	--	31.4875	-50
	--	--	--	31.8559	-50
	--	--	--	31.853	-50
	--	--	--	31.763	-50
	--	--	--	31.8219	-50
	--	--	--	32.0626	-50
	--	--	--	31.5398	-50
	--	--	--	31.7361	-50
	--	--	--	31.567	-50
	--	--	--	32.0058	-50
	--	--	--	31.8744	-50
	--	--	--	31.6237	-50
	--	--	--	32.1826	-50
	--	--	--	31.9505	-50
	--	--	--	31.9196	-50
	--	--	--	31.9647	-50
	--	--	--	32.2711	-50
	--	--	--	32.1041	-50
	--	--	--	32.0258	-50
	--	--	--	32.0802	-50
	--	--	--	32.0358	-50
	--	--	--	31.8928	-50
	--	--	--	32.1603	-50
	--	--	--	32.3192	-50
	--	--	--	31.8172	-50
	--	--	--	31.9717	-50
	--	--	--	32.1075	-50
	--	--	--	31.9961	-50
	--	--	--	31.7881	-50
	--	--	--	31.9621	-50
	--	--	--	32.1771	-50
	--	--	--	31.9623	-50
	--	--	--	31.783	-50
	--	--	--	32.3106	-50
	--	--	--	32.2104	-50
	--	--	--	32.081	-50
	--	--	--	32.2289	-50
	--	--	--	32.3887	-50
	--	--	--	31.8641	-50
	--	--	--	32.3374	-50
	--	--	--	31.9893	-50
	--	--	--	32.175	-50
	--	--	--	32.3747	-50
	--	--	--	32.0451	-50
	--	--	--	32.558	-50
	--	--	--	32.1249	-50
	--	--	--	32.38	-50
	--	--	--	32.0007	-50
	--	--	--	32.2214	-50
	--	--	--	32.3989	-50
	--	--	--	32.4433	-50
	--	--	--	32.4749	-50
	--	--	--	32.2462	-50
	--	--	--	32.3681	-50
	--	--	--	32.1608	-50
	--	--	--	32.6184	-50
	--	--	--	32.224	-50
	--	--	--	32.7411	-50
	--	--	--	32.1972	-50
	--	--	--	32.4671	-50
	--	--	--	32.27	-50
	--	--	--	32.3125	-50
	--	--	--	32.5909	-50
	--	--	--	32.6462	-50
	--	--	--	32.8336	-50
	--	--	--	32.7587	-50
	--	--	--	32.8201	-50
	--	--	--	32.8493	-50
	--	--	--	32.3901	-50
	--	--	--	32.2668	-50
	--	--	--	32.6104	-50
	--	--	--	32.7868	-50
	--	--	--	32.2913	-50
	--	--	--	32.7234	-50
	--	--	--	32.658	-50
	--	--	--	32.804	-50
	--	--	--	32.4434	-50
	--	--	--	32.3902	-50
	--	--	--	32.5606	-50
	--	--	--	32.6414	-50
	--	--	--	32.6697	-50
	--	--	--	32.5801	-50
	--	--	--	32.689	-50
	--	--	--	32.6252	-50
	--	--	--	32.9357	-50
	--	--	--	32.4245	-50
	--	--	--	32.4532	-50
	--	--	--	32.7856	-50
	--	--	--	32.7788	-50
	--	--	--	32.4988	-50
	--	--	--	32.7893	-50
	--	--	--	33.0579	-50
	--	--	--	32.5805	-50
	--	--	--	32.8259	-50
	--	--	--	32.7878	-50
	--	--	--	33.1049	-50
	--	--	--	32.7154	-50
	--	--	--	32.8977	-50
	--	--	--	32.9986	-50
	--	--	--	33.079	-50
	--	--	--	32.9001	-50
	--	--	--	32.7238	-50
	--	--	--	32.9191	-50
	--	--	--	32.9557	-50
	--	--	--	32.9153	-50
	--	--	--	33.1136	-50
	--	--	--	33.0643	-50
	--	--	--	33.185	-50
	--	--	--	32.9067	-50
	--	--	--	32.9029	-50
	--	--	--	33.0454	-50
	--	--	--	33.0843	-50
	--	--	--	33.2154	-50
	--	--	--	33.0511	-50
	--	--	--	33.2404	-50
	--	--	--	32.782	-50
	--	--	--	32.9517	-50
	--	--	--	32.8142	-50
	--	--	--	33.2831	-50
	--	--	--	32.9763	-50
	--	--	--	33.0011	-50
	--	--	--	33.1084	-50
	--	--	--	33.0723	-50
	--	--	--	33.1387	-50
	--	--	--	32.9236	-50
	--	--	--	32.8806	-50
	--	--	--	33.1804	-50
	--	--	--	33.0753	-50
	--	--	--	33.0759	-50
	--	--	--	33.3091	-50
	--	--	--	33.0735	-50
	--	--	--	33.4427	-50
	--	--	--	33.4281	-50
	--	--	--	33.2389	-50
	--	--	--	33.3861	-50
	--	--	--	32.8677	-50
	--	--	--	33.0532	-50
	--	--	--	32.8939	-50
	--	--	--	33.1491	-50
	--	--	--	33.2495	-50
	--	--	--	33.2928	-50
	--	--	--	33.518	-50
	--	--	--	33.2807	-50
	--	--	--	33.3097	-50
	--	--	--	33.2384	-50
	--	--	--	33.1077	-50
	--	--	--	33.5027	-50
	--	--	--	33.2871	-50
	--	--	--	33.3182	-50
	--	--	--	33.5512	-50
	--	--	--	33.059	-50
	--	--	--	33.3525	-50
	--	--	--	33.5954	-50
	--	--	--	33.4181	-50
	--	--	--	33.1489	-50
	--	--	--	33.2621	-50
	--	--	--	33.1352	-50
	--	--	--	33.4497	-50
	--	--	--	33.1743	-50
	--	--	--	33.0536	-50
	--	--	--	33.4784	-50
	--	--	--	33.5628	-50
	--	--	--	33.2752	-50
	--	--	--	33.5119	-50
	--	--	--	33.2584	-50
	--	--	--	33.1022	-50
	--	--	--	33.2702	-50
	--	--	--	33.6868	-50
	--	--	--	33.1804	-50
	--	--	--	33.4824	-50
	--	--	--	33.2361	-50
	--	--	--	33.6238	-50
	--	--	--	33.265	-50
	--	--	--	33.7219	-50
	--	--	--	33.4804	-50
	--	--	--	33.7157	-50
	--	--	--	33.4206	-50
	--	--	--	33.2892	-50
	--	--	--	33.6163	-50
	--	--	--	33.6172	-50
	--	--	--	33.7589	-50
	--	--	--	33.8745	-50
	--	--	--	33.7394	-50
	--	--	--	33.6475	-50
	--	--	--	33.6916	-50
	--	--	--	33.2844	-50
	--	--	--	33.6006	-50
	--	--	--	33.8347	-50
	--	--	--	33.6765	-50
	--	--	--	33.7399	-50
	--	--	--	33.6473	-50
	--	--	--	33.8915	-50
	--	--	--	33.5273	-50
	--	--	--	33.8094	-50
	--	--	--	33.5724	-50
	--	--	--	33.731	-50
	--	--	--	33.9087	-50
	--	--	--	33.9071	-50
	--	--	--	33.7039	-50
	--	--	--	33.7041	-50
	--	--	--	33.7625	-50
	--	--	--	33.9973	-50
	--	--	--	33.8232	-50
	--	--	--	33.5222	-50
	--	--	--	33.9289	-50
	--	--	--	33.8216	-50
	--	--	--	34.1166	-50
	--	--	--	33.8576	-50
	--	--	--	33.8308	-50
	--	--	--	33.6546	-50
	--	--	--	34.1318	-50
	--	--	--	33.7484	-50
	--	--	--	33.9388	-50
	--	--	--	33.6218	-50
	--	--	--	33.719	-50
	--	--	--	33.9126	-50
	--	--	--	34.2345	-50
	--	--	--	33.8302	-50
	--	--	--	34.0361	-50
	--	--	--	33.8864	-50
	--	--	--	34.3875	-50
	--	--	--	34.1637	-50
	--	--	--	33.5927	-50
	--	--	--	33.968	-50
	--	--	--	33.8218	-50
	--	--	--	33.5414	-50
	--	--	--	34.3367	-50
	--	--	--	34.0311	-50
	--	--	--	33.5579	-50
	--	--	--	34.2054	-50
	--	--	--	33.8528	-50
	--	--	--	34.0668	-50
	--	--	--	33.5751	-50
	--	--	--	34.4997	-50
	--	--	--	34.2938	-50
	--	--	--	34.2955	-50
	--	--	--	34.3443	-50
	--	--	--	34.5466	-50
	--	--	--	34.055	-50
	--	--	--	34.4064	-50
	--	--	--	34.0751	-50
	--	--	--	34.1448	-50
	--	--	--	33.7213	-50
	--	--	--	34.249	-50
	--	--	--	34.0334	-50
	--	--	--	34.0179	-50
	--	--	--	34.1816	-50
	--	--	--	34.3334	-50
	--	--	--	34.4977	-50
	--	--	--	34.3119	-50
	--	--	--	34.02	-50
	--	--	--	34.5422	-50
	--	--	--	34.1094	-50
	--	--	--	34.5129	-50
	--	--	--	33.8664	-50
	--	--	--	34.7505	-50
	--	--	--	34.379	-50
	--	--	--	34.1786	-50
	--	--	--	34.0631	-50
	--	--	--	33.9858	-50
	--	--	--	34.3931	-50
	--	--	--	34.3635	-50
	--	--	--	34.2189	-50
	--	--	--	33.9815	-50
	--	--	--	33.9637	-50
	--	--	--	34.6207	-50
	--	--	--	34.4061	-50
	--	--	--	34.2884	-50
	--	--	--	34.4048	-50
	--	--	--	33.7811	-50
	--	--	--	34.1838	-50
	--	--	--	34.3297	-50
	--	--	--	34.0579	-50
	--	--	--	34.7787	-50
	--	--	--	34.7156	-50
	--	--	--	34.2834	-50
	--	--	--	34.2852	-50
	--	--	--	34.5771	-50
	--	--	--	34.426	-50
	--	--	--	34.5452	-50
	--	--	--	34.6644	-50
	--	--	--	34.8536	-50
	--	--	--	34.4461	-50
	--	--	--	34.686	-50
	--	--	--	34.3294	-50
	--	--	--	34.2721	-50
	--	--	--	34.7056	-50
	--	--	--	34.6339	-50
	--	--	--	34.822	-50
	--	--	--	34.998	-50
	--	--	--	34.9907	-50
	--	--	--	35.0039	-50
	--	--	--	34.3023	-50
	--	--	--	34.6911	-50
	--	--	--	34.3184	-50
	--	--	--	34.3528	-50
	--	--	--	34.5997	-50
	--	--	--	34.7064	-50
	--	--	--	34.7839	-50
	--	--	--	34.7382	-50
	--	--	--	34.4798	-50
	--	--	--	34.7832	-50
	--	--	--	34.5141	-50
	--	--	--	34.6611	-50
	--	--	--	34.5059	-50
	--	--	--	34.7308	-50
	--	--	--	34.6225	-50
	--	--	--	34.9302	-50
	--	--	--	34.5356	-50
	--	--	--	34.8561	-50
	--	--	--	34.5996	-50
	--	--	--	34.9762	-50
	--	--	--	34.8804	-50
	--	--	--	34.8011	-50
	--	--	--	35.1086	-50
	--	--	--	34.7338	-50
	--	--	--	35.2191	-50
	--	--	--	34.7878	-50
	--	--	--	34.7923	-50
	--	--	--	34.5373	-50
	--	--	--	35.2368	-50
	--	--	--	34.8861	-50
	--	--	--	34.9456	-50
	--	--	--	35.0853	-50
	--	--	--	34.6956	-50
	--	--	--	34.5854	-50
	--	--	--	34.9321	-50
	--	--	--	35.0882	-50
	--	--	--	34.6506	-50
	--	--	--	34.9708	-50
	--	--	--	35.0399	-50
	--	--	--	34.6757	-50
	--	--	--	35.1389	-50
	--	--	--	35.0847	-50
	--	--	--	35.2424	-50
	--	--	--	34.9646	-50
	--	--	--	35.2441	-50
	--	--	--	34.7978	-50
	--	--	--	34.8112	-50
	--	--	--	35.0898	-50
	--	--	--	34.9708	-50
	--	--	--	34.906	-50
	--	--	--	35.0018	-50
	--	--	--	35.42	-50
	--	--	--	35.1332	-50
	--	--	--	35.2688	-50
	--	--	--	35.1144	-50
	--	--	--	35.2404	-50
	--	--	--	35.2641	-50
	--	--	--	35.2685	-50
	--	--	--	35.0097	-50
	--	--	--	35.0398	-50
	--	--	--	35.188	-50
	--	--	--	34.8745	-50
	--	--	--	35.233	-50
	--	--	--	35.4447	-50
	--	--	--	35.1822	-50
	--	--	--	34.8693	-50
	--	--	--	35.0354	-50
	--	--	--	35.4734	-50
	--	--	--	35.4333	-50
	--	--	--	34.9492	-50
	--	--	--	35.3183	-50
	--	--	--	35.497	-50
	--	--	--	35.0781	-50
	--	--	--	35.4886	-50
	--	--	--	35.4155	-50
	--	--	--	35.5478	-50
	--	--	--	35.2218	-50
	--	--	--	35.6634	-50
	--	--	--	35.2712	-50
	--	--	--	35.3165	-50
	--	--	--	35.0052	-50
	--	--	--	35.019	-50
	--	--	--	35.6926	-50
	--	--	--	35.4837	-50
	--	--	--	35.1576	-50
	--	--	--	35.252	-50
	--	--	--	35.7316	-50
	--	--	--	35.7374	-50
	--	--	--	35.5619	-50
	--	--	--	35.2393	-50
	--	--	--	35.6742	-50
	--	--	--	35.0982	-50
	--	--	--	35.1161	-50
	--	--	--	35.513	-50
	--	--	--	35.4435	-50
	--	--	--	35.6505	-50
	--	--	--	35.6457	-50
	--	--	--	35.3664	-50
	--	--	--	35.5464	-50
	--	--	--	35.4678	-50
	--	--	--	35.5058	-50
	--	--	--	35.7447	-50
	--	--	--	35.2776	-50
	--	--	--	35.6638	-50
	--	--	--	35.5497	-50
	--	--	--	35.3257	-50
	--	--	--	35.3668	-50
	--	--	--	35.5952	-50
	--	--	--	35.8448	-50
	--	--	--	35.2988	-50
	--	--	--	35.6182	-50
	--	--	--	35.8594	-50
	--	--	--	35.5679	-50
	--	--	--	35.5231	-50
	--	--	--	35.5105	-50
	--	--	--	35.9487	-50
	--	--	--	35.8311	-50
	--	--	--	35.3433	-50
	--	--	--	35.9661	-50
	--	--	--	35.7522	-50
	--	--	--	35.8633	-50
	--	--	--	35.5922	-50
	--	--	--	35.6455	-50
	--	--	--	35.6392	-50
	--	--	--	35.5251	-50
	--	--	--	35.6868	-50
	--	--	--	35.836	-50
	--	--	--	35.812	-50
	--	--	--	35.4663	-50
	--	--	--	35.7619	-50
	--	--	--	35.6988	-50
	--	--	--	35.5202	-50
	--	--	--	35.5482	-50
	--	--	--	35.7339	-50
	--	--	--	36.0525	-50
	--	--	--	35.805	-50
	--	--	--	35.8301	-50
	--	--	--	35.862	-50
	--	--	--	35.8794	-50
	--	--	--	35.9133	-50
	--	--	--	36.0962	-50
	--	--	--	36.0214	-50
	--	--	--	35.9042	-50
	--	--	--	36.1248	-50
	--	--	--	35.8644	-50
	--	--	--	35.7534	-50
	--	--	--	35.6862	-50
	--	--	--	36.0962	-50
	--	--	--	35.9673	-50
	--	--	--	35.5385	-50
	--	--	--	35.5542	-50
	--	--	--	35.826	-50
	--	--	--	36.1176	-50
	--	--	--	35.935	-50
	--	--	--	35.8105	-50
	--	--	--	35.9349	-50
	--	--	--	35.8941	-50
	--	--	--	35.7971	-50
	--	--	--	35.9654	-50
	--	--	--	36.2124	-50
	--	--	--	36.0416	-50
	--	--	--	36.2136	-50
	--	--	--	36.1477	-50
	--	--	--	36.324	-50
	--	--	--	36.1028	-50
	--	--	--	36.0802	-50
	--	--	--	35.7259	-50
	--	--	--	35.8962	-50
	--	--	--	36.3854	-50
	--	--	--	36.3642	-50
	--	--	--	35.8573	-50
	--	--	--	35.7387	-50
	--	--	--	36.3209	-50
	--	--	--	35.9571	-50
	--	--	--	36.1685	-50
	--	--	--	36.2037	-50
	--	--	--	36.4141	-50
	--	--	--	35.9812	-50
	--	--	--	35.7664	-50
	--	--	--	35.8131	-50
	--	--	--	36.1406	-50
	--	--	--	35.8476	-50
	--	--	--	36.2809	-50
	--	--	--	36.3726	-50
	--	--	--	35.9861	-50
	--	--	--	36.4794	-50
	--	--	--	36.3521	-50
	--	--	--	36.4508	-50
	--	--	--	36.2075	-50
	--	--	--	36.4313	-50
	--	--	--	36.0605	-50
	--	--	--	36.3429	-50
	--	--	--	36.0886	-50
	--	--	--	36.5514	-50
	--	--	--	35.9675	-50
	--	--	--	36.3326	-50
	--	--	--	36.1605	-50
	--	--	--	36.0486	-50
	--	--	--	36.3606	-50
	--	--	--	36.4489	-50
	--	--	--	36.5211	-50
	--	--	--	36.4727	-50
	--	--	--	36.3084	-50
	--	--	--	36.2698	-50
	--	--	--	36.1067	-50
	--	--	--	36.5899	-50
	--	--	--	36.4084	-50
	--	--	--	36.2881	-50
	--	--	--	36.4588	-50
	--	--	--	36.2178	-50
	--	--	--	36.3383	-50
	--	--	--	36.3003	-50
	--	--	--	36.7328	-50
	--	--	--	36.5641	-50
	--	--	--	36.6247	-50
	--	--	--	36.3684	-50
	--	--	--	36.5219	-50
	--	--	--	36.4738	-50
	--	--	--	36.1565	-50
	--	--	--	36.2339	-50
	--	--	--	36.7009	-50
	--	--	--	36.7515	-50
	--	--	--	36.9262	-50
	--	--	--	36.9318	-50
	--	--	--	36.4772	-50
	--	--	--	36.6748	-50
	--	--	--	36.5247	-50
	--	--	--	36.638	-50
	--	--	--	36.802	-50
	--	--	--	36.7738	-50
	--	--	--	36.6267	-50
	--	--	--	36.3108	-50
	--	--	--	36.9561	-50
	--	--	--	36.8931	-50
	--	--	--	36.485	-50
	--	--	--	37.0348	-50
	--	--	--	36.8995	-50
	--	--	--	36.8173	-50
	--	--	--	36.627	-50
	--	--	--	36.9395	-50
	--	--	--	36.6936	-50
	--	--	--	37.0744	-50
	--	--	--	36.781	-50
	--	--	--	36.3831	-50
	--	--	--	36.8963	-50
	--	--	--	36.6574	-50
	--	--	--	36.3891	-50
	--	--	--	36.3957	-50
	--	--	--	37.1373	-50
	--	--	--	36.9874	-50
	--	--	--	37.1542	-50
	--	--	--	36.7843	-50
	--	--	--	36.7932	-50
	--	--	--	37.1189	-50
	--	--	--	36.933	-50
	--	--	--	36.8593	-50
	--	--	--	37.0544	-50
	--	--	--	36.8511	-50
	--	--	--	37.1909	-50
	--	--	--	37.0766	-50
	--	--	--	36.7026	-50
	--	--	--	36.9975	-50
	--	--	--	36.9075	-50
	--	--	--	36.8942	-50
	--	--	--	36.9869	-50
	--	--	--	36.7479	-50
	--	--	--	36.9963	-50
	--	--	--	36.9681	-50
	--	--	--	37.2415	-50
	--	--	--	37.2181	-50
	--	--	--	36.783	-50
