# Supplementary material for: Fluorescence-based monitoring of the pressure-induced aggregation microenvironment evolution for an AIEgen under multiple excitation channels
Source: Nat Commun. 2022 Sep 6;13:5234. doi: 10.1038/s41467-022-32968-9 (PMC9448794; doi:10.1038/s41467-022-32968-9)
Supplement: Supplementary file 2 — Source Data [file 41467_2022_32968_MOESM2_ESM.zip › Source Data/Supplementary Information/Supplementary Figure 5.xls]

## Sheet: Sheet1
	0 GPa		6.6 GPa		11.5 GPa		19.5 GPa
180.007	0	180.007	0	180.007	0	180.007	0
180.01	0	180.01	0	180.01	0	180.01	0
180.013	0	180.013	0	180.013	0	180.013	0
180.016	0	180.016	0	180.016	0	180.016	0
180.019	0	180.019	0	180.019	0	180.019	0
180.023	0	180.023	0	180.023	0	180.023	0
180.026	0	180.026	0	180.026	0	180.026	0
180.029	0	180.029	0	180.029	0	180.029	0
180.032	0	180.032	0	180.032	0	180.032	0
180.035	0	180.035	0	180.035	0	180.035	0
180.038	0	180.038	0	180.038	0	180.038	0
180.041	0	180.041	0	180.041	0	180.041	0
180.044	0	180.044	0	180.044	0	180.044	0
180.047	0	180.047	0	180.047	0	180.047	0
180.05	0	180.05	0	180.05	0	180.05	0
180.053	0	180.053	0	180.053	0	180.053	0
180.056	0	180.056	0	180.056	0	180.056	0
180.059	0	180.059	0	180.059	0	180.059	0
180.062	0	180.062	0	180.062	0	180.062	0
180.065	0	180.065	0	180.065	0	180.065	0
180.068	0	180.068	0	180.068	0	180.068	0
180.071	0	180.071	0	180.071	0	180.071	0
180.074	0	180.074	0	180.074	0	180.074	0
180.077	0	180.077	0	180.077	0	180.077	0
180.08	0	180.08	0	180.08	0	180.08	0
180.083	0	180.083	0	180.083	0	180.083	0
180.086	0	180.086	0	180.086	0	180.086	0
180.089	0	180.089	0	180.089	0	180.089	0
180.092	0	180.092	0	180.092	0	180.092	0
180.095	0	180.095	0	180.095	0	180.095	0
180.098	0	180.098	0	180.098	0	180.098	0
180.102	0	180.102	0	180.102	0	180.102	0
180.105	0	180.105	0	180.105	0	180.105	0
180.108	0	180.108	0	180.108	0	180.108	0
180.111	0	180.111	0	180.111	0	180.111	0
180.114	0	180.114	0	180.114	0	180.114	0
180.117	0	180.117	0	180.117	0	180.117	0
180.12	0	180.12	0	180.12	0	180.12	0
180.123	0	180.123	0	180.123	0	180.123	0
180.126	0	180.126	0	180.126	0	180.126	0
180.129	0	180.129	0	180.129	0	180.129	0
180.132	0	180.132	0	180.132	0	180.132	0
180.135	0	180.135	0	180.135	0	180.135	0
180.138	0	180.138	0	180.138	0	180.138	0
180.141	0	180.141	0	180.141	0	180.141	0
180.144	0	180.144	0	180.144	0	180.144	0
180.147	0	180.147	0	180.147	0	180.147	0
180.15	0	180.15	0	180.15	0	180.15	0
180.153	0	180.153	0	180.153	0	180.153	0
180.156	0	180.156	0	180.156	0	180.156	0
180.159	0	180.159	0	180.159	0	180.159	0
180.162	0	180.162	0	180.162	0	180.162	0
180.165	0	180.165	0	180.165	0	180.165	0
180.168	0	180.168	0	180.168	0	180.168	0
180.171	0	180.171	0	180.171	0	180.171	0
180.174	0	180.174	0	180.174	0	180.174	0
180.178	0	180.178	0	180.178	0	180.178	0
180.181	0	180.181	0	180.181	0	180.181	0
180.184	0	180.184	0	180.184	0	180.184	0
180.187	0	180.187	0	180.187	0	180.187	0
180.19	0	180.19	0	180.19	0	180.19	0
180.193	0	180.193	0	180.193	0	180.193	0
180.196	0	180.196	0	180.196	0	180.196	0
180.199	0	180.199	0	180.199	0	180.199	0
180.202	0	180.202	0	180.202	0	180.202	0
180.205	0	180.205	0	180.205	0	180.205	0
180.208	0	180.208	0	180.208	0	180.208	0
180.211	0	180.211	0	180.211	0	180.211	0
180.214	0	180.214	0	180.214	0	180.214	0
180.217	0	180.217	0	180.217	0	180.217	0
180.22	0	180.22	0	180.22	0	180.22	0
180.223	0	180.223	0	180.223	0	180.223	0
180.226	0	180.226	0	180.226	0	180.226	0
180.229	0	180.229	0	180.229	0	180.229	0
180.232	0	180.232	0	180.232	0	180.232	0
180.235	0	180.235	0	180.235	0	180.235	0
180.238	0	180.238	0	180.238	0	180.238	0
180.241	0	180.241	0	180.241	0	180.241	0
180.244	0	180.244	0	180.244	0	180.244	0
180.247	0	180.247	0	180.247	0	180.247	0
180.25	0	180.25	0	180.25	0	180.25	0
180.254	0	180.254	0	180.254	0	180.254	0
180.257	0	180.257	0	180.257	0	180.257	0
180.26	0	180.26	0	180.26	0	180.26	0
180.263	0	180.263	0	180.263	0	180.263	0
180.266	0	180.266	0	180.266	0	180.266	0
180.269	0	180.269	0	180.269	0	180.269	0
180.272	0	180.272	0	180.272	0	180.272	0
180.275	0	180.275	0	180.275	0	180.275	0
180.278	0	180.278	0	180.278	0	180.278	0
180.281	0	180.281	0	180.281	0	180.281	0
180.284	0	180.284	0	180.284	0	180.284	0
180.287	0	180.287	0	180.287	0	180.287	0
180.29	0	180.29	0	180.29	0	180.29	0
180.293	0	180.293	0	180.293	0	180.293	0
180.296	0	180.296	0	180.296	0	180.296	0
180.299	0	180.299	0	180.299	0	180.299	0
180.302	0	180.302	0	180.302	0	180.302	0
180.305	0	180.305	0	180.305	0	180.305	0
180.308	0	180.308	0	180.308	0	180.308	0
180.311	0	180.311	0	180.311	0	180.311	0
180.314	0	180.314	0	180.314	0	180.314	0
180.317	0	180.317	0	180.317	0	180.317	0
180.32	0	180.32	0	180.32	0	180.32	0
180.323	0	180.323	0	180.323	0	180.323	0
180.326	0	180.326	0	180.326	0	180.326	0
180.33	0	180.33	0	180.33	0	180.33	0
180.333	0	180.333	0	180.333	0	180.333	0
180.336	0	180.336	0	180.336	0	180.336	0
180.339	0	180.339	0	180.339	0	180.339	0
180.342	0	180.342	0	180.342	0	180.342	0
180.345	0	180.345	0	180.345	0	180.345	0
180.348	0	180.348	0	180.348	0	180.348	0
180.351	0	180.351	0	180.351	0	180.351	0
180.354	0	180.354	0	180.354	0	180.354	0
180.357	0	180.357	0	180.357	0	180.357	0
180.36	0	180.36	0	180.36	0	180.36	0
180.363	0	180.363	0	180.363	0	180.363	0
180.366	0	180.366	0	180.366	0	180.366	0
180.369	0	180.369	0	180.369	0	180.369	0
180.372	0	180.372	0	180.372	0	180.372	0
180.375	0	180.375	0	180.375	0	180.375	0
180.378	0	180.378	0	180.378	0	180.378	0
180.381	0	180.381	0	180.381	0	180.381	0
180.384	0	180.384	0	180.384	0	180.384	0
180.387	0	180.387	0	180.387	0	180.387	0
180.39	0	180.39	0	180.39	0	180.39	0
180.393	0	180.393	0	180.393	0	180.393	0
180.396	0	180.396	0	180.396	0	180.396	0
180.399	0	180.399	0	180.399	0	180.399	0
180.403	0	180.403	0	180.403	0	180.403	0
180.406	0	180.406	0	180.406	0	180.406	0
180.409	0	180.409	0	180.409	0	180.409	0
180.412	0	180.412	0	180.412	0	180.412	0
180.415	0	180.415	0	180.415	0	180.415	0
180.418	0	180.418	0	180.418	0	180.418	0
180.421	0	180.421	0	180.421	0	180.421	0
180.424	0	180.424	0	180.424	0	180.424	0
180.427	0	180.427	0	180.427	0	180.427	0
180.43	0	180.43	0	180.43	0	180.43	0
180.433	0	180.433	0	180.433	0	180.433	0
180.436	0	180.436	0	180.436	0	180.436	0
180.439	0	180.439	0	180.439	0	180.439	0
180.442	0	180.442	0	180.442	0	180.442	0
180.445	0	180.445	0	180.445	0	180.445	0
180.448	0	180.448	0	180.448	0	180.448	0
180.451	0	180.451	0	180.451	0	180.451	0
180.454	0	180.454	0	180.454	0	180.454	0
180.457	0	180.457	0	180.457	0	180.457	0
180.46	0	180.46	0	180.46	0	180.46	0
180.463	0	180.463	0	180.463	0	180.463	0
180.466	0	180.466	0	180.466	0	180.466	0
180.469	0	180.469	0	180.469	0	180.469	0
180.472	0	180.472	0	180.472	0	180.472	0
180.476	0	180.476	0	180.476	0	180.476	0
180.479	0	180.479	0	180.479	0	180.479	0
180.482	0	180.482	0	180.482	0	180.482	0
180.485	0	180.485	0	180.485	0	180.485	0
180.488	0	180.488	0	180.488	0	180.488	0
180.491	0	180.491	0	180.491	0	180.491	0
180.494	0	180.494	0	180.494	0	180.494	0
180.497	0	180.497	0	180.497	0	180.497	0
180.5	0	180.5	0	180.5	0	180.5	0
180.503	0	180.503	0	180.503	0	180.503	0
180.506	0	180.506	0	180.506	0	180.506	0
180.509	0	180.509	0	180.509	0	180.509	0
180.512	0	180.512	0	180.512	0	180.512	0
180.515	0	180.515	0	180.515	0	180.515	0
180.518	0	180.518	0	180.518	0	180.518	0
180.521	0	180.521	0	180.521	0	180.521	0
180.524	0	180.524	0	180.524	0	180.524	0
180.527	0	180.527	0	180.527	0	180.527	0
180.53	0	180.53	0	180.53	0	180.53	0
180.533	0	180.533	0	180.533	0	180.533	0
180.536	0	180.536	0	180.536	0	180.536	0
180.539	0	180.539	0	180.539	0	180.539	0
180.542	0	180.542	0	180.542	0	180.542	0
180.546	0	180.546	0	180.546	0	180.546	0
180.549	0	180.549	0	180.549	0	180.549	0
180.552	0	180.552	0	180.552	0	180.552	0
180.555	0	180.555	0	180.555	0	180.555	0
180.558	0	180.558	0	180.558	0	180.558	0
180.561	0	180.561	0	180.561	0	180.561	0
180.564	0	180.564	0	180.564	0	180.564	0
180.567	0	180.567	0	180.567	0	180.567	0
180.57	0	180.57	0	180.57	0	180.57	0
180.573	0	180.573	0	180.573	0	180.573	0
180.576	0	180.576	0	180.576	0	180.576	0
180.579	0	180.579	0	180.579	0	180.579	0
180.582	0	180.582	0	180.582	0	180.582	0
180.585	0	180.585	0	180.585	0	180.585	0
180.588	0	180.588	0	180.588	0	180.588	0
180.591	0	180.591	0	180.591	0	180.591	0
180.594	0	180.594	0	180.594	0	180.594	0
180.597	0	180.597	0	180.597	0	180.597	0
180.6	0	180.6	0	180.6	0	180.6	0
180.603	0	180.603	0	180.603	0	180.603	0
180.606	0	180.606	0	180.606	0	180.606	0
180.609	0	180.609	0	180.609	0	180.609	0
180.612	0	180.612	0	180.612	0	180.612	0
180.616	0	180.616	0	180.616	0	180.616	0
180.619	0	180.619	0	180.619	0	180.619	0
180.622	0	180.622	0	180.622	0	180.622	0
180.625	0	180.625	0	180.625	0	180.625	0
180.628	0	180.628	0	180.628	0	180.628	0
180.631	0	180.631	0	180.631	0	180.631	0
180.634	0	180.634	0	180.634	0	180.634	0
180.637	0	180.637	0	180.637	0	180.637	0
180.64	0	180.64	0	180.64	0	180.64	0
180.643	0	180.643	0	180.643	0	180.643	0
180.646	0	180.646	0	180.646	0	180.646	0
180.649	0	180.649	0	180.649	0	180.649	0
180.652	0	180.652	0	180.652	0	180.652	0
180.655	0	180.655	0	180.655	0	180.655	0
180.658	0	180.658	0	180.658	0	180.658	0
180.661	0	180.661	0	180.661	0	180.661	0
180.664	0	180.664	0	180.664	0	180.664	0
180.667	0	180.667	0	180.667	0	180.667	0
180.67	0	180.67	0	180.67	0	180.67	0
180.673	0	180.673	0	180.673	0	180.673	0
180.676	0	180.676	0	180.676	0	180.676	0
180.679	0	180.679	0	180.679	0	180.679	0
180.682	0	180.682	0	180.682	0	180.682	0
180.686	0	180.686	0	180.686	0	180.686	0
180.689	0	180.689	0	180.689	0	180.689	0
180.692	0	180.692	0	180.692	0	180.692	0
180.695	0	180.695	0	180.695	0	180.695	0
180.698	0	180.698	0	180.698	0	180.698	0
180.701	0	180.701	0	180.701	0	180.701	0
180.704	0	180.704	0	180.704	0	180.704	0
180.707	0	180.707	0	180.707	0	180.707	0
180.71	0	180.71	0	180.71	0	180.71	0
180.713	0	180.713	0	180.713	0	180.713	0
180.716	0	180.716	0	180.716	0	180.716	0
180.719	0	180.719	0	180.719	0	180.719	0
180.722	0	180.722	0	180.722	0	180.722	0
180.725	0	180.725	0	180.725	0	180.725	0
180.728	0	180.728	0	180.728	0	180.728	0
180.731	0	180.731	0	180.731	0	180.731	0
180.734	0	180.734	0	180.734	0	180.734	0
180.737	0	180.737	0	180.737	0	180.737	0
180.74	0	180.74	0	180.74	0	180.74	0
180.743	0	180.743	0	180.743	0	180.743	0
180.746	0	180.746	0	180.746	0	180.746	0
180.749	0	180.749	0	180.749	0	180.749	0
180.752	0	180.752	0	180.752	0	180.752	0
180.756	0	180.756	0	180.756	0	180.756	0
180.759	0	180.759	0	180.759	0	180.759	0
180.762	0	180.762	0	180.762	0	180.762	0
180.765	0	180.765	0	180.765	0	180.765	0
180.768	0	180.768	0	180.768	0	180.768	0
180.771	0	180.771	0	180.771	0	180.771	0
180.774	0	180.774	0	180.774	0	180.774	0
180.777	0	180.777	0	180.777	0	180.777	0
180.78	0	180.78	0	180.78	0	180.78	0
180.783	0	180.783	0	180.783	0	180.783	0
180.786	0	180.786	0	180.786	0	180.786	0
180.789	0	180.789	0	180.789	0	180.789	0
180.792	0	180.792	0	180.792	0	180.792	0
180.795	0	180.795	0	180.795	0	180.795	0
180.798	0	180.798	0	180.798	0	180.798	0
180.801	0	180.801	0	180.801	0	180.801	0
180.804	0	180.804	0	180.804	0	180.804	0
180.807	0	180.807	0	180.807	0	180.807	0
180.81	0	180.81	0	180.81	0	180.81	0
180.813	0	180.813	0	180.813	0	180.813	0
180.816	0	180.816	0	180.816	0	180.816	0
180.819	0	180.819	0	180.819	0	180.819	0
180.823	0	180.823	0	180.823	0	180.823	0
180.826	0	180.826	0	180.826	0	180.826	0
180.829	0	180.829	0	180.829	0	180.829	0
180.832	0	180.832	0	180.832	0	180.832	0
180.835	0	180.835	0	180.835	0	180.835	0
180.838	0	180.838	0	180.838	0	180.838	0
180.841	0	180.841	0	180.841	0	180.841	0
180.844	0	180.844	0	180.844	0	180.844	0
180.847	0	180.847	0	180.847	0	180.847	0
180.85	0	180.85	0	180.85	0	180.85	0
180.853	0	180.853	0	180.853	0	180.853	0
180.856	0	180.856	0	180.856	0	180.856	0
180.859	0	180.859	0	180.859	0	180.859	0
180.862	0	180.862	0	180.862	0	180.862	0
180.865	0	180.865	0	180.865	0	180.865	0
180.868	0	180.868	0	180.868	0	180.868	0
180.871	0	180.871	0	180.871	0	180.871	0
180.874	0	180.874	0	180.874	0	180.874	0
180.877	0	180.877	0	180.877	0	180.877	0
180.88	0	180.88	0	180.88	0	180.88	0
180.883	0	180.883	0	180.883	0	180.883	0
180.886	0	180.886	0	180.886	0	180.886	0
180.89	0	180.89	0	180.89	0	180.89	0
180.893	0	180.893	0	180.893	0	180.893	0
180.896	0	180.896	0	180.896	0	180.896	0
180.899	0	180.899	0	180.899	0	180.899	0
180.902	0	180.902	0	180.902	0	180.902	0
180.905	0	180.905	0	180.905	0	180.905	0
180.908	0	180.908	0	180.908	0	180.908	0
180.911	0	180.911	0	180.911	0	180.911	0
180.914	0	180.914	0	180.914	0	180.914	0
180.917	0	180.917	0	180.917	0	180.917	0
180.92	0	180.92	0	180.92	0	180.92	0
180.923	0	180.923	0	180.923	0	180.923	0
180.926	0	180.926	0	180.926	0	180.926	0
180.929	0	180.929	0	180.929	0	180.929	0
180.932	0	180.932	0	180.932	0	180.932	0
180.935	0	180.935	0	180.935	0	180.935	0
180.938	0	180.938	0	180.938	0	180.938	0
180.941	0	180.941	0	180.941	0	180.941	0
180.944	0	180.944	0	180.944	0	180.944	0
180.947	0	180.947	0	180.947	0	180.947	0
180.95	0	180.95	0	180.95	0	180.95	0
180.953	0	180.953	0	180.953	0	180.953	0
180.957	0	180.957	0	180.957	0	180.957	0
180.96	0	180.96	0	180.96	0	180.96	0
180.963	0	180.963	0	180.963	0	180.963	0
180.966	0	180.966	0	180.966	0	180.966	0
180.969	0	180.969	0	180.969	0	180.969	0
180.972	0	180.972	0	180.972	0	180.972	0
180.975	0	180.975	0	180.975	0	180.975	0
180.978	0	180.978	0	180.978	0	180.978	0
180.981	0	180.981	0	180.981	0	180.981	0
180.984	0	180.984	0	180.984	0	180.984	0
180.987	0	180.987	0	180.987	0	180.987	0
180.99	0	180.99	0	180.99	0	180.99	0
180.993	0	180.993	0	180.993	0	180.993	0
180.996	0	180.996	0	180.996	0	180.996	0
180.999	0	180.999	0	180.999	0	180.999	0
181.002	0	181.002	0	181.002	0	181.002	0
181.005	0	181.005	0	181.005	0	181.005	0
181.008	0	181.008	0	181.008	0	181.008	0
181.011	0	181.011	0	181.011	0	181.011	0
181.014	0	181.014	0	181.014	0	181.014	0
181.017	0	181.017	0	181.017	0	181.017	0
181.021	0	181.021	0	181.021	0	181.021	0
181.024	0	181.024	0	181.024	0	181.024	0
181.027	0	181.027	0	181.027	0	181.027	0
181.03	0	181.03	0	181.03	0	181.03	0
181.033	0	181.033	0	181.033	0	181.033	0
181.036	0	181.036	0	181.036	0	181.036	0
181.039	0	181.039	0	181.039	0	181.039	0
181.042	0	181.042	0	181.042	0	181.042	0
181.045	0	181.045	0	181.045	0	181.045	0
181.048	0	181.048	0	181.048	0	181.048	0
181.051	0	181.051	0	181.051	0	181.051	0
181.054	0	181.054	0	181.054	0	181.054	0
181.057	0	181.057	0	181.057	0	181.057	0
181.06	0	181.06	0	181.06	0	181.06	0
181.063	0	181.063	0	181.063	0	181.063	0
181.066	0	181.066	0	181.066	0	181.066	0
181.069	0	181.069	0	181.069	0	181.069	0
181.072	0	181.072	0	181.072	0	181.072	0
181.075	0	181.075	0	181.075	0	181.075	0
181.078	0	181.078	0	181.078	0	181.078	0
181.081	0	181.081	0	181.081	0	181.081	0
181.085	0	181.085	0	181.085	0	181.085	0
181.088	0	181.088	0	181.088	0	181.088	0
181.091	0	181.091	0	181.091	0	181.091	0
181.094	0	181.094	0	181.094	0	181.094	0
181.097	0	181.097	0	181.097	0	181.097	0
181.1	0	181.1	0	181.1	0	181.1	0
181.103	0	181.103	0	181.103	0	181.103	0
181.106	0	181.106	0	181.106	0	181.106	0
181.109	0	181.109	0	181.109	0	181.109	0
181.112	0	181.112	0	181.112	0	181.112	0
181.115	0	181.115	0	181.115	0	181.115	0
181.118	0	181.118	0	181.118	0	181.118	0
181.121	0	181.121	0	181.121	0	181.121	0
181.124	0	181.124	0	181.124	0	181.124	0
181.127	0	181.127	0	181.127	0	181.127	0
181.13	0	181.13	0	181.13	0	181.13	0
181.133	0	181.133	0	181.133	0	181.133	0
181.136	0	181.136	0	181.136	0	181.136	0
181.139	0	181.139	0	181.139	0	181.139	0
181.142	0	181.142	0	181.142	0	181.142	0
181.145	0	181.145	0	181.145	0	181.145	0
181.149	0	181.149	0	181.149	0	181.149	0
181.152	0	181.152	0	181.152	0	181.152	0
181.155	0	181.155	0	181.155	0	181.155	0
181.158	0	181.158	0	181.158	0	181.158	0
181.161	0	181.161	0	181.161	0	181.161	0
181.164	0	181.164	0	181.164	0	181.164	0
181.167	0	181.167	0	181.167	0	181.167	0
181.17	0	181.17	0	181.17	0	181.17	0
181.173	0	181.173	0	181.173	0	181.173	0
181.176	0	181.176	0	181.176	0	181.176	0
181.179	0	181.179	0	181.179	0	181.179	0
181.182	0	181.182	0	181.182	0	181.182	0
181.185	0	181.185	0	181.185	0	181.185	0
181.188	0	181.188	0	181.188	0	181.188	0
181.191	0	181.191	0	181.191	0	181.191	0
181.194	0	181.194	0	181.194	0	181.194	0
181.197	0	181.197	0	181.197	0	181.197	0
181.2	0	181.2	0	181.2	0	181.2	0
181.203	0	181.203	0	181.203	0	181.203	0
181.206	0	181.206	0	181.206	0	181.206	0
181.209	0	181.209	0	181.209	0	181.209	0
181.213	0	181.213	0	181.213	0	181.213	0
181.216	0	181.216	0	181.216	0	181.216	0
181.219	0	181.219	0	181.219	0	181.219	0
181.222	0	181.222	0	181.222	0	181.222	0
181.225	0	181.225	0	181.225	0	181.225	0
181.228	0	181.228	0	181.228	0	181.228	0
181.231	0	181.231	0	181.231	0	181.231	0
181.234	0	181.234	0	181.234	0	181.234	0
181.237	0	181.237	0	181.237	0	181.237	0
181.24	0	181.24	0	181.24	0	181.24	0
181.243	0	181.243	0	181.243	0	181.243	0
181.246	0	181.246	0	181.246	0	181.246	0
181.249	0	181.249	0	181.249	0	181.249	0
181.252	0	181.252	0	181.252	0	181.252	0
181.255	0	181.255	0	181.255	0	181.255	0
181.258	0	181.258	0	181.258	0	181.258	0
181.261	0	181.261	0	181.261	0	181.261	0
181.264	0	181.264	0	181.264	0	181.264	0
181.267	0	181.267	0	181.267	0	181.267	0
181.27	0	181.27	0	181.27	0	181.27	0
181.273	0	181.273	0	181.273	0	181.273	0
181.277	0	181.277	0	181.277	0	181.277	0
181.28	0	181.28	0	181.28	0	181.28	0
181.283	0	181.283	0	181.283	0	181.283	0
181.286	0	181.286	0	181.286	0	181.286	0
181.289	0	181.289	0	181.289	0	181.289	0
181.292	0	181.292	0	181.292	0	181.292	0
181.295	0	181.295	0	181.295	0	181.295	0
181.298	0	181.298	0	181.298	0	181.298	0
181.301	0	181.301	0	181.301	0	181.301	0
181.304	0	181.304	0	181.304	0	181.304	0
181.307	0	181.307	0	181.307	0	181.307	0
181.31	0	181.31	0	181.31	0	181.31	0
181.313	0	181.313	0	181.313	0	181.313	0
181.316	0	181.316	0	181.316	0	181.316	0
181.319	0	181.319	0	181.319	0	181.319	0
181.322	0	181.322	0	181.322	0	181.322	0
181.325	0	181.325	0	181.325	0	181.325	0
181.328	0	181.328	0	181.328	0	181.328	0
181.331	0	181.331	0	181.331	0	181.331	0
181.334	0	181.334	0	181.334	0	181.334	0
181.338	0	181.338	0	181.338	0	181.338	0
181.341	0	181.341	0	181.341	0	181.341	0
181.344	0	181.344	0	181.344	0	181.344	0
181.347	0	181.347	0	181.347	0	181.347	0
181.35	0	181.35	0	181.35	0	181.35	0
181.353	0	181.353	0	181.353	0	181.353	0
181.356	0	181.356	0	181.356	0	181.356	0
181.359	0	181.359	0	181.359	0	181.359	0
181.362	0	181.362	0	181.362	0	181.362	0
181.365	0	181.365	0	181.365	0	181.365	0
181.368	0	181.368	0	181.368	0	181.368	0
181.371	0	181.371	0	181.371	0	181.371	0
181.374	0	181.374	0	181.374	0	181.374	0
181.377	0	181.377	0	181.377	0	181.377	0
181.38	0	181.38	0	181.38	0	181.38	0
181.383	0	181.383	0	181.383	0	181.383	0
181.386	0	181.386	0	181.386	0	181.386	0
181.389	0	181.389	0	181.389	0	181.389	0
181.392	0	181.392	0	181.392	0	181.392	0
181.395	0	181.395	0	181.395	0	181.395	0
181.399	0	181.399	0	181.399	0	181.399	0
181.402	0	181.402	0	181.402	0	181.402	0
181.405	0	181.405	0	181.405	0	181.405	0
181.408	0	181.408	0	181.408	0	181.408	0
181.411	0	181.411	0	181.411	0	181.411	0
181.414	0	181.414	0	181.414	0	181.414	0
181.417	0	181.417	0	181.417	0	181.417	0
181.42	0	181.42	0	181.42	0	181.42	0
181.423	0	181.423	0	181.423	0	181.423	0
181.426	0	181.426	0	181.426	0	181.426	0
181.429	0	181.429	0	181.429	0	181.429	0
181.432	0	181.432	0	181.432	0	181.432	0
181.435	0	181.435	0	181.435	0	181.435	0
181.438	0	181.438	0	181.438	0	181.438	0
181.441	0	181.441	0	181.441	0	181.441	0
181.444	0	181.444	0	181.444	0	181.444	0
181.447	0	181.447	0	181.447	0	181.447	0
181.45	0	181.45	0	181.45	0	181.45	0
181.453	0	181.453	0	181.453	0	181.453	0
181.456	0	181.456	0	181.456	0	181.456	0
181.46	0	181.46	0	181.46	0	181.46	0
181.463	0	181.463	0	181.463	0	181.463	0
181.466	0	181.466	0	181.466	0	181.466	0
181.469	0	181.469	0	181.469	0	181.469	0
181.472	0	181.472	0	181.472	0	181.472	0
181.475	0	181.475	0	181.475	0	181.475	0
181.478	0	181.478	0	181.478	0	181.478	0
181.481	0	181.481	0	181.481	0	181.481	0
181.484	0	181.484	0	181.484	0	181.484	0
181.487	0	181.487	0	181.487	0	181.487	0
181.49	0	181.49	0	181.49	0	181.49	0
181.493	0	181.493	0	181.493	0	181.493	0
181.496	0	181.496	0	181.496	0	181.496	0
181.499	0	181.499	0	181.499	0	181.499	0
181.502	0	181.502	0	181.502	0	181.502	0
181.505	0	181.505	0	181.505	0	181.505	0
181.508	0	181.508	0	181.508	0	181.508	0
181.511	0	181.511	0	181.511	0	181.511	0
181.514	0	181.514	0	181.514	0	181.514	0
181.518	0	181.518	0	181.518	0	181.518	0
181.521	0	181.521	0	181.521	0	181.521	0
181.524	0	181.524	0	181.524	0	181.524	0
181.527	0	181.527	0	181.527	0	181.527	0
181.53	0	181.53	0	181.53	0	181.53	0
181.533	0	181.533	0	181.533	0	181.533	0
181.536	0	181.536	0	181.536	0	181.536	0
181.539	0	181.539	0	181.539	0	181.539	0
181.542	0	181.542	0	181.542	0	181.542	0
181.545	0	181.545	0	181.545	0	181.545	0
181.548	0	181.548	0	181.548	0	181.548	0
181.551	0	181.551	0	181.551	0	181.551	0
181.554	0	181.554	0	181.554	0	181.554	0
181.557	0	181.557	0	181.557	0	181.557	0
181.56	0	181.56	0	181.56	0	181.56	0
181.563	0	181.563	0	181.563	0	181.563	0
181.566	0	181.566	0	181.566	0	181.566	0
181.569	0	181.569	0	181.569	0	181.569	0
181.572	0	181.572	0	181.572	0	181.572	0
181.575	0	181.575	0	181.575	0	181.575	0
181.579	0	181.579	0	181.579	0	181.579	0
181.582	0	181.582	0	181.582	0	181.582	0
181.585	0	181.585	0	181.585	0	181.585	0
181.588	0	181.588	0	181.588	0	181.588	0
181.591	0	181.591	0	181.591	0	181.591	0
181.594	0	181.594	0	181.594	0	181.594	0
181.597	0	181.597	0	181.597	0	181.597	0
181.6	0	181.6	0	181.6	0	181.6	0
181.603	0	181.603	0	181.603	0	181.603	0
181.606	0	181.606	0	181.606	0	181.606	0
181.609	0	181.609	0	181.609	0	181.609	0
181.612	0	181.612	0	181.612	0	181.612	0
181.615	0	181.615	0	181.615	0	181.615	0
181.618	0	181.618	0	181.618	0	181.618	0
181.621	0	181.621	0	181.621	0	181.621	0
181.624	0	181.624	0	181.624	0	181.624	0
181.627	0	181.627	0	181.627	0	181.627	0
181.63	0	181.63	0	181.63	0	181.63	0
181.633	0	181.633	0	181.633	0	181.633	0
181.637	0	181.637	0	181.637	0	181.637	0
181.64	0	181.64	0	181.64	0	181.64	0
181.643	0	181.643	0	181.643	0	181.643	0
181.646	0	181.646	0	181.646	0	181.646	0
181.649	0	181.649	0	181.649	0	181.649	0
181.652	0	181.652	0	181.652	0	181.652	0
181.655	0	181.655	0	181.655	0	181.655	0
181.658	0	181.658	0	181.658	0	181.658	0
181.661	0	181.661	0	181.661	0	181.661	0
181.664	0	181.664	0	181.664	0	181.664	0
181.667	0	181.667	0	181.667	0	181.667	0
181.67	0	181.67	0	181.67	0	181.67	0
181.673	0	181.673	0	181.673	0	181.673	0
181.676	0	181.676	0	181.676	0	181.676	0
181.679	0	181.679	0	181.679	0	181.679	0
181.682	0	181.682	0	181.682	0	181.682	0
181.685	0	181.685	0	181.685	0	181.685	0
181.688	0	181.688	0	181.688	0	181.688	0
181.691	0	181.691	0	181.691	0	181.691	0
181.695	0	181.695	0	181.695	0	181.695	0
181.698	0	181.698	0	181.698	0	181.698	0
181.701	0	181.701	0	181.701	0	181.701	0
181.704	0	181.704	0	181.704	0	181.704	0
181.707	0	181.707	0	181.707	0	181.707	0
181.71	0	181.71	0	181.71	0	181.71	0
181.713	0	181.713	0	181.713	0	181.713	0
181.716	0	181.716	0	181.716	0	181.716	0
181.719	0	181.719	0	181.719	0	181.719	0
181.722	0	181.722	0	181.722	0	181.722	0
181.725	0	181.725	0	181.725	0	181.725	0
181.728	0	181.728	0	181.728	0	181.728	0
181.731	0	181.731	0	181.731	0	181.731	0
181.734	0	181.734	0	181.734	0	181.734	0
181.737	0	181.737	0	181.737	0	181.737	0
181.74	0	181.74	0	181.74	0	181.74	0
181.743	0	181.743	0	181.743	0	181.743	0
181.746	0	181.746	0	181.746	0	181.746	0
181.749	0	181.749	0	181.749	0	181.749	0
181.753	0	181.753	0	181.753	0	181.753	0
181.756	0	181.756	0	181.756	0	181.756	0
181.759	0	181.759	0	181.759	0	181.759	0
181.762	0	181.762	0	181.762	0	181.762	0
181.765	0	181.765	0	181.765	0	181.765	0
181.768	0	181.768	0	181.768	0	181.768	0
181.771	0	181.771	0	181.771	0	181.771	0
181.774	0	181.774	0	181.774	0	181.774	0
181.777	0	181.777	0	181.777	0	181.777	0
181.78	0	181.78	0	181.78	0	181.78	0
181.783	0	181.783	0	181.783	0	181.783	0
181.786	0	181.786	0	181.786	0	181.786	0
181.789	0	181.789	0	181.789	0	181.789	0
181.792	0	181.792	0	181.792	0	181.792	0
181.795	0	181.795	0	181.795	0	181.795	0
181.798	0	181.798	0	181.798	0	181.798	0
181.801	0	181.801	0	181.801	0	181.801	0
181.804	0	181.804	0	181.804	0	181.804	0
181.807	0	181.807	0	181.807	0	181.807	0
181.811	0	181.811	0	181.811	0	181.811	0
181.814	0	181.814	0	181.814	0	181.814	0
181.817	0	181.817	0	181.817	0	181.817	0
181.82	0	181.82	0	181.82	0	181.82	0
181.823	0	181.823	0	181.823	0	181.823	0
181.826	0	181.826	0	181.826	0	181.826	0
181.829	0	181.829	0	181.829	0	181.829	0
181.832	0	181.832	0	181.832	0	181.832	0
181.835	0	181.835	0	181.835	0	181.835	0
181.838	0	181.838	0	181.838	0	181.838	0
181.841	0	181.841	0	181.841	0	181.841	0
181.844	0	181.844	0	181.844	0	181.844	0
181.847	0	181.847	0	181.847	0	181.847	0
181.85	0	181.85	0	181.85	0	181.85	0
181.853	0	181.853	0	181.853	0	181.853	0
181.856	0	181.856	0	181.856	0	181.856	0
181.859	0	181.859	0	181.859	0	181.859	0
181.862	0	181.862	0	181.862	0	181.862	0
181.866	0	181.866	0	181.866	0	181.866	0
181.869	0	181.869	0	181.869	0	181.869	0
181.872	0	181.872	0	181.872	0	181.872	0
181.875	0	181.875	0	181.875	0	181.875	0
181.878	0	181.878	0	181.878	0	181.878	0
181.881	0	181.881	0	181.881	0	181.881	0
181.884	0	181.884	0	181.884	0	181.884	0
181.887	0	181.887	0	181.887	0	181.887	0
181.89	0	181.89	0	181.89	0	181.89	0
181.893	0	181.893	0	181.893	0	181.893	0
181.896	0	181.896	0	181.896	0	181.896	0
181.899	0	181.899	0	181.899	0	181.899	0
181.902	0	181.902	0	181.902	0	181.902	0
181.905	0	181.905	0	181.905	0	181.905	0
181.908	0	181.908	0	181.908	0	181.908	0
181.911	0	181.911	0	181.911	0	181.911	0
181.914	0	181.914	0	181.914	0	181.914	0
181.917	0	181.917	0	181.917	0	181.917	0
181.92	0	181.92	0	181.92	0	181.92	0
181.924	0	181.924	0	181.924	0	181.924	0
181.927	0	181.927	0	181.927	0	181.927	0
181.93	0	181.93	0	181.93	0	181.93	0
181.933	0	181.933	0	181.933	0	181.933	0
181.936	0	181.936	0	181.936	0	181.936	0
181.939	0	181.939	0	181.939	0	181.939	0
181.942	0	181.942	0	181.942	0	181.942	0
181.945	0	181.945	0	181.945	0	181.945	0
181.948	0	181.948	0	181.948	0	181.948	0
181.951	0	181.951	0	181.951	0	181.951	0
181.954	0	181.954	0	181.954	0	181.954	0
181.957	0	181.957	0	181.957	0	181.957	0
181.96	0	181.96	0	181.96	0	181.96	0
181.963	0	181.963	0	181.963	0	181.963	0
181.966	0	181.966	0	181.966	0	181.966	0
181.969	0	181.969	0	181.969	0	181.969	0
181.972	0	181.972	0	181.972	0	181.972	0
181.975	0	181.975	0	181.975	0	181.975	0
181.979	0	181.979	0	181.979	0	181.979	0
181.982	0	181.982	0	181.982	0	181.982	0
181.985	0	181.985	0	181.985	0	181.985	0
181.988	0	181.988	0	181.988	0	181.988	0
181.991	0	181.991	0	181.991	0	181.991	0
181.994	0	181.994	0	181.994	0	181.994	0
181.997	0	181.997	0	181.997	0	181.997	0
182	0	182	0	182	0	182	0
182.003	0	182.003	0	182.003	0	182.003	0
182.006	0	182.006	0	182.006	0	182.006	0
182.009	0	182.009	0	182.009	0	182.009	0
182.012	0	182.012	0	182.012	0	182.012	0
182.015	0	182.015	0	182.015	0	182.015	0
182.018	0	182.018	0	182.018	0	182.018	0
182.021	0	182.021	0	182.021	0	182.021	0
182.024	0	182.024	0	182.024	0	182.024	0
182.027	0	182.027	0	182.027	0	182.027	0
182.03	0	182.03	0	182.03	0	182.03	0
182.034	0	182.034	0	182.034	0	182.034	0
182.037	0	182.037	0	182.037	0	182.037	0
182.04	0	182.04	0	182.04	0	182.04	0
182.043	0	182.043	0	182.043	0	182.043	0
182.046	0	182.046	0	182.046	0	182.046	0
182.049	0	182.049	0	182.049	0	182.049	0
182.052	0	182.052	0	182.052	0	182.052	0
182.055	0	182.055	0	182.055	0	182.055	0
182.058	0	182.058	0	182.058	0	182.058	0
182.061	0	182.061	0	182.061	0	182.061	0
182.064	0	182.064	0	182.064	0	182.064	0
182.067	0	182.067	0	182.067	0	182.067	0
182.07	0	182.07	0	182.07	0	182.07	0
182.073	0	182.073	0	182.073	0	182.073	0
182.076	0	182.076	0	182.076	0	182.076	0
182.079	0	182.079	0	182.079	0	182.079	0
182.082	0	182.082	0	182.082	0	182.082	0
182.085	0	182.085	0	182.085	0	182.085	0
182.089	0	182.089	0	182.089	0	182.089	0
182.092	0	182.092	0	182.092	0	182.092	0
182.095	0	182.095	0	182.095	0	182.095	0
182.098	0	182.098	0	182.098	0	182.098	0
182.101	0	182.101	0	182.101	0	182.101	0
182.104	0	182.104	0	182.104	0	182.104	0
182.107	0	182.107	0	182.107	0	182.107	0
182.11	0	182.11	0	182.11	0	182.11	0
182.113	0	182.113	0	182.113	0	182.113	0
182.116	0	182.116	0	182.116	0	182.116	0
182.119	0	182.119	0	182.119	0	182.119	0
182.122	0	182.122	0	182.122	0	182.122	0
182.125	0	182.125	0	182.125	0	182.125	0
182.128	0	182.128	0	182.128	0	182.128	0
182.131	0	182.131	0	182.131	0	182.131	0
182.134	0	182.134	0	182.134	0	182.134	0
182.137	0	182.137	0	182.137	0	182.137	0
182.14	0	182.14	0	182.14	0	182.14	0
182.144	0	182.144	0	182.144	0	182.144	0
182.147	0	182.147	0	182.147	0	182.147	0
182.15	0	182.15	0	182.15	0	182.15	0
182.153	0	182.153	0	182.153	0	182.153	0
182.156	0	182.156	0	182.156	0	182.156	0
182.159	0	182.159	0	182.159	0	182.159	0
182.162	0	182.162	0	182.162	0	182.162	0
182.165	0	182.165	0	182.165	0	182.165	0
182.168	0	182.168	0	182.168	0	182.168	0
182.171	0	182.171	0	182.171	0	182.171	0
182.174	0	182.174	0	182.174	0	182.174	0
182.177	0	182.177	0	182.177	0	182.177	0
182.18	0	182.18	0	182.18	0	182.18	0
182.183	0	182.183	0	182.183	0	182.183	0
182.186	0	182.186	0	182.186	0	182.186	0
182.189	0	182.189	0	182.189	0	182.189	0
182.192	0	182.192	0	182.192	0	182.192	0
182.195	0	182.195	0	182.195	0	182.195	0
182.199	0	182.199	0	182.199	0	182.199	0
182.202	0	182.202	0	182.202	0	182.202	0
182.205	0	182.205	0	182.205	0	182.205	0
182.208	0	182.208	0	182.208	0	182.208	0
182.211	0	182.211	0	182.211	0	182.211	0
182.214	0	182.214	0	182.214	0	182.214	0
182.217	0	182.217	0	182.217	0	182.217	0
182.22	0	182.22	0	182.22	0	182.22	0
182.223	0	182.223	0	182.223	0	182.223	0
182.226	0	182.226	0	182.226	0	182.226	0
182.229	0	182.229	0	182.229	0	182.229	0
182.232	0	182.232	0	182.232	0	182.232	0
182.235	0	182.235	0	182.235	0	182.235	0
182.238	0	182.238	0	182.238	0	182.238	0
182.241	0	182.241	0	182.241	0	182.241	0
182.244	0	182.244	0	182.244	0	182.244	0
182.247	0	182.247	0	182.247	0	182.247	0
182.251	0	182.251	0	182.251	0	182.251	0
182.254	0	182.254	0	182.254	0	182.254	0
182.257	0	182.257	0	182.257	0	182.257	0
182.26	0	182.26	0	182.26	0	182.26	0
182.263	0	182.263	0	182.263	0	182.263	0
182.266	0	182.266	0	182.266	0	182.266	0
182.269	0	182.269	0	182.269	0	182.269	0
182.272	0	182.272	0	182.272	0	182.272	0
182.275	0	182.275	0	182.275	0	182.275	0
182.278	0	182.278	0	182.278	0	182.278	0
182.281	0	182.281	0	182.281	0	182.281	0
182.284	0	182.284	0	182.284	0	182.284	0
182.287	0	182.287	0	182.287	0	182.287	0
182.29	0	182.29	0	182.29	0	182.29	0
182.293	0	182.293	0	182.293	0	182.293	0
182.296	0	182.296	0	182.296	0	182.296	0
182.299	0	182.299	0	182.299	0	182.299	0
182.303	0	182.303	0	182.303	0	182.303	0
182.306	0	182.306	0	182.306	0	182.306	0
182.309	0	182.309	0	182.309	0	182.309	0
182.312	0	182.312	0	182.312	0	182.312	0
182.315	0	182.315	0	182.315	0	182.315	0
182.318	0	182.318	0	182.318	0	182.318	0
182.321	0	182.321	0	182.321	0	182.321	0
182.324	0	182.324	0	182.324	0	182.324	0
182.327	0	182.327	0	182.327	0	182.327	0
182.33	0	182.33	0	182.33	0	182.33	0
182.333	0	182.333	0	182.333	0	182.333	0
182.336	0	182.336	0	182.336	0	182.336	0
182.339	0	182.339	0	182.339	0	182.339	0
182.342	0	182.342	0	182.342	0	182.342	0
182.345	0	182.345	0	182.345	0	182.345	0
182.348	0	182.348	0	182.348	0	182.348	0
182.351	0	182.351	0	182.351	0	182.351	0
182.354	0	182.354	0	182.354	0	182.354	0
182.358	0	182.358	0	182.358	0	182.358	0
182.361	0	182.361	0	182.361	0	182.361	0
182.364	0	182.364	0	182.364	0	182.364	0
182.367	0	182.367	0	182.367	0	182.367	0
182.37	0	182.37	0	182.37	0	182.37	0
182.373	0	182.373	0	182.373	0	182.373	0
182.376	0	182.376	0	182.376	0	182.376	0
182.379	0	182.379	0	182.379	0	182.379	0
182.382	0	182.382	0	182.382	0	182.382	0
182.385	0	182.385	0	182.385	0	182.385	0
182.388	0	182.388	0	182.388	0	182.388	0
182.391	0	182.391	0	182.391	0	182.391	0
182.394	0	182.394	0	182.394	0	182.394	0
182.397	0	182.397	0	182.397	0	182.397	0
182.4	0	182.4	0	182.4	0	182.4	0
182.403	0	182.403	0	182.403	0	182.403	0
182.406	0	182.406	0	182.406	0	182.406	0
182.41	0	182.41	0	182.41	0	182.41	0
182.413	0	182.413	0	182.413	0	182.413	0
182.416	0	182.416	0	182.416	0	182.416	0
182.419	0	182.419	0	182.419	0	182.419	0
182.422	0	182.422	0	182.422	0	182.422	0
182.425	0	182.425	0	182.425	0	182.425	0
182.428	0	182.428	0	182.428	0	182.428	0
182.431	0	182.431	0	182.431	0	182.431	0
182.434	0	182.434	0	182.434	0	182.434	0
182.437	0	182.437	0	182.437	0	182.437	0
182.44	0	182.44	0	182.44	0	182.44	0
182.443	0	182.443	0	182.443	0	182.443	0
182.446	0	182.446	0	182.446	0	182.446	0
182.449	0	182.449	0	182.449	0	182.449	0
182.452	0	182.452	0	182.452	0	182.452	0
182.455	0	182.455	0	182.455	0	182.455	0
182.458	0	182.458	0	182.458	0	182.458	0
182.462	0	182.462	0	182.462	0	182.462	0
182.465	0	182.465	0	182.465	0	182.465	0
182.468	0	182.468	0	182.468	0	182.468	0
182.471	0	182.471	0	182.471	0	182.471	0
182.474	0	182.474	0	182.474	0	182.474	0
182.477	0	182.477	0	182.477	0	182.477	0
182.48	0	182.48	0	182.48	0	182.48	0
182.483	0	182.483	0	182.483	0	182.483	0
182.486	0	182.486	0	182.486	0	182.486	0
182.489	0	182.489	0	182.489	0	182.489	0
182.492	0	182.492	0	182.492	0	182.492	0
182.495	0	182.495	0	182.495	0	182.495	0
182.498	0	182.498	0	182.498	0	182.498	0
182.501	0	182.501	0	182.501	0	182.501	0
182.504	0	182.504	0	182.504	0	182.504	0
182.507	0	182.507	0	182.507	0	182.507	0
182.51	0	182.51	0	182.51	0	182.51	0
182.514	0	182.514	0	182.514	0	182.514	0
182.517	0	182.517	0	182.517	0	182.517	0
182.52	0	182.52	0	182.52	0	182.52	0
182.523	0	182.523	0	182.523	0	182.523	0
182.526	0	182.526	0	182.526	0	182.526	0
182.529	0	182.529	0	182.529	0	182.529	0
182.532	0	182.532	0	182.532	0	182.532	0
182.535	0	182.535	0	182.535	0	182.535	0
182.538	0	182.538	0	182.538	0	182.538	0
182.541	0	182.541	0	182.541	0	182.541	0
182.544	0	182.544	0	182.544	0	182.544	0
182.547	0	182.547	0	182.547	0	182.547	0
182.55	0	182.55	0	182.55	0	182.55	0
182.553	0	182.553	0	182.553	0	182.553	0
182.556	0	182.556	0	182.556	0	182.556	0
182.559	0	182.559	0	182.559	0	182.559	0
182.563	0	182.563	0	182.563	0	182.563	0
182.566	0	182.566	0	182.566	0	182.566	0
182.569	0	182.569	0	182.569	0	182.569	0
182.572	0	182.572	0	182.572	0	182.572	0
182.575	0	182.575	0	182.575	0	182.575	0
182.578	0	182.578	0	182.578	0	182.578	0
182.581	0	182.581	0	182.581	0	182.581	0
182.584	0	182.584	0	182.584	0	182.584	0
182.587	0	182.587	0	182.587	0	182.587	0
182.59	0	182.59	0	182.59	0	182.59	0
182.593	0	182.593	0	182.593	0	182.593	0
182.596	0	182.596	0	182.596	0	182.596	0
182.599	0	182.599	0	182.599	0	182.599	0
182.602	0	182.602	0	182.602	0	182.602	0
182.605	0	182.605	0	182.605	0	182.605	0
182.608	0	182.608	0	182.608	0	182.608	0
182.611	0	182.611	0	182.611	0	182.611	0
182.615	0	182.615	0	182.615	0	182.615	0
182.618	0	182.618	0	182.618	0	182.618	0
182.621	0	182.621	0	182.621	0	182.621	0
182.624	0	182.624	0	182.624	0	182.624	0
182.627	0	182.627	0	182.627	0	182.627	0
182.63	0	182.63	0	182.63	0	182.63	0
182.633	0	182.633	0	182.633	0	182.633	0
182.636	0	182.636	0	182.636	0	182.636	0
182.639	0	182.639	0	182.639	0	182.639	0
182.642	0	182.642	0	182.642	0	182.642	0
182.645	0	182.645	0	182.645	0	182.645	0
182.648	0	182.648	0	182.648	0	182.648	0
182.651	0	182.651	0	182.651	0	182.651	0
182.654	0	182.654	0	182.654	0	182.654	0
182.657	0	182.657	0	182.657	0	182.657	0
182.66	0	182.66	0	182.66	0	182.66	0
182.664	0	182.664	0	182.664	0	182.664	0
182.667	0	182.667	0	182.667	0	182.667	0
182.67	0	182.67	0	182.67	0	182.67	0
182.673	0	182.673	0	182.673	0	182.673	0
182.676	0	182.676	0	182.676	0	182.676	0
182.679	0	182.679	0	182.679	0	182.679	0
182.682	0	182.682	0	182.682	0	182.682	0
182.685	0	182.685	0	182.685	0	182.685	0
182.688	0	182.688	0	182.688	0	182.688	0
182.691	0	182.691	0	182.691	0	182.691	0
182.694	0	182.694	0	182.694	0	182.694	0
182.697	0	182.697	0	182.697	0	182.697	0
182.7	0	182.7	0	182.7	0	182.7	0
182.703	0	182.703	0	182.703	0	182.703	0
182.706	0	182.706	0	182.706	0	182.706	0
182.709	0	182.709	0	182.709	0	182.709	0
182.712	0	182.712	0	182.712	0	182.712	0
182.716	0	182.716	0	182.716	0	182.716	0
182.719	0	182.719	0	182.719	0	182.719	0
182.722	0	182.722	0	182.722	0	182.722	0
182.725	0	182.725	0	182.725	0	182.725	0
182.728	0	182.728	0	182.728	0	182.728	0
182.731	0	182.731	0	182.731	0	182.731	0
182.734	0	182.734	0	182.734	0	182.734	0
182.737	0	182.737	0	182.737	0	182.737	0
182.74	0	182.74	0	182.74	0	182.74	0
182.743	0	182.743	0	182.743	0	182.743	0
182.746	0	182.746	0	182.746	0	182.746	0
182.749	0	182.749	0	182.749	0	182.749	0
182.752	0	182.752	0	182.752	0	182.752	0
182.755	0	182.755	0	182.755	0	182.755	0
182.758	0	182.758	0	182.758	0	182.758	0
182.761	0	182.761	0	182.761	0	182.761	0
182.765	0	182.765	0	182.765	0	182.765	0
182.768	0	182.768	0	182.768	0	182.768	0
182.771	0	182.771	0	182.771	0	182.771	0
182.774	0	182.774	0	182.774	0	182.774	0
182.777	0	182.777	0	182.777	0	182.777	0
182.78	0	182.78	0	182.78	0	182.78	0
182.783	0	182.783	0	182.783	0	182.783	0
182.786	0	182.786	0	182.786	0	182.786	0
182.789	0	182.789	0	182.789	0	182.789	0
182.792	0	182.792	0	182.792	0	182.792	0
182.795	0	182.795	0	182.795	0	182.795	0
182.798	0	182.798	0	182.798	0	182.798	0
182.801	0	182.801	0	182.801	0	182.801	0
182.804	0	182.804	0	182.804	0	182.804	0
182.807	0	182.807	0	182.807	0	182.807	0
182.81	0	182.81	0	182.81	0	182.81	0
182.814	0	182.814	0	182.814	0	182.814	0
182.817	0	182.817	0	182.817	0	182.817	0
182.82	0	182.82	0	182.82	0	182.82	0
182.823	0	182.823	0	182.823	0	182.823	0
182.826	0	182.826	0	182.826	0	182.826	0
182.829	0	182.829	0	182.829	0	182.829	0
182.832	0	182.832	0	182.832	0	182.832	0
182.835	0	182.835	0	182.835	0	182.835	0
182.838	0	182.838	0	182.838	0	182.838	0
182.841	0	182.841	0	182.841	0	182.841	0
182.844	0	182.844	0	182.844	0	182.844	0
182.847	0	182.847	0	182.847	0	182.847	0
182.85	0	182.85	0	182.85	0	182.85	0
182.853	0	182.853	0	182.853	0	182.853	0
182.856	0	182.856	0	182.856	0	182.856	0
182.859	0	182.859	0	182.859	0	182.859	0
182.863	0	182.863	0	182.863	0	182.863	0
182.866	0	182.866	0	182.866	0	182.866	0
182.869	0	182.869	0	182.869	0	182.869	0
182.872	0	182.872	0	182.872	0	182.872	0
182.875	0	182.875	0	182.875	0	182.875	0
182.878	0	182.878	0	182.878	0	182.878	0
182.881	0	182.881	0	182.881	0	182.881	0
182.884	0	182.884	0	182.884	0	182.884	0
182.887	0	182.887	0	182.887	0	182.887	0
182.89	0	182.89	0	182.89	0	182.89	0
182.893	0	182.893	0	182.893	0	182.893	0
182.896	0	182.896	0	182.896	0	182.896	0
182.899	0	182.899	0	182.899	0	182.899	0
182.902	0	182.902	0	182.902	0	182.902	0
182.905	0	182.905	0	182.905	0	182.905	0
182.908	0	182.908	0	182.908	0	182.908	0
182.912	0	182.912	0	182.912	0	182.912	0
182.915	0	182.915	0	182.915	0	182.915	0
182.918	0	182.918	0	182.918	0	182.918	0
182.921	0	182.921	0	182.921	0	182.921	0
182.924	0	182.924	0	182.924	0	182.924	0
182.927	0	182.927	0	182.927	0	182.927	0
182.93	0	182.93	0	182.93	0	182.93	0
182.933	0	182.933	0	182.933	0	182.933	0
182.936	0	182.936	0	182.936	0	182.936	0
182.939	0	182.939	0	182.939	0	182.939	0
182.942	0	182.942	0	182.942	0	182.942	0
182.945	0	182.945	0	182.945	0	182.945	0
182.948	0	182.948	0	182.948	0	182.948	0
182.951	0	182.951	0	182.951	0	182.951	0
182.954	0	182.954	0	182.954	0	182.954	0
182.957	0	182.957	0	182.957	0	182.957	0
182.961	0	182.961	0	182.961	0	182.961	0
182.964	0	182.964	0	182.964	0	182.964	0
182.967	0	182.967	0	182.967	0	182.967	0
182.97	0	182.97	0	182.97	0	182.97	0
182.973	0	182.973	0	182.973	0	182.973	0
182.976	0	182.976	0	182.976	0	182.976	0
182.979	0	182.979	0	182.979	0	182.979	0
182.982	0	182.982	0	182.982	0	182.982	0
182.985	0	182.985	0	182.985	0	182.985	0
182.988	0	182.988	0	182.988	0	182.988	0
182.991	0	182.991	0	182.991	0	182.991	0
182.994	0	182.994	0	182.994	0	182.994	0
182.997	0	182.997	0	182.997	0	182.997	0
183	0	183	0	183	0	183	0
183.003	0	183.003	0	183.003	0	183.003	0
183.006	0	183.006	0	183.006	0	183.006	0
183.01	0	183.01	0	183.01	0	183.01	0
183.013	0	183.013	0	183.013	0	183.013	0
183.016	0	183.016	0	183.016	0	183.016	0
183.019	0	183.019	0	183.019	0	183.019	0
183.022	0	183.022	0	183.022	0	183.022	0
183.025	0	183.025	0	183.025	0	183.025	0
183.028	0	183.028	0	183.028	0	183.028	0
183.031	0	183.031	0	183.031	0	183.031	0
183.034	0	183.034	0	183.034	0	183.034	0
183.037	0	183.037	0	183.037	0	183.037	0
183.04	0	183.04	0	183.04	0	183.04	0
183.043	0	183.043	0	183.043	0	183.043	0
183.046	0	183.046	0	183.046	0	183.046	0
183.049	0	183.049	0	183.049	0	183.049	0
183.052	0	183.052	0	183.052	0	183.052	0
183.056	0	183.056	0	183.056	0	183.056	0
183.059	0	183.059	0	183.059	0	183.059	0
183.062	0	183.062	0	183.062	0	183.062	0
183.065	0	183.065	0	183.065	0	183.065	0
183.068	0	183.068	0	183.068	0	183.068	0
183.071	0	183.071	0	183.071	0	183.071	0
183.074	0	183.074	0	183.074	0	183.074	0
183.077	0	183.077	0	183.077	0	183.077	0
183.08	0	183.08	0	183.08	0	183.08	0
183.083	0	183.083	0	183.083	0	183.083	0
183.086	0	183.086	0	183.086	0	183.086	0
183.089	0	183.089	0	183.089	0	183.089	0
183.092	0	183.092	0	183.092	0	183.092	0
183.095	0	183.095	0	183.095	0	183.095	0
183.098	0	183.098	0	183.098	0	183.098	0
183.101	0	183.101	0	183.101	0	183.101	0
183.105	0	183.105	0	183.105	0	183.105	0
183.108	0	183.108	0	183.108	0	183.108	0
183.111	0	183.111	0	183.111	0	183.111	0
183.114	0	183.114	0	183.114	0	183.114	0
183.117	0	183.117	0	183.117	0	183.117	0
183.12	0	183.12	0	183.12	0	183.12	0
183.123	0	183.123	0	183.123	0	183.123	0
183.126	0	183.126	0	183.126	0	183.126	0
183.129	0	183.129	0	183.129	0	183.129	0
183.132	0	183.132	0	183.132	0	183.132	0
183.135	0	183.135	0	183.135	0	183.135	0
183.138	0	183.138	0	183.138	0	183.138	0
183.141	0	183.141	0	183.141	0	183.141	0
183.144	0	183.144	0	183.144	0	183.144	0
183.147	0	183.147	0	183.147	0	183.147	0
183.151	0	183.151	0	183.151	0	183.151	0
183.154	0	183.154	0	183.154	0	183.154	0
183.157	0	183.157	0	183.157	0	183.157	0
183.16	0	183.16	0	183.16	0	183.16	0
183.163	0	183.163	0	183.163	0	183.163	0
183.166	0	183.166	0	183.166	0	183.166	0
183.169	0	183.169	0	183.169	0	183.169	0
183.172	0	183.172	0	183.172	0	183.172	0
183.175	0	183.175	0	183.175	0	183.175	0
183.178	0	183.178	0	183.178	0	183.178	0
183.181	0	183.181	0	183.181	0	183.181	0
183.184	0	183.184	0	183.184	0	183.184	0
183.187	0	183.187	0	183.187	0	183.187	0
183.19	0	183.19	0	183.19	0	183.19	0
183.193	0	183.193	0	183.193	0	183.193	0
183.196	0	183.196	0	183.196	0	183.196	0
183.2	0	183.2	0	183.2	0	183.2	0
183.203	0	183.203	0	183.203	0	183.203	0
183.206	0	183.206	0	183.206	0	183.206	0
183.209	0	183.209	0	183.209	0	183.209	0
183.212	0	183.212	0	183.212	0	183.212	0
183.215	0	183.215	0	183.215	0	183.215	0
183.218	0	183.218	0	183.218	0	183.218	0
183.221	0	183.221	0	183.221	0	183.221	0
183.224	0	183.224	0	183.224	0	183.224	0
183.227	0	183.227	0	183.227	0	183.227	0
183.23	0	183.23	0	183.23	0	183.23	0
183.233	0	183.233	0	183.233	0	183.233	0
183.236	0	183.236	0	183.236	0	183.236	0
183.239	0	183.239	0	183.239	0	183.239	0
183.242	0	183.242	0	183.242	0	183.242	0
183.246	0	183.246	0	183.246	0	183.246	0
183.249	0	183.249	0	183.249	0	183.249	0
183.252	0	183.252	0	183.252	0	183.252	0
183.255	0	183.255	0	183.255	0	183.255	0
183.258	0	183.258	0	183.258	0	183.258	0
183.261	0	183.261	0	183.261	0	183.261	0
183.264	0	183.264	0	183.264	0	183.264	0
183.267	0	183.267	0	183.267	0	183.267	0
183.27	0	183.27	0	183.27	0	183.27	0
183.273	0	183.273	0	183.273	0	183.273	0
183.276	0	183.276	0	183.276	0	183.276	0
183.279	0	183.279	0	183.279	0	183.279	0
183.282	0	183.282	0	183.282	0	183.282	0
183.285	0	183.285	0	183.285	0	183.285	0
183.288	0	183.288	0	183.288	0	183.288	0
183.292	0	183.292	0	183.292	0	183.292	0
183.295	0	183.295	0	183.295	0	183.295	0
183.298	0	183.298	0	183.298	0	183.298	0
183.301	0	183.301	0	183.301	0	183.301	0
183.304	0	183.304	0	183.304	0	183.304	0
183.307	0	183.307	0	183.307	0	183.307	0
183.31	0	183.31	0	183.31	0	183.31	0
183.313	0	183.313	0	183.313	0	183.313	0
183.316	0	183.316	0	183.316	0	183.316	0
183.319	0	183.319	0	183.319	0	183.319	0
183.322	0	183.322	0	183.322	0	183.322	0
183.325	0	183.325	0	183.325	0	183.325	0
183.328	0	183.328	0	183.328	0	183.328	0
183.331	0	183.331	0	183.331	0	183.331	0
183.334	0	183.334	0	183.334	0	183.334	0
183.338	0	183.338	0	183.338	0	183.338	0
183.341	0	183.341	0	183.341	0	183.341	0
183.344	0	183.344	0	183.344	0	183.344	0
183.347	0	183.347	0	183.347	0	183.347	0
183.35	0	183.35	0	183.35	0	183.35	0
183.353	0	183.353	0	183.353	0	183.353	0
183.356	0	183.356	0	183.356	0	183.356	0
183.359	0	183.359	0	183.359	0	183.359	0
183.362	0	183.362	0	183.362	0	183.362	0
183.365	0	183.365	0	183.365	0	183.365	0
183.368	0	183.368	0	183.368	0	183.368	0
183.371	0	183.371	0	183.371	0	183.371	0
183.374	0	183.374	0	183.374	0	183.374	0
183.377	0	183.377	0	183.377	0	183.377	0
183.38	0	183.38	0	183.38	0	183.38	0
183.384	0	183.384	0	183.384	0	183.384	0
183.387	0	183.387	0	183.387	0	183.387	0
183.39	0	183.39	0	183.39	0	183.39	0
183.393	0	183.393	0	183.393	0	183.393	0
183.396	0	183.396	0	183.396	0	183.396	0
183.399	0	183.399	0	183.399	0	183.399	0
183.402	0	183.402	0	183.402	0	183.402	0
183.405	0	183.405	0	183.405	0	183.405	0
183.408	0	183.408	0	183.408	0	183.408	0
183.411	0	183.411	0	183.411	0	183.411	0
183.414	0	183.414	0	183.414	0	183.414	0
183.417	0	183.417	0	183.417	0	183.417	0
183.42	0	183.42	0	183.42	0	183.42	0
183.423	0	183.423	0	183.423	0	183.423	0
183.426	0	183.426	0	183.426	0	183.426	0
183.43	0	183.43	0	183.43	0	183.43	0
183.433	0	183.433	0	183.433	0	183.433	0
183.436	0	183.436	0	183.436	0	183.436	0
183.439	0	183.439	0	183.439	0	183.439	0
183.442	0	183.442	0	183.442	0	183.442	0
183.445	0	183.445	0	183.445	0	183.445	0
183.448	0	183.448	0	183.448	0	183.448	0
183.451	0	183.451	0	183.451	0	183.451	0
183.454	0	183.454	0	183.454	0	183.454	0
183.457	0	183.457	0	183.457	0	183.457	0
183.46	0	183.46	0	183.46	0	183.46	0
183.463	0	183.463	0	183.463	0	183.463	0
183.466	0	183.466	0	183.466	0	183.466	0
183.469	0	183.469	0	183.469	0	183.469	0
183.472	0	183.472	0	183.472	0	183.472	0
183.476	0	183.476	0	183.476	0	183.476	0
183.479	0	183.479	0	183.479	0	183.479	0
183.482	0	183.482	0	183.482	0	183.482	0
183.485	0	183.485	0	183.485	0	183.485	0
183.488	0	183.488	0	183.488	0	183.488	0
183.491	0	183.491	0	183.491	0	183.491	0
183.494	0	183.494	0	183.494	0	183.494	0
183.497	0	183.497	0	183.497	0	183.497	0
183.5	0	183.5	0	183.5	0	183.5	0
183.503	0	183.503	0	183.503	0	183.503	0
183.506	0	183.506	0	183.506	0	183.506	0
183.509	0	183.509	0	183.509	0	183.509	0
183.512	0	183.512	0	183.512	0	183.512	0
183.515	0	183.515	0	183.515	0	183.515	0
183.518	0	183.518	0	183.518	0	183.518	0
183.522	0	183.522	0	183.522	0	183.522	0
183.525	0	183.525	0	183.525	0	183.525	0
183.528	0	183.528	0	183.528	0	183.528	0
183.531	0	183.531	0	183.531	0	183.531	0
183.534	0	183.534	0	183.534	0	183.534	0
183.537	0	183.537	0	183.537	0	183.537	0
183.54	0	183.54	0	183.54	0	183.54	0
183.543	0	183.543	0	183.543	0	183.543	0
183.546	0	183.546	0	183.546	0	183.546	0
183.549	0	183.549	0	183.549	0	183.549	0
183.552	0	183.552	0	183.552	0	183.552	0
183.555	0	183.555	0	183.555	0	183.555	0
183.558	0	183.558	0	183.558	0	183.558	0
183.561	0	183.561	0	183.561	0	183.561	0
183.565	0	183.565	0	183.565	0	183.565	0
183.568	0	183.568	0	183.568	0	183.568	0
183.571	0	183.571	0	183.571	0	183.571	0
183.574	0	183.574	0	183.574	0	183.574	0
183.577	0	183.577	0	183.577	0	183.577	0
183.58	0	183.58	0	183.58	0	183.58	0
183.583	0	183.583	0	183.583	0	183.583	0
183.586	0	183.586	0	183.586	0	183.586	0
183.589	0	183.589	0	183.589	0	183.589	0
183.592	0	183.592	0	183.592	0	183.592	0
183.595	0	183.595	0	183.595	0	183.595	0
183.598	0	183.598	0	183.598	0	183.598	0
183.601	0	183.601	0	183.601	0	183.601	0
183.604	0	183.604	0	183.604	0	183.604	0
183.607	0	183.607	0	183.607	0	183.607	0
183.611	0	183.611	0	183.611	0	183.611	0
183.614	0	183.614	0	183.614	0	183.614	0
183.617	0	183.617	0	183.617	0	183.617	0
183.62	0	183.62	0	183.62	0	183.62	0
183.623	0	183.623	0	183.623	0	183.623	0
183.626	0	183.626	0	183.626	0	183.626	0
183.629	0	183.629	0	183.629	0	183.629	0
183.632	0	183.632	0	183.632	0	183.632	0
183.635	0	183.635	0	183.635	0	183.635	0
183.638	0	183.638	0	183.638	0	183.638	0
183.641	0	183.641	0	183.641	0	183.641	0
183.644	0	183.644	0	183.644	0	183.644	0
183.647	0	183.647	0	183.647	0	183.647	0
183.65	0	183.65	0	183.65	0	183.65	0
183.654	0	183.654	0	183.654	0	183.654	0
183.657	0	183.657	0	183.657	0	183.657	0
183.66	0	183.66	0	183.66	0	183.66	0
183.663	0	183.663	0	183.663	0	183.663	0
183.666	0	183.666	0	183.666	0	183.666	0
183.669	0	183.669	0	183.669	0	183.669	0
183.672	0	183.672	0	183.672	0	183.672	0
183.675	0	183.675	0	183.675	0	183.675	0
183.678	0	183.678	0	183.678	0	183.678	0
183.681	0	183.681	0	183.681	0	183.681	0
183.684	0	183.684	0	183.684	0	183.684	0
183.687	0	183.687	0	183.687	0	183.687	0
183.69	0	183.69	0	183.69	0	183.69	0
183.693	0	183.693	0	183.693	0	183.693	0
183.696	0	183.696	0	183.696	0	183.696	0
183.7	0	183.7	0	183.7	0	183.7	0
183.703	0	183.703	0	183.703	0	183.703	0
183.706	0	183.706	0	183.706	0	183.706	0
183.709	0	183.709	0	183.709	0	183.709	0
183.712	0	183.712	0	183.712	0	183.712	0
183.715	0	183.715	0	183.715	0	183.715	0
183.718	0	183.718	0	183.718	0	183.718	0
183.721	0	183.721	0	183.721	0	183.721	0
183.724	0	183.724	0	183.724	0	183.724	0
183.727	0	183.727	0	183.727	0	183.727	0
183.73	0	183.73	0	183.73	0	183.73	0
183.733	0	183.733	0	183.733	0	183.733	0
183.736	0	183.736	0	183.736	0	183.736	0
183.739	0	183.739	0	183.739	0	183.739	0
183.743	0	183.743	0	183.743	0	183.743	0
183.746	0	183.746	0	183.746	0	183.746	0
183.749	0	183.749	0	183.749	0	183.749	0
183.752	0	183.752	0	183.752	0	183.752	0
183.755	0	183.755	0	183.755	0	183.755	0
183.758	0	183.758	0	183.758	0	183.758	0
183.761	0	183.761	0	183.761	0	183.761	0
183.764	0	183.764	0	183.764	0	183.764	0
183.767	0	183.767	0	183.767	0	183.767	0
183.77	0	183.77	0	183.77	0	183.77	0
183.773	0	183.773	0	183.773	0	183.773	0
183.776	0	183.776	0	183.776	0	183.776	0
183.779	0	183.779	0	183.779	0	183.779	0
183.782	0	183.782	0	183.782	0	183.782	0
183.786	0	183.786	0	183.786	0	183.786	0
183.789	0	183.789	0	183.789	0	183.789	0
183.792	0	183.792	0	183.792	0	183.792	0
183.795	0	183.795	0	183.795	0	183.795	0
183.798	0	183.798	0	183.798	0	183.798	0
183.801	0	183.801	0	183.801	0	183.801	0
183.804	0	183.804	0	183.804	0	183.804	0
183.807	0	183.807	0	183.807	0	183.807	0
183.81	0	183.81	0	183.81	0	183.81	0
183.813	0	183.813	0	183.813	0	183.813	0
183.816	0	183.816	0	183.816	0	183.816	0
183.819	0	183.819	0	183.819	0	183.819	0
183.822	0	183.822	0	183.822	0	183.822	0
183.825	0	183.825	0	183.825	0	183.825	0
183.828	0	183.828	0	183.828	0	183.828	0
183.832	0	183.832	0	183.832	0	183.832	0
183.835	0	183.835	0	183.835	0	183.835	0
183.838	0	183.838	0	183.838	0	183.838	0
183.841	0	183.841	0	183.841	0	183.841	0
183.844	0	183.844	0	183.844	0	183.844	0
183.847	0	183.847	0	183.847	0	183.847	0
183.85	0	183.85	0	183.85	0	183.85	0
183.853	0	183.853	0	183.853	0	183.853	0
183.856	0	183.856	0	183.856	0	183.856	0
183.859	0	183.859	0	183.859	0	183.859	0
183.862	0	183.862	0	183.862	0	183.862	0
183.865	0	183.865	0	183.865	0	183.865	0
183.868	0	183.868	0	183.868	0	183.868	0
183.871	0	183.871	0	183.871	0	183.871	0
183.875	0	183.875	0	183.875	0	183.875	0
183.878	0	183.878	0	183.878	0	183.878	0
183.881	0	183.881	0	183.881	0	183.881	0
183.884	0	183.884	0	183.884	0	183.884	0
183.887	0	183.887	0	183.887	0	183.887	0
183.89	0	183.89	0	183.89	0	183.89	0
183.893	0	183.893	0	183.893	0	183.893	0
183.896	0	183.896	0	183.896	0	183.896	0
183.899	0	183.899	0	183.899	0	183.899	0
183.902	0	183.902	0	183.902	0	183.902	0
183.905	0	183.905	0	183.905	0	183.905	0
183.908	0	183.908	0	183.908	0	183.908	0
183.911	0	183.911	0	183.911	0	183.911	0
183.914	0	183.914	0	183.914	0	183.914	0
183.918	0	183.918	0	183.918	0	183.918	0
183.921	0	183.921	0	183.921	0	183.921	0
183.924	0	183.924	0	183.924	0	183.924	0
183.927	0	183.927	0	183.927	0	183.927	0
183.93	0	183.93	0	183.93	0	183.93	0
183.933	0	183.933	0	183.933	0	183.933	0
183.936	0	183.936	0	183.936	0	183.936	0
183.939	0	183.939	0	183.939	0	183.939	0
183.942	0	183.942	0	183.942	0	183.942	0
183.945	0	183.945	0	183.945	0	183.945	0
183.948	0	183.948	0	183.948	0	183.948	0
183.951	0	183.951	0	183.951	0	183.951	0
183.954	0	183.954	0	183.954	0	183.954	0
183.957	0	183.957	0	183.957	0	183.957	0
183.961	0	183.961	0	183.961	0	183.961	0
183.964	0	183.964	0	183.964	0	183.964	0
183.967	0	183.967	0	183.967	0	183.967	0
183.97	0	183.97	0	183.97	0	183.97	0
183.973	0	183.973	0	183.973	0	183.973	0
183.976	0	183.976	0	183.976	0	183.976	0
183.979	0	183.979	0	183.979	0	183.979	0
183.982	0	183.982	0	183.982	0	183.982	0
183.985	0	183.985	0	183.985	0	183.985	0
183.988	0	183.988	0	183.988	0	183.988	0
183.991	0	183.991	0	183.991	0	183.991	0
183.994	0	183.994	0	183.994	0	183.994	0
183.997	0	183.997	0	183.997	0	183.997	0
184	0	184	0	184	0	184	0
184.004	0	184.004	0	184.004	0	184.004	0
184.007	0	184.007	0	184.007	0	184.007	0
184.01	0	184.01	0	184.01	0	184.01	0
184.013	0	184.013	0	184.013	0	184.013	0
184.016	0	184.016	0	184.016	0	184.016	0
184.019	0	184.019	0	184.019	0	184.019	0
184.022	0	184.022	0	184.022	0	184.022	0
184.025	0	184.025	0	184.025	0	184.025	0
184.028	0	184.028	0	184.028	0	184.028	0
184.031	0	184.031	0	184.031	0	184.031	0
184.034	0	184.034	0	184.034	0	184.034	0
184.037	0	184.037	0	184.037	0	184.037	0
184.04	0	184.04	0	184.04	0	184.04	0
184.044	0	184.044	0	184.044	0	184.044	0
184.047	0	184.047	0	184.047	0	184.047	0
184.05	0	184.05	0	184.05	0	184.05	0
184.053	0	184.053	0	184.053	0	184.053	0
184.056	0	184.056	0	184.056	0	184.056	0
184.059	0	184.059	0	184.059	0	184.059	0
184.062	0	184.062	0	184.062	0	184.062	0
184.065	0	184.065	0	184.065	0	184.065	0
184.068	0	184.068	0	184.068	0	184.068	0
184.071	0	184.071	0	184.071	0	184.071	0
184.074	0	184.074	0	184.074	0	184.074	0
184.077	0	184.077	0	184.077	0	184.077	0
184.08	0	184.08	0	184.08	0	184.08	0
184.083	0	184.083	0	184.083	0	184.083	0
184.087	0	184.087	0	184.087	0	184.087	0
184.09	0	184.09	0	184.09	0	184.09	0
184.093	0	184.093	0	184.093	0	184.093	0
184.096	0	184.096	0	184.096	0	184.096	0
184.099	0	184.099	0	184.099	0	184.099	0
184.102	0	184.102	0	184.102	0	184.102	0
184.105	0	184.105	0	184.105	0	184.105	0
184.108	0	184.108	0	184.108	0	184.108	0
184.111	0	184.111	0	184.111	0	184.111	0
184.114	0	184.114	0	184.114	0	184.114	0
184.117	0	184.117	0	184.117	0	184.117	0
184.12	0	184.12	0	184.12	0	184.12	0
184.123	0	184.123	0	184.123	0	184.123	0
184.126	0	184.126	0	184.126	0	184.126	0
184.13	0	184.13	0	184.13	0	184.13	0
184.133	0	184.133	0	184.133	0	184.133	0
184.136	0	184.136	0	184.136	0	184.136	0
184.139	0	184.139	0	184.139	0	184.139	0
184.142	0	184.142	0	184.142	0	184.142	0
184.145	0	184.145	0	184.145	0	184.145	0
184.148	0	184.148	0	184.148	0	184.148	0
184.151	0	184.151	0	184.151	0	184.151	0
184.154	0	184.154	0	184.154	0	184.154	0
184.157	0	184.157	0	184.157	0	184.157	0
184.16	0	184.16	0	184.16	0	184.16	0
184.163	0	184.163	0	184.163	0	184.163	0
184.166	0	184.166	0	184.166	0	184.166	0
184.169	0	184.169	0	184.169	0	184.169	0
184.173	0	184.173	0	184.173	0	184.173	0
184.176	0	184.176	0	184.176	0	184.176	0
184.179	0	184.179	0	184.179	0	184.179	0
184.182	0	184.182	0	184.182	0	184.182	0
184.185	0	184.185	0	184.185	0	184.185	0
184.188	0	184.188	0	184.188	0	184.188	0
184.191	0	184.191	0	184.191	0	184.191	0
184.194	0	184.194	0	184.194	0	184.194	0
184.197	0	184.197	0	184.197	0	184.197	0
184.2	0	184.2	0	184.2	0	184.2	0
184.203	0	184.203	0	184.203	0	184.203	0
184.206	0	184.206	0	184.206	0	184.206	0
184.209	0	184.209	0	184.209	0	184.209	0
184.213	0	184.213	0	184.213	0	184.213	0
184.216	0	184.216	0	184.216	0	184.216	0
184.219	0	184.219	0	184.219	0	184.219	0
184.222	0	184.222	0	184.222	0	184.222	0
184.225	0	184.225	0	184.225	0	184.225	0
184.228	0	184.228	0	184.228	0	184.228	0
184.231	0	184.231	0	184.231	0	184.231	0
184.234	0	184.234	0	184.234	0	184.234	0
184.237	0	184.237	0	184.237	0	184.237	0
184.24	0	184.24	0	184.24	0	184.24	0
184.243	0	184.243	0	184.243	0	184.243	0
184.246	0	184.246	0	184.246	0	184.246	0
184.249	0	184.249	0	184.249	0	184.249	0
184.252	0	184.252	0	184.252	0	184.252	0
184.256	0	184.256	0	184.256	0	184.256	0
184.259	0	184.259	0	184.259	0	184.259	0
184.262	0	184.262	0	184.262	0	184.262	0
184.265	0	184.265	0	184.265	0	184.265	0
184.268	0	184.268	0	184.268	0	184.268	0
184.271	0	184.271	0	184.271	0	184.271	0
184.274	0	184.274	0	184.274	0	184.274	0
184.277	0	184.277	0	184.277	0	184.277	0
184.28	0	184.28	0	184.28	0	184.28	0
184.283	0	184.283	0	184.283	0	184.283	0
184.286	0	184.286	0	184.286	0	184.286	0
184.289	0	184.289	0	184.289	0	184.289	0
184.292	0	184.292	0	184.292	0	184.292	0
184.296	0	184.296	0	184.296	0	184.296	0
184.299	0	184.299	0	184.299	0	184.299	0
184.302	0	184.302	0	184.302	0	184.302	0
184.305	0	184.305	0	184.305	0	184.305	0
184.308	0	184.308	0	184.308	0	184.308	0
184.311	0	184.311	0	184.311	0	184.311	0
184.314	0	184.314	0	184.314	0	184.314	0
184.317	0	184.317	0	184.317	0	184.317	0
184.32	0	184.32	0	184.32	0	184.32	0
184.323	0	184.323	0	184.323	0	184.323	0
184.326	0	184.326	0	184.326	0	184.326	0
184.329	0	184.329	0	184.329	0	184.329	0
184.332	0	184.332	0	184.332	0	184.332	0
184.336	0	184.336	0	184.336	0	184.336	0
184.339	0	184.339	0	184.339	0	184.339	0
184.342	0	184.342	0	184.342	0	184.342	0
184.345	0	184.345	0	184.345	0	184.345	0
184.348	0	184.348	0	184.348	0	184.348	0
184.351	0	184.351	0	184.351	0	184.351	0
184.354	0	184.354	0	184.354	0	184.354	0
184.357	0	184.357	0	184.357	0	184.357	0
184.36	0	184.36	0	184.36	0	184.36	0
184.363	0	184.363	0	184.363	0	184.363	0
184.366	0	184.366	0	184.366	0	184.366	0
184.369	0	184.369	0	184.369	0	184.369	0
184.372	0	184.372	0	184.372	0	184.372	0
184.375	0	184.375	0	184.375	0	184.375	0
184.379	0	184.379	0	184.379	0	184.379	0
184.382	0	184.382	0	184.382	0	184.382	0
184.385	0	184.385	0	184.385	0	184.385	0
184.388	0	184.388	0	184.388	0	184.388	0
184.391	0	184.391	0	184.391	0	184.391	0
184.394	0	184.394	0	184.394	0	184.394	0
184.397	0	184.397	0	184.397	0	184.397	0
184.4	0	184.4	0	184.4	0	184.4	0
184.403	0	184.403	0	184.403	0	184.403	0
184.406	0	184.406	0	184.406	0	184.406	0
184.409	0	184.409	0	184.409	0	184.409	0
184.412	0	184.412	0	184.412	0	184.412	0
184.415	0	184.415	0	184.415	0	184.415	0
184.419	0	184.419	0	184.419	0	184.419	0
184.422	0	184.422	0	184.422	0	184.422	0
184.425	0	184.425	0	184.425	0	184.425	0
184.428	0	184.428	0	184.428	0	184.428	0
184.431	0	184.431	0	184.431	0	184.431	0
184.434	0	184.434	0	184.434	0	184.434	0
184.437	0	184.437	0	184.437	0	184.437	0
184.44	0	184.44	0	184.44	0	184.44	0
184.443	0	184.443	0	184.443	0	184.443	0
184.446	0	184.446	0	184.446	0	184.446	0
184.449	0	184.449	0	184.449	0	184.449	0
184.452	0	184.452	0	184.452	0	184.452	0
184.455	0	184.455	0	184.455	0	184.455	0
184.459	0	184.459	0	184.459	0	184.459	0
184.462	0	184.462	0	184.462	0	184.462	0
184.465	0	184.465	0	184.465	0	184.465	0
184.468	0	184.468	0	184.468	0	184.468	0
184.471	0	184.471	0	184.471	0	184.471	0
184.474	0	184.474	0	184.474	0	184.474	0
184.477	0	184.477	0	184.477	0	184.477	0
184.48	0	184.48	0	184.48	0	184.48	0
184.483	0	184.483	0	184.483	0	184.483	0
184.486	0	184.486	0	184.486	0	184.486	0
184.489	0	184.489	0	184.489	0	184.489	0
184.492	0	184.492	0	184.492	0	184.492	0
184.495	0	184.495	0	184.495	0	184.495	0
184.499	0	184.499	0	184.499	0	184.499	0
184.502	0	184.502	0	184.502	0	184.502	0
184.505	0	184.505	0	184.505	0	184.505	0
184.508	0	184.508	0	184.508	0	184.508	0
184.511	0	184.511	0	184.511	0	184.511	0
184.514	0	184.514	0	184.514	0	184.514	0
184.517	0	184.517	0	184.517	0	184.517	0
184.52	0	184.52	0	184.52	0	184.52	0
184.523	0	184.523	0	184.523	0	184.523	0
184.526	0	184.526	0	184.526	0	184.526	0
184.529	0	184.529	0	184.529	0	184.529	0
184.532	0	184.532	0	184.532	0	184.532	0
184.535	0	184.535	0	184.535	0	184.535	0
184.539	0	184.539	0	184.539	0	184.539	0
184.542	0	184.542	0	184.542	0	184.542	0
184.545	0	184.545	0	184.545	0	184.545	0
184.548	0	184.548	0	184.548	0	184.548	0
184.551	0	184.551	0	184.551	0	184.551	0
184.554	0	184.554	0	184.554	0	184.554	0
184.557	0	184.557	0	184.557	0	184.557	0
184.56	0	184.56	0	184.56	0	184.56	0
184.563	0	184.563	0	184.563	0	184.563	0
184.566	0	184.566	0	184.566	0	184.566	0
184.569	0	184.569	0	184.569	0	184.569	0
184.572	0	184.572	0	184.572	0	184.572	0
184.575	0	184.575	0	184.575	0	184.575	0
184.579	0	184.579	0	184.579	0	184.579	0
184.582	0	184.582	0	184.582	0	184.582	0
184.585	0	184.585	0	184.585	0	184.585	0
184.588	0	184.588	0	184.588	0	184.588	0
184.591	0	184.591	0	184.591	0	184.591	0
184.594	0	184.594	0	184.594	0	184.594	0
184.597	0	184.597	0	184.597	0	184.597	0
184.6	0	184.6	0	184.6	0	184.6	0
184.603	0	184.603	0	184.603	0	184.603	0
184.606	0	184.606	0	184.606	0	184.606	0
184.609	0	184.609	0	184.609	0	184.609	0
184.612	0	184.612	0	184.612	0	184.612	0
184.615	0	184.615	0	184.615	0	184.615	0
184.619	0	184.619	0	184.619	0	184.619	0
184.622	0	184.622	0	184.622	0	184.622	0
184.625	0	184.625	0	184.625	0	184.625	0
184.628	0	184.628	0	184.628	0	184.628	0
184.631	0	184.631	0	184.631	0	184.631	0
184.634	0	184.634	0	184.634	0	184.634	0
184.637	0	184.637	0	184.637	0	184.637	0
184.64	0	184.64	0	184.64	0	184.64	0
184.643	0	184.643	0	184.643	0	184.643	0
184.646	0	184.646	0	184.646	0	184.646	0
184.649	0	184.649	0	184.649	0	184.649	0
184.652	0	184.652	0	184.652	0	184.652	0
184.655	0	184.655	0	184.655	0	184.655	0
184.659	0	184.659	0	184.659	0	184.659	0
184.662	0	184.662	0	184.662	0	184.662	0
184.665	0	184.665	0	184.665	0	184.665	0
184.668	0	184.668	0	184.668	0	184.668	0
184.671	0	184.671	0	184.671	0	184.671	0
184.674	0	184.674	0	184.674	0	184.674	0
184.677	0	184.677	0	184.677	0	184.677	0
184.68	0	184.68	0	184.68	0	184.68	0
184.683	0	184.683	0	184.683	0	184.683	0
184.686	0	184.686	0	184.686	0	184.686	0
184.689	0	184.689	0	184.689	0	184.689	0
184.692	0	184.692	0	184.692	0	184.692	0
184.695	0	184.695	0	184.695	0	184.695	0
184.699	0	184.699	0	184.699	0	184.699	0
184.702	0	184.702	0	184.702	0	184.702	0
184.705	0	184.705	0	184.705	0	184.705	0
184.708	0	184.708	0	184.708	0	184.708	0
184.711	0	184.711	0	184.711	0	184.711	0
184.714	0	184.714	0	184.714	0	184.714	0
184.717	0	184.717	0	184.717	0	184.717	0
184.72	0	184.72	0	184.72	0	184.72	0
184.723	0	184.723	0	184.723	0	184.723	0
184.726	0	184.726	0	184.726	0	184.726	0
184.729	0	184.729	0	184.729	0	184.729	0
184.732	0	184.732	0	184.732	0	184.732	0
184.735	0	184.735	0	184.735	0	184.735	0
184.739	0	184.739	0	184.739	0	184.739	0
184.742	0	184.742	0	184.742	0	184.742	0
184.745	0	184.745	0	184.745	0	184.745	0
184.748	0	184.748	0	184.748	0	184.748	0
184.751	0	184.751	0	184.751	0	184.751	0
184.754	0	184.754	0	184.754	0	184.754	0
184.757	0	184.757	0	184.757	0	184.757	0
184.76	0	184.76	0	184.76	0	184.76	0
184.763	0	184.763	0	184.763	0	184.763	0
184.766	0	184.766	0	184.766	0	184.766	0
184.769	0	184.769	0	184.769	0	184.769	0
184.772	0	184.772	0	184.772	0	184.772	0
184.775	0	184.775	0	184.775	0	184.775	0
184.779	0	184.779	0	184.779	0	184.779	0
184.782	0	184.782	0	184.782	0	184.782	0
184.785	0	184.785	0	184.785	0	184.785	0
184.788	0	184.788	0	184.788	0	184.788	0
184.791	0	184.791	0	184.791	0	184.791	0
184.794	0	184.794	0	184.794	0	184.794	0
184.797	0	184.797	0	184.797	0	184.797	0
184.8	0	184.8	0	184.8	0	184.8	0
184.803	0	184.803	0	184.803	0	184.803	0
184.806	0	184.806	0	184.806	0	184.806	0
184.809	0	184.809	0	184.809	0	184.809	0
184.812	0	184.812	0	184.812	0	184.812	0
184.816	0	184.816	0	184.816	0	184.816	0
184.819	0	184.819	0	184.819	0	184.819	0
184.822	0	184.822	0	184.822	0	184.822	0
184.825	0	184.825	0	184.825	0	184.825	0
184.828	0	184.828	0	184.828	0	184.828	0
184.831	0	184.831	0	184.831	0	184.831	0
184.834	0	184.834	0	184.834	0	184.834	0
184.837	0	184.837	0	184.837	0	184.837	0
184.84	0	184.84	0	184.84	0	184.84	0
184.843	0	184.843	0	184.843	0	184.843	0
184.846	0	184.846	0	184.846	0	184.846	0
184.849	0	184.849	0	184.849	0	184.849	0
184.852	0	184.852	0	184.852	0	184.852	0
184.856	0	184.856	0	184.856	0	184.856	0
184.859	0	184.859	0	184.859	0	184.859	0
184.862	0	184.862	0	184.862	0	184.862	0
184.865	0	184.865	0	184.865	0	184.865	0
184.868	0	184.868	0	184.868	0	184.868	0
184.871	0	184.871	0	184.871	0	184.871	0
184.874	0	184.874	0	184.874	0	184.874	0
184.877	0	184.877	0	184.877	0	184.877	0
184.88	0	184.88	0	184.88	0	184.88	0
184.883	0	184.883	0	184.883	0	184.883	0
184.886	0	184.886	0	184.886	0	184.886	0
184.889	0	184.889	0	184.889	0	184.889	0
184.893	0	184.893	0	184.893	0	184.893	0
184.896	0	184.896	0	184.896	0	184.896	0
184.899	0	184.899	0	184.899	0	184.899	0
184.902	0	184.902	0	184.902	0	184.902	0
184.905	0	184.905	0	184.905	0	184.905	0
184.908	0	184.908	0	184.908	0	184.908	0
184.911	0	184.911	0	184.911	0	184.911	0
184.914	0	184.914	0	184.914	0	184.914	0
184.917	0	184.917	0	184.917	0	184.917	0
184.92	0	184.92	0	184.92	0	184.92	0
184.923	0	184.923	0	184.923	0	184.923	0
184.926	0	184.926	0	184.926	0	184.926	0
184.929	0	184.929	0	184.929	0	184.929	0
184.933	0	184.933	0	184.933	0	184.933	0
184.936	0	184.936	0	184.936	0	184.936	0
184.939	0	184.939	0	184.939	0	184.939	0
184.942	0	184.942	0	184.942	0	184.942	0
184.945	0	184.945	0	184.945	0	184.945	0
184.948	0	184.948	0	184.948	0	184.948	0
184.951	0	184.951	0	184.951	0	184.951	0
184.954	0	184.954	0	184.954	0	184.954	0
184.957	0	184.957	0	184.957	0	184.957	0
184.96	0	184.96	0	184.96	0	184.96	0
184.963	0	184.963	0	184.963	0	184.963	0
184.966	0	184.966	0	184.966	0	184.966	0
184.97	0	184.97	0	184.97	0	184.97	0
184.973	0	184.973	0	184.973	0	184.973	0
184.976	0	184.976	0	184.976	0	184.976	0
184.979	0	184.979	0	184.979	0	184.979	0
184.982	0	184.982	0	184.982	0	184.982	0
184.985	0	184.985	0	184.985	0	184.985	0
184.988	0	184.988	0	184.988	0	184.988	0
184.991	0	184.991	0	184.991	0	184.991	0
184.994	0	184.994	0	184.994	0	184.994	0
184.997	0	184.997	0	184.997	0	184.997	0
185	0	185	0	185	0	185	0
185.003	0	185.003	0	185.003	0	185.003	0
185.006	0	185.006	0	185.006	0	185.006	0
185.01	0	185.01	0	185.01	0	185.01	0
185.013	0	185.013	0	185.013	0	185.013	0
185.016	0	185.016	0	185.016	0	185.016	0
185.019	0	185.019	0	185.019	0	185.019	0
185.022	0	185.022	0	185.022	0	185.022	0
185.025	0	185.025	0	185.025	0	185.025	0
185.028	0	185.028	0	185.028	0	185.028	0
185.031	0	185.031	0	185.031	0	185.031	0
185.034	0	185.034	0	185.034	0	185.034	0
185.037	0	185.037	0	185.037	0	185.037	0
185.04	0	185.04	0	185.04	0	185.04	0
185.043	0	185.043	0	185.043	0	185.043	0
185.047	0	185.047	0	185.047	0	185.047	0
185.05	0	185.05	0	185.05	0	185.05	0
185.053	0	185.053	0	185.053	0	185.053	0
185.056	0	185.056	0	185.056	0	185.056	0
185.059	0	185.059	0	185.059	0	185.059	0
185.062	0	185.062	0	185.062	0	185.062	0
185.065	0	185.065	0	185.065	0	185.065	0
185.068	0	185.068	0	185.068	0	185.068	0
185.071	0	185.071	0	185.071	0	185.071	0
185.074	0	185.074	0	185.074	0	185.074	0
185.077	0	185.077	0	185.077	0	185.077	0
185.08	0	185.08	0	185.08	0	185.08	0
185.083	0	185.083	0	185.083	0	185.083	0
185.087	0	185.087	0	185.087	0	185.087	0
185.09	0	185.09	0	185.09	0	185.09	0
185.093	0	185.093	0	185.093	0	185.093	0
185.096	0	185.096	0	185.096	0	185.096	0
185.099	0	185.099	0	185.099	0	185.099	0
185.102	0	185.102	0	185.102	0	185.102	0
185.105	0	185.105	0	185.105	0	185.105	0
185.108	0	185.108	0	185.108	0	185.108	0
185.111	0	185.111	0	185.111	0	185.111	0
185.114	0	185.114	0	185.114	0	185.114	0
185.117	0	185.117	0	185.117	0	185.117	0
185.12	0	185.12	0	185.12	0	185.12	0
185.124	0	185.124	0	185.124	0	185.124	0
185.127	0	185.127	0	185.127	0	185.127	0
185.13	0	185.13	0	185.13	0	185.13	0
185.133	0	185.133	0	185.133	0	185.133	0
185.136	0	185.136	0	185.136	0	185.136	0
185.139	0	185.139	0	185.139	0	185.139	0
185.142	0	185.142	0	185.142	0	185.142	0
185.145	0	185.145	0	185.145	0	185.145	0
185.148	0	185.148	0	185.148	0	185.148	0
185.151	0	185.151	0	185.151	0	185.151	0
185.154	0	185.154	0	185.154	0	185.154	0
185.157	0	185.157	0	185.157	0	185.157	0
185.161	0	185.161	0	185.161	0	185.161	0
185.164	0	185.164	0	185.164	0	185.164	0
185.167	0	185.167	0	185.167	0	185.167	0
185.17	0	185.17	0	185.17	0	185.17	0
185.173	0	185.173	0	185.173	0	185.173	0
185.176	0	185.176	0	185.176	0	185.176	0
185.179	0	185.179	0	185.179	0	185.179	0
185.182	0	185.182	0	185.182	0	185.182	0
185.185	0	185.185	0	185.185	0	185.185	0
185.188	0	185.188	0	185.188	0	185.188	0
185.191	0	185.191	0	185.191	0	185.191	0
185.194	0	185.194	0	185.194	0	185.194	0
185.198	0	185.198	0	185.198	0	185.198	0
185.201	0	185.201	0	185.201	0	185.201	0
185.204	0	185.204	0	185.204	0	185.204	0
185.207	0	185.207	0	185.207	0	185.207	0
185.21	0	185.21	0	185.21	0	185.21	0
185.213	0	185.213	0	185.213	0	185.213	0
185.216	0	185.216	0	185.216	0	185.216	0
185.219	0	185.219	0	185.219	0	185.219	0
185.222	0	185.222	0	185.222	0	185.222	0
185.225	0	185.225	0	185.225	0	185.225	0
185.228	0	185.228	0	185.228	0	185.228	0
185.231	0	185.231	0	185.231	0	185.231	0
185.235	0	185.235	0	185.235	0	185.235	0
185.238	0	185.238	0	185.238	0	185.238	0
185.241	0	185.241	0	185.241	0	185.241	0
185.244	0	185.244	0	185.244	0	185.244	0
185.247	0	185.247	0	185.247	0	185.247	0
185.25	0	185.25	0	185.25	0	185.25	0
185.253	0	185.253	0	185.253	0	185.253	0
185.256	0	185.256	0	185.256	0	185.256	0
185.259	0	185.259	0	185.259	0	185.259	0
185.262	0	185.262	0	185.262	0	185.262	0
185.265	0	185.265	0	185.265	0	185.265	0
185.268	0	185.268	0	185.268	0	185.268	0
185.271	0	185.271	0	185.271	0	185.271	0
185.275	0	185.275	0	185.275	0	185.275	0
185.278	0	185.278	0	185.278	0	185.278	0
185.281	0	185.281	0	185.281	0	185.281	0
185.284	0	185.284	0	185.284	0	185.284	0
185.287	0	185.287	0	185.287	0	185.287	0
185.29	0	185.29	0	185.29	0	185.29	0
185.293	0	185.293	0	185.293	0	185.293	0
185.296	0	185.296	0	185.296	0	185.296	0
185.299	0	185.299	0	185.299	0	185.299	0
185.302	0	185.302	0	185.302	0	185.302	0
185.305	0	185.305	0	185.305	0	185.305	0
185.308	0	185.308	0	185.308	0	185.308	0
185.312	0	185.312	0	185.312	0	185.312	0
185.315	0	185.315	0	185.315	0	185.315	0
185.318	0	185.318	0	185.318	0	185.318	0
185.321	0	185.321	0	185.321	0	185.321	0
185.324	0	185.324	0	185.324	0	185.324	0
185.327	0	185.327	0	185.327	0	185.327	0
185.33	0	185.33	0	185.33	0	185.33	0
185.333	0	185.333	0	185.333	0	185.333	0
185.336	0	185.336	0	185.336	0	185.336	0
185.339	0	185.339	0	185.339	0	185.339	0
185.342	0	185.342	0	185.342	0	185.342	0
185.345	0	185.345	0	185.345	0	185.345	0
185.349	0	185.349	0	185.349	0	185.349	0
185.352	0	185.352	0	185.352	0	185.352	0
185.355	0	185.355	0	185.355	0	185.355	0
185.358	0	185.358	0	185.358	0	185.358	0
185.361	0	185.361	0	185.361	0	185.361	0
185.364	0	185.364	0	185.364	0	185.364	0
185.367	0	185.367	0	185.367	0	185.367	0
185.37	0	185.37	0	185.37	0	185.37	0
185.373	0	185.373	0	185.373	0	185.373	0
185.376	0	185.376	0	185.376	0	185.376	0
185.379	0	185.379	0	185.379	0	185.379	0
185.382	0	185.382	0	185.382	0	185.382	0
185.386	0	185.386	0	185.386	0	185.386	0
185.389	0	185.389	0	185.389	0	185.389	0
185.392	0	185.392	0	185.392	0	185.392	0
185.395	0	185.395	0	185.395	0	185.395	0
185.398	0	185.398	0	185.398	0	185.398	0
185.401	0	185.401	0	185.401	0	185.401	0
185.404	0	185.404	0	185.404	0	185.404	0
185.407	0	185.407	0	185.407	0	185.407	0
185.41	0	185.41	0	185.41	0	185.41	0
185.413	0	185.413	0	185.413	0	185.413	0
185.416	0	185.416	0	185.416	0	185.416	0
185.42	0	185.42	0	185.42	0	185.42	0
185.423	0	185.423	0	185.423	0	185.423	0
185.426	0	185.426	0	185.426	0	185.426	0
185.429	0	185.429	0	185.429	0	185.429	0
185.432	0	185.432	0	185.432	0	185.432	0
185.435	0	185.435	0	185.435	0	185.435	0
185.438	0	185.438	0	185.438	0	185.438	0
185.441	0	185.441	0	185.441	0	185.441	0
185.444	0	185.444	0	185.444	0	185.444	0
185.447	0	185.447	0	185.447	0	185.447	0
185.45	0	185.45	0	185.45	0	185.45	0
185.453	0	185.453	0	185.453	0	185.453	0
185.457	0	185.457	0	185.457	0	185.457	0
185.46	0	185.46	0	185.46	0	185.46	0
185.463	0	185.463	0	185.463	0	185.463	0
185.466	0	185.466	0	185.466	0	185.466	0
185.469	0	185.469	0	185.469	0	185.469	0
185.472	0	185.472	0	185.472	0	185.472	0
185.475	0	185.475	0	185.475	0	185.475	0
185.478	0	185.478	0	185.478	0	185.478	0
185.481	0	185.481	0	185.481	0	185.481	0
185.484	0	185.484	0	185.484	0	185.484	0
185.487	0	185.487	0	185.487	0	185.487	0
185.49	0	185.49	0	185.49	0	185.49	0
185.494	0	185.494	0	185.494	0	185.494	0
185.497	0	185.497	0	185.497	0	185.497	0
185.5	0	185.5	0	185.5	0	185.5	0
185.503	0	185.503	0	185.503	0	185.503	0
185.506	0	185.506	0	185.506	0	185.506	0
185.509	0	185.509	0	185.509	0	185.509	0
185.512	0	185.512	0	185.512	0	185.512	0
185.515	0	185.515	0	185.515	0	185.515	0
185.518	0	185.518	0	185.518	0	185.518	0
185.521	0	185.521	0	185.521	0	185.521	0
185.524	0	185.524	0	185.524	0	185.524	0
185.527	0	185.527	0	185.527	0	185.527	0
185.531	0	185.531	0	185.531	0	185.531	0
185.534	0	185.534	0	185.534	0	185.534	0
185.537	0	185.537	0	185.537	0	185.537	0
185.54	0	185.54	0	185.54	0	185.54	0
185.543	0	185.543	0	185.543	0	185.543	0
185.546	0	185.546	0	185.546	0	185.546	0
185.549	0	185.549	0	185.549	0	185.549	0
185.552	0	185.552	0	185.552	0	185.552	0
185.555	0	185.555	0	185.555	0	185.555	0
185.558	0	185.558	0	185.558	0	185.558	0
185.561	0	185.561	0	185.561	0	185.561	0
185.564	0	185.564	0	185.564	0	185.564	0
185.568	0	185.568	0	185.568	0	185.568	0
185.571	0	185.571	0	185.571	0	185.571	0
185.574	0	185.574	0	185.574	0	185.574	0
185.577	0	185.577	0	185.577	0	185.577	0
185.58	0	185.58	0	185.58	0	185.58	0
185.583	0	185.583	0	185.583	0	185.583	0
185.586	0	185.586	0	185.586	0	185.586	0
185.589	0	185.589	0	185.589	0	185.589	0
185.592	0	185.592	0	185.592	0	185.592	0
185.595	0	185.595	0	185.595	0	185.595	0
185.598	0	185.598	0	185.598	0	185.598	0
185.602	0	185.602	0	185.602	0	185.602	0
185.605	0	185.605	0	185.605	0	185.605	0
185.608	0	185.608	0	185.608	0	185.608	0
185.611	0	185.611	0	185.611	0	185.611	0
185.614	0	185.614	0	185.614	0	185.614	0
185.617	0	185.617	0	185.617	0	185.617	0
185.62	0	185.62	0	185.62	0	185.62	0
185.623	0	185.623	0	185.623	0	185.623	0
185.626	0	185.626	0	185.626	0	185.626	0
185.629	0	185.629	0	185.629	0	185.629	0
185.632	0	185.632	0	185.632	0	185.632	0
185.635	0	185.635	0	185.635	0	185.635	0
185.639	0	185.639	0	185.639	0	185.639	0
185.642	0	185.642	0	185.642	0	185.642	0
185.645	0	185.645	0	185.645	0	185.645	0
185.648	0	185.648	0	185.648	0	185.648	0
185.651	0	185.651	0	185.651	0	185.651	0
185.654	0	185.654	0	185.654	0	185.654	0
185.657	0	185.657	0	185.657	0	185.657	0
185.66	0	185.66	0	185.66	0	185.66	0
185.663	0	185.663	0	185.663	0	185.663	0
185.666	0	185.666	0	185.666	0	185.666	0
185.669	0	185.669	0	185.669	0	185.669	0
185.672	0	185.672	0	185.672	0	185.672	0
185.676	0	185.676	0	185.676	0	185.676	0
185.679	0	185.679	0	185.679	0	185.679	0
185.682	0	185.682	0	185.682	0	185.682	0
185.685	0	185.685	0	185.685	0	185.685	0
185.688	0	185.688	0	185.688	0	185.688	0
185.691	0	185.691	0	185.691	0	185.691	0
185.694	0	185.694	0	185.694	0	185.694	0
185.697	0	185.697	0	185.697	0	185.697	0
185.7	0	185.7	0	185.7	0	185.7	0
185.703	0	185.703	0	185.703	0	185.703	0
185.706	0	185.706	0	185.706	0	185.706	0
185.71	0	185.71	0	185.71	0	185.71	0
185.713	0	185.713	0	185.713	0	185.713	0
185.716	0	185.716	0	185.716	0	185.716	0
185.719	0	185.719	0	185.719	0	185.719	0
185.722	0	185.722	0	185.722	0	185.722	0
185.725	0	185.725	0	185.725	0	185.725	0
185.728	0	185.728	0	185.728	0	185.728	0
185.731	0	185.731	0	185.731	0	185.731	0
185.734	0	185.734	0	185.734	0	185.734	0
185.737	0	185.737	0	185.737	0	185.737	0
185.74	0	185.74	0	185.74	0	185.74	0
185.743	0	185.743	0	185.743	0	185.743	0
185.747	0	185.747	0	185.747	0	185.747	0
185.75	0	185.75	0	185.75	0	185.75	0
185.753	0	185.753	0	185.753	0	185.753	0
185.756	0	185.756	0	185.756	0	185.756	0
185.759	0	185.759	0	185.759	0	185.759	0
185.762	0	185.762	0	185.762	0	185.762	0
185.765	0	185.765	0	185.765	0	185.765	0
185.768	0	185.768	0	185.768	0	185.768	0
185.771	0	185.771	0	185.771	0	185.771	0
185.774	0	185.774	0	185.774	0	185.774	0
185.777	0	185.777	0	185.777	0	185.777	0
185.781	0	185.781	0	185.781	0	185.781	0
185.784	0	185.784	0	185.784	0	185.784	0
185.787	0	185.787	0	185.787	0	185.787	0
185.79	0	185.79	0	185.79	0	185.79	0
185.793	0	185.793	0	185.793	0	185.793	0
185.796	0	185.796	0	185.796	0	185.796	0
185.799	0	185.799	0	185.799	0	185.799	0
185.802	0	185.802	0	185.802	0	185.802	0
185.805	0	185.805	0	185.805	0	185.805	0
185.808	0	185.808	0	185.808	0	185.808	0
185.811	0	185.811	0	185.811	0	185.811	0
185.814	0	185.814	0	185.814	0	185.814	0
185.818	0	185.818	0	185.818	0	185.818	0
185.821	0	185.821	0	185.821	0	185.821	0
185.824	0	185.824	0	185.824	0	185.824	0
185.827	0	185.827	0	185.827	0	185.827	0
185.83	0	185.83	0	185.83	0	185.83	0
185.833	0	185.833	0	185.833	0	185.833	0
185.836	0	185.836	0	185.836	0	185.836	0
185.839	0	185.839	0	185.839	0	185.839	0
185.842	0	185.842	0	185.842	0	185.842	0
185.845	0	185.845	0	185.845	0	185.845	0
185.848	0	185.848	0	185.848	0	185.848	0
185.852	0	185.852	0	185.852	0	185.852	0
185.855	0	185.855	0	185.855	0	185.855	0
185.858	0	185.858	0	185.858	0	185.858	0
185.861	0	185.861	0	185.861	0	185.861	0
185.864	0	185.864	0	185.864	0	185.864	0
185.867	0	185.867	0	185.867	0	185.867	0
185.87	0	185.87	0	185.87	0	185.87	0
185.873	0	185.873	0	185.873	0	185.873	0
185.876	0	185.876	0	185.876	0	185.876	0
185.879	0	185.879	0	185.879	0	185.879	0
185.882	0	185.882	0	185.882	0	185.882	0
185.885	0	185.885	0	185.885	0	185.885	0
185.889	0	185.889	0	185.889	0	185.889	0
185.892	0	185.892	0	185.892	0	185.892	0
185.895	0	185.895	0	185.895	0	185.895	0
185.898	0	185.898	0	185.898	0	185.898	0
185.901	0	185.901	0	185.901	0	185.901	0
185.904	0	185.904	0	185.904	0	185.904	0
185.907	0	185.907	0	185.907	0	185.907	0
185.91	0	185.91	0	185.91	0	185.91	0
185.913	0	185.913	0	185.913	0	185.913	0
185.916	0	185.916	0	185.916	0	185.916	0
185.919	0	185.919	0	185.919	0	185.919	0
185.923	0	185.923	0	185.923	0	185.923	0
185.926	0	185.926	0	185.926	0	185.926	0
185.929	0	185.929	0	185.929	0	185.929	0
185.932	0	185.932	0	185.932	0	185.932	0
185.935	0	185.935	0	185.935	0	185.935	0
185.938	0	185.938	0	185.938	0	185.938	0
185.941	0	185.941	0	185.941	0	185.941	0
185.944	0	185.944	0	185.944	0	185.944	0
185.947	0	185.947	0	185.947	0	185.947	0
185.95	0	185.95	0	185.95	0	185.95	0
185.953	0	185.953	0	185.953	0	185.953	0
185.957	0	185.957	0	185.957	0	185.957	0
185.96	0	185.96	0	185.96	0	185.96	0
185.963	0	185.963	0	185.963	0	185.963	0
185.966	0	185.966	0	185.966	0	185.966	0
185.969	0	185.969	0	185.969	0	185.969	0
185.972	0	185.972	0	185.972	0	185.972	0
185.975	0	185.975	0	185.975	0	185.975	0
185.978	0	185.978	0	185.978	0	185.978	0
185.981	0	185.981	0	185.981	0	185.981	0
185.984	0	185.984	0	185.984	0	185.984	0
185.987	0	185.987	0	185.987	0	185.987	0
185.991	0	185.991	0	185.991	0	185.991	0
185.994	0	185.994	0	185.994	0	185.994	0
185.997	0	185.997	0	185.997	0	185.997	0
186	0	186	0	186	0	186	0
186.003	0	186.003	0	186.003	0	186.003	0
186.006	0	186.006	0	186.006	0	186.006	0
186.009	0	186.009	0	186.009	0	186.009	0
186.012	0	186.012	0	186.012	0	186.012	0
186.015	0	186.015	0	186.015	0	186.015	0
186.018	0	186.018	0	186.018	0	186.018	0
186.021	0	186.021	0	186.021	0	186.021	0
186.024	0	186.024	0	186.024	0	186.024	0
186.028	0	186.028	0	186.028	0	186.028	0
186.031	0	186.031	0	186.031	0	186.031	0
186.034	0	186.034	0	186.034	0	186.034	0
186.037	0	186.037	0	186.037	0	186.037	0
186.04	0	186.04	0	186.04	0	186.04	0
186.043	0	186.043	0	186.043	0	186.043	0
186.046	0	186.046	0	186.046	0	186.046	0
186.049	0	186.049	0	186.049	0	186.049	0
186.052	0	186.052	0	186.052	0	186.052	0
186.055	0	186.055	0	186.055	0	186.055	0
186.058	0	186.058	0	186.058	0	186.058	0
186.062	0	186.062	0	186.062	0	186.062	0
186.065	0	186.065	0	186.065	0	186.065	0
186.068	0	186.068	0	186.068	0	186.068	0
186.071	0	186.071	0	186.071	0	186.071	0
186.074	0	186.074	0	186.074	0	186.074	0
186.077	0	186.077	0	186.077	0	186.077	0
186.08	0	186.08	0	186.08	0	186.08	0
186.083	0	186.083	0	186.083	0	186.083	0
186.086	0	186.086	0	186.086	0	186.086	0
186.089	0	186.089	0	186.089	0	186.089	0
186.092	0	186.092	0	186.092	0	186.092	0
186.096	0	186.096	0	186.096	0	186.096	0
186.099	0	186.099	0	186.099	0	186.099	0
186.102	0	186.102	0	186.102	0	186.102	0
186.105	0	186.105	0	186.105	0	186.105	0
186.108	0	186.108	0	186.108	0	186.108	0
186.111	0	186.111	0	186.111	0	186.111	0
186.114	0	186.114	0	186.114	0	186.114	0
186.117	0	186.117	0	186.117	0	186.117	0
186.12	0	186.12	0	186.12	0	186.12	0
186.123	0	186.123	0	186.123	0	186.123	0
186.126	0	186.126	0	186.126	0	186.126	0
186.13	0	186.13	0	186.13	0	186.13	0
[truncated: 63,536 more rows]
