# Supplementary material for: Fluorescence-based monitoring of the pressure-induced aggregation microenvironment evolution for an AIEgen under multiple excitation channels
Source: Nat Commun. 2022 Sep 6;13:5234. doi: 10.1038/s41467-022-32968-9 (PMC9448794; doi:10.1038/s41467-022-32968-9)
Supplement: Supplementary file 2 — Source Data [file 41467_2022_32968_MOESM2_ESM.zip › Source Data/Supplementary Information/Supplementary Figure 6/Supplementary Figure 6a.xls]

## Sheet: Sheet1
Wavenumber	0.2 GPa	1 GPa	1.8 GPa	2.5 GPa	3 GPa	3.8 GPa	4.9 GPa
1800.31	-0.17922	-0.19488	0.16774	0.05731	0.04664	0.09278	0.09835
1799.35	-0.19692	-0.19447	0.17341	0.06421	0.05103	0.09655	0.10205
1798.39	-0.19905	-0.20026	0.17843	0.06812	0.05515	0.10265	0.10807
1797.42	-0.18632	-0.20283	0.18425	0.06711	0.05688	0.10376	0.10643
1796.46	-0.17374	-0.19933	0.18805	0.06645	0.05632	0.10272	0.10536
1795.49	-0.17374	-0.20833	0.18895	0.06832	0.05827	0.09909	0.10431
1794.53	-0.17374	-0.21131	0.18749	0.07033	0.06033	0.09578	0.10875
1793.56	-0.16131	-0.19591	0.19216	0.075	0.0675	0.09275	0.11604
1792.6	-0.15174	-0.17151	0.19631	0.07696	0.06701	0.09462	0.123
1791.64	-0.13976	-0.17141	0.19562	0.07815	0.06348	0.09805	0.12866
1790.67	-0.14253	-0.17421	0.19176	0.07669	0.05993	0.10114	0.1313
1789.71	-0.14522	-0.17408	0.1832	0.07309	0.05431	0.10438	0.13165
1788.74	-0.1504	-0.16252	0.17841	0.06759	0.04912	0.10318	0.13011
1787.78	-0.16419	-0.17662	0.17158	0.06238	0.04868	0.10464	0.12891
1786.81	-0.17562	-0.19919	0.16783	0.05741	0.04611	0.10393	0.12559
1785.85	-0.16183	-0.20472	0.17172	0.05703	0.04581	0.10797	0.12474
1784.89	-0.14172	-0.18178	0.17304	0.05666	0.04773	0.10725	0.11911
1783.92	-0.13335	-0.17869	0.17356	0.06049	0.04942	0.10839	0.11543
1782.96	-0.12793	-0.16252	0.17237	0.0601	0.05129	0.11	0.10768
1781.99	-0.14343	-0.15468	0.17613	0.06192	0.05315	0.11623	0.10467
1781.03	-0.13307	-0.14431	0.1778	0.06605	0.05292	0.11804	0.09965
1780.06	-0.12281	-0.13929	0.17865	0.06768	0.05248	0.11472	0.09879
1779.1	-0.10261	-0.12689	0.17706	0.06711	0.04991	0.1092	0.09126
1778.14	-0.09266	-0.12725	0.17109	0.06025	0.04748	0.10402	0.08408
1777.17	-0.09555	-0.1276	0.16724	0.05763	0.04709	0.09872	0.08121
1776.21	-0.12055	-0.1377	0.16579	0.05506	0.04671	0.09353	0.07625
1775.24	-0.13282	-0.1477	0.16634	0.05658	0.05036	0.08826	0.07335
1774.28	-0.12306	-0.14043	0.17026	0.06258	0.05428	0.08364	0.06885
1773.31	-0.09156	-0.11373	0.17763	0.06899	0.05647	0.07955	0.0648
1772.35	-0.07269	-0.09236	0.17882	0.07696	0.05819	0.07486	0.06649
1771.39	-0.06943	-0.07963	0.17582	0.07573	0.05524	0.06543	0.06543
1770.42	-0.07522	-0.08117	0.17291	0.07048	0.05239	0.05638	0.06643
1769.46	-0.0545	-0.07952	0.16962	0.06204	0.04616	0.05209	0.06805
1768.49	-0.02159	-0.07071	0.17115	0.05782	0.04012	0.05188	0.0698
1767.53	-0.03696	-0.06916	0.1657	0.05159	0.03217	0.04963	0.07139
1766.57	-0.03155	-0.05668	0.16187	0.04529	0.02617	0.04916	0.07071
1765.6	-0.02304	-0.05055	0.16058	0.04113	0.02222	0.05264	0.07017
1764.64	0.0056	-0.03137	0.1575	0.039	0.02024	0.05427	0.06977
1763.67	0.04623	-0.01246	0.15688	0.03697	0.01832	0.05598	0.06951
1762.71	0.0585	-0.01484	0.15082	0.02952	0.01097	0.04843	0.06575
1761.74	0.04623	-0.02899	0.13795	0.01832	0.00182	0.04075	0.05983
1760.78	0.02656	-0.03588	0.12229	0.00722	-0.00895	0.03105	0.05167
1759.82	0.01133	-0.0527	0.11112	-0.00356	-0.01942	0.02345	0.04372
1758.85	0.00787	-0.06463	0.1028	-0.01236	-0.02629	0.01611	0.03617
1757.89	0.00448	-0.07192	0.09496	-0.01935	-0.03319	0.00892	0.02883
1756.92	-0.01774	-0.08264	0.08508	-0.02797	-0.04167	0.00177	0.02514
1755.96	-0.04234	-0.08961	0.07506	-0.03637	-0.05156	-0.00703	0.01959
1754.99	-0.04022	-0.07897	0.06687	-0.04445	-0.05609	-0.01043	0.01586
1754.03	-0.03543	-0.07002	0.06269	-0.04747	-0.05899	-0.01208	0.01575
1753.07	-0.02507	-0.07208	0.06095	-0.05086	-0.06073	-0.01382	0.01401
1752.1	-0.04022	-0.08311	0.05953	-0.05287	-0.06443	-0.01564	0.01233
1751.14	-0.04022	-0.08724	0.05942	-0.05278	-0.06596	-0.01561	0.00878
1750.17	-0.03543	-0.08638	0.06052	-0.05052	-0.0668	-0.01202	0.00867
1749.21	-0.03076	-0.08356	0.05998	-0.05009	-0.06785	-0.01022	0.00687
1748.24	-0.03354	-0.08416	0.05967	-0.05146	-0.06911	-0.01017	0.00512
1747.28	-0.05097	-0.09749	0.05756	-0.05282	-0.06877	-0.01179	0
1746.32	-0.05354	-0.09602	0.05726	-0.05256	-0.06685	-0.0134	-0.00337
1745.35	-0.03894	-0.08534	0.06052	-0.04911	-0.06181	-0.01168	-0.00502
1744.39	-0.04157	-0.08008	0.06911	-0.04089	-0.05363	-0.00831	-0.00666
1743.42	-0.04416	-0.07291	0.07411	-0.03268	-0.04705	-0.00662	-0.00662
1742.46	-0.05627	-0.06579	0.08087	-0.0261	-0.04366	-0.00823	-0.00987
1741.49	-0.05868	-0.05481	0.08776	-0.01796	-0.03878	-0.00984	-0.01309
1740.53	-0.05627	-0.05202	0.09317	-0.01309	-0.03401	-0.01309	-0.01472
1739.57	-0.0492	-0.04297	0.09269	-0.01303	-0.03226	-0.01626	-0.01787
1738.6	-0.0447	-0.04082	0.08804	-0.01926	-0.03816	-0.02244	-0.02244
1737.64	-0.04717	-0.0456	0.08352	-0.02532	-0.04696	-0.02532	-0.02375
1736.67	-0.05647	-0.04947	0.0831	-0.0283	-0.04978	-0.02364	-0.02208
1735.71	-0.05167	-0.0517	0.08366	-0.02848	-0.05009	-0.02065	-0.01908
1734.74	-0.0467	-0.05202	0.08804	-0.0256	-0.04593	-0.01767	-0.01448
1733.78	-0.0467	-0.05991	0.08584	-0.02862	-0.04725	-0.01759	-0.016
1732.82	-0.05409	-0.0679	0.0786	-0.03406	-0.05066	-0.01872	-0.02027
1731.85	-0.07699	-0.08233	0.07506	-0.03477	-0.05245	-0.01829	-0.02131
1730.89	-0.08803	-0.08841	0.07411	-0.03142	-0.05327	-0.01658	-0.01956
1729.92	-0.09006	-0.08893	0.07666	-0.02968	-0.05137	-0.01495	-0.01791
1728.96	-0.09206	-0.09125	0.07756	-0.02941	-0.05234	-0.01775	-0.01922
1727.99	-0.07872	-0.09045	0.07832	-0.02911	-0.05041	-0.01902	-0.02047
1727.03	-0.07212	-0.0927	0.07919	-0.02886	-0.04997	-0.02029	-0.02172
1726.07	-0.08281	-0.09318	0.07847	-0.02861	-0.04955	-0.02012	-0.02154
1725.1	-0.09976	-0.10189	0.08088	-0.02697	-0.04776	-0.01853	-0.01853
1724.14	-0.12298	-0.11881	0.08326	-0.02674	-0.04464	-0.01557	-0.01697
1723.17	-0.14598	-0.13737	0.0856	-0.02652	-0.04291	-0.01265	-0.01544
1722.21	-0.14598	-0.14582	0.08778	-0.0249	-0.04116	-0.00837	-0.01253
1721.24	-0.14747	-0.14593	0.08853	-0.02334	-0.03949	-0.00416	-0.00968
1720.28	-0.14747	-0.14593	0.09117	-0.01918	-0.03666	0	-0.00689
1719.32	-0.13781	-0.14245	0.09892	-0.01102	-0.02867	0.00974	-0.00277
1718.35	-0.14292	-0.14389	0.10722	-0.00278	-0.02068	0.01685	0.00419
1717.39	-0.14292	-0.14901	0.11399	0.00277	-0.01372	0.02235	0.01111
1716.42	-0.16072	-0.16252	0.11745	0.00678	-0.00808	0.02463	0.01498
1715.46	-0.16347	-0.1658	0.1211	0.00933	-0.00529	0.02688	0.0147
1714.49	-0.15831	-0.16414	0.12516	0.01316	-0.00131	0.03053	0.01581
1713.53	-0.16875	-0.16412	0.13023	0.01947	0.00257	0.03399	0.02078
1712.57	-0.17128	-0.16252	0.13553	0.02568	0.00763	0.03613	0.02308
1711.6	-0.17128	-0.16883	0.14127	0.03187	0.01263	0.03967	0.02413
1710.64	-0.17883	-0.17197	0.14981	0.03927	0.01881	0.04445	0.02899
1709.67	-0.17883	-0.17822	0.15395	0.044	0.02365	0.04787	0.0325
1708.71	-0.18001	-0.17657	0.15537	0.04873	0.02594	0.05001	0.03727
1707.74	-0.17494	-0.16407	0.15861	0.05225	0.02952	0.05225	0.04335
1706.78	-0.16875	-0.15633	0.16465	0.05574	0.03556	0.05702	0.04939
1705.82	-0.16875	-0.15788	0.16901	0.05786	0.03903	0.0604	0.05281
1704.85	-0.17494	-0.17025	0.17407	0.06099	0.04354	0.06478	0.05723
1703.89	-0.1773	-0.16711	0.17719	0.06392	0.04541	0.06891	0.06143
1702.92	-0.17238	-0.15948	0.17955	0.06701	0.0474	0.07446	0.06577
1701.96	-0.15778	-0.14571	0.18489	0.07366	0.05258	0.08247	0.07116
1700.99	-0.12486	-0.13452	0.19112	0.08004	0.05848	0.09035	0.07748
1700.03	-0.12329	-0.14225	0.19298	0.08093	0.06195	0.09378	0.08093
1699.07	-0.14904	-0.16556	0.18853	0.07737	0.05898	0.08983	0.07985
1698.1	-0.15436	-0.16252	0.18817	0.0793	0.05769	0.09028	0.08416
1697.14	-0.14709	-0.15054	0.19568	0.08814	0.06386	0.09677	0.09306
1696.17	-0.15778	-0.15491	0.20294	0.09508	0.07045	0.10385	0.10134
1695.21	-0.16755	-0.16252	0.19943	0.09353	0.06931	0.10214	0.10586
1694.24	-0.16642	-0.16832	0.19323	0.08839	0.06613	0.09672	0.10753
1693.28	-0.15732	-0.16677	0.19173	0.08779	0.06709	0.09829	0.11367
1692.32	-0.15853	-0.16956	0.19144	0.08711	0.06658	0.10103	0.11633
1691.35	-0.15853	-0.17515	0.19056	0.08558	0.06517	0.10408	0.11699
1690.39	-0.15289	-0.17369	0.18863	0.0853	0.06384	0.10606	0.12014
1689.42	-0.14729	-0.17225	0.19007	0.08483	0.0635	0.10896	0.12183
1688.46	-0.13618	-0.16528	0.19002	0.08654	0.06419	0.11056	0.12337
1687.49	-0.13202	-0.15704	0.19019	0.0872	0.06495	0.11341	0.12386
1686.53	-0.13202	-0.14738	0.19171	0.089	0.06766	0.11895	0.12364
1685.57	-0.11394	-0.1372	0.19597	0.09319	0.0702	0.12629	0.1275
1684.6	-0.09654	-0.14123	0.19629	0.09275	0.07075	0.12851	0.12851
1683.64	-0.08871	-0.14729	0.18863	0.08644	0.06496	0.12488	0.12488
1682.67	-0.08978	-0.15447	0.1811	0.0809	0.05896	0.11932	0.12162
1681.71	-0.09448	-0.15988	0.17589	0.07644	0.05491	0.1164	0.1198
1680.74	-0.09601	-0.16513	0.17016	0.0728	0.0504	0.11465	0.11803
1679.78	-0.09752	-0.16901	0.16705	0.06928	0.04809	0.11417	0.11753
1678.82	-0.10195	-0.16508	0.16381	0.06679	0.0468	0.11134	0.11691
1677.85	-0.11129	-0.16252	0.16112	0.0656	0.04567	0.10779	0.11555
1676.89	-0.10623	-0.15746	0.16065	0.06693	0.0469	0.10713	0.11604
1675.92	-0.09831	-0.15615	0.16205	0.06856	0.04939	0.10804	0.11816
1674.96	-0.10482	-0.16379	0.16069	0.06849	0.04724	0.10458	0.11691
1673.99	-0.109	-0.16751	0.15548	0.06355	0.0426	0.0969	0.11234
1673.03	-0.11927	-0.16375	0.15333	0.06001	0.03721	0.09196	0.10833
1672.07	-0.11566	-0.15395	0.15333	0.05896	0.03414	0.09088	0.10943
1671.1	-0.1267	-0.1539	0.15481	0.05908	0.03421	0.09107	0.11187
1670.14	-0.13282	-0.14646	0.15233	0.05628	0.03031	0.08946	0.11257
1669.17	-0.14005	-0.14032	0.14786	0.05213	0.02522	0.08846	0.11269
1668.21	-0.1375	-0.13572	0.1409	0.04652	0.01795	0.08665	0.11064
1667.24	-0.13386	-0.13476	0.13703	0.04294	0.01477	0.08674	0.11266
1666.28	-0.11845	-0.12772	0.13423	0.03973	0.01373	0.08533	0.11657
1665.32	-0.10906	-0.11589	0.13089	0.0377	0.01274	0.08639	0.12205
1664.35	-0.09976	-0.10045	0.12823	0.03688	0.0128	0.08897	0.12712
1663.39	-0.08778	-0.09427	0.12918	0.03713	0.01389	0.09393	0.1348
1662.42	-0.08174	-0.09551	0.12931	0.03717	0.0139	0.09946	0.14401
1661.46	-0.07252	-0.09369	0.13185	0.03899	0.01581	0.10536	0.15448
1660.49	-0.04666	-0.08492	0.13465	0.0429	0.02172	0.11255	0.16528
1659.53	-0.01907	-0.07592	0.14137	0.05212	0.03074	0.12023	0.17454
1658.57	-0.00833	-0.06654	0.15041	0.06454	0.04188	0.13019	0.18271
1657.6	0.00243	-0.05221	0.16298	0.07606	0.05315	0.13913	0.18624
1656.64	0.01961	-0.03529	0.17277	0.08585	0.0616	0.14521	0.18684
1655.67	0.02808	-0.01814	0.17975	0.09343	0.06659	0.14593	0.1857
1654.71	0.04315	0.00186	0.18497	0.09602	0.06841	0.14655	0.18497
1653.74	0.04975	0.01377	0.18484	0.09332	0.06496	0.14771	0.1861
1652.78	0.04041	0.00582	0.17415	0.08215	0.05401	0.14334	0.18802
1651.82	0.02737	-0.01255	0.15296	0.06427	0.03531	0.13295	0.18805
1650.85	0.00687	-0.02646	0.13226	0.0477	0.01901	0.12213	0.18809
1649.89	0.00125	-0.03086	0.12098	0.03906	0.01385	0.12209	0.19697
1648.92	0.00125	-0.02961	0.11717	0.03721	0.01392	0.12608	0.20893
1647.96	0.00748	-0.02461	0.12139	0.04265	0.01907	0.13268	0.23038
1646.99	0.01568	-0.0227	0.12911	0.05135	0.02843	0.14287	0.26036
1646.03	0.02641	-0.01959	0.13482	0.05875	0.03566	0.15332	0.30146
1645.07	0.03307	-0.02033	0.1409	0.06744	0.04445	0.16741	0.35161
1644.1	0.03535	-0.02409	0.14912	0.07809	0.05618	0.18486	0.41036
1643.14	0.03334	-0.02105	0.16406	0.09453	0.07344	0.21205	0.48151
1642.17	0.03136	-0.00943	0.18213	0.11368	0.09222	0.24442	0.5601
1641.21	0.02939	0.00722	0.204	0.13533	0.11453	0.28158	0.64137
1640.24	0.02324	0.02361	0.22653	0.15867	0.13851	0.31773	0.72652
1639.28	0.02745	0.04966	0.25228	0.18503	0.16548	0.35282	0.82063
1638.32	0.0336	0.07597	0.2803	0.21472	0.19692	0.38822	0.926
1637.35	0.04808	0.10843	0.31228	0.24799	0.22826	0.42757	1.04194
1636.39	0.05011	0.13812	0.34357	0.28181	0.25737	0.47197	1.16669
1635.42	0.04581	0.17223	0.36926	0.30989	0.27952	0.52435	1.30059
1634.46	0.03759	0.2045	0.38487	0.3255	0.29513	0.58411	1.43896
1633.49	0.03998	0.24087	0.396	0.33971	0.30946	0.66688	1.57855
1632.53	0.04412	0.27177	0.41065	0.35681	0.33028	0.77853	1.71658
1631.57	0.05232	0.29675	0.42769	0.38143	0.35975	0.91769	1.86249
1630.6	0.06697	0.3125	0.45318	0.41436	0.40733	1.07285	2.00148
1629.64	0.09913	0.3226	0.49392	0.46685	0.47879	1.24028	2.12805
1628.67	0.12145	0.33034	0.56031	0.54739	0.58168	1.40978	2.25455
1627.71	0.13077	0.34691	0.65599	0.65955	0.71839	1.58032	2.36252
1626.74	0.13496	0.38307	0.78024	0.80044	0.87896	1.74258	2.46225
1625.78	0.13236	0.44292	0.93191	0.96725	1.0628	1.90047	2.55768
1624.82	0.14596	0.52855	1.11332	1.15878	1.25642	2.05066	2.65562
1623.85	0.16537	0.63926	1.31493	1.36372	1.45333	2.20272	2.79382
1622.89	0.18974	0.77563	1.51776	1.56428	1.63142	2.35273	2.96364
1621.92	0.22012	0.95085	1.69629	1.74118	1.78285	2.50844	3.16915
1620.96	0.26619	1.15174	1.84642	1.88071	1.91621	2.65875	3.36464
1619.99	0.30955	1.36086	1.97091	2.00307	2.0499	2.814	3.63231
1619.03	0.35044	1.55692	2.08651	2.12999	2.19108	2.95773	3.94423
1618.07	0.41228	1.71779	2.2169	2.2755	2.34696	3.13727	4.39003
1617.1	0.5107	1.85023	2.38725	2.44727	2.54464	3.3331	4.94253
1616.14	0.61133	1.94743	2.59086	2.65148	2.77083	3.59952	5.64721
1615.17	0.69815	2.05711	2.82379	2.88351	3.03255	3.87984	5.95929
1614.21	0.76012	2.21578	3.10467	3.12372	3.31376	4.18459	6.38182
1613.24	0.82038	2.42225	3.42066	3.39535	3.61849	4.59932	6.39108
1612.28	0.8245	2.65639	3.75954	3.69054	3.95625	5.0123	6.39859
1611.32	0.8245	2.95564	4.10347	4.00816	4.26599	5.48976	5.71291
1610.35	0.83793	3.28285	4.46673	4.3332	4.62088	5.71949	5.02634
1609.39	0.91199	3.67642	4.81056	4.62824	4.91592	5.5037	4.47408
1608.42	1.03522	4.01289	5.17534	4.92403	5.17534	5.17534	4.03021
1607.46	1.1717	4.23193	5.33674	5.04905	5.04905	4.82591	3.57315
1606.49	1.3312	4.51549	5.18898	4.93767	4.64998	4.56994	3.1646
1605.53	1.53107	4.77093	4.74335	4.65634	4.43319	4.36866	2.7718
1604.57	1.74079	4.6374	4.37576	4.37576	4.25797	4.01285	2.42096
1603.6	2.0106	4.41836	4.06435	4.11087	4.06435	3.65889	2.08649
1602.64	2.26389	3.95652	3.83097	3.86734	3.86734	3.29197	1.80188
1601.67	2.38977	3.55915	3.64453	3.67438	3.64453	2.93678	1.55776
1600.71	2.3251	3.23666	3.51422	3.4889	3.41658	2.57261	1.3577
1599.74	2.15853	2.99144	3.35447	3.27109	3.17578	2.22027	1.19415
1598.78	1.97621	2.75882	3.16457	3.01553	2.89946	1.91692	1.06305
1597.82	1.75306	2.60197	2.89262	2.71935	2.57171	1.65542	0.96032
1596.85	1.5748	2.4565	2.59824	2.39122	2.24056	1.43508	0.87905
1595.89	1.45281	2.29858	2.28936	2.07944	1.93123	1.24576	0.8191
1594.92	1.33774	2.08727	1.99415	1.79397	1.66154	1.08764	0.77835
1593.96	1.23856	1.8474	1.73485	1.54632	1.43274	0.95624	0.7613
1592.99	1.15301	1.59991	1.51175	1.33938	1.23652	0.85387	0.76714
1592.03	1.03918	1.35449	1.3252	1.16214	1.07147	0.77536	0.79602
1591.07	0.93777	1.13349	1.16791	1.01178	0.93006	0.71867	0.85114
1590.1	0.82074	0.94199	1.03278	0.88526	0.8165	0.68601	0.9188
1589.14	0.70547	0.77499	0.92201	0.78334	0.7287	0.67549	0.98107
1588.17	0.60677	0.63685	0.8339	0.70529	0.66171	0.69386	1.02608
1587.21	0.52363	0.52294	0.76802	0.65023	0.61561	0.74095	1.05773
1586.24	0.45128	0.43916	0.72753	0.61593	0.594	0.81747	1.09299
1585.28	0.38099	0.37539	0.71157	0.60578	0.60193	0.91034	1.13436
1584.32	0.32324	0.33446	0.72734	0.63071	0.64663	0.99873	1.18868
1583.35	0.28324	0.31356	0.77844	0.69245	0.72654	1.07581	1.24026
1582.39	0.24505	0.3204	0.86299	0.78206	0.82568	1.14354	1.27177
1581.42	0.21515	0.36155	0.96152	0.88274	0.93102	1.21049	1.26326
1580.46	0.20574	0.4377	1.06645	0.99249	1.0425	1.27954	1.21189
1579.49	0.21604	0.5325	1.1879	1.11542	1.16538	1.3375	1.12821
1578.53	0.26691	0.63022	1.32945	1.25102	1.2882	1.35882	1.02934
1577.57	0.3309	0.74957	1.4694	1.37019	1.387	1.32671	0.93194
1576.6	0.3886	0.92199	1.57422	1.45069	1.43551	1.2343	0.84205
1575.64	0.42464	1.12675	1.60801	1.45641	1.41449	1.10864	0.76326
1574.67	0.47667	1.29674	1.551	1.3842	1.32193	0.9806	0.69385
1573.71	0.58557	1.36098	1.42654	1.25727	1.18229	0.87229	0.63861
1572.74	0.74391	1.29147	1.27089	1.10973	1.03114	0.78047	0.58889
1571.78	0.85771	1.14429	1.11893	0.96751	0.89706	0.70571	0.54516
1570.82	0.8821	0.97086	0.99255	0.8487	0.78692	0.64536	0.50617
1569.85	0.80342	0.80631	0.88821	0.75105	0.69738	0.59286	0.46972
1568.89	0.67138	0.67345	0.7996	0.66958	0.62014	0.54482	0.43175
1567.92	0.57234	0.57411	0.72213	0.59942	0.55475	0.50158	0.39369
1566.96	0.49388	0.49432	0.65897	0.54118	0.50022	0.46307	0.36026
1565.99	0.43739	0.43405	0.60834	0.49241	0.45438	0.42944	0.33355
1565.03	0.39923	0.38095	0.56347	0.44869	0.41213	0.39434	0.30793
1564.07	0.35597	0.33263	0.52255	0.41108	0.37584	0.36068	0.28535
1563.1	0.31162	0.28775	0.48664	0.37686	0.34377	0.33201	0.2651
1562.14	0.27538	0.25247	0.45865	0.34995	0.31942	0.30881	0.25101
1561.17	0.25156	0.22599	0.43512	0.32642	0.29783	0.29105	0.24024
1560.21	0.2203	0.20112	0.41439	0.30411	0.27639	0.27639	0.23245
1559.24	0.1843	0.17741	0.39204	0.2807	0.25325	0.25907	0.22653
1558.28	0.15024	0.15672	0.36698	0.25581	0.2282	0.24143	0.22165
1557.32	0.11545	0.13685	0.34088	0.23161	0.20426	0.22516	0.21693
1556.35	0.09076	0.11951	0.31845	0.2122	0.18579	0.21488	0.21488
1555.39	0.07841	0.10725	0.30518	0.20011	0.17484	0.21076	0.21523
1554.42	0.05951	0.09611	0.29546	0.19255	0.16646	0.20764	0.21572
1553.46	0.04097	0.08218	0.2872	0.18464	0.15887	0.2022	0.21378
1552.49	0.0297	0.07426	0.27861	0.17658	0.15199	0.1939	0.21063
1551.53	0.02816	0.06813	0.27032	0.17073	0.14626	0.18622	0.20991
1550.57	0.0185	0.06395	0.25983	0.16239	0.13882	0.17784	0.20948
1549.6	0.01225	0.05691	0.24831	0.15258	0.12754	0.17049	0.21178
1548.64	-0.00662	0.04156	0.23537	0.14081	0.11443	0.16278	0.21627
1547.67	-0.02514	0.02845	0.2246	0.13177	0.10318	0.15864	0.22369
1546.71	-0.04212	0.02113	0.21713	0.12356	0.09502	0.16063	0.23361
1545.74	-0.0533	0.01447	0.21122	0.11815	0.0903	0.16491	0.24271
1544.78	-0.0533	0.01247	0.20604	0.11464	0.08674	0.17111	0.25078
1543.82	-0.05665	0.01012	0.20266	0.11276	0.08559	0.18009	0.25901
1542.85	-0.05887	0.01643	0.20411	0.11571	0.08818	0.19125	0.27198
1541.89	-0.05997	0.02254	0.2084	0.12131	0.09417	0.20372	0.2915
1540.92	-0.05303	0.03225	0.21262	0.12783	0.10025	0.21644	0.31577
1539.96	-0.05288	0.03738	0.21791	0.13364	0.10562	0.23153	0.34993
1538.99	-0.05875	0.03979	0.21871	0.13652	0.10855	0.24701	0.38935
1538.03	-0.07017	0.03938	0.21448	0.13515	0.10865	0.26449	0.43621
1537.07	-0.06891	0.04845	0.21297	0.13768	0.11324	0.29041	0.49363
1536.1	-0.06229	0.05815	0.21852	0.14824	0.12531	0.32645	0.56017
1535.14	-0.03881	0.06831	0.23213	0.16577	0.14747	0.3732	0.63665
1534.17	-0.0166	0.07515	0.254	0.19303	0.17858	0.43015	0.72594
1533.21	0.00369	0.08032	0.28394	0.22596	0.21754	0.49596	0.83194
1532.24	0.0215	0.08903	0.31938	0.26758	0.26274	0.56502	0.95879
1531.28	0.03125	0.1042	0.36429	0.31762	0.31661	0.64281	1.11422
1530.32	0.04272	0.1319	0.41583	0.37322	0.37536	0.72913	1.30569
1529.35	0.05946	0.17345	0.47251	0.43539	0.44224	0.83801	1.54315
1528.39	0.08179	0.22329	0.53395	0.50421	0.51897	0.97788	1.8278
1527.42	0.11354	0.27819	0.60564	0.58558	0.61242	1.15551	2.15605
1526.46	0.14852	0.33289	0.69981	0.68946	0.73151	1.36801	2.52943
1525.49	0.18501	0.38821	0.82132	0.82636	0.88541	1.62057	2.96306
1524.53	0.21791	0.45398	0.97961	1.00337	1.08041	1.90771	3.47831
1523.57	0.23535	0.53748	1.18123	1.22524	1.32231	2.2195	4.08122
1522.6	0.24645	0.66169	1.43954	1.49413	1.60944	2.58289	4.72295
1521.64	0.25506	0.8419	1.75294	1.80152	1.94218	3.02529	5.40792
1520.67	0.2615	1.07162	2.11337	2.13821	2.30928	3.56953	6.51397
1519.71	0.26846	1.34156	2.50553	2.52354	2.71317	4.22829	6.53088
1518.74	0.29808	1.66446	2.94372	2.9715	3.19113	5.03695	6.54103
1517.78	0.35258	2.03907	3.47298	3.49651	3.76844	5.84788	6.54103
1516.82	0.43321	2.48881	4.10156	4.10156	4.46447	6.13845	6.54391
1515.85	0.53623	3.019	4.76146	4.84847	5.30046	6.55322	7.24637
1514.89	0.6614	3.63211	5.46313	5.64545	6.15627	7.25488	7.25488
1513.92	0.80511	4.31482	5.87282	6.56597	6.56597	7.25912	6.1605
1512.96	1.00392	5.25978	6.56738	6.56738	6.56738	7.26052	5.46876
1511.99	1.30185	6.86568	6.56948	7.26263	6.56948	7.26263	4.69768
1511.03	1.65325	6.86568	6.57368	7.26683	6.16822	7.26683	4.13133
1510.07	2.03274	6.17254	7.26822	6.57508	6.16961	6.16961	3.57934
1509.1	2.39335	5.75995	7.26473	7.26473	6.16612	5.18529	3.09034
1508.14	2.78079	6.1474	6.56174	6.56174	5.86859	4.31045	2.63976
1507.17	3.16791	6.8222	6.14562	5.63479	5.16479	3.63331	2.23359
1506.21	3.45188	6.12534	5.16764	4.84919	4.41387	3.05743	1.8811
1505.24	3.4703	5.45061	4.32378	4.09017	3.77172	2.59539	1.5949
1504.28	3.20784	4.91622	3.68346	3.44423	3.1835	2.2192	1.37548
1503.32	2.90001	4.1647	3.13549	2.89104	2.69476	1.89824	1.20286
1502.35	2.52531	3.43876	2.66325	2.43441	2.28026	1.63363	1.06917
1501.39	2.20333	2.79168	2.27265	2.05982	1.93802	1.41715	0.96467
1500.42	1.92354	2.26051	1.96922	1.76513	1.66285	1.24359	0.88486
1499.46	1.62016	1.84129	1.72369	1.52975	1.44249	1.10522	0.82302
1498.49	1.34472	1.50429	1.52265	1.34133	1.264	0.99273	0.77813
1497.53	1.12981	1.25308	1.35907	1.1879	1.11919	0.90453	0.74714
1496.57	0.9386	1.06343	1.22391	1.05927	1.00032	0.83726	0.72932
1495.6	0.77314	0.91026	1.11042	0.95317	0.90365	0.78247	0.72429
1494.64	0.62976	0.78783	1.0208	0.87047	0.82695	0.73982	0.73311
1493.67	0.50816	0.68626	0.95221	0.80823	0.76907	0.71046	0.7568
1492.71	0.41209	0.60638	0.89869	0.76069	0.7234	0.69125	0.7952
1491.74	0.35281	0.54497	0.85859	0.72412	0.68808	0.68555	0.85112
1490.78	0.30011	0.49726	0.82504	0.69442	0.6618	0.69442	0.92589
1489.82	0.25984	0.45665	0.8002	0.6718	0.64243	0.71755	1.02229
1488.85	0.23386	0.42241	0.77867	0.65359	0.632	0.75559	1.13849
1487.89	0.20854	0.39554	0.766	0.64777	0.6323	0.81156	1.26253
1486.92	0.18134	0.37902	0.76366	0.65215	0.64856	0.88766	1.3477
1485.96	0.1621	0.37146	0.77858	0.67593	0.68327	0.99164	1.33786
1484.99	0.14587	0.36951	0.81031	0.72007	0.74058	1.12236	1.23896
1484.03	0.13793	0.37598	0.86785	0.79154	0.82474	1.26455	1.10728
1483.07	0.13444	0.39208	0.95909	0.89526	0.94314	1.35416	0.99344
1482.1	0.13663	0.43054	1.0937	1.04002	1.10108	1.32886	0.90954
1481.14	0.14236	0.49954	1.27077	1.2174	1.27077	1.20705	0.85223
1480.17	0.15743	0.61447	1.44385	1.36381	1.35901	1.07013	0.82221
1479.21	0.17851	0.78969	1.50132	1.3747	1.2954	0.95957	0.81925
1478.24	0.21466	1.00552	1.40053	1.25031	1.14839	0.88275	0.84914
1477.28	0.29113	1.16295	1.24171	1.09861	1.00837	0.83057	0.91629
1476.32	0.42909	1.14694	1.10795	0.9763	0.90336	0.80306	1.02
1475.35	0.60031	1.01873	1.01067	0.88571	0.82721	0.80752	1.15548
1474.39	0.70369	0.88484	0.93973	0.8191	0.77465	0.85085	1.32144
1473.42	0.71329	0.76296	0.89438	0.78039	0.75314	0.94356	1.50725
1472.46	0.68278	0.64819	0.87738	0.77446	0.76623	1.08913	1.68184
1471.49	0.63798	0.5555	0.90001	0.80809	0.82524	1.28093	1.81475
1470.53	0.57569	0.50154	0.97003	0.89215	0.9375	1.50596	1.90299
1469.57	0.51479	0.4934	1.09736	1.03564	1.11246	1.7394	1.97059
1468.6	0.47022	0.5358	1.29138	1.24466	1.3476	1.94216	2.06268
1467.64	0.43533	0.63713	1.54612	1.51133	1.62273	2.08385	2.19033
1466.67	0.41698	0.80127	1.83179	1.80066	1.88872	2.1834	2.32176
1465.71	0.42097	1.04433	2.082	2.05668	2.08714	2.2736	2.37827
1464.74	0.44782	1.35287	2.25001	2.21997	2.19658	2.38006	2.33259
1463.78	0.50663	1.6733	2.31485	2.29555	2.25193	2.46145	2.19851
1462.82	0.60718	1.93072	2.35715	2.33048	2.30451	2.43438	2.06106
1461.85	0.77522	2.07563	2.38896	2.36137	2.34116	2.30194	1.98116
1460.89	1.02844	2.14518	2.3979	2.34944	2.3097	2.14265	1.98536
1459.92	1.30716	2.14518	2.34103	2.26306	2.19657	2.03992	2.06524
1458.96	1.49704	2.11304	2.24243	2.14768	2.07681	2.01062	2.19987
1457.99	1.5277	2.03471	2.14479	2.0621	2.01054	2.04635	2.34802
1457.03	1.4096	1.93462	2.0918	2.0276	2.00203	2.09734	2.4945
1456.07	1.21754	1.82414	2.08148	2.02341	2.01321	2.11463	2.64245
1455.1	1.0218	1.6992	2.06947	2.00295	1.98821	2.10721	2.81141
1454.14	0.84185	1.56627	2.0391	1.95124	1.92358	2.14673	2.98648
1453.17	0.66724	1.47318	2.00135	1.90738	1.88083	2.29727	3.18742
1452.21	0.52909	1.47748	2.02735	1.93065	1.92606	2.55696	3.39853
1451.24	0.4441	1.62091	2.16554	2.08685	2.11425	2.86455	3.59363
1450.28	0.4149	1.92701	2.42797	2.36153	2.42037	3.11352	3.61429
1449.32	0.46322	2.37757	2.75312	2.70129	2.76381	3.28908	3.53521
1448.35	0.62416	2.83997	3.02693	2.97212	2.99915	3.41841	3.39779
1447.39	0.92718	3.09223	3.14306	3.1118	3.1118	3.41499	3.29721
1446.42	1.30297	3.09223	3.20797	3.17463	3.15837	3.24246	3.27817
1445.46	1.53936	3.02905	3.2066	3.141	3.09448	3.02145	3.33289
1444.49	1.54271	2.99239	3.07669	2.97732	2.88694	2.88694	3.43124
1443.53	1.40147	2.85002	2.81203	2.72406	2.64321	2.89591	3.38612
1442.57	1.24184	2.57085	2.60234	2.53024	2.513	3.04107	3.10079
1441.6	1.06558	2.28649	2.54432	2.50102	2.5532	3.17736	2.65658
1440.64	0.90169	2.1106	2.6738	2.63419	2.72563	3.12579	2.20002
1439.67	0.78133	2.0946	2.89528	2.83391	2.92092	2.82208	1.79667
1438.71	0.70498	2.20572	3.06735	2.93951	2.92627	2.38181	1.47626
1437.74	0.69778	2.38557	2.95162	2.77617	2.64696	1.94376	1.22837
1436.78	0.7579	2.50265	2.58834	2.37292	2.20885	1.55941	1.03629
1435.82	0.85977	2.38967	2.1626	1.94951	1.79536	1.25133	0.8939
1434.85	0.91706	2.10673	1.78607	1.57923	1.4496	1.01714	0.79677
1433.89	0.85857	1.76909	1.46705	1.26638	1.16102	0.84422	0.73605
1432.92	0.75094	1.45971	1.20136	1.01196	0.9274	0.71841	0.70102
1431.96	0.62298	1.17078	0.98656	0.81129	0.74444	0.63084	0.69172
1430.99	0.49737	0.90906	0.82228	0.65724	0.60733	0.57115	0.70977
1430.03	0.37717	0.68507	0.69459	0.54126	0.50604	0.53387	0.75242
1429.07	0.2655	0.50501	0.60314	0.46013	0.43761	0.51515	0.82105
1428.1	0.16206	0.37401	0.53848	0.40511	0.39334	0.51418	0.90239
1427.14	0.08078	0.27469	0.49516	0.3702	0.36605	0.53235	0.98346
1426.17	0.01162	0.20143	0.47115	0.35197	0.35401	0.57664	1.04205
1425.21	-0.0313	0.15484	0.46169	0.34747	0.35667	0.64813	1.07374
1424.24	-0.05637	0.13218	0.46555	0.35698	0.37463	0.74259	1.08574
1423.28	-0.08415	0.11358	0.48362	0.38376	0.41269	0.83514	1.08008
1422.32	-0.10225	0.1044	0.52311	0.43277	0.47692	0.8999	1.05023
1421.35	-0.11727	0.10073	0.58851	0.50627	0.56413	0.92498	0.99073
1420.39	-0.12613	0.11206	0.68013	0.60142	0.66163	0.9247	0.89754
1419.42	-0.13611	0.14358	0.77234	0.68876	0.73348	0.90067	0.78349
1418.46	-0.14147	0.20329	0.8324	0.73694	0.75841	0.85264	0.67088
1417.49	-0.14759	0.27831	0.84491	0.74021	0.74626	0.77859	0.57409
1416.53	-0.13955	0.34711	0.82658	0.71845	0.71406	0.68533	0.49501
1415.57	-0.11252	0.3806	0.79245	0.68114	0.66581	0.58992	0.4292
1414.6	-0.06939	0.37236	0.74769	0.63073	0.6019	0.50354	0.37617
1413.64	-0.02257	0.34226	0.68962	0.56297	0.52409	0.43084	0.33168
1412.67	0.01503	0.31041	0.61854	0.48648	0.44387	0.37086	0.29522
1411.71	0.02562	0.27729	0.54342	0.41322	0.3696	0.32391	0.26546
1410.74	0.01665	0.2266	0.47603	0.35041	0.30958	0.28698	0.24415
1409.78	0.00613	0.16884	0.41807	0.29958	0.2609	0.2546	0.22454
1408.82	-0.00429	0.11062	0.37375	0.25787	0.22176	0.22696	0.20887
1407.85	-0.01827	0.05535	0.33675	0.22176	0.1887	0.20382	0.19707
1406.89	-0.04727	0.01025	0.30715	0.19229	0.16187	0.18563	0.18812
1405.92	-0.07196	-0.02211	0.28243	0.16799	0.14072	0.17207	0.18273
1404.96	-0.10451	-0.0551	0.26264	0.14902	0.12233	0.16103	0.17808
1403.99	-0.12793	-0.08356	0.24588	0.13392	0.10703	0.15358	0.17526
1403.03	-0.14628	-0.10927	0.23283	0.12296	0.09653	0.14774	0.17397
1402.07	-0.1643	-0.13053	0.22298	0.11543	0.09007	0.14377	0.17374
1401.1	-0.18267	-0.14107	0.2178	0.11119	0.0875	0.14238	0.17458
1400.14	-0.19939	-0.15322	0.21664	0.10953	0.08592	0.14295	0.17671
1399.17	-0.21168	-0.16345	0.21733	0.10981	0.08628	0.14387	0.18072
1398.21	-0.22442	-0.17269	0.21771	0.11029	0.08623	0.14483	0.18537
1397.24	-0.24159	-0.17814	0.2171	0.11069	0.08683	0.14643	0.18902
1396.28	-0.25798	-0.17996	0.21681	0.11161	0.08713	0.14949	0.19281
1395.32	-0.26608	-0.17905	0.21844	0.11486	0.08967	0.15426	0.19685
1394.35	-0.26641	-0.17899	0.22202	0.11819	0.09241	0.16116	0.20053
1393.39	-0.26737	-0.17881	0.22426	0.12009	0.09531	0.16781	0.20456
1392.42	-0.26439	-0.17863	0.2266	0.12132	0.0982	0.1737	0.20865
1391.46	-0.26894	-0.17852	0.22829	0.12442	0.10143	0.18021	0.21354
1390.49	-0.27669	-0.18467	0.23121	0.12772	0.1055	0.18554	0.2196
1389.53	-0.28413	-0.19089	0.23352	0.13081	0.10858	0.19086	0.22422
1388.57	-0.29135	-0.19636	0.23758	0.13582	0.11417	0.19773	0.23135
1387.6	-0.29498	-0.19736	0.24324	0.14229	0.12118	0.20617	0.23931
1386.64	-0.30264	-0.19824	0.24807	0.14832	0.12783	0.21396	0.24492
1385.67	-0.30662	-0.19636	0.25412	0.15558	0.13502	0.22146	0.24939
1384.71	-0.31417	-0.19548	0.25992	0.16317	0.14178	0.22867	0.25123
1383.74	-0.3143	-0.19274	0.26737	0.17033	0.14959	0.2368	0.25236
1382.78	-0.31114	-0.18278	0.27647	0.1787	0.1594	0.24589	0.2552
1381.82	-0.30422	-0.17564	0.28529	0.18904	0.16901	0.2532	0.2586
1380.85	-0.31157	-0.17651	0.29483	0.19981	0.179	0.2565	0.26266
1379.89	-0.31522	-0.1739	0.30597	0.21037	0.18944	0.25741	0.26817
1378.92	-0.31185	-0.16164	0.31757	0.22197	0.19943	0.25714	0.27558
1377.96	-0.31213	-0.14853	0.32782	0.23155	0.20814	0.25552	0.28397
1376.99	-0.30866	-0.13622	0.33553	0.23791	0.21148	0.25291	0.29376
1376.03	-0.30159	-0.12116	0.33964	0.24015	0.21076	0.25291	0.30643
1375.07	-0.29432	-0.10759	0.33847	0.23823	0.20669	0.25552	0.32294
1374.1	-0.28355	-0.09408	0.33295	0.2317	0.20106	0.26025	0.34367
1373.14	-0.27644	-0.08604	0.32691	0.22578	0.19541	0.26777	0.37177
1372.17	-0.2622	-0.08014	0.32094	0.22066	0.19195	0.27684	0.41015
1371.21	-0.24044	-0.07612	0.31751	0.21907	0.19253	0.28905	0.46036
1370.25	-0.22186	-0.07734	0.31772	0.22139	0.19905	0.30338	0.52672
1369.28	-0.20252	-0.08191	0.32358	0.22886	0.20849	0.32197	0.61288
1368.32	-0.18677	-0.08647	0.33029	0.23787	0.21731	0.3434	0.71323
1367.35	-0.1788	-0.091	0.33706	0.24548	0.22475	0.3687	0.81562
1366.39	-0.17479	-0.09371	0.34247	0.25257	0.23094	0.40283	0.90002
1365.42	-0.17143	-0.08944	0.34674	0.25932	0.23898	0.45081	0.94942
1364.46	-0.17209	-0.08066	0.35348	0.26822	0.25064	0.51536	0.95752
1363.5	-0.17274	-0.07095	0.36313	0.28217	0.26968	0.59612	0.93603
1362.53	-0.17608	-0.06971	0.37789	0.30267	0.29865	0.68191	0.89919
1361.57	-0.17608	-0.06512	0.40427	0.33611	0.34281	0.7584	0.86574
1360.6	-0.16941	-0.05105	0.44502	0.38363	0.4013	0.80676	0.84214
1359.64	-0.16347	-0.02711	0.50191	0.44722	0.47275	0.81962	0.83189
1358.67	-0.15621	0.0029	0.57211	0.52045	0.54905	0.80377	0.8254
1357.71	-0.15294	0.04966	0.64739	0.59164	0.61135	0.77961	0.81153
1356.75	-0.14895	0.1111	0.70831	0.64324	0.64324	0.7636	0.78846
1355.78	-0.14895	0.18579	0.73639	0.65868	0.64131	0.76197	0.75423
1354.82	-0.13765	0.26726	0.73089	0.64514	0.61887	0.77603	0.71836
1353.85	-0.11079	0.33305	0.70789	0.62026	0.59784	0.7931	0.69071
1352.89	-0.07408	0.35776	0.68826	0.60644	0.59639	0.79756	0.67736
1351.92	-0.03945	0.34161	0.68947	0.61746	0.62547	0.77237	0.68094
1350.96	-0.00813	0.31136	0.7213	0.6574	0.67663	0.7175	0.70244
1350	0.01486	0.29212	0.78191	0.71762	0.72656	0.65245	0.74467
1349.03	0.01953	0.30748	0.84564	0.76481	0.741	0.59191	0.8086
1348.07	0.00237	0.36682	0.87072	0.76312	0.70195	0.54455	0.89187
1347.1	-0.01266	0.47266	0.83316	0.70452	0.62399	0.51523	0.98924
1346.14	-0.02738	0.57669	0.75157	0.61553	0.5381	0.50308	1.09798
1345.17	-0.02738	0.61793	0.65891	0.52829	0.46382	0.50598	1.20545
1344.21	-0.000349854	0.57333	0.57841	0.45672	0.40674	0.52106	1.29801
1343.25	0.05921	0.48214	0.51532	0.40291	0.36623	0.55022	1.36226
1342.28	0.11061	0.3774	0.46962	0.36601	0.34125	0.59567	1.38694
1341.32	0.13	0.28635	0.44104	0.34518	0.33066	0.66192	1.36389
1340.35	0.09257	0.21366	0.42783	0.33725	0.3318	0.74591	1.29972
1339.39	0.0398	0.16064	0.42627	0.34093	0.34553	0.84078	1.20615
1338.42	-0.00276	0.12516	0.43544	0.35555	0.3697	0.93885	1.09468
1337.46	-0.03466	0.10575	0.45302	0.3801	0.40645	1.0262	0.98127
1336.5	-0.0601	0.09714	0.48105	0.41477	0.45672	1.09202	0.87481
1335.53	-0.0818	0.10461	0.52175	0.46086	0.52063	1.12081	0.77998
1334.57	-0.09788	0.1197	0.57261	0.51936	0.59668	1.10872	0.69651
1333.6	-0.10961	0.14292	0.63787	0.59036	0.68372	1.05817	0.62768
1332.64	-0.11623	0.16585	0.71382	0.66889	0.7682	0.98219	0.57491
1331.67	-0.11956	0.19416	0.79615	0.74729	0.83957	0.89496	0.54164
1330.71	-0.11112	0.23052	0.87574	0.81213	0.88068	0.80293	0.53063
1329.75	-0.09833	0.27599	0.93456	0.85118	0.88867	0.71107	0.54487
1328.78	-0.08537	0.33178	0.96209	0.85852	0.86176	0.62511	0.58383
1327.82	-0.07663	0.39377	0.95606	0.83709	0.80598	0.54941	0.64768
1326.85	-0.06227	0.45187	0.91904	0.78722	0.733	0.49092	0.73157
1325.89	-0.04305	0.5025	0.85858	0.721	0.65145	0.45257	0.82982
1324.92	-0.0173	0.53571	0.78091	0.64213	0.56653	0.43269	0.94034
1323.96	0.01141	0.55803	0.6966	0.56325	0.48853	0.43381	1.06402
1323	0.04097	0.55456	0.61795	0.49166	0.42501	0.45832	1.2019
1322.03	0.0629	0.51549	0.55083	0.43425	0.37614	0.50508	1.35429
1321.07	0.09076	0.45059	0.49956	0.39032	0.34427	0.5706	1.52758
1320.1	0.11075	0.37111	0.46336	0.36364	0.33024	0.65633	1.72722
1319.14	0.13487	0.29995	0.44446	0.3533	0.33369	0.75778	1.96274
1318.17	0.13921	0.24122	0.4409	0.35986	0.35588	0.87436	2.25234
1317.21	0.12877	0.19766	0.45507	0.38615	0.4006	1.01195	2.59679
1316.25	0.09741	0.178	0.49153	0.43298	0.46681	1.17449	3.02182
1315.28	0.05439	0.17676	0.54958	0.50252	0.55684	1.37111	3.50981
1314.32	0.0031	0.18418	0.63314	0.59714	0.67047	1.61921	4.01361
1313.35	-0.03612	0.20297	0.74228	0.7192	0.81493	1.9246	4.43849
1312.39	-0.06922	0.2377	0.88889	0.87881	1.00141	2.30955	4.56435
1311.42	-0.08659	0.2935	1.08758	1.09377	1.25276	2.77398	4.32935
1310.46	-0.09366	0.38564	1.35897	1.38077	1.5882	3.24982	3.90788
1309.5	-0.07757	0.54321	1.72817	1.75979	2.00425	3.61369	3.56368
1308.53	-0.0574	0.80998	2.15466	2.17876	2.4266	3.66771	3.38681
1307.57	-0.02316	1.18856	2.50157	2.48491	2.68558	3.54303	3.32945
1306.6	0.03839	1.55667	2.60063	2.54656	2.71841	3.45412	3.33152
1305.64	0.13489	1.67525	2.56701	2.51482	2.70054	3.41431	3.37348
1304.67	0.20673	1.59715	2.57043	2.51824	2.72458	3.50474	3.3769
1303.71	0.22875	1.53724	2.60099	2.55614	2.77055	3.65475	3.32205
1302.75	0.24182	1.52243	2.65965	2.65965	2.91235	3.89318	3.21684
1301.78	0.26484	1.4898	2.83051	2.88969	3.18554	4.07754	3.12203
1300.82	0.26797	1.50537	3.18825	3.29179	3.58555	4.08025	3.05063
1299.85	0.21498	1.66276	3.6909	3.77546	4.00599	3.93453	3.03914
1298.89	0.15246	2.00493	4.21415	4.16969	4.36075	3.69427	3.08568
1297.92	0.13809	2.51942	4.60049	4.41817	4.41817	3.41672	3.07444
1296.96	0.16219	3.12333	4.74694	4.47867	4.31615	3.21754	2.98115
1296	0.23818	3.79238	4.67683	4.27136	4.02005	3.12623	2.79409
1295.03	0.36056	4.43535	4.37543	3.95257	3.68228	3.14548	2.57493
1294.07	0.52734	4.88367	3.92197	3.63429	3.37193	3.2123	2.33274
1293.1	0.73649	4.62497	3.56461	3.33682	3.13615	3.28276	2.10006
1292.14	1.02784	4.25725	3.28539	3.12374	3.01095	3.28539	1.8817
1291.17	1.37615	3.77767	3.14206	3.01423	2.98791	3.20458	1.68981
1290.21	1.75454	3.39191	3.0723	2.99118	3.03092	3.05832	1.53589
1289.25	2.03217	3.0417	3.09039	3.06222	3.1342	2.82803	1.41731
1288.28	2.07299	2.76545	3.16839	3.16839	3.24843	2.56366	1.32176
1287.32	1.95521	2.5774	3.32001	3.30231	3.32001	2.29551	1.24954
1286.35	1.75822	2.49884	3.43592	3.3967	3.2875	2.05464	1.20161
1285.39	1.61714	2.52551	3.47996	3.38087	3.13165	1.83773	1.18155
1284.42	1.49353	2.65519	3.34703	3.21123	2.87703	1.64725	1.19316
1283.46	1.40458	2.84059	3.12281	2.9261	2.57779	1.48762	1.23662
1282.5	1.34271	3.02292	2.82687	2.59729	2.26572	1.36053	1.31683
1281.53	1.31922	3.11232	2.50998	2.27441	1.97752	1.26394	1.43775
1280.57	1.28076	3.06469	2.20999	1.97878	1.73207	1.20207	1.58873
1279.6	1.28444	2.85929	1.93083	1.73334	1.52682	1.17628	1.76984
1278.64	1.28811	2.51576	1.69939	1.53687	1.36688	1.19203	1.97674
1277.67	1.33023	2.12737	1.52064	1.38314	1.24678	1.25118	2.21379
1276.71	1.45539	1.76173	1.39199	1.27027	1.1658	1.35462	2.46306
1275.75	1.5985	1.45701	1.30054	1.19727	1.1248	1.50534	2.73424
1274.78	1.73204	1.22745	1.24867	1.16441	1.12286	1.70254	3.01226
1273.82	1.70305	1.06806	1.23929	1.1719	1.16378	1.93899	3.3079
1272.85	1.45904	0.96281	1.27027	1.2263	1.25245	2.20355	3.65477
1271.89	1.19179	0.90138	1.34732	1.32571	1.39199	2.49314	4.11024
1270.92	0.94821	0.87184	1.46992	1.47543	1.57712	2.79237	4.59449
1269.96	0.76225	0.88366	1.64033	1.66347	1.80709	3.11542	5.16669
1269	0.64694	0.93427	1.85477	1.89627	2.07184	3.44808	5.97381
1268.03	0.56158	1.02876	2.11389	2.16268	2.36521	3.82928	7.35564
1267.07	0.49137	1.17048	2.40368	2.46964	2.69848	4.30792	7.35244
1266.1	0.44987	1.36044	2.73282	2.81534	3.07128	4.86304	7.34794
1265.14	0.42578	1.59516	3.10867	3.19964	3.49263	5.55102	7.34278
1264.17	0.41787	1.8533	3.5534	3.62402	3.93639	6.23898	6.64444
1263.21	0.41421	2.1419	4.03719	4.15497	4.38858	6.63988	6.23441
1262.25	0.43009	2.47654	4.49654	4.7648	5.02716	6.6366	6.6366
1261.28	0.46991	2.87025	5.02454	5.53536	5.71769	6.63398	6.22851
1260.32	0.5244	3.31782	5.71505	6.22588	6.22588	6.22588	5.9382
1259.35	0.57798	3.84844	6.63002	7.32317	6.63002	6.22456	5.71373
1258.39	0.61899	4.4499	6.62936	7.32251	6.62936	6.2239	5.3766
1257.42	0.67138	5.24196	7.32185	6.6287	6.6287	5.93556	4.92395
1256.46	0.76928	5.75637	7.32053	6.22191	7.32053	6.22191	4.48731
1255.5	0.93991	6.16542	7.31986	6.22125	7.31986	6.22125	4.06177
1254.53	1.19294	6.86213	7.31788	6.21926	7.31788	5.93158	3.65431
1253.57	1.52964	6.86568	6.62274	6.21727	7.31588	5.23644	3.29053
1252.6	1.89318	6.17608	6.21461	6.21461	7.31322	4.67416	2.99573
1251.64	2.2569	6.18312	6.61673	6.21127	6.61673	4.17439	2.756
1250.67	2.66935	6.19011	6.61338	6.20792	5.92024	3.78017	2.52741
1249.71	2.90703	6.87977	6.20388	5.69306	5.22305	3.37067	2.31206
1248.75	3.10068	6.87275	5.50669	5.10122	4.59039	3.02178	2.1223
1247.78	3.21846	6.1796	4.72807	4.34858	4.03492	2.72867	1.94591
1246.82	3.10068	5.77414	4.15138	3.79037	3.5733	2.49109	1.77749
1245.85	3.10419	4.93035	3.69787	3.33014	3.17051	2.28417	1.61843
1244.89	3.10419	4.31132	3.34473	2.97249	2.81065	2.10607	1.47142
1243.92	3.10419	3.83174	3.00902	2.67658	2.53551	1.93898	1.33681
1242.96	2.90352	3.37976	2.71225	2.42985	2.29632	1.78133	1.21876
1242	2.65885	2.96073	2.47233	2.21639	2.09503	1.6322	1.11349
1241.03	2.30569	2.64216	2.25697	2.03382	1.92146	1.49528	1.0237
1240.07	2.00558	2.36541	2.07731	1.87251	1.75885	1.36447	0.94517
1239.1	1.74607	2.13133	1.91008	1.72535	1.61518	1.24884	0.87633
1238.14	1.51019	1.92758	1.76131	1.58179	1.48521	1.1397	0.81453
1237.17	1.30185	1.75369	1.62621	1.44819	1.36271	1.03965	0.75966
1236.21	1.1129	1.59944	1.50845	1.33108	1.25167	0.94884	0.70929
1235.25	0.95655	1.46397	1.40253	1.22818	1.1443	0.87225	0.66713
1234.28	0.83294	1.3487	1.30371	1.13229	1.04072	0.80598	0.62971
1233.32	0.73685	1.24186	1.20053	1.0314	0.93835	0.74475	0.59864
1232.35	0.65158	1.1543	1.09713	0.93316	0.84458	0.69092	0.57215
1231.39	0.59082	1.07635	0.9964	0.84109	0.76118	0.645	0.54607
1230.42	0.5295	0.98261	0.90769	0.75914	0.6879	0.60614	0.52165
1229.46	0.47928	0.87482	0.83057	0.69013	0.62597	0.57235	0.49881
1228.5	0.43445	0.76812	0.76953	0.63498	0.57663	0.54345	0.47899
1227.53	0.39124	0.67104	0.7178	0.59053	0.53704	0.5177	0.46303
1226.57	0.35321	0.59345	0.67647	0.55485	0.50296	0.49289	0.44763
1225.6	0.29859	0.53063	0.64078	0.52267	0.47216	0.46847	0.43588
1224.64	0.23969	0.48343	0.60819	0.49199	0.44398	0.44638	0.42729
1223.67	0.17618	0.43737	0.57778	0.46199	0.41519	0.42579	0.42461
1222.71	0.12501	0.39781	0.54725	0.43306	0.3885	0.40702	0.42589
1221.75	0.07942	0.36138	0.52023	0.40859	0.36496	0.39114	0.43475
1220.78	0.04679	0.32909	0.49711	0.38764	0.3459	0.37847	0.45065
1219.82	0.02606	0.29757	0.47819	0.37043	0.32929	0.36929	0.47566
1218.85	0.00175	0.26441	0.46124	0.35488	0.31316	0.36163	0.50978
1217.89	-0.02235	0.23906	0.4457	0.34058	0.29932	0.35735	0.55352
1216.92	-0.04764	0.22073	0.43109	0.32609	0.28531	0.36064	0.60614
1215.96	-0.07123	0.20433	0.41662	0.31391	0.27352	0.36852	0.66194
1215	-0.08159	0.19444	0.40745	0.3034	0.26753	0.38273	0.7262
1214.03	-0.0895	0.17534	0.39913	0.29566	0.26308	0.40269	0.7934
1213.07	-0.09747	0.15631	0.39517	0.293	0.26252	0.42883	0.8647
1212.1	-0.0923	0.14537	0.39281	0.29514	0.26563	0.46113	0.93924
1211.14	-0.08311	0.14123	0.39201	0.29971	0.27213	0.49763	1.00802
1210.17	-0.08831	0.1345	0.39792	0.30835	0.28582	0.54322	1.07343
1209.21	-0.09747	0.12516	0.40666	0.32065	0.30538	0.5974	1.13516
1208.25	-0.11064	0.11314	0.42076	0.33679	0.32899	0.66635	1.1897
1207.28	-0.1198	0.1091	0.44334	0.35976	0.35862	0.75158	1.24838
1206.32	-0.12281	0.10363	0.47369	0.39	0.39473	0.84756	1.31757
1205.35	-0.13101	0.10345	0.50763	0.42484	0.43837	0.94343	1.40485
1204.39	-0.13413	0.11006	0.54691	0.46729	0.49575	1.03138	1.51857
1203.42	-0.14761	0.12238	0.59501	0.52505	0.5735	1.09861	1.67211
1202.46	-0.1518	0.14497	0.66325	0.606	0.67573	1.15615	1.8595
1201.5	-0.15087	0.16974	0.76248	0.71247	0.79727	1.21252	2.05269
1200.53	-0.14473	0.19688	0.88571	0.83674	0.91709	1.28636	2.17986
1199.57	-0.1375	0.22705	1.01479	0.95726	1.01479	1.39428	2.18852
1198.6	-0.12039	0.27788	1.12515	1.05437	1.08443	1.55537	2.06996
1197.64	-0.10715	0.35446	1.20821	1.12674	1.14152	1.78387	1.88296
1196.67	-0.09044	0.47383	1.26913	1.18282	1.20371	2.05984	1.68592
1195.71	-0.06771	0.6141	1.3287	1.25672	1.30219	2.31451	1.52606
1194.75	-0.04879	0.74296	1.42082	1.37297	1.47108	2.40821	1.43067
1193.78	-0.03099	0.84474	1.58837	1.57304	1.73802	2.27	1.41835
1192.82	0.01183	0.92206	1.85851	1.88408	2.09692	2.01687	1.48381
1191.85	0.08544	1.00501	2.22915	2.27393	2.42174	1.77849	1.61574
1190.89	0.17604	1.15156	2.58714	2.56652	2.49753	1.62603	1.7949
1189.92	0.25285	1.41413	2.66442	2.51832	2.2627	1.58853	1.98827
1188.96	0.31564	1.81514	2.41764	2.21936	1.95534	1.66077	2.18402
1188	0.41107	2.27043	2.11844	1.94591	1.75272	1.83239	2.38471
1187.03	0.54324	2.45022	1.93738	1.8202	1.69815	2.09514	2.62514
1186.07	0.77012	2.25339	1.91832	1.8518	1.79878	2.41514	2.92596
1185.1	1.09028	2.0203	2.06176	2.02582	2.03766	2.79217	3.31147
1184.14	1.44518	1.95812	2.34944	2.34134	2.39945	3.2496	3.72763
1183.17	1.6131	2.10015	2.77649	2.77649	2.88185	3.75732	4.06747
1182.21	1.51164	2.42319	3.34717	3.32519	3.49027	4.1581	4.1581
1181.25	1.41791	2.91479	4.01364	4.01364	4.1534	4.31592	4.05809
1180.28	1.44991	3.56375	4.5834	4.5834	4.5834	4.31513	3.78105
1179.32	1.60401	4.21495	4.66658	4.58654	4.44344	4.20705	3.32284
1178.35	1.74216	4.31026	4.38593	4.21408	4.21408	4.06747	2.81471
1177.39	1.85995	3.84026	4.22105	4.03	4.12097	3.66899	2.34521
1176.42	1.81912	3.47735	4.22568	3.99207	4.03463	3.16279	1.94976
1175.46	1.67526	3.35931	4.08215	3.77199	3.70746	2.61931	1.65574
1174.5	1.48721	3.43935	3.62014	3.30429	3.11505	2.13854	1.45518
1173.53	1.48721	3.32157	2.9866	2.71035	2.52229	1.7513	1.33561
1172.57	1.68431	2.81979	2.388	2.15821	1.99934	1.46176	1.28109
1171.6	1.83273	2.21973	1.90172	1.71514	1.58374	1.25852	1.28032
1170.64	1.5551	1.67769	1.53917	1.384	1.28231	1.12422	1.31889
1169.67	1.08131	1.24196	1.27725	1.14579	1.0691	1.04479	1.36954
1168.71	0.70329	0.92149	1.09708	0.98391	0.92595	1.0068	1.42073
1167.75	0.44744	0.69582	0.97749	0.87624	0.83453	1.00029	1.4475
1166.78	0.28897	0.54206	0.904	0.80939	0.77861	1.02131	1.44847
1165.82	0.19053	0.43739	0.859	0.7697	0.74653	1.06355	1.43152
1164.85	0.1153	0.3713	0.83517	0.74921	0.73611	1.11273	1.38941
1163.89	0.05439	0.32499	0.82847	0.74444	0.74444	1.15816	1.30529
1162.92	0.00756	0.30293	0.83432	0.75622	0.76798	1.17768	1.18278
1161.96	-0.01825	0.28849	0.85308	0.78359	0.80622	1.15938	1.04803
1161	-0.03885	0.28768	0.88753	0.82443	0.85178	1.09546	0.93259
1160.03	-0.05731	0.29125	0.93266	0.87404	0.89127	0.99064	0.83863
1159.07	-0.07544	0.31662	0.96976	0.90287	0.89117	0.87388	0.76225
1158.1	-0.08734	0.36936	0.96369	0.88139	0.83619	0.76855	0.69076
1157.14	-0.08734	0.43532	0.90394	0.80773	0.73993	0.68119	0.61824
1156.17	-0.06187	0.47296	0.80932	0.7045	0.63366	0.60815	0.55058
1155.21	-0.00353	0.45341	0.70703	0.60398	0.53795	0.54074	0.49447
1154.25	0.03839	0.3811	0.61916	0.51547	0.45831	0.4792	0.45315
1153.28	0.03839	0.2974	0.55021	0.44742	0.3985	0.43338	0.42706
1152.32	0.000326851	0.21724	0.49987	0.39764	0.35314	0.40134	0.41251
1151.35	-0.04303	0.15347	0.46023	0.36109	0.31897	0.37795	0.4038
1150.39	-0.07885	0.10664	0.43182	0.3358	0.29554	0.36196	0.40379
1149.42	-0.11033	0.08564	0.41097	0.31624	0.2776	0.35042	0.41352
1148.46	-0.13485	0.07402	0.39361	0.29968	0.26245	0.34554	0.4296
1147.5	-0.15658	0.06208	0.38213	0.28969	0.25254	0.34752	0.45383
1146.53	-0.16222	0.05917	0.37524	0.28394	0.24676	0.35902	0.48551
1145.57	-0.16688	0.05306	0.37248	0.28305	0.24672	0.37882	0.51782
1144.6	-0.17248	0.05306	0.37477	0.28797	0.25685	0.40722	0.54415
1143.64	-0.18187	0.04803	0.38618	0.30134	0.27537	0.44105	0.55608
1142.67	-0.1866	0.0506	0.40725	0.32494	0.30417	0.4709	0.545
1141.71	-0.18187	0.07159	0.44014	0.3586	0.34079	0.48719	0.51232
1140.75	-0.19217	0.09406	0.47307	0.38981	0.36742	0.48472	0.46586
1139.78	-0.19135	0.12994	0.49256	0.40592	0.37643	0.4662	0.41412
1138.82	-0.18489	0.16585	0.49008	0.40046	0.3657	0.43507	0.37097
1137.85	-0.16203	0.18429	0.46836	0.37745	0.34199	0.39907	0.33812
1136.89	-0.1327	0.17419	0.43927	0.34892	0.31293	0.36077	0.31293
1135.92	-0.1121	0.13976	0.41152	0.32171	0.28274	0.32685	0.29639
1134.96	-0.11566	0.10425	0.38599	0.29394	0.25212	0.29646	0.28519
1134	-0.13773	0.07239	0.35937	0.26529	0.22314	0.27394	0.27892
1133.03	-0.16677	0.05047	0.33438	0.23944	0.19919	0.25772	0.27759
1132.07	-0.19442	0.02834	0.30998	0.21645	0.17792	0.24667	0.27909
1131.1	-0.21106	0.01429	0.29188	0.19928	0.16223	0.24143	0.28415
1130.14	-0.22759	0.000297133	0.2767	0.18584	0.15123	0.2401	0.29224
1129.17	-0.22759	-0.00858	0.26758	0.17918	0.14681	0.246	0.30552
1128.21	-0.23835	-0.01805	0.26484	0.17719	0.14692	0.25585	0.32193
1127.25	-0.24344	-0.02314	0.26596	0.17993	0.15166	0.26727	0.34449
1126.28	-0.25936	-0.02751	0.27005	0.18656	0.15785	0.28199	0.37131
1125.32	-0.26453	-0.02379	0.28093	0.19706	0.1702	0.3027	0.40394
1124.35	-0.2802	-0.02748	0.29729	0.21523	0.1889	0.33238	0.43933
1123.39	-0.29078	-0.02136	0.32233	0.24032	0.21697	0.36899	0.48435
1122.42	-0.28475	-0.00189	0.35326	0.27356	0.25191	0.40807	0.53647
1121.46	-0.27862	0.02628	0.39503	0.31427	0.29435	0.4478	0.60964
1120.5	-0.27193	0.06369	0.44536	0.36456	0.34347	0.49094	0.70806
1119.53	-0.25357	0.1179	0.50131	0.42207	0.39489	0.54616	0.83813
1118.57	-0.22224	0.18751	0.55562	0.47515	0.44302	0.62103	0.98654
1117.6	-0.17539	0.25975	0.6047	0.52164	0.49306	0.72594	1.13474
1116.64	-0.10376	0.32334	0.65384	0.5738	0.55475	0.86148	1.26695
1115.67	-0.00324	0.37406	0.72754	0.65359	0.6515	1.02505	1.35728
1114.71	0.11323	0.41221	0.83929	0.78016	0.79462	1.19887	1.39069
1113.75	0.2071	0.47717	0.999	0.95221	0.97826	1.35482	1.3591
1112.78	0.26382	0.60608	1.19881	1.15917	1.1806	1.44332	1.27123
1111.82	0.28556	0.79912	1.38852	1.35343	1.34485	1.42953	1.16182
1110.85	0.34794	1.01358	1.49739	1.4486	1.39303	1.30264	1.03051
1109.89	0.49427	1.17219	1.45001	1.37181	1.28701	1.11217	0.87345
1108.92	0.67258	1.14327	1.25558	1.16857	1.07194	0.90844	0.6954
1107.96	0.82305	0.92704	1.00597	0.92309	0.82571	0.7045	0.52332
1107	0.85698	0.65032	0.76586	0.68414	0.59005	0.51536	0.37923
1106.03	0.73535	0.40132	0.55679	0.47888	0.39141	0.36496	0.27754
1105.07	0.50242	0.1999	0.39195	0.31916	0.24116	0.25716	0.21411
1104.1	0.28218	0.05947	0.2745	0.2051	0.13891	0.18848	0.17755
1103.14	0.0956	-0.04396	0.20143	0.13402	0.07701	0.14847	0.15777
1102.17	-0.03807	-0.10958	0.16064	0.09326	0.04077	0.12898	0.14997
1101.21	-0.14829	-0.15776	0.13925	0.07332	0.02424	0.12235	0.15111
1100.25	-0.20846	-0.17977	0.12752	0.06234	0.01725	0.12107	0.15777
1099.28	-0.26464	-0.19695	0.12623	0.0587	0.01609	0.12235	0.16986
1098.32	-0.30516	-0.20948	0.12882	0.06112	0.01957	0.12752	0.19034
1097.35	-0.33153	-0.21591	0.13646	0.06834	0.02655	0.13777	0.22087
1096.39	-0.36406	-0.2243	0.14547	0.07682	0.03473	0.15207	0.25669
1095.42	-0.38344	-0.22469	0.15567	0.08897	0.04885	0.17306	0.2873
1094.46	-0.39609	-0.21537	0.16881	0.10259	0.06318	0.20017	0.29147
1093.5	-0.4027	-0.20942	0.18618	0.12019	0.08014	0.23082	0.26861
1092.53	-0.40303	-0.20174	0.20546	0.13954	0.10122	0.25245	0.23082
1091.57	-0.39668	-0.18558	0.23023	0.16685	0.12886	0.25325	0.2008
1090.6	-0.39029	-0.16751	0.25293	0.19094	0.14815	0.22852	0.18007
1089.64	-0.37087	-0.1491	0.26282	0.19754	0.14797	0.1948	0.16911
1088.67	-0.35107	-0.14218	0.25196	0.18345	0.12569	0.16736	0.16736
1087.71	-0.33747	-0.14891	0.22679	0.15883	0.0989	0.15359	0.17073
1086.75	-0.32367	-0.16083	0.20378	0.13625	0.07902	0.14914	0.17808
1085.78	-0.33737	-0.18605	0.18724	0.1196	0.06573	0.14896	0.18456
1084.82	-0.3579	-0.20771	0.18143	0.11182	0.06083	0.15248	0.19217
1083.85	-0.38497	-0.22274	0.17966	0.11031	0.06188	0.1573	0.19981
1082.89	-0.4117	-0.23452	0.17944	0.11142	0.06417	0.16232	0.20772
1081.92	-0.42419	-0.22921	0.18188	0.11377	0.06883	0.1713	0.21569
1080.96	-0.41732	-0.22234	0.18676	0.11972	0.07581	0.18144	0.22342
1080	-0.42371	-0.22072	0.19431	0.12568	0.08401	0.1903	0.23118
1079.03	-0.43693	-0.22436	0.20324	0.13416	0.09223	0.1992	0.23756
1078.07	-0.44385	-0.22803	0.21111	0.14158	0.09939	0.20705	0.24286
1077.1	-0.4375	-0.22151	0.22013	0.15013	0.10768	0.21467	0.25069
1076.14	-0.45149	-0.22893	0.22671	0.15763	0.11491	0.2226	0.25744
1075.17	-0.45856	-0.23104	0.23442	0.16626	0.12327	0.23028	0.26532
1074.21	-0.46491	-0.22938	0.24325	0.17472	0.13151	0.24047	0.27289
1073.25	-0.46415	-0.21733	0.25069	0.18319	0.13851	0.2479	0.2819
1072.28	-0.45713	-0.20194	0.25815	0.19037	0.14552	0.25535	0.29384
1071.32	-0.45082	-0.1952	0.26561	0.19756	0.15379	0.2642	0.30584
1070.35	-0.44447	-0.19011	0.27342	0.20367	0.16227	0.27483	0.31684
1069.39	-0.43808	-0.1884	0.28018	0.21137	0.17225	0.2816	0.32534
1068.42	-0.42468	-0.17802	0.2884	0.22046	0.18361	0.28983	0.3354
1067.46	-0.40478	-0.16424	0.29957	0.23367	0.19377	0.29812	0.34705
1066.5	-0.39822	-0.15733	0.31377	0.24566	0.20533	0.30646	0.3619
1065.53	-0.39822	-0.14863	0.32559	0.25808	0.2146	0.31524	0.37743
1064.57	-0.38474	-0.13298	0.33712	0.27033	0.22502	0.32369	0.39587
1063.6	-0.3781	-0.12234	0.34724	0.28128	0.23553	0.33369	0.41623
1062.64	-0.3781	-0.11159	0.3553	0.2859	0.24399	0.34465	0.43815
1061.67	-0.36458	-0.09024	0.3619	0.29055	0.25116	0.35729	0.46231
1060.71	-0.36458	-0.07921	0.36593	0.2956	0.25593	0.36904	0.4913
1059.75	-0.35107	-0.06315	0.37108	0.30177	0.26183	0.38048	0.52601
1058.78	-0.33756	-0.04892	0.37676	0.30692	0.26951	0.3942	0.56665
1057.82	-0.32404	-0.03658	0.38357	0.31616	0.27837	0.41251	0.62027
1056.85	-0.31025	-0.03089	0.39364	0.327	0.29165	0.43286	0.68776
1055.89	-0.30328	-0.02708	0.40872	0.33951	0.30515	0.4571	0.76959
1054.92	-0.29626	-0.01942	0.42406	0.35374	0.32035	0.48904	0.87439
1053.96	-0.2892	-0.0117	0.44135	0.36821	0.34038	0.5276	1.00943
1053	-0.2892	0	0.45962	0.38662	0.36291	0.5744	1.17893
1052.03	-0.30295	0.00912	0.48116	0.40983	0.39035	0.63297	1.38956
1051.07	-0.30997	0.02721	0.50793	0.43978	0.41971	0.70739	1.6415
1050.1	-0.33073	0.04564	0.53884	0.47197	0.45636	0.79766	1.93076
1049.14	-0.33087	0.0732	0.57561	0.51338	0.50247	0.9152	2.26395
1048.17	-0.32422	0.10549	0.62108	0.56347	0.56347	1.07044	2.63906
1047.21	-0.31717	0.13409	0.68327	0.62806	0.64053	1.28071	3.04894
1046.25	-0.30295	0.17328	0.76657	0.71326	0.74537	1.54933	3.43953
1045.28	-0.28208	0.23796	0.87392	0.83224	0.88461	1.89085	3.71246
1044.32	-0.26104	0.31948	1.01523	0.98791	1.07221	2.32172	3.85462
1043.35	-0.23247	0.43054	1.20846	1.20099	1.32344	2.84446	3.90533
1042.39	-0.187	0.57433	1.46821	1.47802	1.64956	3.42393	3.84678
1041.42	-0.10812	0.76942	1.81111	1.85337	2.08736	4.07979	3.74332
1040.46	-0.03016	1.01777	2.27247	2.36448	2.64019	4.70388	3.64783
1039.5	0.07076	1.34807	2.88583	3.06407	3.37645	4.98589	3.55877
1038.53	0.16851	1.78831	3.72856	3.93987	4.28817	5.16364	3.47724
1037.57	0.29734	2.42557	4.82143	4.82143	5.38105	5.15791	3.43514
1036.6	0.4533	3.35728	5.66296	5.66296	6.76157	4.96981	3.32759
1035.64	0.67203	4.64478	5.37064	6.75693	6.06379	4.81102	3.20158
1034.67	0.97878	6.2672	5.65366	6.75227	6.75227	4.55505	3.0146
1033.71	1.28468	6.26073	5.64897	6.05444	5.64897	4.03954	2.74025
1032.75	1.54387	6.25421	4.95112	5.64427	4.66344	3.44704	2.42539
1031.78	1.84615	6.25421	4.43675	4.43675	3.96675	2.88919	2.08538
1030.82	2.10786	4.63822	3.64592	3.51809	3.21061	2.35494	1.74653
1029.85	2.1813	3.53301	2.88206	2.72488	2.48372	1.88018	1.42394
1028.89	2.10126	2.74455	2.22882	2.0939	1.89235	1.49219	1.15647
1027.92	1.89362	2.08217	1.7156	1.60227	1.43293	1.18497	0.96104
1026.96	1.62829	1.57483	1.3278	1.24079	1.08664	0.9531	0.84089
1026	1.37697	1.17875	1.04448	0.9748	0.84007	0.78556	0.79088
1025.03	1.14645	0.88636	0.84045	0.78049	0.66801	0.66565	0.78579
1024.07	0.95924	0.67171	0.69436	0.64222	0.54335	0.59046	0.7887
1023.1	0.79501	0.50771	0.59023	0.54301	0.45477	0.55143	0.76249
1022.14	0.65888	0.39173	0.51694	0.47098	0.39395	0.54599	0.71285
1021.17	0.53907	0.30616	0.46076	0.419	0.34902	0.54988	0.66899
1020.21	0.4321	0.2446	0.4215	0.38667	0.32552	0.55078	0.65355
1019.25	0.3224	0.19368	0.40117	0.37402	0.32353	0.54923	0.64987
1018.28	0.23539	0.14975	0.40423	0.38414	0.3382	0.56177	0.61046
1017.32	0.1487	0.11852	0.42917	0.41041	0.36677	0.58902	0.51825
1016.35	0.07816	0.11847	0.47569	0.45799	0.41787	0.58238	0.4067
1015.39	0.01141	0.15256	0.54006	0.51702	0.46852	0.49856	0.31184
1014.42	-0.03347	0.22776	0.56988	0.52914	0.45234	0.3774	0.24567
1013.46	-0.03347	0.31981	0.50588	0.44404	0.34645	0.27699	0.20288
1012.5	-0.0146	0.33647	0.38217	0.31196	0.22128	0.21204	0.17441
1011.53	0.03419	0.23279	0.27008	0.20716	0.13088	0.1727	0.14941
1010.57	0.05782	0.07616	0.20081	0.14491	0.07984	0.14634	0.12508
1009.6	0.01742	-0.03484	0.16368	0.11115	0.04687	0.12368	0.10426
1008.64	-0.06794	-0.09707	0.13921	0.08656	0.02253	0.10289	0.08926
1007.67	-0.14502	-0.13455	0.11655	0.06512	0	0.08645	0.0784
1006.71	-0.18775	-0.15046	0.09716	0.04546	-0.01714	0.07297	0.07164
1005.75	-0.21267	-0.16761	0.08333	0.0325	-0.0267	0.06347	0.07137
1004.78	-0.23666	-0.18424	0.07382	0.02485	-0.03378	0.0555	0.07382
1003.82	-0.26651	-0.20388	0.06707	0.01978	-0.03724	0.04891	0.07892
1002.85	-0.30194	-0.22877	0.06299	0.016	-0.04185	0.04495	0.08935
1001.89	-0.33002	-0.25213	0.05773	0.01104	-0.04879	0.03981	0.10536
1000.92	-0.3441	-0.25688	0.05623	0.00732	-0.05208	0.03966	0.13232
999.961	-0.34415	-0.25154	0.05219	0.00242	-0.05763	0.04077	0.16551
998.996	-0.35794	-0.25312	0.05066	0	-0.05963	0.04686	0.2008
998.032	-0.36477	-0.25154	0.04795	-0.0012	-0.06168	0.05681	0.22977
997.068	-0.37828	-0.25312	0.04407	-0.00239	-0.06379	0.07071	0.2428
996.104	-0.39189	-0.26475	0.04147	-0.00358	-0.06364	0.09126	0.23456
995.139	-0.40514	-0.271	0.04375	-0.00119	-0.05999	0.12121	0.2125
994.175	-0.42518	-0.28263	0.04855	0.00237	-0.05419	0.15198	0.1828
993.211	-0.4322	-0.29583	0.05453	0.00948	-0.04271	0.18044	0.15809
992.246	-0.4322	-0.30044	0.0593	0.01898	-0.02781	0.19819	0.13841
991.282	-0.41866	-0.29802	0.0715	0.03451	-0.00699	0.19859	0.12571
990.318	-0.41821	-0.29257	0.09125	0.0562	0.02115	0.18325	0.11706
989.354	-0.43111	-0.2941	0.11532	0.08459	0.04989	0.16054	0.10884
988.389	-0.44385	-0.29257	0.14497	0.11605	0.07544	0.13832	0.10318
987.425	-0.46266	-0.28646	0.17113	0.13764	0.08503	0.12325	0.09634
986.461	-0.47501	-0.27411	0.18507	0.14205	0.0771	0.11607	0.08951
985.496	-0.48112	-0.25372	0.17983	0.13078	0.05723	0.11283	0.08279
984.532	-0.49325	-0.22641	0.16398	0.11089	0.03913	0.11216	0.07985
983.568	-0.51219	-0.21197	0.14595	0.09408	0.02731	0.10773	0.08548
982.604	-0.51813	-0.21031	0.13257	0.08397	0.02148	0.09867	0.09991
981.639	-0.52402	-0.22684	0.12576	0.07884	0.02141	0.09097	0.1321
980.675	-0.52402	-0.24793	0.12753	0.07958	0.02016	0.09044	0.18588
979.711	-0.51116	-0.25846	0.12803	0.07555	0.01444	0.10328	0.24066
978.746	-0.47945	-0.25565	0.12356	0.0704	0.00881	0.13353	0.26028
977.782	-0.46121	-0.26187	0.11915	0.06884	0.01097	0.18647	0.23632
976.818	-0.46121	-0.27113	0.12581	0.08249	0.03196	0.24175	0.19454
975.854	-0.48028	-0.28717	0.15487	0.11778	0.07735	0.26107	0.16373
974.889	-0.49233	-0.2887	0.20558	0.17185	0.1343	0.23503	0.14294
973.925	-0.50326	-0.26032	0.25852	0.22047	0.16725	0.19027	0.13368
972.961	-0.51496	-0.21261	0.27393	0.22741	0.15149	0.15397	0.13064
971.996	-0.51496	-0.16081	0.24242	0.18849	0.10501	0.13368	0.13005
971.032	-0.47863	-0.1419	0.19401	0.14034	0.0632	0.12348	0.13187
970.068	-0.41645	-0.17093	0.15573	0.10536	0.03535	0.1195	0.13504
969.104	-0.37774	-0.22314	0.13443	0.08758	0.02333	0.11896	0.13803
968.139	-0.40371	-0.26365	0.12328	0.07935	0.01686	0.12092	0.13877
967.175	-0.44699	-0.28254	0.11817	0.07684	0.01575	0.12287	0.1419
966.211	-0.49462	-0.29584	0.11895	0.07659	0.01675	0.12599	0.14983
965.246	-0.54124	-0.31135	0.12089	0.07858	0.01986	0.1291	0.1663
964.282	-0.56879	-0.3157	0.12413	0.08177	0.02299	0.13117	0.19312
963.318	-0.58497	-0.3157	0.1284	0.08711	0.02608	0.13545	0.24238
962.354	-0.58746	-0.29792	0.1306	0.08813	0.02606	0.14476	0.30987
961.389	-0.59271	-0.29062	0.13045	0.08804	0.02814	0.16258	0.37759
960.425	-0.59793	-0.28474	0.13045	0.08804	0.03026	0.19203	0.40495
959.461	-0.58606	-0.27662	0.13382	0.09357	0.03873	0.24154	0.37264
958.497	-0.56894	-0.27297	0.14105	0.10388	0.05384	0.3067	0.30252
957.532	-0.55294	-0.27297	0.16258	0.12811	0.08692	0.35535	0.23659
956.568	-0.54099	-0.25753	0.1985	0.16883	0.13884	0.34994	0.19349
955.604	-0.53012	-0.24256	0.24501	0.21903	0.18997	0.29215	0.17637
954.639	-0.5312	-0.23698	0.28015	0.25058	0.2078	0.23221	0.17903
953.675	-0.53668	-0.23085	0.29112	0.25323	0.18894	0.1977	0.19394
952.711	-0.54755	-0.21225	0.27569	0.22781	0.14797	0.1784	0.21107
951.747	-0.54638	-0.17066	0.23777	0.18398	0.1003	0.1679	0.23514
950.782	-0.53987	-0.13787	0.19067	0.14039	0.06329	0.17075	0.28422
949.818	-0.52258	-0.14133	0.15763	0.11466	0.04801	0.19744	0.37167
948.854	-0.51262	-0.18181	0.1498	0.11283	0.05704	0.25881	0.48603
947.889	-0.48542	-0.21504	0.175	0.14423	0.10152	0.36889	0.59241
946.925	-0.43808	-0.20852	0.24577	0.22446	0.19589	0.50907	0.63389
945.961	-0.42564	-0.15767	0.37373	0.35849	0.3405	0.61002	0.60227
944.997	-0.45053	-0.06835	0.51794	0.502	0.46915	0.6056	0.53778
944.032	-0.45776	0.06727	0.5848	0.55269	0.48618	0.53427	0.46723
943.068	-0.40934	0.16599	0.53074	0.48955	0.40708	0.46016	0.38471
942.104	-0.31025	0.15219	0.43955	0.39846	0.32102	0.38885	0.29892
941.139	-0.22324	0.06689	0.35979	0.32009	0.24512	0.30523	0.22996
940.175	-0.21563	-0.01556	0.28078	0.24106	0.16606	0.22725	0.18298
939.211	-0.28208	-0.08815	0.20544	0.16835	0.09202	0.17096	0.15543
938.247	-0.37087	-0.15247	0.14992	0.11585	0.04174	0.13844	0.13844
937.282	-0.45911	-0.20038	0.11778	0.0858	0.0123	0.12029	0.13036
936.318	-0.50042	-0.21958	0.09744	0.06708	-0.00446	0.10984	0.12748
935.354	-0.51092	-0.21921	0.08343	0.05444	-0.01566	0.10448	0.13112
934.389	-0.51092	-0.22079	0.08033	0.05123	-0.01911	0.10523	0.13337
933.425	-0.50618	-0.22117	0.08224	0.05286	-0.01476	0.1074	0.1241
932.461	-0.50813	-0.21873	0.08922	0.0594	-0.00804	0.10703	0.10831
931.497	-0.50326	-0.20608	0.0938	0.06237	-0.0058	0.09764	0.08998
930.532	-0.48633	-0.19809	0.09192	0.05909	-0.01164	0.08043	0.07411
929.568	-0.46266	-0.2	0.07347	0.04097	-0.03252	0.05959	0.05959
928.604	-0.43808	-0.2153	0.04754	0.01681	-0.05782	0.04256	0.04629
927.639	-0.43867	-0.23876	0.0279	0	-0.07488	0.03283	0.03779
926.675	-0.46415	-0.25494	0.01579	-0.01317	-0.0854	0.02439	0.02934
925.711	-0.50218	-0.27	0.00732	-0.02164	-0.09387	0.01716	0.02211
924.747	-0.5203	-0.27	0	-0.02899	-0.1002	0.01233	0.01606
923.782	-0.53339	-0.27233	-0.00739	-0.03403	-0.10548	0.00496	0.00994
922.818	-0.53459	-0.27308	-0.01362	-0.03793	-0.11195	-0.00125	0.0025
921.854	-0.54181	-0.27708	-0.01494	-0.03937	-0.11485	-0.00376	-0.00125
920.89	-0.5504	-0.28682	-0.01876	-0.04324	-0.11666	-0.00504	-0.00378
919.925	-0.55918	-0.29675	-0.02137	-0.04716	-0.11849	-0.00759	-0.00759
918.961	-0.56667	-0.29933	-0.02404	-0.05117	-0.12275	-0.01272	-0.01399
917.997	-0.56667	-0.2944	-0.02799	-0.054	-0.12706	-0.0179	-0.01917
917.032	-0.56667	-0.2911	-0.03199	-0.05687	-0.13142	-0.02187	-0.02441
916.068	-0.56814	-0.29368	-0.03342	-0.05716	-0.1332	-0.02326	-0.02708
915.104	-0.56962	-0.29629	-0.03618	-0.06001	-0.13402	-0.02726	-0.02981
914.14	-0.57113	-0.29893	-0.03637	-0.06031	-0.13469	-0.02869	-0.03125
913.175	-0.57113	-0.2922	-0.03784	-0.06062	-0.13652	-0.02884	-0.03142
912.211	-0.57113	-0.28712	-0.04066	-0.06228	-0.13854	-0.03033	-0.03421
911.247	-0.57885	-0.28973	-0.04222	-0.06521	-0.14058	-0.03314	-0.03704
910.282	-0.58664	-0.29238	-0.04239	-0.06674	-0.13994	-0.03327	-0.03849
909.318	-0.58829	-0.29679	-0.04262	-0.06963	-0.14183	-0.03608	-0.04001
908.354	-0.60416	-0.31094	-0.04415	-0.07254	-0.14492	-0.0389	-0.04153
907.39	-0.61839	-0.31725	-0.0484	-0.07686	-0.1506	-0.04181	-0.04445
906.425	-0.62648	-0.32188	-0.05268	-0.07994	-0.15514	-0.04475	-0.04475
905.461	-0.63465	-0.32657	-0.05429	-0.08294	-0.15833	-0.04766	-0.045
904.497	-0.62845	-0.32309	-0.05436	-0.07918	-0.15614	-0.04639	-0.04105
903.532	-0.63045	-0.32607	-0.05451	-0.0781	-0.15415	-0.04384	-0.03712
902.568	-0.62418	-0.32079	-0.05606	-0.07842	-0.15355	-0.04268	-0.03456
901.604	-0.63248	-0.32556	-0.05622	-0.07863	-0.15274	-0.04144	-0.03056
900.64	-0.64712	-0.33038	-0.05645	-0.07895	-0.15334	-0.04026	-0.02379
899.675	-0.65556	-0.33348	-0.05668	-0.07796	-0.15273	-0.03769	-0.00991
898.711	-0.66407	-0.33841	-0.05692	-0.07696	-0.15088	-0.03509	0.01005
897.747	-0.6578	-0.33302	-0.05294	-0.07441	-0.14738	-0.0296	0.03642
896.782	-0.66407	-0.3276	-0.04893	-0.07052	-0.14386	-0.02126	0.06511
895.818	-0.6703	-0.32215	-0.04352	-0.06526	-0.14032	-0.00999	0.08688
894.854	-0.69374	-0.33574	-0.03801	-0.05716	-0.13532	0.00431	0.0979
893.89	-0.70509	-0.34962	-0.0339	-0.0518	-0.12795	0.02473	0.09172
892.925	-0.71671	-0.3638	-0.02833	-0.04495	-0.11778	0.05311	0.0792
891.961	-0.71045	-0.36011	-0.02132	-0.03668	-0.10622	0.08076	0.06531
890.997	-0.71045	-0.35455	-0.01287	-0.02697	-0.09466	0.09819	0.05167
890.032	-0.69259	-0.33297	0.00144	-0.01287	-0.07483	0.10456	0.04714
889.068	-0.69259	-0.32736	0.02182	0.00722	-0.04913	0.09661	0.04563
888.104	-0.69517	-0.32682	0.04563	0.03217	-0.02276	0.08088	0.04865
887.14	-0.68882	-0.31731	0.07157	0.05623	-0.00431	0.0654	0.05623
886.175	-0.68882	-0.30577	0.092	0.07167	-0.00144	0.05631	0.06396
885.211	-0.69517	-0.29017	0.09849	0.07333	-0.01148	0.05487	0.07489
884.247	-0.71045	-0.27729	0.09056	0.06099	-0.02423	0.05792	0.08898
883.283	-0.7349	-0.26903	0.07644	0.04728	-0.03683	0.06252	0.10648
882.318	-0.7349	-0.24819	0.06406	0.03824	-0.04376	0.07023	0.12921
881.354	-0.72576	-0.23272	0.05792	0.03525	-0.04514	0.08113	0.15921
880.39	-0.732	-0.23906	0.05792	0.03674	-0.041	0.0969	0.20067
879.425	-0.732	-0.25369	0.06387	0.04262	-0.02977	0.12066	0.2542
878.461	-0.72576	-0.26401	0.06992	0.0516	-0.01709	0.15009	0.31487
877.497	-0.70958	-0.27724	0.08064	0.06674	0	0.19068	0.373
876.533	-0.69282	-0.28441	0.09631	0.08688	0.02029	0.24051	0.41992
875.568	-0.67289	-0.27618	0.12173	0.11689	0.05447	0.30211	0.46372
874.604	-0.68622	-0.25741	0.15798	0.15966	0.10091	0.36201	0.51753
873.64	-0.71236	-0.22749	0.21425	0.21958	0.16252	0.4112	0.59266
872.675	-0.74411	-0.18087	0.28106	0.28484	0.22243	0.45586	0.66506
871.711	-0.76269	-0.11269	0.34559	0.34159	0.27406	0.51794	0.706
870.747	-0.74732	-0.02241	0.39561	0.39142	0.32466	0.59745	0.68891
869.783	-0.70414	0.07537	0.44796	0.44796	0.39007	0.6667	0.62106
868.818	-0.65218	0.14029	0.51504	0.51739	0.46246	0.69736	0.5412
867.854	-0.57601	0.17125	0.5684	0.56593	0.5085	0.68064	0.46749
866.89	-0.51674	0.15565	0.58974	0.57972	0.51924	0.63088	0.41247
865.925	-0.51674	0.11026	0.58501	0.57012	0.50343	0.56766	0.37393
864.961	-0.57601	0.07537	0.57044	0.54857	0.47446	0.49703	0.3468
863.997	-0.62978	0.08149	0.54516	0.51685	0.43645	0.43004	0.32681
863.033	-0.64756	0.11052	0.51129	0.47947	0.39171	0.37949	0.31482
862.068	-0.65183	0.13989	0.47111	0.44061	0.34452	0.34647	0.31003
861.104	-0.6583	0.13103	0.42358	0.39858	0.29693	0.31949	0.30627
860.14	-0.63215	0.09634	0.37683	0.3549	0.25013	0.29928	0.30489
859.175	-0.5707	0.05189	0.33537	0.31431	0.21351	0.28999	0.31053
858.211	-0.50522	0.01455	0.30114	0.27896	0.18315	0.2863	0.32001
857.247	-0.46595	-0.0051	0.27487	0.25507	0.16643	0.28953	0.33289
856.283	-0.48134	-0.03023	0.25547	0.23953	0.15369	0.29369	0.349
855.318	-0.52612	-0.05474	0.24167	0.23289	0.14909	0.30163	0.37344
854.354	-0.58469	-0.08266	0.23464	0.2294	0.14909	0.31293	0.41032
853.39	-0.62551	-0.09681	0.23289	0.2294	0.15392	0.32628	0.45734
852.425	-0.64531	-0.10381	0.23537	0.23537	0.15926	0.33898	0.52481
851.461	-0.64956	-0.09972	0.24319	0.24675	0.17124	0.35787	0.62063
850.497	-0.64091	-0.08874	0.25611	0.25972	0.18651	0.38476	0.76095
849.533	-0.63232	-0.07083	0.2701	0.27562	0.20098	0.41815	0.95048
848.568	-0.64091	-0.06527	0.28815	0.29568	0.22279	0.46635	1.19603
847.604	-0.66238	-0.05716	0.31054	0.31828	0.24528	0.53417	1.46869
846.64	-0.66873	-0.03518	0.33647	0.34642	0.27503	0.63945	1.70122
845.676	-0.66238	-0.00764	0.36646	0.38299	0.31261	0.79159	1.80319
844.711	-0.64956	0.02591	0.40118	0.42497	0.36344	0.99669	1.75386
843.747	-0.64956	0.06607	0.45343	0.48102	0.43991	1.26947	1.59371
842.783	-0.64734	0.12229	0.53034	0.56798	0.55528	1.56688	1.3834
841.818	-0.64514	0.19294	0.6461	0.70047	0.7273	1.81092	1.17283
840.854	-0.63232	0.26564	0.83467	0.90463	0.98377	1.8903	1.00357
839.89	-0.62792	0.34974	1.1075	1.19127	1.30966	1.79176	0.88436
838.926	-0.61677	0.46338	1.45401	1.54045	1.64272	1.57578	0.80981
837.961	-0.60531	0.63696	1.80081	1.8569	1.86656	1.34223	0.77444
836.997	-0.57772	0.89738	2.03941	2.00512	1.88858	1.15142	0.78002
836.033	-0.54935	1.26863	2.05534	1.92181	1.70704	1.02658	0.81628
835.068	-0.48134	1.70603	1.87334	1.70783	1.46123	0.97318	0.8838
834.104	-0.41066	2.04795	1.64249	1.49407	1.26131	0.986	0.99016
833.14	-0.27764	2.16697	1.4726	1.35104	1.16972	1.0694	1.14491
832.176	-0.04252	2.05934	1.41177	1.3372	1.19251	1.22409	1.37379
831.211	0.32438	1.91692	1.48989	1.44177	1.32773	1.44851	1.69213
830.247	0.73849	1.84672	1.67935	1.64545	1.55774	1.75081	2.08913
829.283	0.97298	1.92614	1.95571	1.93299	1.86775	2.13116	2.5298
828.318	0.89707	2.05576	2.26868	2.25294	2.22216	2.52	2.91531
827.354	0.78493	2.17745	2.53237	2.53237	2.53237	2.79266	3.10774
826.39	0.61749	2.24235	2.70471	2.68002	2.68002	2.86723	3.06139
825.426	0.48091	2.24235	2.66993	2.64584	2.59932	2.71994	2.85715
824.461	0.36077	2.19233	2.42208	2.40303	2.31288	2.4613	2.73573
823.497	0.26131	1.98458	2.08464	2.03057	1.97928	2.23417	2.67242
822.533	0.15348	1.66771	1.78828	1.73751	1.7179	2.17824	2.61496
821.568	0.09286	1.35462	1.63435	1.59895	1.62538	2.30083	2.28344
820.604	0.0083	1.15102	1.68287	1.67339	1.75186	2.4248	1.78295
819.64	-0.08208	1.09972	1.94412	1.9567	2.04948	2.21528	1.32894
818.676	-0.15354	1.27209	2.29181	2.25672	2.22282	1.72204	1.0289
817.711	-0.20797	1.65823	2.21375	2.11844	1.87728	1.27766	0.89645
816.747	-0.17259	2.03952	1.68383	1.58045	1.35019	1.02083	0.90532
815.783	-0.00276	1.8057	1.20831	1.15392	0.98641	0.96184	1.01672
814.818	0.31281	1.26418	0.98395	0.96415	0.86617	1.05116	1.17632
813.854	0.54053	0.90896	0.99156	0.99665	0.94689	1.22491	1.326
812.89	0.40395	0.85221	1.1777	1.19013	1.14731	1.36746	1.3825
811.926	0.14323	1.02492	1.39594	1.38822	1.32128	1.38822	1.30699
810.961	0.00994	1.2756	1.46698	1.42583	1.31885	1.2625	1.13412
809.997	0.04424	1.3544	1.30385	1.24111	1.12033	1.04537	0.94502
809.033	0.17345	1.16435	1.03001	0.96582	0.85787	0.83035	0.78177
808.068	0.20854	0.85998	0.77618	0.72143	0.62761	0.65792	0.66952
807.104	0.07501	0.59926	0.59383	0.54764	0.46121	0.54764	0.61218
806.14	-0.09385	0.40941	0.47323	0.43513	0.35437	0.48626	0.60446
805.176	-0.24227	0.29723	0.39839	0.3657	0.28701	0.45431	0.65143
804.211	-0.35107	0.21217	0.35376	0.32229	0.25423	0.4514	0.76506
803.247	-0.4117	0.16772	0.33033	0.30216	0.24023	0.47784	0.93599
802.283	-0.45955	0.14268	0.32622	0.30083	0.24925	0.55294	1.11524
801.319	-0.49625	0.13915	0.34229	0.32494	0.28286	0.68285	1.24554
800.354	-0.53516	0.12516	0.39512	0.38591	0.36174	0.86266	1.35559
799.39	-0.55271	0.15394	0.50046	0.50391	0.50391	1.02629	1.51983
798.426	-0.56137	0.21411	0.66637	0.67044	0.6869	1.14782	1.77725
797.461	-0.57846	0.33335	0.85358	0.84382	0.84382	1.28135	1.99731
796.497	-0.5869	0.50957	0.98431	0.95676	0.94595	1.48957	2.06083
795.533	-0.5976	0.66262	1.08619	1.0618	1.07392	1.75495	1.9994
794.569	-0.58287	0.74162	1.24653	1.24653	1.29859	1.92529	1.95428
793.604	-0.52234	0.79299	1.50096	1.51983	1.57867	1.93968	2.04665
792.64	-0.4244	0.94977	1.76915	1.78142	1.78142	1.91319	2.26384
791.676	-0.35107	1.23459	1.90335	1.88956	1.82331	2.02113	2.54243
790.711	-0.37235	1.56672	1.96258	1.91941	1.8646	2.25026	2.71635
789.747	-0.39318	1.78608	2.09186	2.04307	2.05907	2.49733	2.75222
788.783	-0.30711	1.92773	2.33812	2.29644	2.33812	2.55068	2.69176
787.819	-0.05627	2.12948	2.58144	2.47879	2.45469	2.36372	2.58144
786.854	0.3316	2.34367	2.48083	2.30259	2.24316	2.05127	2.53084
785.89	0.72649	2.21172	2.02409	1.90802	1.81645	1.77964	2.48491
784.926	0.89639	1.67273	1.53707	1.46431	1.38832	1.64663	2.30869
783.961	0.69572	1.11311	1.15268	1.12113	1.08454	1.64866	2.04365
782.997	0.36358	0.68567	0.91427	0.91933	0.92954	1.7252	1.7252
782.033	0.05439	0.41884	0.82928	0.87668	0.93156	1.78572	1.35253
781.069	-0.13596	0.30105	0.9073	0.98485	1.0807	1.66731	0.97416
780.104	-0.22801	0.31807	1.11066	1.20597	1.28213	1.32626	0.63688
779.14	-0.28653	0.43627	1.31133	1.35679	1.31877	0.91829	0.37017
778.176	-0.33002	0.66416	1.27696	1.24187	1.06531	0.56963	0.19515
777.211	-0.35107	0.91784	0.96706	0.91135	0.68722	0.33016	0.09116
776.247	-0.297	0.97363	0.61174	0.56903	0.36488	0.17407	0.03207
775.283	-0.16664	0.73423	0.3408	0.31895	0.14795	0.08612	0.00394
774.319	-0.00189	0.41636	0.17026	0.16102	0.01976	0.03993	-0.00585
773.354	0.1024	0.175	0.07052	0.07052	-0.04935	0.01766	-0.00582
772.39	0.04925	0.02705	0.01369	0.01763	-0.08733	0.00389	-0.00388
771.426	-0.09385	-0.0623	-0.01347	-0.00772	-0.10478	0.00388	0.00778
770.461	-0.24107	-0.11996	-0.0229	-0.01723	-0.1096	0.01361	0.02939
769.497	-0.3406	-0.14677	-0.02277	-0.01524	-0.10555	0.02527	0.05321
768.533	-0.40184	-0.15991	-0.01898	-0.01143	-0.10017	0.03907	0.07972
767.569	-0.44068	-0.16512	-0.00762	0.00191	-0.08781	0.05907	0.1197
766.604	-0.46885	-0.16252	0.00574	0.01538	-0.07179	0.08562	0.17245
765.64	-0.49625	-0.15468	0.02308	0.03285	-0.05186	0.11683	0.24428
764.676	-0.50375	-0.13641	0.04074	0.0487	-0.03181	0.15383	0.34105
763.712	-0.50088	-0.10268	0.06492	0.07308	-0.00759	0.20194	0.49508
762.747	-0.51813	-0.08647	0.09569	0.10409	0.02893	0.26885	0.73191
761.783	-0.5536	-0.07736	0.1338	0.14033	0.0728	0.36457	1.08542
760.819	-0.58038	-0.06514	0.18688	0.19375	0.13353	0.51019	1.57775
759.854	-0.58639	-0.02607	0.25538	0.26521	0.21466	0.74364	2.19156
758.89	-0.59223	0.0198	0.34673	0.36019	0.33345	1.1177	2.68747
757.926	-0.60798	0.06632	0.48409	0.51209	0.52479	1.66582	2.68747
756.962	-0.62349	0.14557	0.71614	0.77193	0.853	2.31785	2.37728
755.997	-0.6211	0.29952	1.10815	1.20461	1.35455	2.55363	2.17286
755.033	-0.61115	0.57104	1.63437	1.74731	1.91239	2.28011	2.20865
754.069	-0.59793	0.94614	2.03309	2.07755	2.09281	2.00452	2.43856
753.104	-0.51813	1.22378	2.04007	1.9969	1.90287	1.94209	2.82559
752.14	-0.42954	1.23403	1.8613	1.8131	1.72315	2.09687	3.36538
751.176	-0.42006	1.19362	1.75402	1.74297	1.69995	2.49263	4.0566
750.212	-0.50375	1.23414	1.82109	1.83306	1.8952	3.11641	4.64247
749.247	-0.57215	1.30985	2.10684	2.15563	2.31815	3.85208	4.45822
748.283	-0.59664	1.44178	2.66259	2.7496	3.06805	4.63667	3.84821
747.319	-0.57215	1.72095	3.47158	3.67922	4.04694	5.14555	3.10867
746.354	-0.50375	2.24314	4.29046	5.13776	5.13776	4.62693	2.36517
745.39	-0.43111	3.08007	5.1299	5.53536	5.1299	3.66356	1.75117
744.426	-0.31932	4.17869	5.12595	5.53141	4.61512	2.6982	1.28292
743.462	-0.09684	5.1156	4.42684	4.42684	3.57954	1.92814	0.9456
742.497	0.20854	5.1156	3.31822	3.16407	2.571	1.38028	0.71142
741.533	0.67855	4.71013	2.32728	2.20949	1.77964	1.01109	0.55303
740.569	1.2792	3.40059	1.61765	1.55763	1.22255	0.75864	0.44616
739.604	2.02642	2.50265	1.13429	1.10274	0.84661	0.58944	0.37301
738.64	2.43188	1.79115	0.80315	0.79851	0.59784	0.47	0.32446
737.676	2.42152	1.25552	0.58358	0.59497	0.42031	0.38566	0.30538
736.712	2.00558	0.87981	0.43339	0.45654	0.29619	0.33098	0.31343
735.747	1.43022	0.6186	0.32328	0.35637	0.20879	0.30569	0.35943
734.783	0.95518	0.4554	0.26063	0.29783	0.16686	0.32442	0.4726
733.819	0.53924	0.33523	0.24077	0.28332	0.17103	0.40002	0.65881
732.854	0.24098	0.2699	0.27029	0.31736	0.22809	0.54654	0.8598
731.89	0.07065	0.25104	0.36207	0.41437	0.34942	0.74549	0.92968
730.926	-0.03398	0.30748	0.53514	0.58644	0.54286	0.90287	0.83833
729.962	-0.08871	0.44637	0.74924	0.78846	0.73492	0.89939	0.70228
728.997	-0.08537	0.63599	0.8519	0.87364	0.77434	0.75952	0.63956
728.033	0.0216	0.76776	0.75552	0.77048	0.63884	0.63444	0.70249
727.069	0.15975	0.72637	0.59015	0.62039	0.49291	0.62478	0.78188
726.105	0.23672	0.58192	0.49508	0.54309	0.43814	0.67896	0.69792
725.14	0.14858	0.47066	0.48013	0.54002	0.43837	0.63492	0.4724
724.176	0.04322	0.44455	0.43377	0.48763	0.36503	0.45268	0.26845
723.212	-0.04405	0.38638	0.29179	0.33893	0.20067	0.25624	0.14235
722.247	-0.10142	0.26648	0.12152	0.16751	0.03545	0.11872	0.06686
721.283	-0.19888	0.12909	0	0.04892	-0.075	0.04365	0.02031
720.319	-0.31426	0.0186	-0.06882	-0.02015	-0.13766	0.00255	-0.01013
719.355	-0.41097	-0.0482	-0.11	-0.0626	-0.17497	-0.02551	-0.03304
718.39	-0.45643	-0.07213	-0.13158	-0.08484	-0.19354	-0.04082	-0.04829
717.426	-0.47841	-0.08222	-0.14851	-0.09983	-0.20993	-0.05862	-0.06355
716.462	-0.47841	-0.08889	-0.15906	-0.11276	-0.22049	-0.06917	-0.07411
715.497	-0.50341	-0.11389	-0.16788	-0.12374	-0.23171	-0.07756	-0.08252
714.533	-0.51615	-0.12663	-0.17869	-0.13217	-0.24039	-0.08588	-0.09333
713.569	-0.51813	-0.1362	-0.18735	-0.14072	-0.24918	-0.09431	-0.0993
712.605	-0.52015	-0.14258	-0.18924	-0.14217	-0.25162	-0.09531	-0.10035
711.64	-0.49767	-0.13247	-0.19399	-0.14891	-0.25475	-0.10169	-0.10423
710.676	-0.49767	-0.12907	-0.19266	-0.14969	-0.25602	-0.10224	-0.10479
709.712	-0.49767	-0.12225	-0.19416	-0.15088	-0.26016	-0.10821	-0.11077
708.747	-0.51291	-0.13859	-0.19671	-0.15539	-0.2657	-0.11488	-0.11746
707.783	-0.52652	-0.14525	-0.1964	-0.15457	-0.26619	-0.11615	-0.11876
706.819	-0.51496	-0.13474	-0.19798	-0.15584	-0.266	-0.11713	-0.11449
705.855	-0.50326	-0.12767	-0.20502	-0.16012	-0.26879	-0.11845	-0.11845
704.89	-0.51921	-0.14476	-0.20479	-0.15933	-0.26469	-0.11711	-0.11711
703.926	-0.53339	-0.15175	-0.20457	-0.15852	-0.26284	-0.11574	-0.11846
702.962	-0.53339	-0.14086	-0.20319	-0.15415	-0.25951	-0.1109	-0.11366
701.997	-0.54778	-0.14054	-0.19727	-0.14745	-0.25442	-0.10349	-0.09786
701.033	-0.5504	-0.13267	-0.18075	-0.13235	-0.23936	-0.08439	-0.07276
700.069	-0.52841	-0.11671	-0.15822	-0.1139	-0.21613	-0.05857	-0.03432
699.105	-0.49018	-0.07686	-0.12026	-0.07684	-0.17805	-0.01585	0.00963
698.14	-0.45188	-0.02899	-0.06856	-0.02548	-0.12706	0.03613	0.0496
697.176	-0.39552	0.02894	-0.0129	0.02966	-0.07504	0.07761	0.07062
696.212	-0.36634	0.04158	0.00328	0.04356	-0.05734	0.07486	0.05389
695.247	-0.35107	0.02752	-0.02623	0.01338	-0.08895	0.03379	0.00667
694.283	-0.39688	-0.02899	-0.07459	-0.03637	-0.14108	-0.01669	-0.03961
693.319	-0.5006	-0.09583	-0.12078	-0.07796	-0.18457	-0.04943	-0.06854
692.355	-0.54142	-0.12555	-0.16286	-0.11854	-0.22178	-0.07847	-0.09407
691.39	-0.55467	-0.14215	-0.19597	-0.14379	-0.25093	-0.10433	-0.11357
690.426	-0.57093	-0.16252	-0.21545	-0.1606	-0.27011	-0.11817	-0.12434
689.462	-0.61734	-0.19586	-0.21613	-0.16112	-0.2736	-0.11856	-0.12475
688.497	-0.64734	-0.21295	-0.21681	-0.16462	-0.2771	-0.12206	-0.12206
687.533	-0.64734	-0.21295	-0.21818	-0.16868	-0.28148	-0.12287	-0.12287
686.569	-0.63443	-0.20058	-0.22028	-0.17335	-0.28141	-0.12411	-0.12411
685.605	-0.63443	-0.18805	-0.21882	-0.1745	-0.28046	-0.12177	-0.12177
684.64	-0.64734	-0.17537	-0.21953	-0.17204	-0.27588	-0.11899	-0.11899
683.676	-0.64734	-0.16682	-0.2246	-0.1707	-0.27575	-0.12021	-0.12021
682.712	-0.65183	-0.17559	-0.2202	-0.16564	-0.27193	-0.11451	-0.11123
681.748	-0.66952	-0.18895	-0.21571	-0.16363	-0.2737	-0.11201	-0.10536
680.783	-0.66952	-0.18459	-0.21415	-0.16476	-0.27548	-0.10946	-0.09599
679.819	-0.66952	-0.17582	-0.21328	-0.16327	-0.27247	-0.10385	-0.08323
678.855	-0.66952	-0.16252	-0.2055	-0.15469	-0.25973	-0.09427	-0.05186
677.89	-0.68754	-0.17157	-0.19304	-0.14487	-0.24793	-0.07682	0.00381
676.926	-0.67447	-0.16252	-0.18805	-0.14259	-0.24362	-0.0595	0.07558
675.962	-0.66123	-0.13953	-0.17714	-0.13062	-0.237	-0.01538	0.16846
674.998	-0.67958	-0.13435	-0.15527	-0.10731	-0.21056	0.06038	0.26197
674.033	-0.71151	-0.13381	-0.1217	-0.07186	-0.16252	0.16137	0.32633
673.069	-0.74998	-0.14272	-0.05738	-0.00393	-0.07944	0.27464	0.32785
672.105	-0.75654	-0.10595	0.05716	0.11333	0.04879	0.36464	0.25131
671.14	-0.72951	-0.00587	0.21622	0.27193	0.19671	0.37614	0.14493
670.176	-0.68193	0.15165	0.3285	0.36817	0.26397	0.27971	0.0534
669.212	-0.6287	0.29952	0.32511	0.33647	0.21299	0.15415	0
668.248	-0.55741	0.34139	0.20252	0.21278	0.08248	0.06454	-0.01653
667.283	-0.43111	0.26666	0.06482	0.08739	-0.04099	0.01263	-0.0207
666.319	-0.39189	0.11137	-0.02875	0	-0.11778	-0.01653	-0.02875
665.355	-0.45016	-0.01097	-0.08877	-0.05739	-0.16673	-0.04133	-0.04537
664.39	-0.54397	-0.08513	-0.11683	-0.07807	-0.18659	-0.04594	-0.04594
663.426	-0.61677	-0.12937	-0.12491	-0.0863	-0.18375	-0.04202	-0.04202
662.462	-0.64956	-0.13497	-0.12491	-0.0863	-0.18017	-0.03376	-0.03376
661.498	-0.67154	-0.15135	-0.11778	-0.07872	-0.17366	-0.02132	-0.02553
660.533	-0.66556	-0.12373	-0.11535	-0.07161	-0.1684	-0.01732	-0.0216
659.569	-0.68131	-0.11807	-0.11631	-0.06399	-0.16604	-0.01313	-0.01747
658.605	-0.68131	-0.10087	-0.12174	-0.07315	-0.17185	-0.02208	-0.0177
657.64	-0.71002	-0.12783	-0.11929	-0.0699	-0.17018	-0.02237	-0.00901
656.676	-0.71701	-0.13302	-0.11219	-0.05767	-0.16389	-0.00909	0.00458
655.712	-0.71701	-0.12701	-0.10857	-0.04485	-0.15284	0	0.00922
654.748	-0.68422	-0.11489	-0.10583	-0.0499	-0.15879	-0.00464	0.00466
653.783	-0.68422	-0.0902	-0.09918	-0.05082	-0.15753	-0.00473	0.00475
652.819	-0.70775	-0.0948	-0.101	-0.05178	-0.15622	0	0.00484
651.855	-0.73184	-0.09961	-0.10194	-0.05227	-0.14926	0.00489	0.00489
650.89	-0.76505	-0.1431	-0.09844	-0.04809	-0.14638	0.0099	0.0099
649.926	-0.77393	-0.16252	-0.09623	-0.04927	-0.14545	0.00506	0.01527
648.962	-0.8106	-0.20334	-0.08829	-0.04512	-0.13865	0.01031	0.02598
647.998	-0.7929	-0.17631	-0.07964	-0.03563	-0.13999	0.02094	0.03158
647.033	-0.75654	-0.14853	-0.07074	-0.02584	-0.1368	0.03192	0.03734
646.069	-0.73784	-0.11996	-0.06188	-0.02105	-0.12485	0.03794	0.04349
645.105	-0.73784	-0.09798	-0.05264	-0.01075	-0.11718	0.04421	0.05557
644.141	-0.76601	-0.11123	-0.04801	0	-0.10372	0.05043	0.08552
643.176	-0.72755	-0.08841	-0.04372	0	-0.10088	0.05749	0.12479
642.212	-0.75654	-0.09405	-0.03371	0.00573	-0.09271	0.08338	0.19497
641.248	-0.73673	-0.07015	-0.02299	0.0176	-0.07286	0.12361	0.32721
640.283	-0.76659	-0.07551	-0.0177	0.03021	-0.05219	0.18949	0.50884
639.319	-0.75654	-0.06408	0.00612	0.07599	-0.00608	0.32918	0.70542
638.355	-0.80002	-0.05716	0.0853	0.15625	0.09217	0.5363	0.75142
637.391	-0.80002	0.04001	0.23124	0.32493	0.2643	0.72594	0.61261
636.426	-0.80002	0.20613	0.43592	0.5333	0.46734	0.72018	0.40547
635.462	-0.79044	0.40142	0.59471	0.65925	0.54592	0.54592	0.24935
634.498	-0.70775	0.567	0.51794	0.55431	0.39488	0.34359	0.17808
633.533	-0.51537	0.51293	0.31935	0.34951	0.19828	0.21598	0.15535
632.569	-0.35107	0.33647	0.15168	0.18678	0.05324	0.15168	0.12615
631.605	-0.42518	0.12516	0.07118	0.10451	0	0.13027	0.10451
630.641	-0.49949	0.0482	0.04017	0.08201	-0.01563	0.09925	0.0735
629.676	-0.56618	0.0482	0.01613	0.06614	-0.03922	0.07472	0.05763
628.712	-0.63875	0.0198	-0.02429	0.03334	-0.07878	0.05043	0.04185
627.748	-0.68131	-0.03518	-0.05716	0	-0.11123	0.05174	0.05174
626.783	-0.71208	-0.03518	-0.05859	-0.01709	-0.12161	0.05311	0.05311
625.819	-0.72837	0.0198	-0.05174	-0.03479	-0.12464	0.03604	0.06395
624.855	-0.75654	0.04512	-0.0628	-0.05407	-0.14618	0.02817	0.06701
623.891	-0.84355	-0.01592	-0.05557	-0.01887	-0.13353	0.05884	0.13217
622.926	-0.8619	-0.03577	-0.02899	0.0198	-0.09353	0.13634	0.29424
621.962	-0.93299	-0.06589	0.05183	0.10648	0.01015	0.29105	0.60614
620.998	-0.89469	0.0198	0.23639	0.30538	0.22314	0.60263	0.99853
620.033	-0.7929	0.30748	0.58996	0.67164	0.60977	0.99543	1.15449
619.069	-0.63875	0.74685	0.94446	0.97345	0.88889	1.03407	0.83625
618.105	-0.40514	0.89527	0.84343	0.81676	0.69315	0.69315	0.46536
617.141	-0.29391	0.64841	0.4502	0.41173	0.30449	0.35667	0.23889
616.176	-0.29978	0.48184	0.16942	0.16942	0.06714	0.18492	0.1243
615.212	-0.49767	0.29701	0.02703	0.04082	-0.05196	0.08338	0.05481
614.248	-0.69591	0.10575	-0.03974	-0.01342	-0.11478	0.04139	0.0274
613.283	-0.79736	0.02607	-0.08004	-0.04082	-0.14217	0.02817	0.04256
612.319	-0.8619	-0.03847	-0.1097	-0.05635	-0.16034	0	0.04445
611.355	-0.8619	-2.22045e-16	-0.09937	-0.05799	-0.15202	0	0.06156
610.391	-0.84751	-0.02899	-0.11778	-0.07522	-0.15861	0	0.06454
609.426	-1.00166	-0.14147	-0.10536	-0.04652	-0.13353	0.04879	0.11778
608.462	-1.08867	-0.16252	-0.09237	-0.016	-0.10697	0.08408	0.21511
607.498	-1.13123	-0.13953	-0.09531	0	-0.09531	0.10536	0.31015
606.534	-1.00166	-0.00489	-0.08408	0.03572	-0.08408	0.15123	0.45953
605.569	-1.00166	0.0711	-0.05407	0.05716	-0.05407	0.22778	0.62169
604.605	-0.91069	0.12516	0.01905	0.14165	0.01905	0.38677	0.92577
603.641	-0.94891	0.09531	0.08168	0.21825	0.12516	0.53063	1.15924
602.676	-0.89761	0.18768	0.20294	0.3083	0.2809	0.75633	1.25276
601.712	-0.84355	0.28947	0.35364	0.48285	0.51794	1.07756	1.2852
600.748	-0.84355	0.44362	0.57054	0.78412	0.78412	1.43075	1.26369
