# Supplementary material for: Fluorescence-based monitoring of the pressure-induced aggregation microenvironment evolution for an AIEgen under multiple excitation channels
Source: Nat Commun. 2022 Sep 6;13:5234. doi: 10.1038/s41467-022-32968-9 (PMC9448794; doi:10.1038/s41467-022-32968-9)
Supplement: Supplementary file 2 — Source Data [file 41467_2022_32968_MOESM2_ESM.zip › Source Data/Supplementary Information/Supplementary Figure 6/Supplementary Figure 6b.xls]

## Sheet: Sheet1
Wavenumber	0.2 GPa	1 GPa	1.8 GPa	2.5 GPa	3 GPa	3.8 GPa	4.9 GPa
3200.45	0.24491	0.2404	0.4748	0.30214	0.33839	0.32837	0.376
3199.49	0.24491	0.23659	0.4724	0.29651	0.33264	0.32266	0.37709
3198.52	0.23672	0.24674	0.47	0.29411	0.3269	0.32357	0.37469
3197.56	0.2187	0.24295	0.46234	0.29734	0.32357	0.32357	0.37469
3196.6	0.20854	0.23279	0.46474	0.29974	0.32598	0.32598	0.3736
3195.63	0.19829	0.22254	0.46714	0.30538	0.32505	0.32837	0.376
3194.67	0.21631	0.21499	0.47191	0.30691	0.32652	0.33314	0.37729
3193.7	0.21631	0.21124	0.47048	0.30606	0.3289	0.33221	0.38315
3192.74	0.22656	0.22149	0.47285	0.30521	0.33458	0.33458	0.38552
3191.77	0.22656	0.22149	0.47522	0.3108	0.33695	0.34026	0.38789
3190.81	0.22656	0.22149	0.47522	0.3108	0.34026	0.34359	0.39138
3189.85	0.23672	0.22791	0.47522	0.3108	0.34026	0.34026	0.39488
3188.88	0.23672	0.22418	0.47994	0.3123	0.34498	0.34166	0.40311
3187.92	0.23672	0.22047	0.48463	0.31699	0.34636	0.34305	0.40781
3186.95	0.2187	0.22047	0.48551	0.32166	0.34772	0.34772	0.41601
3185.99	0.20854	0.21403	0.48406	0.32399	0.35336	0.35336	0.42188
3185.02	0.19085	0.21032	0.48261	0.3231	0.35568	0.35568	0.43132
3184.06	0.201	0.22047	0.47886	0.3199	0.35568	0.35568	0.4349
3183.1	0.201	0.21678	0.48118	0.32222	0.3514	0.35469	0.44441
3182.13	0.22875	0.22683	0.48724	0.32453	0.35043	0.35371	0.45397
3181.17	0.21105	0.22683	0.49185	0.32277	0.35832	0.35176	0.46954
3180.2	0.21105	0.22683	0.49268	0.32419	0.36291	0.35635	0.48522
3179.24	0.201	0.21678	0.49497	0.32648	0.36519	0.36191	0.50249
3178.27	0.201	0.21309	0.49725	0.32876	0.36419	0.36419	0.51998
3177.31	0.20854	0.20662	0.49953	0.32787	0.36319	0.36646	0.53382
3176.35	0.20854	0.20662	0.50032	0.32926	0.36446	0.371	0.54223
3175.38	0.20854	0.20294	0.50258	0.33152	0.36347	0.37654	0.55231
3174.42	0.2187	0.20577	0.50336	0.33602	0.36797	0.38434	0.56074
3173.45	0.21105	0.21217	0.50785	0.34366	0.37246	0.39213	0.57313
3172.49	0.221	0.22212	0.50637	0.34274	0.37469	0.39437	0.58333
3171.52	0.21105	0.20854	0.5049	0.34183	0.37368	0.3966	0.58957
3170.56	0.21105	0.20493	0.5049	0.3387	0.37368	0.3966	0.60169
3169.6	0.21105	0.20493	0.50713	0.33781	0.37591	0.40547	0.61208
3168.63	0.19366	0.20493	0.50567	0.34003	0.37813	0.41774	0.61841
3167.67	0.19366	0.20493	0.50642	0.34445	0.37932	0.42553	0.62695
3166.7	0.21105	0.20132	0.50863	0.34978	0.38476	0.43112	0.62504
3165.74	0.21105	0.20493	0.51083	0.35825	0.3902	0.44012	0.62724
3164.77	0.21105	0.20493	0.51888	0.36578	0.4011	0.44793	0.63162
3163.81	0.20361	0.2185	0.52475	0.36797	0.40328	0.45355	0.6297
3162.85	0.20361	0.2185	0.53063	0.37015	0.40874	0.45917	0.61966
3161.88	0.18361	0.19488	0.53434	0.37331	0.40874	0.45917	0.6036
3160.92	0.19085	0.18473	0.53434	0.37648	0.40874	0.45573	0.58779
3159.95	0.19085	0.18473	0.53652	0.38183	0.41749	0.46135	0.57827
3158.99	0.19085	0.18834	0.54615	0.38719	0.42629	0.47044	0.56888
3158.02	0.18361	0.20212	0.558	0.39472	0.43394	0.48174	0.56557
3157.06	0.19366	0.21582	0.56394	0.40331	0.43277	0.49444	0.55639
3156.1	0.17656	0.22314	0.56609	0.41194	0.43825	0.50013	0.54733
3155.13	0.16651	0.22047	0.57203	0.41734	0.44374	0.50583	0.53838
3154.17	0.17345	0.21403	0.57418	0.41948	0.44924	0.51512	0.52956
3153.2	0.1632	0.21124	0.58226	0.4205	0.45016	0.52298	0.52659
3152.24	0.17345	0.22149	0.58226	0.41403	0.44682	0.52659	0.51581
3151.27	0.21105	0.24545	0.58226	0.41403	0.44349	0.5302	0.5087
3150.31	0.22875	0.253	0.57845	0.41403	0.44018	0.5302	0.50163
3149.35	0.22875	0.25679	0.57678	0.41616	0.44231	0.52872	0.50024
3148.38	0.20854	0.23279	0.57513	0.41185	0.44113	0.53084	0.49887
3147.42	0.21631	0.21876	0.56761	0.40547	0.43783	0.52365	0.49887
3146.45	0.19829	0.21124	0.56761	0.39912	0.43783	0.5165	0.50237
3145.49	0.21631	0.2075	0.55962	0.3917	0.43358	0.50516	0.49811
3144.52	0.21631	0.20378	0.55589	0.38855	0.43358	0.49461	0.50163
3143.56	0.21631	0.19637	0.54848	0.38541	0.43358	0.48764	0.50516
3142.6	0.19829	0.19268	0.54693	0.38754	0.4357	0.48285	0.51438
3141.63	0.19829	0.19268	0.55274	0.38967	0.43783	0.4781	0.52724
3140.67	0.20854	0.19927	0.55274	0.38967	0.43783	0.47469	0.53809
3139.7	0.19829	0.18536	0.55431	0.38754	0.439	0.46915	0.54693
3138.74	0.20854	0.19561	0.55431	0.38754	0.439	0.46576	0.55431
3137.77	0.201	0.20577	0.55644	0.39281	0.44113	0.46788	0.56387
3136.81	0.221	0.22212	0.55644	0.39281	0.43783	0.4645	0.57136
3135.85	0.21105	0.21217	0.55274	0.39281	0.43783	0.46113	0.57136
3134.88	0.18361	0.20212	0.55061	0.38754	0.43242	0.46237	0.58058
3133.92	0.15636	0.19197	0.55431	0.38754	0.42915	0.46237	0.59205
3132.95	0.1293	0.17809	0.55431	0.38754	0.42915	0.46237	0.60756
3131.99	0.1461	0.17087	0.55431	0.38754	0.43242	0.46576	0.6154
3131.02	0.1461	0.16727	0.55061	0.39068	0.4357	0.46915	0.6233
3130.06	0.17345	0.17753	0.55431	0.39383	0.43242	0.47256	0.6233
3129.1	0.18361	0.19127	0.55802	0.39383	0.42915	0.48285	0.6233
3128.13	0.18361	0.19127	0.55802	0.39383	0.42915	0.50024	0.61147
3127.17	0.18361	0.19488	0.55218	0.38855	0.42702	0.51225	0.59764
3126.2	0.16651	0.19488	0.54635	0.38642	0.42816	0.52445	0.58012
3125.24	0.17656	0.20493	0.54791	0.38428	0.42602	0.53686	0.56283
3124.27	0.19366	0.20854	0.54576	0.38213	0.42387	0.54947	0.5532
3123.31	0.19366	0.20854	0.55162	0.38743	0.42602	0.57038	0.55162
3122.35	0.18651	0.22212	0.55534	0.38743	0.4293	0.58565	0.54791
3121.38	0.20361	0.22212	0.55534	0.38743	0.4326	0.59725	0.54421
3120.42	0.21346	0.23198	0.55694	0.39161	0.43708	0.60292	0.54207
3119.45	0.21346	0.22835	0.55854	0.39583	0.44494	0.6047	0.54733
3118.49	0.21346	0.22473	0.56824	0.40761	0.46401	0.60685	0.55694
3117.52	0.21346	0.22113	0.57584	0.4206	0.48123	0.60292	0.56069
3116.56	0.21346	0.22113	0.58908	0.43493	0.49659	0.59686	0.56231
3115.6	0.20361	0.21127	0.60077	0.45168	0.51802	0.59296	0.56988
3114.63	0.19366	0.20493	0.61443	0.46656	0.53041	0.59081	0.57154
3113.67	0.20361	0.2185	0.63265	0.47908	0.53624	0.58521	0.57752
3112.7	0.23288	0.2514	0.65112	0.4917	0.54576	0.5835	0.57967
3111.74	0.22535	0.26096	0.65939	0.50228	0.55694	0.57967	0.57584
3110.77	0.22535	0.26826	0.6614	0.51083	0.56609	0.57369	0.56988
3109.81	0.22535	0.27931	0.66761	0.52676	0.58306	0.56773	0.56394
3108.85	0.22535	0.29424	0.68241	0.54302	0.60434	0.558	0.55423
3107.88	0.24245	0.30939	0.70401	0.558	0.6243	0.55048	0.55048
3106.92	0.25193	0.33425	0.72608	0.57705	0.63647	0.53931	0.54674
3105.95	0.26131	0.35534	0.74387	0.60077	0.64898	0.53257	0.55479
3104.99	0.27062	0.37648	0.75969	0.61476	0.64702	0.52017	0.56824
3104.02	0.27983	0.40169	0.76891	0.61476	0.6348	0.50583	0.57967
3103.06	0.27983	0.42206	0.76891	0.60685	0.61873	0.49874	0.58736
3102.1	0.27983	0.43866	0.76643	0.59337	0.60115	0.49736	0.60507
3101.13	0.31493	0.45554	0.75698	0.58226	0.58992	0.50163	0.63315
3100.17	0.36043	0.46893	0.74321	0.56761	0.57891	0.50588	0.65769
3099.2	0.42663	0.47798	0.72551	0.54906	0.56761	0.50941	0.67422
3098.24	0.48726	0.47372	0.71244	0.53446	0.55274	0.50941	0.69103
3097.27	0.52982	0.47798	0.70594	0.52219	0.54385	0.51507	0.71456
3096.31	0.5518	0.48227	0.69526	0.52074	0.53869	0.52431	0.73856
3095.35	0.52077	0.47322	0.69104	0.51719	0.53508	0.54232	0.75642
3094.38	0.46908	0.45554	0.68682	0.51719	0.53508	0.56438	0.77002
3093.42	0.47821	0.45199	0.69104	0.51787	0.54291	0.58737	0.79268
3092.45	0.47821	0.43946	0.70368	0.52207	0.55804	0.61069	0.81566
3091.49	0.49623	0.45334	0.71846	0.53188	0.56798	0.64436	0.85078
3090.52	0.47561	0.44921	0.72055	0.54108	0.57745	0.67054	0.87256
3089.56	0.4845	0.46223	0.72691	0.55754	0.5907	0.68901	0.89983
3088.6	0.51393	0.47104	0.73967	0.57261	0.61374	0.70145	0.92459
3087.63	0.55649	0.47518	0.75249	0.59522	0.64103	0.70975	0.94977
3086.67	0.55649	0.47518	0.77011	0.61405	0.66876	0.70557	0.96585
3085.7	0.53498	0.47933	0.78805	0.64103	0.70141	0.70141	0.97127
3084.74	0.49331	0.49191	0.81763	0.67484	0.73294	0.70763	0.97333
3083.77	0.48184	0.51339	0.85278	0.71385	0.75659	0.72226	0.97538
3082.81	0.47069	0.53929	0.88614	0.74767	0.77387	0.74767	0.97405
3081.85	0.47928	0.56985	0.91021	0.76913	0.77794	0.78238	0.97273
3080.88	0.49908	0.59688	0.92135	0.77521	0.77084	0.81549	0.96812
3079.92	0.4905	0.62078	0.92032	0.77051	0.76185	0.85673	0.95109
3078.95	0.4905	0.66416	0.9073	0.75101	0.75101	0.89739	0.9274
3077.99	0.49908	0.71809	0.8994	0.74455	0.74877	0.94992	0.8994
3077.02	0.49908	0.75484	0.9034	0.74434	0.76128	0.99086	0.87427
3076.06	0.48779	0.78497	0.91232	0.75253	0.78687	1.0332	0.85461
3075.1	0.49908	0.77646	0.92624	0.76497	0.81291	1.07127	0.83093
3074.13	0.56096	0.76559	0.9504	0.78609	0.84402	1.11652	0.80798
3073.17	0.60444	0.7602	0.98017	0.81635	0.87586	1.16354	0.78571
3072.2	0.63542	0.76335	1.00526	0.85187	0.91825	1.18651	0.77254
3071.24	0.65841	0.75271	1.03627	0.89317	0.96216	1.19685	0.76381
3070.27	0.69753	0.74951	1.06802	0.9359	1.01306	1.18792	0.75523
3069.31	0.74754	0.7602	1.11224	0.98535	1.07189	1.17287	0.75498
3068.35	0.80018	0.77646	1.15815	1.0479	1.13992	1.14596	0.75474
3067.38	0.84717	0.78441	1.21688	1.11803	1.21688	1.10633	0.75257
3066.42	0.84717	0.80122	1.28402	1.19758	1.29098	1.05533	0.75257
3065.45	0.85575	0.82689	1.37295	1.27902	1.35791	1.00873	0.75449
3064.49	0.83609	0.86456	1.4474	1.36174	1.39977	0.96628	0.75832
3063.52	0.83609	0.90686	1.50981	1.42712	1.41921	0.93552	0.76214
3062.56	0.85575	0.96207	1.5487	1.44692	1.39967	0.90591	0.77003
3061.6	0.85575	1.04431	1.56146	1.41896	1.35101	0.89109	0.77793
3060.63	0.85575	1.14967	1.54737	1.36949	1.29116	0.8766	0.78582
3059.67	0.88474	1.25856	1.4994	1.30871	1.22228	0.87135	0.79372
3058.7	0.87616	1.34264	1.43621	1.23697	1.1624	0.8643	0.79146
3057.74	0.90601	1.40265	1.37148	1.17819	1.10798	0.8636	0.79107
3056.77	0.96853	1.41302	1.30425	1.12307	1.0675	0.86732	0.7866
3055.81	1.07031	1.3924	1.25276	1.08023	1.04269	0.86037	0.77226
3054.85	1.14442	1.33297	1.2164	1.04455	1.02371	0.85785	0.75818
3053.88	1.22447	1.27689	1.19355	1.02042	1.01022	0.8597	0.74434
3052.92	1.26702	1.20668	1.1713	1.00196	1.007	0.86154	0.73075
3051.95	1.34934	1.13243	1.1536	0.987	0.99695	0.85719	0.71177
3050.99	1.34934	1.08591	1.14382	0.9839	0.9938	0.84179	0.69869
3050.02	1.30282	1.04145	1.13416	0.98083	0.98574	0.82249	0.68948
3049.06	1.25837	1.00586	1.1303	0.97778	0.98267	0.79545	0.67677
3048.1	1.21581	0.9715	1.12647	0.97961	0.9845	0.76528	0.66071
3047.13	1.17499	0.95143	1.13761	0.98509	0.98998	0.73594	0.65211
3046.17	1.13576	0.93827	1.14513	0.98204	0.98204	0.70412	0.64349
3045.2	1.10668	0.92751	1.14513	0.96758	0.95333	0.66801	0.6366
3044.24	1.15301	0.92335	1.13377	0.94394	0.92085	0.64349	0.6366
3043.27	1.18364	0.91477	1.11324	0.91357	0.88678	0.62476	0.63841
3042.31	1.17499	0.91246	1.07711	0.87547	0.84972	0.60977	0.64022
3041.35	1.13576	0.91246	1.03362	0.83527	0.80235	0.59471	0.64185
3040.38	1.10668	0.91477	0.98691	0.78846	0.75696	0.57982	0.64349
3039.42	1.0789	0.91078	0.94576	0.74339	0.72449	0.57516	0.64877
3038.45	1.02657	0.86884	0.90009	0.70593	0.69133	0.57839	0.65225
3037.49	1.01783	0.83008	0.86318	0.66801	0.66447	0.58633	0.65044
3036.52	0.98393	0.79519	0.83345	0.64004	0.64004	0.59949	0.65044
3035.56	0.99266	0.77021	0.81048	0.61464	0.62138	0.618	0.64877
3034.6	1.00132	0.74092	0.78412	0.59324	0.60312	0.63679	0.64712
3033.63	1.00132	0.69925	0.76059	0.57698	0.5867	0.65059	0.64712
3032.67	0.94537	0.66294	0.74339	0.56234	0.57516	0.66629	0.64185
3031.7	0.90601	0.61139	0.73005	0.55781	0.57054	0.67876	0.64712
3030.74	0.8675	0.56154	0.71884	0.54523	0.56416	0.68953	0.65059
3029.77	0.85877	0.51324	0.71143	0.5359	0.56098	0.70042	0.65059
3028.81	0.89735	0.48807	0.70593	0.53099	0.55599	0.70962	0.64877
3027.85	0.92813	0.45528	0.69679	0.52302	0.55735	0.71893	0.65044
3026.88	0.93678	0.44003	0.68408	0.51814	0.5619	0.72837	0.65912
3025.92	0.93678	0.42441	0.67689	0.51814	0.57476	0.73594	0.67331
3024.95	0.96853	0.40521	0.67331	0.52427	0.59437	0.73594	0.68408
3023.99	0.94537	0.39496	0.68048	0.53978	0.62793	0.73215	0.69497
3023.02	0.89325	0.38133	0.69315	0.56648	0.66437	0.73412	0.70416
3022.06	0.79047	0.37169	0.71529	0.60583	0.71156	0.73412	0.70785
3021.1	0.69875	0.36936	0.75332	0.6573	0.7572	0.73412	0.71156
3020.13	0.66053	0.36357	0.79506	0.70974	0.80319	0.73229	0.70974
3019.17	0.6028	0.36831	0.84546	0.76345	0.84546	0.72484	0.70607
3018.2	0.56113	0.36831	0.90716	0.82015	0.87584	0.71729	0.69867
3017.24	0.50987	0.38347	0.97291	0.86706	0.88469	0.7098	0.68766
3016.27	0.47213	0.39761	1.0245	0.89994	0.88208	0.70791	0.66783
3015.31	0.4276	0.41103	1.05376	0.91171	0.87584	0.70236	0.6413
3014.35	0.4099	0.44055	1.06251	0.90079	0.85653	0.69683	0.60522
3013.38	0.39251	0.47484	1.05536	0.87657	0.84179	0.68398	0.5768
3012.42	0.41806	0.5347	1.04484	0.85037	0.82905	0.68034	0.55411
3011.45	0.44386	0.61911	1.02595	0.83089	0.82668	0.67855	0.5369
3010.49	0.45189	0.72421	1.00063	0.81831	0.81831	0.67493	0.51512
3009.52	0.43419	0.8426	0.98083	0.81001	0.81001	0.66774	0.49683
3008.56	0.44386	0.95031	0.97291	0.80362	0.79953	0.65888	0.48367
3007.6	0.46188	1.04011	0.95845	0.79545	0.78736	0.65181	0.47479
3006.63	0.48023	1.08121	0.9442	0.78333	0.7674	0.64479	0.4689
3005.67	0.50695	1.05488	0.92551	0.75952	0.73627	0.63783	0.46306
3004.7	0.55339	0.99115	0.90716	0.72863	0.70236	0.62746	0.45724
3003.74	0.62976	0.92831	0.88025	0.69867	0.67316	0.61381	0.45435
3002.77	0.6943	0.86087	0.84975	0.666	0.6483	0.597	0.45724
3001.81	0.8374	0.80795	0.81368	0.63966	0.63274	0.58231	0.46489
3000.85	1.00445	0.76754	0.787	0.61409	0.6277	0.56466	0.47845
2999.88	1.13366	0.72395	0.76711	0.59734	0.6277	0.54555	0.49032
2998.92	1.17654	0.69909	0.7572	0.59254	0.62952	0.53172	0.50114
2997.95	1.12293	0.68287	0.75127	0.59437	0.63478	0.51814	0.51508
2996.99	1.05839	0.65656	0.75127	0.59767	0.64167	0.50598	0.53355
2996.02	0.94061	0.63514	0.75902	0.60765	0.64862	0.49696	0.55236
2995.06	0.84285	0.62594	0.77258	0.62294	0.65743	0.48984	0.57335
2994.1	0.77053	0.60941	0.78231	0.63498	0.65574	0.47985	0.59142
2993.13	0.68158	0.60125	0.7961	0.64022	0.65059	0.47874	0.60312
2992.17	0.62726	0.6007	0.80597	0.6386	0.64203	0.47763	0.61158
2991.2	0.57648	0.60015	0.80778	0.63358	0.63358	0.48235	0.62007
2990.24	0.55778	0.59219	0.79971	0.62007	0.61338	0.48528	0.62007
2989.27	0.51393	0.58074	0.79134	0.61034	0.59718	0.49477	0.62367
2988.31	0.50372	0.59219	0.7831	0.59426	0.58136	0.51023	0.63063
2987.35	0.49376	0.6116	0.76547	0.57676	0.56725	0.52403	0.63242
2986.38	0.46724	0.63926	0.7502	0.55783	0.5516	0.53925	0.63579
2985.42	0.46724	0.65997	0.73323	0.54719	0.54104	0.5565	0.63758
2984.45	0.46724	0.68539	0.71837	0.53849	0.53544	0.57893	0.64792
2983.49	0.45986	0.7041	0.7092	0.52868	0.53471	0.59703	0.6635
2982.52	0.44333	0.72188	0.70557	0.52325	0.53522	0.61351	0.68787
2981.56	0.45071	0.72926	0.69843	0.5238	0.54176	0.63015	0.71986
2980.6	0.46724	0.7159	0.69139	0.5238	0.54782	0.63677	0.75663
2979.63	0.49137	0.70568	0.68964	0.52853	0.55262	0.64519	0.80046
2978.67	0.50847	0.69272	0.69315	0.53501	0.56224	0.65541	0.85197
2977.7	0.54356	0.67149	0.70366	0.54449	0.57498	0.66565	0.90589
2976.74	0.55425	0.63926	0.70892	0.55225	0.59232	0.67079	0.96074
2975.77	0.5726	0.61098	0.72305	0.56788	0.61164	0.68109	1.00598
2974.81	0.61034	0.59125	0.73195	0.58502	0.62947	0.68969	1.04637
2973.85	0.62238	0.56453	0.74645	0.60383	0.64584	0.69661	1.07131
2972.88	0.64218	0.54555	0.76288	0.62473	0.66757	0.70881	1.0883
2971.92	0.66976	0.54544	0.7775	0.64444	0.688	0.73354	1.09689
2970.95	0.71144	0.53801	0.79984	0.66774	0.70523	0.76239	1.09007
2969.99	0.73294	0.53063	0.82254	0.68125	0.71912	0.80327	1.07831
2969.02	0.75492	0.53063	0.84389	0.69315	0.72435	0.84389	1.06011
2968.06	0.77001	0.52693	0.85757	0.7017	0.72958	0.89023	1.03269
2967.1	0.77001	0.53434	0.86734	0.7103	0.73482	0.93865	1.00145
2966.13	0.74011	0.53812	0.88056	0.71886	0.74703	0.99274	0.97914
2965.17	0.69662	0.55327	0.88562	0.72392	0.75926	1.03977	0.95316
2964.2	0.64746	0.56505	0.88491	0.73425	0.78077	1.07212	0.92641
2963.24	0.58803	0.58074	0.88659	0.74647	0.80467	1.08861	0.89886
2962.27	0.55029	0.59667	0.9022	0.77124	0.83458	1.09196	0.87781
2961.31	0.53944	0.61223	0.93809	0.8035	0.88046	1.0838	0.86458
2960.35	0.53944	0.61628	0.97918	0.84785	0.93626	1.07099	0.8517
2959.38	0.56522	0.62779	1.01819	0.89437	0.98247	1.04584	0.83966
2958.42	0.59129	0.63517	1.06324	0.94704	1.02603	1.01693	0.83537
2957.45	0.59129	0.63926	1.11173	0.99504	1.0587	0.98192	0.83275
2956.49	0.5726	0.64337	1.15701	1.03124	1.07776	0.94841	0.83388
2955.52	0.5726	0.65579	1.19328	1.05444	1.07786	0.92439	0.8313
2954.56	0.59862	0.68844	1.2088	1.05465	1.06391	0.90909	0.83243
2953.6	0.61767	0.71881	1.20664	1.03959	1.04412	0.89649	0.82462
2952.63	0.63708	0.75013	1.18185	1.0144	1.0144	0.89027	0.80814
2951.67	0.63708	0.78717	1.15268	0.98991	0.98136	0.88799	0.78495
2950.7	0.64956	0.81342	1.12112	0.95933	0.95519	0.89506	0.75716
2949.74	0.66238	0.83073	1.09861	0.93229	0.93633	0.90446	0.72869
2948.78	0.683	0.84585	1.07825	0.91156	0.92743	0.91946	0.70269
2947.81	0.70406	0.83575	1.05526	0.89981	0.9155	0.92344	0.67434
2946.85	0.74754	0.81584	1.0433	0.89751	0.91708	0.92104	0.64835
2945.88	0.793	0.79151	1.03882	0.90139	0.92901	0.90921	0.62447
2944.92	0.8332	0.76032	1.05231	0.91314	0.94921	0.88595	0.60115
2943.95	0.88321	0.74634	1.06741	0.92985	0.97504	0.84519	0.58367
2942.99	0.90918	0.73254	1.08913	0.95678	0.99468	0.80737	0.56519
2942.03	0.93585	0.72345	1.12271	0.98613	1.00764	0.76555	0.55132
2941.06	0.93585	0.72345	1.1474	1.00764	1.0033	0.72213	0.53764
2940.1	0.90918	0.74172	1.15934	1.00882	0.98295	0.68364	0.52634
2939.13	0.86532	0.77719	1.15455	0.98671	0.94881	0.64779	0.5135
2938.17	0.84063	0.82078	1.12628	0.95391	0.90116	0.61744	0.50496
2937.2	0.8332	0.85376	1.08583	0.90749	0.85321	0.5923	0.49805
2936.24	0.81816	0.87547	1.03317	0.85538	0.80371	0.5734	0.49379
2935.28	0.83525	0.88949	0.98298	0.8021	0.7564	0.5576	0.48692
2934.31	0.87888	0.88182	0.92523	0.74632	0.70946	0.54038	0.48107
2933.35	0.93294	0.8602	0.87417	0.6964	0.6675	0.52335	0.47521
2932.38	0.96112	0.82345	0.83437	0.65643	0.63472	0.50812	0.47359
2931.42	0.99777	0.77596	0.79959	0.62394	0.60586	0.49842	0.47457
2930.45	1.05839	0.71908	0.76776	0.59369	0.579	0.48981	0.47131
2929.49	1.12293	0.66525	0.74177	0.57446	0.56003	0.4802	0.4723
2928.53	1.12293	0.61833	0.71973	0.55839	0.54416	0.47329	0.47329
2927.56	1.09774	0.58112	0.70471	0.5397	0.53129	0.4664	0.47428
2926.6	1.07354	0.54578	0.68823	0.52294	0.52294	0.45857	0.47692
2925.63	1.01292	0.51201	0.67203	0.50918	0.51192	0.45339	0.47692
2924.67	0.92836	0.4865	0.65935	0.49889	0.5043	0.45409	0.47756
2923.7	0.81816	0.46113	0.65167	0.49574	0.5011	0.45642	0.47982
2922.74	0.74754	0.44362	0.64559	0.48835	0.49632	0.46224	0.48045
2921.78	0.71064	0.43395	0.64266	0.48369	0.49424	0.46806	0.47845
2920.81	0.69662	0.42452	0.64604	0.4797	0.4954	0.4771	0.4797
2919.85	0.66238	0.41532	0.64779	0.47675	0.49758	0.47933	0.47675
2918.88	0.62976	0.40633	0.64489	0.47224	0.49815	0.47994	0.46968
2917.92	0.61311	0.41846	0.64201	0.47032	0.4961	0.48055	0.46525
2916.95	0.59036	0.41996	0.64075	0.47254	0.49565	0.48018	0.46244
2915.99	0.5794	0.41755	0.64406	0.47885	0.49936	0.48394	0.45875
2915.03	0.5794	0.40816	0.64876	0.48355	0.50666	0.48102	0.45602
2914.06	0.56522	0.38777	0.65345	0.48824	0.51395	0.48065	0.45332
2913.1	0.54752	0.38467	0.65512	0.49544	0.51861	0.47779	0.45066
2912.13	0.53725	0.38871	0.65678	0.50008	0.51805	0.47495	0.44802
2911.17	0.52722	0.39578	0.65843	0.49962	0.52008	0.47216	0.45023
2910.2	0.5244	0.41285	0.66311	0.50475	0.52258	0.47489	0.45548
2909.24	0.52166	0.42664	0.66178	0.50427	0.52458	0.47701	0.46004
2908.28	0.54502	0.42731	0.66036	0.50328	0.51843	0.47365	0.45915
2907.31	0.56182	0.42119	0.66036	0.49828	0.51335	0.47122	0.45676
2906.35	0.5857	0.4219	0.66338	0.49633	0.51385	0.4694	0.45739
2905.38	0.57534	0.4256	0.66498	0.50085	0.51585	0.47392	0.45953
2904.42	0.58203	0.42928	0.66506	0.50385	0.51885	0.47451	0.46016
2903.45	0.59527	0.44252	0.66664	0.50834	0.52334	0.47419	0.45991
2902.49	0.59154	0.45861	0.66962	0.50884	0.52381	0.47239	0.46052
2901.53	0.59801	0.46508	0.66531	0.50539	0.52028	0.47149	0.45731
2900.56	0.60444	0.4685	0.66251	0.50345	0.51826	0.47446	0.45559
2899.6	0.5943	0.46888	0.6626	0.50151	0.51873	0.4798	0.44693
2898.63	0.5943	0.46291	0.66408	0.50055	0.51773	0.47889	0.43693
2897.67	0.61083	0.45698	0.66555	0.50446	0.51921	0.47325	0.42255
2896.7	0.62764	0.44814	0.6671	0.50887	0.52361	0.46591	0.41356
2895.74	0.65108	0.45156	0.66863	0.5084	0.528	0.45407	0.40474
2894.78	0.65739	0.45787	0.66587	0.50647	0.52352	0.44102	0.39461
2893.81	0.66366	0.46707	0.66594	0.50456	0.51665	0.42599	0.38891
2892.85	0.65899	0.48243	0.65896	0.49406	0.50361	0.4142	0.38396
2891.88	0.65445	0.49176	0.64794	0.48046	0.4875	0.40619	0.37838
2890.92	0.63792	0.483	0.62897	0.46254	0.46943	0.39614	0.37496
2889.95	0.64833	0.46245	0.60902	0.44135	0.45034	0.38693	0.37013
2888.99	0.67126	0.44871	0.59354	0.42429	0.43754	0.37927	0.36677
2888.03	0.68338	0.43861	0.57951	0.40618	0.42354	0.37443	0.36201
2887.06	0.66657	0.41418	0.56571	0.39267	0.40977	0.37171	0.35934
2886.1	0.60203	0.39034	0.55357	0.3829	0.39978	0.36836	0.36015
2885.13	0.53537	0.36101	0.54267	0.37599	0.39273	0.36567	0.36157
2884.17	0.49219	0.34076	0.53433	0.36915	0.38784	0.35891	0.36299
2883.2	0.44473	0.31975	0.52708	0.36095	0.38366	0.35485	0.36095
2882.24	0.40499	0.30993	0.52369	0.35627	0.38091	0.35424	0.36237
2881.28	0.40421	0.31232	0.52033	0.35769	0.38233	0.35364	0.36788
2880.31	0.37247	0.31108	0.51936	0.35708	0.38167	0.35304	0.37135
2879.35	0.34808	0.3039	0.5184	0.35647	0.37688	0.35244	0.37277
2878.38	0.3301	0.29551	0.51885	0.35527	0.37354	0.35326	0.37765
2877.42	0.32406	0.28709	0.51789	0.35266	0.37086	0.35266	0.37906
2876.45	0.32406	0.28709	0.51458	0.35007	0.37023	0.35206	0.38459
2875.49	0.3301	0.29076	0.51129	0.34749	0.36757	0.35347	0.39221
2874.53	0.30657	0.28839	0.50943	0.34831	0.36835	0.35828	0.40337
2873.56	0.28897	0.27763	0.50525	0.34714	0.36912	0.36509	0.41247
2872.6	0.28897	0.27294	0.50482	0.34738	0.3733	0.37533	0.423
2871.63	0.27754	0.26594	0.50529	0.35016	0.37406	0.3842	0.43217
2870.67	0.28358	0.26503	0.50715	0.35431	0.37822	0.39243	0.44061
2869.7	0.27228	0.26272	0.50899	0.36042	0.38034	0.40066	0.4512
2868.74	0.26711	0.26872	0.51174	0.36316	0.3851	0.41166	0.45828
2867.78	0.25606	0.26642	0.52043	0.36727	0.39122	0.42826	0.4711
2866.81	0.25606	0.26413	0.52546	0.37	0.40003	0.44365	0.48041
2865.85	0.26203	0.26781	0.53416	0.37803	0.41023	0.46055	0.48891
2864.88	0.26203	0.26781	0.54189	0.3894	0.42179	0.47677	0.50098
2863.92	0.26203	0.2701	0.55292	0.40547	0.43617	0.49174	0.51172
2862.95	0.24513	0.26872	0.56499	0.42032	0.45141	0.50548	0.52795
2861.99	0.23432	0.27334	0.57819	0.43398	0.4676	0.51575	0.54302
2861.03	0.24513	0.27798	0.59529	0.45122	0.48751	0.52743	0.5643
2860.06	0.25006	0.28132	0.61752	0.4708	0.50994	0.53463	0.58353
2859.1	0.23794	0.27627	0.64013	0.49502	0.53276	0.54185	0.60304
2858.13	0.22089	0.27965	0.66829	0.52192	0.55367	0.55367	0.62283
2857.17	0.22567	0.28551	0.69579	0.54846	0.57156	0.57156	0.63672
2856.2	0.24287	0.30626	0.71574	0.56853	0.58726	0.592	0.64567
2855.24	0.26016	0.33218	0.7319	0.58047	0.59939	0.61381	0.64579
2854.28	0.26624	0.36101	0.74272	0.58779	0.60919	0.63599	0.63599
2853.31	0.26016	0.38347	0.74823	0.59487	0.61401	0.66099	0.61885
2852.35	0.25919	0.39787	0.75786	0.60331	0.62503	0.68534	0.59855
2851.38	0.26443	0.42186	0.77579	0.61922	0.64864	0.70492	0.57898
2850.42	0.28768	0.45011	0.79707	0.6425	0.68024	0.70885	0.55735
2849.45	0.29952	0.4733	0.82594	0.67263	0.71674	0.70095	0.54196
2848.49	0.31738	0.47887	0.86032	0.70748	0.75038	0.68157	0.52779
2847.53	0.35465	0.48781	0.89138	0.73948	0.77816	0.64886	0.51471
2846.56	0.40035	0.49056	0.92147	0.76825	0.79079	0.61609	0.5031
2845.6	0.46303	0.50255	0.94114	0.78227	0.7851	0.58315	0.49248
2844.63	0.53714	0.5338	0.94244	0.77513	0.76399	0.55929	0.48745
2843.67	0.63399	0.57594	0.92147	0.73807	0.72465	0.53568	0.47779
2842.7	0.74123	0.61649	0.88379	0.69056	0.67772	0.51559	0.46484
2841.74	0.83397	0.64167	0.84084	0.64263	0.63527	0.50266	0.46072
2840.78	0.89851	0.6524	0.79678	0.60161	0.5969	0.49413	0.45867
2839.81	0.9146	0.63172	0.75199	0.56417	0.56417	0.4873	0.45403
2838.85	0.9146	0.59005	0.71024	0.53102	0.53993	0.48128	0.44808
2837.88	0.95468	0.52741	0.67752	0.50255	0.52005	0.47053	0.44154
2836.92	0.997	0.45861	0.65169	0.47957	0.49899	0.46052	0.43364
2835.95	1.03522	0.39258	0.63362	0.46098	0.48451	0.45256	0.42771
2834.99	1.02862	0.34665	0.61942	0.45218	0.47566	0.44797	0.42307
2834.03	0.97733	0.3168	0.60771	0.44755	0.46892	0.44123	0.41839
2833.06	0.87537	0.28899	0.59933	0.4388	0.46022	0.43036	0.40957
2832.1	0.74085	0.26672	0.58806	0.42505	0.44863	0.41871	0.40201
2831.13	0.63881	0.25228	0.57912	0.41535	0.43903	0.40687	0.39221
2830.17	0.54502	0.24295	0.56857	0.40191	0.42564	0.3913	0.3829
2829.2	0.45815	0.23867	0.55528	0.38822	0.4142	0.37548	0.36918
2828.24	0.42097	0.23436	0.54026	0.37282	0.39665	0.35794	0.35583
2827.28	0.39156	0.24208	0.52898	0.3586	0.38249	0.34581	0.34369
2826.31	0.37025	0.24295	0.51593	0.34691	0.36654	0.3319	0.33403
2825.35	0.36328	0.2412	0.50101	0.33119	0.35091	0.31612	0.32255
2824.38	0.36328	0.24645	0.48313	0.31508	0.33266	0.29995	0.3064
2823.42	0.37065	0.24736	0.46224	0.29638	0.314	0.28768	0.28768
2822.45	0.37065	0.25268	0.44515	0.27889	0.29655	0.27452	0.26801
2821.49	0.37106	0.24116	0.42936	0.2627	0.28264	0.2627	0.2518
2820.53	0.37871	0.23667	0.41754	0.25009	0.26787	0.2523	0.23696
2819.56	0.38653	0.23214	0.40547	0.2372	0.25732	0.24164	0.22184
2818.6	0.40902	0.24475	0.39752	0.22581	0.24828	0.23026	0.20819
2817.63	0.39375	0.24745	0.38852	0.21821	0.24084	0.22045	0.19608
2816.67	0.4018	0.24567	0.37935	0.21271	0.23323	0.21045	0.18378
2815.7	0.41845	0.2338	0.37184	0.20664	0.22731	0.19985	0.17312
2814.74	0.42707	0.22915	0.3615	0.20275	0.22127	0.18909	0.16671
2813.78	0.41107	0.23465	0.3537	0.19416	0.21276	0.17816	0.15795
2812.81	0.3804	0.22525	0.34958	0.18924	0.20558	0.16636	0.15287
2811.85	0.37285	0.22604	0.34347	0.18	0.19637	0.15254	0.14355
2810.88	0.37285	0.22884	0.33726	0.16599	0.18704	0.1431	0.13634
2809.92	0.3886	0.23446	0.32619	0.15216	0.17558	0.13155	0.12928
2808.95	0.4046	0.23728	0.30942	0.14279	0.16157	0.12208	0.11753
2807.99	0.4284	0.24766	0.29591	0.13119	0.14294	0.1081	0.10127
2807.03	0.44493	0.25049	0.2863	0.11882	0.13057	0.09801	0.09117
2806.06	0.4284	0.25049	0.27167	0.10419	0.11594	0.08567	0.0811
2805.1	0.4284	0.24766	0.25558	0.09361	0.10773	0.07509	0.0728
2804.13	0.44493	0.24766	0.24214	0.08058	0.09703	0.06669	0.06669
2803.17	0.44493	0.24766	0.23133	0.06744	0.08385	0.05588	0.05588
2802.2	0.45242	0.2495	0.22753	0.05626	0.07259	0.04704	0.04934
2801.24	0.45242	0.24108	0.22479	0.05395	0.06556	0.04246	0.04475
2800.28	0.44333	0.24017	0.21932	0.04934	0.0609	0.03791	0.04246
