# Supplementary material for: Fluorescence-based monitoring of the pressure-induced aggregation microenvironment evolution for an AIEgen under multiple excitation channels
Source: Nat Commun. 2022 Sep 6;13:5234. doi: 10.1038/s41467-022-32968-9 (PMC9448794; doi:10.1038/s41467-022-32968-9)
Supplement: Supplementary file 2 — Source Data [file 41467_2022_32968_MOESM2_ESM.zip › Source Data/Supplementary Information/Supplementary Figure 6/Supplementary Figure 6c.xls]

## Sheet: Sheet1
Wavenumber	1.8 GPa	3.2 GPa	5.4 GPa	7.2 GPa	9.3 GPa	11.5 GPa
1800.31	0.58271	0.58012	0.60154	0.53342	0.6266	0.54916
1799.35	0.58041	0.58297	0.60518	0.53721	0.63217	0.55139
1798.39	0.5791	0.59249	0.61562	0.54886	0.64669	0.56396
1797.42	0.57975	0.598	0.62018	0.55438	0.65312	0.57104
1796.46	0.58172	0.59744	0.61856	0.55409	0.65217	0.57143
1795.49	0.57989	0.59632	0.6155	0.55177	0.64869	0.56892
1794.53	0.58205	0.58949	0.60673	0.54319	0.63748	0.56005
1793.56	0.59104	0.57558	0.5858	0.52312	0.61206	0.53951
1792.6	0.59783	0.56785	0.57037	0.51061	0.5969	0.52668
1791.64	0.59314	0.57765	0.57849	0.52094	0.60856	0.53857
1790.67	0.58472	0.59547	0.59632	0.54044	0.63118	0.56059
1789.71	0.57708	0.60665	0.60833	0.55303	0.64602	0.57556
1788.74	0.57362	0.61286	0.6137	0.5593	0.65401	0.58182
1787.78	0.57161	0.61361	0.61277	0.55955	0.65552	0.58044
1786.81	0.57398	0.61058	0.60976	0.55693	0.65312	0.57618
1785.85	0.57813	0.6049	0.60244	0.55155	0.64255	0.5685
1784.89	0.57984	0.60354	0.59946	0.54963	0.63649	0.56577
1783.92	0.57471	0.60484	0.6008	0.55283	0.64011	0.5689
1782.96	0.57071	0.60558	0.60079	0.55474	0.64407	0.57143
1781.99	0.57396	0.60212	0.5958	0.55164	0.63944	0.56679
1781.03	0.57895	0.59894	0.59264	0.54866	0.63432	0.56164
1780.06	0.58142	0.60211	0.59661	0.55327	0.63738	0.56559
1779.1	0.57888	0.60519	0.60052	0.55942	0.64276	0.57108
1778.14	0.57702	0.60668	0.60051	0.56325	0.64481	0.57421
1777.17	0.57824	0.60486	0.59722	0.56176	0.64179	0.57195
1776.21	0.58005	0.60077	0.59097	0.55674	0.63477	0.56679
1775.24	0.5824	0.59796	0.58677	0.55294	0.62918	0.56287
1774.28	0.58732	0.58656	0.57323	0.53855	0.61022	0.54633
1773.31	0.59773	0.56342	0.54734	0.51152	0.5765	0.51526
1772.35	0.60352	0.55242	0.53516	0.50061	0.56148	0.50061
1771.39	0.59508	0.56494	0.55063	0.51663	0.58	0.51663
1770.42	0.58438	0.58145	0.56933	0.53766	0.60417	0.53704
1769.46	0.58385	0.58531	0.57178	0.54085	0.60724	0.54023
1768.49	0.58608	0.58093	0.56532	0.53403	0.59665	0.5328
1767.53	0.58128	0.58561	0.56936	0.5382	0.60051	0.53759
1766.57	0.57226	0.59515	0.58038	0.54983	0.61298	0.55045
1765.6	0.56689	0.5988	0.5848	0.55371	0.61805	0.55494
1764.64	0.56723	0.59833	0.58508	0.55347	0.61747	0.55347
1763.67	0.56944	0.58993	0.57611	0.54425	0.60591	0.54185
1762.71	0.57439	0.57369	0.55872	0.52685	0.58437	0.52217
1761.74	0.57302	0.56463	0.54988	0.5179	0.57373	0.51274
1760.78	0.56506	0.57177	0.56047	0.52967	0.58709	0.52505
1759.82	0.56027	0.57968	0.57241	0.54095	0.60192	0.53863
1758.85	0.56187	0.57798	0.57143	0.54019	0.60143	0.53904
1757.89	0.56617	0.56944	0.56036	0.52903	0.58852	0.5279
1756.92	0.56909	0.56446	0.55479	0.52371	0.58065	0.5209
1755.96	0.56527	0.56979	0.56144	0.53092	0.58865	0.52754
1754.99	0.55895	0.57528	0.56889	0.53895	0.59743	0.53501
1754.03	0.5564	0.57318	0.56623	0.53661	0.59513	0.53271
1753.07	0.56045	0.56236	0.55357	0.52376	0.57876	0.51829
1752.1	0.56985	0.54322	0.53143	0.5	0.5516	0.49311
1751.14	0.57396	0.53412	0.52184	0.48922	0.54048	0.48247
1750.17	0.56848	0.53908	0.52994	0.49525	0.54982	0.49161
1749.21	0.56522	0.54289	0.53563	0.50052	0.55736	0.49793
1748.24	0.56562	0.54474	0.53872	0.5031	0.56041	0.5
1747.28	0.56448	0.55017	0.54655	0.51022	0.56963	0.5066
1746.32	0.56264	0.55592	0.55531	0.51717	0.57919	0.51509
1745.35	0.56135	0.55711	0.55771	0.51856	0.58286	0.51804
1744.39	0.5614	0.55172	0.55232	0.51303	0.57658	0.51251
1743.42	0.56119	0.5479	0.54849	0.50849	0.57191	0.50849
1742.46	0.56087	0.55069	0.55246	0.5119	0.57654	0.51292
1741.49	0.56278	0.54652	0.54887	0.50745	0.57159	0.50846
1740.53	0.56977	0.53319	0.53435	0.49246	0.55305	0.49246
1739.57	0.57193	0.53037	0.53384	0.49096	0.55192	0.49047
1738.6	0.56469	0.54211	0.5508	0.50639	0.57222	0.50839
1737.64	0.55846	0.55098	0.56375	0.51741	0.58662	0.52144
1736.67	0.5597	0.54517	0.55792	0.50921	0.57692	0.5137
1735.71	0.57023	0.51799	0.52602	0.47548	0.53672	0.47739
1734.74	0.58626	0.48436	0.48605	0.43542	0.48946	0.43406
1733.78	0.58543	0.4838	0.48605	0.43451	0.48946	0.43406
1732.82	0.5675	0.51463	0.5237	0.47123	0.53551	0.47548
1731.85	0.55614	0.53736	0.55321	0.50048	0.5719	0.50774
1730.89	0.55361	0.54024	0.55763	0.50517	0.57929	0.51338
1729.92	0.5543	0.54154	0.56004	0.50561	0.58297	0.51475
1728.96	0.55159	0.54832	0.57026	0.51339	0.59593	0.52502
1727.99	0.54957	0.55599	0.57911	0.52194	0.60745	0.53515
1727.03	0.54744	0.55695	0.58165	0.52455	0.61058	0.53825
1726.07	0.54571	0.55673	0.58133	0.52398	0.61012	0.5381
1725.1	0.54477	0.5547	0.57916	0.52166	0.60842	0.53568
1724.14	0.54588	0.55427	0.577	0.51935	0.60737	0.53426
1723.17	0.54477	0.55417	0.57627	0.51792	0.60714	0.5337
1722.21	0.54326	0.55619	0.57994	0.5205	0.61088	0.53676
1721.24	0.54402	0.55745	0.58176	0.52131	0.61146	0.53804
1720.28	0.5501	0.54957	0.57157	0.51073	0.59728	0.52675
1719.32	0.56559	0.52811	0.54395	0.4839	0.56257	0.49669
1718.35	0.57959	0.50423	0.5129	0.45429	0.52475	0.46356
1717.39	0.57888	0.50745	0.51456	0.45515	0.52533	0.46401
1716.42	0.56874	0.52454	0.53549	0.47544	0.55102	0.48672
1715.46	0.56499	0.53472	0.54721	0.48778	0.56677	0.50186
1714.49	0.56124	0.54272	0.55677	0.49866	0.57988	0.51521
1713.53	0.55639	0.55902	0.57588	0.51839	0.60347	0.53769
1712.57	0.55287	0.5713	0.59043	0.53236	0.6201	0.55386
1711.6	0.5523	0.57366	0.59221	0.53385	0.62238	0.55725
1710.64	0.55378	0.57366	0.59052	0.53248	0.62052	0.55725
1709.67	0.55291	0.57523	0.59151	0.53407	0.62264	0.56032
1708.71	0.55409	0.57692	0.59266	0.5348	0.62438	0.5625
1707.74	0.5604	0.57077	0.58428	0.526	0.61393	0.55336
1706.78	0.56898	0.56203	0.5717	0.51375	0.5986	0.5402
1705.82	0.57309	0.55955	0.56651	0.50903	0.592	0.53575
1704.85	0.57102	0.56297	0.56939	0.5124	0.59484	0.53964
1703.89	0.5671	0.57236	0.58043	0.52244	0.6055	0.55139
1702.92	0.56712	0.575	0.58255	0.52494	0.60763	0.55496
1701.96	0.58058	0.54883	0.54776	0.49212	0.56482	0.5175
1700.99	0.60802	0.5016	0.48907	0.4364	0.49422	0.45455
1700.03	0.61325	0.49785	0.4838	0.43231	0.48788	0.45171
1699.07	0.59096	0.54303	0.53613	0.48498	0.55065	0.51404
1698.1	0.58133	0.56874	0.56501	0.5158	0.58812	0.5521
1697.14	0.58873	0.55294	0.54335	0.49561	0.56119	0.53008
1696.17	0.5993	0.52996	0.51403	0.46764	0.52561	0.49903
1695.21	0.59159	0.54681	0.53249	0.488	0.549	0.52586
1694.24	0.57612	0.58303	0.57402	0.53154	0.60133	0.58249
1693.28	0.56927	0.6032	0.59422	0.55483	0.62778	0.6158
1692.32	0.56882	0.60708	0.596	0.55818	0.63109	0.62591
1691.35	0.57131	0.60533	0.59063	0.55456	0.62534	0.62881
1690.39	0.57472	0.60143	0.58471	0.54939	0.61857	0.63074
1689.42	0.57759	0.59928	0.5816	0.54783	0.61524	0.6381
1688.46	0.57732	0.59893	0.58081	0.54857	0.61538	0.65053
1687.49	0.57782	0.5984	0.57881	0.54902	0.61426	0.66338
1686.53	0.58464	0.58356	0.55979	0.5302	0.5901	0.65289
1685.57	0.60444	0.54509	0.51369	0.48399	0.53281	0.60512
1684.6	0.62357	0.51464	0.48	0.45138	0.49299	0.57814
1683.64	0.61335	0.52929	0.4972	0.47294	0.51748	0.6278
1682.67	0.59113	0.56394	0.53678	0.51774	0.57023	0.71445
1681.71	0.5783	0.58289	0.56017	0.54493	0.60255	0.77856
1680.74	0.57449	0.585	0.56339	0.54955	0.61	0.81039
1679.78	0.57143	0.58528	0.56427	0.55229	0.61399	0.83663
1678.82	0.56636	0.58768	0.56777	0.55854	0.62228	0.86852
1677.85	0.5659	0.58618	0.56683	0.55899	0.62511	0.88875
1676.89	0.57269	0.56818	0.54668	0.53942	0.60353	0.86898
1675.92	0.58374	0.54133	0.51691	0.51027	0.56979	0.82548
1674.96	0.58407	0.53902	0.51473	0.51075	0.57336	0.83193
1673.99	0.5727	0.55875	0.53904	0.53995	0.61377	0.88552
1673.03	0.56874	0.56681	0.55132	0.555	0.63977	0.91233
1672.07	0.57155	0.55736	0.54386	0.54844	0.64138	0.89669
1671.1	0.57445	0.54348	0.52966	0.53556	0.6371	0.86685
1670.14	0.57946	0.53061	0.51641	0.52318	0.63549	0.83287
1669.17	0.57895	0.52753	0.51563	0.52427	0.65419	0.81931
1668.21	0.56822	0.54335	0.53781	0.55139	0.71284	0.84626
1667.24	0.55831	0.56017	0.5611	0.5809	0.77855	0.87322
1666.28	0.55457	0.56593	0.57155	0.59672	0.82854	0.87247
1665.32	0.556	0.56557	0.57404	0.6042	0.86683	0.85714
1664.35	0.5605	0.55583	0.56525	0.59928	0.88462	0.82143
1663.39	0.56774	0.54352	0.55295	0.59256	0.89091	0.78256
1662.42	0.56863	0.54483	0.55721	0.60878	0.9233	0.7771
1661.46	0.56134	0.55853	0.57686	0.64791	0.97804	0.80288
1660.49	0.55591	0.57013	0.59364	0.68756	1.0132	0.82754
1659.53	0.5529	0.57249	0.59914	0.72021	1.0146	0.84039
1658.57	0.55183	0.57143	0.60017	0.75381	0.99856	0.85432
1657.6	0.55278	0.56882	0.59965	0.78941	0.9703	0.87277
1656.64	0.55482	0.55993	0.59272	0.81563	0.92521	0.88594
1655.67	0.5649	0.53833	0.57011	0.81423	0.85477	0.87412
1654.71	0.5881	0.49715	0.524	0.7672	0.74857	0.8162
1653.74	0.61439	0.449	0.4713	0.69885	0.64114	0.7452
1652.78	0.60375	0.44433	0.4756	0.70897	0.63293	0.78612
1651.82	0.56366	0.49146	0.55165	0.81833	0.74212	0.98106
1650.85	0.5392	0.53179	0.62274	0.90233	0.85027	1.18356
1649.89	0.533	0.54104	0.6565	0.90476	0.89598	1.2998
1648.92	0.53866	0.53082	0.66667	0.85517	0.90247	1.35667
1647.96	0.54665	0.51556	0.67207	0.79452	0.90202	1.39759
1646.99	0.55075	0.50647	0.68931	0.74761	0.92101	1.45745
1646.03	0.54402	0.51498	0.73826	0.73628	0.98921	1.5942
1645.07	0.52972	0.54421	0.82802	0.76735	1.12218	1.8483
1644.1	0.51855	0.57206	0.91465	0.80275	1.26326	2.12914
1643.14	0.51449	0.58871	0.97333	0.82022	1.3659	2.37184
1642.17	0.51449	0.6022	1.01233	0.83588	1.45033	2.60714
1641.21	0.51572	0.61654	1.03633	0.86316	1.52914	2.86463
1640.24	0.51902	0.63408	1.04968	0.90345	1.61728	3.13397
1639.28	0.52516	0.65288	1.04693	0.95147	1.69816	3.36979
1638.32	0.53373	0.66774	1.02459	0.99681	1.76554	3.49162
1637.35	0.54537	0.67633	0.97655	1.02822	1.81056	3.42941
1636.39	0.56064	0.68088	0.91176	1.04771	1.83624	3.1747
1635.42	0.57063	0.71748	0.89063	1.125	1.99611	2.98256
1634.46	0.56078	0.80905	0.95652	1.32102	2.37344	2.97917
1633.49	0.55345	0.91064	1.0456	1.54699	2.7913	2.90498
1632.53	0.55656	0.99118	1.11774	1.73711	3.09174	2.65354
1631.57	0.56436	1.05556	1.18957	1.91597	3.27273	2.33447
1630.6	0.57609	1.11129	1.28545	2.12	3.36098	2.0506
1629.64	0.59565	1.14933	1.40082	2.32993	3.29327	1.80263
1628.67	0.62535	1.16899	1.525	2.55133	3.06393	1.58629
1627.71	0.66436	1.20036	1.69444	2.84322	2.78423	1.4307
1626.74	0.70757	1.2559	1.92222	3.2037	2.50725	1.34109
1625.78	0.75836	1.31157	2.15644	3.49751	2.21767	1.2576
1624.82	0.82746	1.35119	2.33219	3.54688	1.89167	1.1484
1623.85	0.9072	1.40558	2.5	3.41146	1.61728	1.04968
1622.89	0.96681	1.54023	2.81513	3.22115	1.46288	1.01362
1621.92	0.99719	1.75123	3.26147	2.9625	1.37791	1.01427
1620.96	1.01515	2.00272	3.72222	2.59507	1.29525	1.00546
1619.99	1.03472	2.27829	4.18539	2.19764	1.2055	0.98545
1619.03	1.06259	2.54355	4.50617	1.8481	1.10942	0.95052
1618.07	1.12542	2.7247	4.48667	1.51919	0.99263	0.88204
1617.1	1.24145	2.92417	4.16892	1.25407	0.88777	0.81722
1616.14	1.37179	3.32642	3.86747	1.13428	0.8711	0.82946
1615.17	1.48963	3.77895	3.51961	1.09954	0.90657	0.88642
1614.21	1.64795	4.12432	3.01581	1.04664	0.91928	0.91377
1613.24	1.86957	4.32402	2.48875	0.97727	0.90845	0.91274
1612.28	2.14601	4.42614	2.06631	0.91647	0.8985	0.90581
1611.32	2.44828	4.41243	1.7472	0.86681	0.88952	0.89667
1610.35	2.77224	4.18817	1.50969	0.82696	0.87725	0.88623
1609.39	3.06693	3.8	1.32935	0.79734	0.87039	0.87824
1608.42	3.25311	3.29412	1.1933	0.77855	0.87208	0.87696
1607.46	3.27801	2.77193	1.08966	0.76699	0.87583	0.87778
1606.49	3.1378	2.31014	1.01014	0.76195	0.87775	0.88164
1605.53	2.8853	1.93976	0.95154	0.76303	0.88074	0.88462
1604.57	2.60968	1.65102	0.90492	0.76537	0.8803	0.88319
1603.6	2.36152	1.42857	0.86817	0.76923	0.87757	0.87568
1602.64	2.16267	1.25542	0.83954	0.77459	0.87392	0.86368
1601.67	2.02481	1.12707	0.82175	0.78236	0.87366	0.85089
1600.71	1.9093	1.03011	0.80966	0.78791	0.87527	0.8352
1599.74	1.79176	0.95824	0.8035	0.78967	0.87686	0.81621
1598.78	1.65339	0.90513	0.80271	0.78897	0.87738	0.79578
1597.82	1.49283	0.86501	0.80717	0.78585	0.875	0.77561
1596.85	1.33014	0.83483	0.81685	0.7831	0.86785	0.75543
1595.89	1.18608	0.81384	0.83085	0.7811	0.85729	0.73894
1594.92	1.07042	0.79924	0.84615	0.78058	0.84105	0.72507
1593.96	0.97788	0.79171	0.86066	0.78067	0.82434	0.71368
1592.99	0.90977	0.79307	0.8723	0.78209	0.80975	0.70701
1592.03	0.85599	0.79812	0.87269	0.7791	0.79143	0.69844
1591.07	0.81453	0.81143	0.8685	0.77314	0.77455	0.691
1590.1	0.78062	0.83236	0.86437	0.76318	0.76046	0.68484
1589.14	0.75661	0.85714	0.86492	0.75	0.74869	0.68095
1588.17	0.7382	0.88025	0.86432	0.73254	0.7363	0.6761
1587.21	0.72597	0.89688	0.86186	0.71393	0.72475	0.67108
1586.24	0.7199	0.90727	0.85417	0.69717	0.71452	0.66589
1585.28	0.72074	0.91314	0.84262	0.6825	0.70598	0.66257
1584.32	0.73012	0.91809	0.82347	0.67003	0.69822	0.65979
1583.35	0.74611	0.92111	0.8	0.65904	0.69065	0.65753
1582.39	0.76821	0.92119	0.77648	0.64989	0.68379	0.65481
1581.42	0.79358	0.91149	0.75414	0.64122	0.67737	0.65185
1580.46	0.82459	0.89083	0.7343	0.63324	0.67263	0.6494
1579.49	0.86186	0.85842	0.71512	0.62391	0.66538	0.64543
1578.53	0.90097	0.8142	0.68946	0.60652	0.64833	0.63122
1577.57	0.93966	0.75172	0.64388	0.56813	0.60508	0.59101
1576.6	0.96218	0.68907	0.59739	0.52684	0.5599	0.54785
1575.64	0.93289	0.67524	0.59932	0.53268	0.56902	0.55915
1574.67	0.87859	0.69157	0.63074	0.56736	0.61231	0.6044
1573.71	0.83072	0.6959	0.64612	0.58673	0.63739	0.63076
1572.74	0.7888	0.6861	0.64441	0.58795	0.64057	0.63583
1571.78	0.75856	0.66772	0.63166	0.5775	0.62977	0.62649
1570.82	0.74296	0.63768	0.60412	0.55153	0.60137	0.59909
1569.85	0.72754	0.6112	0.57968	0.53028	0.57923	0.57613
1568.89	0.69811	0.61133	0.58642	0.53921	0.59223	0.58819
1567.92	0.66963	0.62331	0.60644	0.56127	0.62051	0.61682
1566.96	0.65385	0.62362	0.61283	0.56971	0.63197	0.6287
1565.99	0.64611	0.61213	0.60505	0.56393	0.62537	0.62259
1565.03	0.63805	0.6	0.59739	0.55781	0.61844	0.61613
1564.07	0.62538	0.59628	0.60014	0.56132	0.62304	0.62257
1563.1	0.61326	0.59463	0.60315	0.56548	0.62836	0.63024
1562.14	0.61094	0.57842	0.58772	0.54918	0.60955	0.61468
1561.17	0.6231	0.53787	0.54163	0.50108	0.55238	0.56084
1560.21	0.64726	0.48653	0.4849	0.44257	0.48328	0.49614
1559.24	0.65789	0.45932	0.45652	0.41339	0.45026	0.46917
1558.28	0.63949	0.47243	0.47445	0.42978	0.47124	0.50135
1557.32	0.60422	0.51246	0.52598	0.47889	0.53323	0.58385
1556.35	0.58165	0.5444	0.56796	0.51908	0.58667	0.6643
1555.39	0.57559	0.54466	0.56904	0.51867	0.59289	0.69832
1554.42	0.57423	0.53829	0.56101	0.50976	0.58999	0.72954
1553.46	0.5625	0.54878	0.57736	0.52505	0.61843	0.8147
1552.49	0.54966	0.56111	0.59631	0.54447	0.65425	0.92554
1551.53	0.54435	0.5564	0.5938	0.54288	0.66611	1.0242
1550.57	0.54152	0.5438	0.57954	0.53187	0.66724	1.13285
1549.6	0.53329	0.53965	0.57517	0.53218	0.68599	1.3056
1548.64	0.52096	0.54451	0.58129	0.54489	0.72635	1.56287
1547.67	0.51239	0.54583	0.58309	0.55508	0.76983	1.87143
1546.71	0.51117	0.53546	0.57024	0.5519	0.80064	2.18208
1545.74	0.51453	0.51906	0.55012	0.54294	0.83196	2.50177
1544.78	0.51201	0.50896	0.53956	0.54691	0.89855	2.88983
1543.82	0.50958	0.50341	0.53586	0.56071	0.997	3.2439
1542.85	0.51573	0.49055	0.52265	0.56791	1.10071	3.40437
1541.89	0.52484	0.47819	0.51144	0.58275	1.24145	3.47904
1540.92	0.53314	0.46993	0.50508	0.61117	1.4282	3.46203
1539.96	0.53975	0.46403	0.50195	0.65482	1.65916	3.37255
1538.99	0.53256	0.48929	0.53937	0.78286	2.09962	3.5817
1538.03	0.51356	0.54027	0.61568	1.0094	2.77586	4.10191
1537.07	0.50384	0.58179	0.68696	1.27562	3.38967	4.62821
1536.1	0.50479	0.60163	0.73626	1.53862	3.7602	4.88079
1535.14	0.51651	0.60533	0.77193	1.79592	3.80541	4.82192
1534.17	0.53382	0.60826	0.82258	2.0981	3.68333	4.60417
1533.21	0.54501	0.63671	0.94068	2.55172	3.67956	4.5
1532.24	0.54637	0.68908	1.14032	3.12832	3.82162	4.3913
1531.28	0.55275	0.75	1.40909	3.66502	4.02162	4.15642
1530.32	0.56769	0.81701	1.74483	4.03723	4.19337	3.68447
1529.35	0.59013	0.89643	2.16379	4.18333	4.25424	3.11157
1528.39	0.61718	1.00271	2.70073	4.20455	4.18079	2.56055
1527.42	0.6481	1.15615	3.42523	4.23699	3.96216	2.13703
1526.46	0.68726	1.36415	4.25294	4.25294	3.56158	1.79851
1525.49	0.73802	1.67206	5.13475	4.33533	3.12069	1.54701
1524.53	0.79594	2.12251	6.00806	4.46108	2.70909	1.38734
1523.57	0.87044	2.67754	6.48246	4.32164	2.25994	1.23167
1522.6	0.98846	3.32524	6.46226	3.82682	1.80263	1.06037
1521.64	1.16545	4.18954	6.34653	3.17327	1.46014	0.92764
1520.67	1.38351	5.59167	6.57843	2.70565	1.30039	0.89229
1519.71	1.61422	7.27184	6.93519	2.37778	1.24212	0.91341
1518.74	1.89346	8.59341	6.8	2.01546	1.1551	0.90405
1517.78	2.36335	9.28049	5.99213	1.64009	1.0382	0.85698
1516.82	3.07692	9.5	4.96732	1.37681	0.96447	0.83242
1515.85	3.87864	9.7439	4.07653	1.22923	0.94556	0.8473
1514.89	4.74432	9.27778	3.2874	1.1193	0.93192	0.8635
1513.92	5.67785	8.05714	2.61111	1.02051	0.90773	0.86503
1512.96	6.664	6.45736	2.05172	0.92865	0.87317	0.85087
1511.99	7.46847	4.93452	1.658	0.86444	0.85288	0.84678
1511.03	7.94286	3.79091	1.39232	0.82167	0.84328	0.85189
1510.07	8.03922	2.91815	1.19013	0.77947	0.82661	0.84449
1509.1	7.59804	2.25291	1.02243	0.72838	0.79324	0.81322
1508.14	6.58491	1.74065	0.87469	0.66667	0.74098	0.75623
1507.17	5.12295	1.36166	0.75758	0.61214	0.6929	0.69599
1506.21	3.66667	1.14835	0.71331	0.60992	0.70767	0.69129
1505.24	2.65683	1.06667	0.73922	0.66914	0.79823	0.75157
1504.28	2.07731	1.02586	0.77633	0.73717	0.89957	0.81427
1503.32	1.7069	0.97271	0.78433	0.77411	0.95294	0.83116
1502.35	1.44623	0.91287	0.77405	0.78759	0.9657	0.81612
1501.39	1.26404	0.86455	0.76401	0.80142	0.9636	0.79576
1500.42	1.14083	0.81987	0.75149	0.81158	0.94036	0.76849
1499.46	1.05322	0.77646	0.73552	0.81592	0.89768	0.7368
1498.49	0.97541	0.74575	0.73006	0.82803	0.86232	0.71872
1497.53	0.92195	0.7238	0.72898	0.83419	0.82825	0.70624
1496.57	0.88027	0.70515	0.7318	0.8228	0.79242	0.69588
1495.6	0.83249	0.71182	0.76744	0.82831	0.79251	0.72052
1494.64	0.79074	0.73267	0.82528	0.84171	0.81468	0.76552
1493.67	0.76373	0.74392	0.87345	0.82927	0.82038	0.79275
1492.71	0.75	0.74508	0.90719	0.79737	0.80657	0.79667
1491.74	0.74549	0.73599	0.91167	0.74935	0.7748	0.77898
1490.78	0.74457	0.73067	0.88961	0.70377	0.74322	0.75691
1489.82	0.73339	0.74954	0.86638	0.68655	0.74138	0.76142
1488.85	0.71894	0.79002	0.84747	0.69053	0.76065	0.78411
1487.89	0.7113	0.83909	0.82046	0.69388	0.77413	0.79887
1486.92	0.70482	0.89512	0.79741	0.70195	0.7901	0.81398
1485.96	0.70157	0.94486	0.792	0.72439	0.82044	0.84455
1484.99	0.70511	0.94797	0.78738	0.74307	0.8443	0.87261
1484.03	0.71777	0.90665	0.77835	0.75392	0.85647	0.89422
1483.07	0.74201	0.85472	0.77106	0.76071	0.86204	0.91331
1482.1	0.78253	0.81086	0.77042	0.76844	0.86654	0.93626
1481.14	0.83913	0.78109	0.77972	0.78177	0.87709	0.96746
1480.17	0.88515	0.7628	0.79893	0.7975	0.894	1.00903
1479.21	0.88756	0.74958	0.82136	0.80797	0.91113	1.04818
1478.24	0.85102	0.73818	0.83877	0.80702	0.92291	1.07635
1477.28	0.81123	0.72933	0.84732	0.7981	0.92699	1.09257
1476.32	0.77459	0.73593	0.8582	0.79744	0.94084	1.12483
1475.35	0.74235	0.76358	0.87733	0.81073	0.97327	1.18316
1474.39	0.72564	0.78991	0.87557	0.8125	0.98586	1.2272
1473.42	0.72093	0.81207	0.85492	0.80202	0.9794	1.25972
1472.46	0.71516	0.85435	0.86493	0.82118	1.01013	1.35798
1471.49	0.70342	0.92616	0.925	0.89049	1.10778	1.56448
1470.53	0.70044	0.99375	1.00252	0.97307	1.23065	1.81922
1469.57	0.7193	1.03666	1.05943	1.03535	1.3355	2.06549
1468.6	0.76421	1.0691	1.09479	1.08037	1.43357	2.28412
1467.64	0.83009	1.1019	1.11554	1.11708	1.54183	2.48773
1466.67	0.91259	1.12017	1.11064	1.13478	1.64151	2.60133
1465.71	1.00819	1.10961	1.09158	1.14043	1.73068	2.62057
1464.74	1.09036	1.09036	1.11043	1.18494	1.88052	2.65201
1463.78	1.12351	1.08011	1.19273	1.29725	2.10306	2.73551
1462.82	1.12769	1.06793	1.29917	1.43169	2.29825	2.73868
1461.85	1.12006	1.05733	1.40106	1.54883	2.41768	2.63455
1460.89	1.10155	1.06548	1.48197	1.63048	2.45597	2.44828
1459.92	1.07792	1.08734	1.51829	1.65632	2.40968	2.21006
1458.96	1.06144	1.10915	1.51204	1.62588	2.26557	1.94101
1457.99	1.05993	1.11733	1.48086	1.57908	2.01629	1.65067
1457.03	1.06752	1.14258	1.5	1.60714	1.79448	1.44444
1456.07	1.05795	1.24319	1.63846	1.78492	1.7459	1.3952
1455.1	1.03835	1.38447	1.80494	2.00824	1.753	1.39238
1454.14	1.01948	1.51544	1.92402	2.10456	1.67735	1.33731
1453.17	1.01394	1.63265	2.01511	2.07254	1.5444	1.24417
1452.21	1.03737	1.7462	2.12401	1.97789	1.40981	1.15994
1451.24	1.09582	1.84545	2.24931	1.86667	1.29094	1.10027
1450.28	1.18978	1.90421	2.36232	1.72304	1.18459	1.05433
1449.32	1.30506	1.90931	2.39521	1.53846	1.07817	1.00756
1448.35	1.40395	1.90732	2.34132	1.34596	0.98987	0.97264
1447.39	1.45941	1.96278	2.24716	1.19848	0.94504	0.97174
1446.42	1.49451	2.07634	2.09769	1.088	0.92833	0.9867
1445.46	1.51366	2.22788	1.86323	0.99521	0.91419	0.99046
1444.49	1.48577	2.36544	1.59351	0.9196	0.90173	0.98351
1443.53	1.41554	2.38068	1.35599	0.8666	0.8953	0.97555
1442.57	1.37316	2.17922	1.17179	0.82905	0.8935	0.96326
1441.6	1.41008	1.83991	1.03837	0.80287	0.89541	0.94695
1440.64	1.53382	1.51171	0.94589	0.78632	0.90021	0.92913
1439.67	1.71166	1.25676	0.88105	0.77788	0.90291	0.90879
1438.71	1.84282	1.06307	0.82049	0.76034	0.88415	0.8671
1437.74	1.80976	0.90378	0.75025	0.72039	0.83091	0.79274
1436.78	1.54825	0.80045	0.70884	0.70109	0.79594	0.74238
1435.82	1.25333	0.7697	0.72587	0.73653	0.82186	0.75351
1434.85	1.06372	0.76735	0.76093	0.78503	0.85834	0.77683
1433.89	0.93771	0.75403	0.77839	0.8067	0.8602	0.77057
1432.92	0.84815	0.74084	0.78977	0.814	0.84731	0.75199
1431.96	0.78684	0.7319	0.79944	0.81166	0.82991	0.73127
1430.99	0.74665	0.72342	0.80172	0.79563	0.80326	0.70514
1430.03	0.71651	0.72213	0.80485	0.77477	0.7784	0.68456
1429.07	0.69187	0.73795	0.81907	0.76199	0.76825	0.68013
1428.1	0.6758	0.76507	0.83624	0.75043	0.76575	0.68221
1427.14	0.66718	0.79024	0.84526	0.73199	0.75737	0.6791
1426.17	0.66489	0.80794	0.84216	0.70965	0.74405	0.6705
1425.21	0.66821	0.81279	0.82443	0.683	0.72544	0.65653
1424.24	0.67457	0.81256	0.79888	0.66099	0.71048	0.64453
1423.28	0.67691	0.81576	0.77527	0.64977	0.70641	0.642
1422.32	0.68153	0.8217	0.75542	0.64471	0.70698	0.64423
1421.35	0.69754	0.80817	0.72119	0.62666	0.68963	0.63037
1420.39	0.72938	0.76631	0.66808	0.58863	0.64774	0.59307
1419.42	0.76327	0.72621	0.63069	0.56283	0.61972	0.56839
1418.46	0.77241	0.71861	0.63379	0.5752	0.63688	0.58595
1417.49	0.76294	0.72041	0.64865	0.59744	0.66508	0.61538
1416.53	0.75324	0.71499	0.65541	0.60964	0.68044	0.63215
1415.57	0.74333	0.70625	0.65733	0.6156	0.68827	0.64127
1414.6	0.73177	0.69784	0.65673	0.61849	0.69142	0.64639
1413.64	0.71791	0.68845	0.65274	0.61801	0.69002	0.649
1412.67	0.70373	0.67943	0.64735	0.61649	0.68665	0.64968
1411.71	0.68902	0.67013	0.64387	0.61455	0.68433	0.65036
1410.74	0.67586	0.66301	0.64372	0.61492	0.68453	0.65393
1409.78	0.66376	0.65801	0.64452	0.61705	0.68726	0.65944
1408.82	0.65289	0.65335	0.64371	0.61976	0.68924	0.66425
1407.85	0.64326	0.64735	0.64101	0.61934	0.68872	0.66813
1406.89	0.6356	0.63873	0.63427	0.61367	0.68298	0.66888
1405.92	0.63255	0.62898	0.62412	0.6038	0.67221	0.66817
1404.96	0.62963	0.62429	0.61948	0.59932	0.66767	0.67584
1403.99	0.62145	0.62753	0.62361	0.6039	0.67316	0.6972
1403.03	0.61368	0.63147	0.62973	0.61081	0.6808	0.72275
1402.07	0.60861	0.62988	0.63032	0.61144	0.68175	0.74413
1401.1	0.6075	0.62294	0.6238	0.60547	0.67435	0.75963
1400.14	0.61069	0.61069	0.61069	0.59259	0.65918	0.76856
1399.17	0.61206	0.60139	0.60223	0.58311	0.64936	0.78526
1398.21	0.60623	0.60289	0.60665	0.58713	0.65667	0.82176
1397.24	0.60054	0.60583	0.61332	0.59336	0.66841	0.85783
1396.28	0.60163	0.60081	0.60867	0.58843	0.66944	0.86935
1395.32	0.60462	0.59178	0.59834	0.57754	0.66615	0.86573
1394.35	0.60055	0.59035	0.59848	0.57779	0.67944	0.87867
1393.39	0.59141	0.60119	0.61336	0.59412	0.71518	0.91633
1392.42	0.58462	0.60957	0.62533	0.60799	0.7502	0.9506
1391.46	0.581	0.61036	0.62846	0.61311	0.77372	0.9705
1390.49	0.57869	0.60853	0.62812	0.61598	0.79336	0.98965
1389.53	0.57789	0.60332	0.6236	0.61468	0.80442	1.00745
1388.57	0.57995	0.59082	0.61055	0.6061	0.79617	1.0133
1387.6	0.5817	0.58246	0.60176	0.6038	0.78761	1.03129
1386.64	0.57646	0.58583	0.60796	0.62181	0.79876	1.08034
1385.67	0.56958	0.59409	0.62081	0.65141	0.81642	1.13636
1384.71	0.56606	0.59681	0.62727	0.67779	0.82363	1.17043
1383.74	0.56548	0.5972	0.63098	0.70345	0.82628	1.18909
1382.78	0.56517	0.59595	0.63452	0.72946	0.83054	1.19416
1381.82	0.56459	0.59408	0.63698	0.75159	0.83688	1.18593
1380.85	0.56511	0.5931	0.64179	0.76723	0.84919	1.16934
1379.89	0.56621	0.59211	0.6477	0.77269	0.8638	1.14268
1378.92	0.56713	0.59134	0.65645	0.76835	0.88368	1.10824
1377.96	0.5685	0.59245	0.67094	0.75968	0.91103	1.07534
1376.99	0.5697	0.59306	0.68966	0.74722	0.94094	1.04097
1376.03	0.57152	0.58969	0.70817	0.72877	0.96262	1
1375.07	0.57432	0.58581	0.72815	0.70993	0.98162	0.95781
1374.1	0.57371	0.58681	0.75483	0.7018	1.00559	0.92776
1373.14	0.56875	0.59633	0.78856	0.70872	1.04	0.91826
1372.17	0.56535	0.61184	0.81794	0.72656	1.07639	0.92079
1371.21	0.56464	0.62642	0.82731	0.74406	1.09441	0.91879
1370.25	0.56582	0.64046	0.81834	0.76055	1.08953	0.91326
1369.28	0.56681	0.65607	0.7988	0.77871	1.06659	0.90811
1368.32	0.56748	0.67965	0.77993	0.80295	1.03816	0.91313
1367.35	0.56871	0.71089	0.76675	0.83438	1.01091	0.92793
1366.39	0.57099	0.74439	0.75775	0.86741	0.97996	0.94796
1365.42	0.57436	0.76789	0.74737	0.89351	0.94088	0.96751
1364.46	0.58135	0.77133	0.73317	0.90581	0.89505	0.98048
1363.5	0.59182	0.7599	0.71906	0.90937	0.85397	0.99437
1362.53	0.59945	0.74702	0.71417	0.91259	0.82814	1.02214
1361.57	0.60673	0.73913	0.71812	0.91228	0.81776	1.05995
1360.6	0.61809	0.73602	0.72705	0.90222	0.81438	1.10086
1359.64	0.6342	0.73577	0.73998	0.88121	0.81532	1.13693
1358.67	0.65346	0.73501	0.7552	0.85005	0.81565	1.15837
1357.71	0.67286	0.7322	0.77616	0.81532	0.819	1.1738
1356.75	0.68413	0.72544	0.80303	0.77941	0.82509	1.18709
1355.78	0.68865	0.71497	0.83769	0.74958	0.83769	1.20699
1354.82	0.68373	0.70196	0.87573	0.72411	0.85728	1.23278
1353.85	0.67649	0.69112	0.91513	0.70639	0.88526	1.27493
1352.89	0.67218	0.68192	0.94503	0.69195	0.91598	1.33433
1351.92	0.67602	0.67602	0.9591	0.68067	0.94586	1.41204
1350.96	0.68706	0.67452	0.95582	0.67299	0.97473	1.50594
1350	0.70088	0.67665	0.93326	0.66894	1.00114	1.60474
1349.03	0.7084	0.68516	0.90041	0.67049	1.02934	1.70291
1348.07	0.70216	0.7016	0.86404	0.67879	1.0579	1.7898
1347.1	0.68249	0.72419	0.82658	0.69164	1.08138	1.83857
1346.14	0.65815	0.75258	0.7899	0.70874	1.10327	1.84034
1345.17	0.63968	0.78725	0.75865	0.73328	1.13015	1.79713
1344.21	0.62651	0.82458	0.73372	0.76435	1.16888	1.7168
1343.25	0.61711	0.85854	0.71371	0.79855	1.21884	1.61468
1342.28	0.6127	0.88153	0.69683	0.8346	1.28551	1.50342
1341.32	0.61441	0.88685	0.68182	0.87087	1.36578	1.38978
1340.35	0.62014	0.87424	0.67134	0.90737	1.45854	1.28849
1339.39	0.62446	0.85277	0.67003	0.94835	1.56058	1.21378
1338.42	0.62851	0.82827	0.6778	0.99658	1.66286	1.1609
1337.46	0.6346	0.80218	0.68955	1.04615	1.74359	1.12041
1336.5	0.64337	0.7772	0.70593	1.09975	1.786	1.08637
1335.53	0.6541	0.75671	0.72977	1.16839	1.78261	1.05744
1334.57	0.66593	0.7386	0.75963	1.25623	1.73092	1.02951
1333.6	0.68144	0.72156	0.79283	1.36802	1.6461	0.9978
1332.64	0.70193	0.70905	0.83394	1.515	1.55651	0.97012
1331.67	0.72152	0.69992	0.87861	1.69832	1.4686	0.94802
1330.71	0.73833	0.69681	0.93002	1.90644	1.38939	0.93002
1329.75	0.74575	0.69826	0.98292	2.09795	1.31571	0.91551
1328.78	0.74516	0.70481	1.0382	2.22651	1.25373	0.90588
1327.82	0.73688	0.71694	1.09704	2.26098	1.19767	0.9
1326.85	0.72274	0.73302	1.16145	2.18868	1.14851	0.89922
1325.89	0.70593	0.75467	1.24364	2.04626	1.10595	0.9037
1324.92	0.6894	0.78151	1.35569	1.87123	1.0702	0.91087
1323.96	0.67415	0.81452	1.51382	1.68966	1.04139	0.91996
1323	0.66052	0.8527	1.73234	1.53289	1.02193	0.93014
1322.03	0.64948	0.89702	2	1.4015	1.01085	0.94141
1321.07	0.64296	0.95	2.2931	1.28947	1.00758	0.95389
1320.1	0.63862	1.01202	2.55801	1.19484	1.00762	0.96158
1319.14	0.63655	1.09102	2.73077	1.12287	1.01429	0.97056
1318.17	0.63812	1.2	2.75	1.07944	1.02667	0.98613
1317.21	0.64355	1.3508	2.61408	1.063	1.04036	1.0076
1316.25	0.65242	1.55426	2.35696	1.064	1.05079	1.03444
1315.28	0.66714	1.82031	2.06652	1.07621	1.05549	1.0615
1314.32	0.68912	2.14023	1.81128	1.09272	1.05795	1.08635
1313.35	0.71926	2.46032	1.63158	1.10979	1.05802	1.10451
1312.39	0.76206	2.66286	1.53542	1.12696	1.05789	1.11751
1311.42	0.82467	2.64407	1.51456	1.14286	1.05405	1.12771
1310.46	0.92141	2.41131	1.53519	1.15092	1.04107	1.14112
1309.5	1.06236	2.14416	1.55907	1.14408	1.0207	1.16398
1308.53	1.22543	1.97257	1.56616	1.1211	0.9968	1.19872
1307.57	1.33429	1.91786	1.56711	1.08605	0.97393	1.24866
1306.6	1.35217	1.94781	1.57601	1.04246	0.95204	1.31408
1305.64	1.33764	2.00647	1.59145	0.99466	0.93568	1.39371
1304.67	1.33862	2.03728	1.60449	0.9499	0.92622	1.48878
1303.71	1.35182	2.01743	1.5938	0.91142	0.92139	1.60485
1302.75	1.39065	1.94515	1.54181	0.88145	0.92385	1.74291
1301.78	1.49511	1.85455	1.45253	0.85955	0.93198	1.89669
1300.82	1.6814	1.7832	1.33871	0.84537	0.9471	2.06095
1299.85	1.93206	1.76699	1.22642	0.83871	0.97222	2.23587
1298.89	2.18313	1.79762	1.13109	0.83425	1.00667	2.42246
1297.92	2.35864	1.84254	1.05627	0.83272	1.05134	2.6345
1296.96	2.40214	1.85124	1.00224	0.83582	1.10891	2.84444
1296	2.30233	1.78916	0.9622	0.84375	1.18327	3.04096
1295.03	2.11429	1.67232	0.93572	0.85797	1.27403	3.22909
1294.07	1.90517	1.53206	0.91988	0.87786	1.3791	3.38697
1293.1	1.72495	1.38705	0.90796	0.90515	1.49829	3.54032
1292.14	1.60886	1.2583	0.8999	0.94372	1.63602	3.67932
1291.17	1.55296	1.15027	0.89637	0.99425	1.79089	3.81057
1290.21	1.55978	1.06957	0.90157	1.06165	1.97025	3.94954
1289.25	1.606	1.00706	0.91258	1.14286	2.16709	4.09569
1288.28	1.68651	0.95721	0.92795	1.23726	2.38764	4.22886
1287.32	1.77731	0.91857	0.95378	1.35144	2.62733	4.33846
1286.35	1.82468	0.88924	0.99176	1.4894	2.89691	4.36788
1285.39	1.78723	0.86957	1.04218	1.65029	3.19392	4.26396
1284.42	1.67735	0.86023	1.10568	1.84361	3.50209	4.08293
1283.46	1.53407	0.86054	1.18324	2.07731	3.78636	3.8211
1282.5	1.3827	0.87474	1.28043	2.35411	4.01449	3.55128
1281.53	1.24066	0.90611	1.39496	2.66026	4.19192	3.26772
1280.57	1.1186	0.95732	1.53704	2.98561	4.34555	2.99639
1279.6	1.02343	1.02596	1.71134	3.32	4.41489	2.75748
1278.64	0.95178	1.11275	1.92791	3.62009	4.38624	2.54294
1277.67	0.89794	1.21618	2.19947	3.91943	4.28497	2.34943
1276.71	0.86042	1.33874	2.54938	4.17172	4.13	2.17942
1275.75	0.83874	1.47943	2.99638	4.39894	3.9381	2.03695
1274.78	0.82949	1.63762	3.53419	4.56906	3.67556	1.90553
1273.82	0.833	1.82781	4.18182	4.6257	3.40741	1.79221
1272.85	0.8501	2.05459	4.92857	4.6	3.12453	1.68293
1271.89	0.8826	2.34278	5.74306	4.42246	2.85172	1.58126
1270.92	0.93018	2.7082	6.45312	4.15075	2.59748	1.48561
1269.96	0.99758	3.16092	7.05128	3.76712	2.38439	1.39831
1269	1.08983	3.75	7.5	3.35366	2.19415	1.32212
1268.03	1.20791	4.4837	7.78302	2.97834	2.02206	1.25
1267.07	1.36364	5.42763	7.78302	2.63578	1.8623	1.18364
1266.1	1.56061	6.53968	7.42342	2.34091	1.72025	1.12568
1265.14	1.80879	7.76415	6.80165	2.09949	1.59496	1.07441
1264.17	2.11598	8.64211	5.94928	1.89607	1.48463	1.02625
1263.21	2.49695	9.20225	5.08696	1.72785	1.37879	0.98319
1262.25	2.96377	9.62353	4.30526	1.58221	1.28819	0.94676
1261.28	3.48085	9.85542	3.61947	1.45811	1.20827	0.91704
1260.32	3.99512	9.41379	3.02214	1.34926	1.14067	0.89119
1259.35	4.46739	8.38776	2.56075	1.25688	1.08587	0.86984
1258.39	4.94012	7.11207	2.21774	1.17521	1.03904	0.85139
1257.42	5.47682	5.94964	1.95972	1.1012	1	0.83535
1256.46	6.0438	4.81395	1.75424	1.0363	0.96503	0.82143
1255.5	6.68548	3.89202	1.59117	0.97991	0.93461	0.80957
1254.53	7.22609	3.14773	1.46561	0.93476	0.90919	0.80212
1253.57	7.4955	2.5679	1.35726	0.89462	0.88511	0.79617
1252.6	7.58182	2.16062	1.26555	0.86068	0.86694	0.79278
1251.64	7.32456	1.8764	1.18105	0.83085	0.85204	0.78997
1250.67	6.62698	1.67335	1.10743	0.80521	0.8392	0.78922
1249.71	5.49342	1.52372	1.04375	0.78257	0.82755	0.79072
1248.75	4.36126	1.4	0.9858	0.76143	0.81667	0.79258
1247.78	3.43802	1.3	0.93588	0.74419	0.80934	0.79617
1246.82	2.73927	1.21168	0.89343	0.72935	0.80193	0.80039
1245.85	2.25543	1.13699	0.8601	0.71799	0.79808	0.80661
1244.89	1.89703	1.06692	0.83149	0.70673	0.79559	0.81115
1243.92	1.64032	1.00728	0.80897	0.69924	0.79731	0.81452
1242.96	1.46046	0.95517	0.78917	0.69366	0.8029	0.81551
1242	1.33333	0.91228	0.77323	0.68988	0.8125	0.81649
1241.03	1.23442	0.87579	0.75843	0.6859	0.82295	0.81489
1240.07	1.15395	0.84467	0.74619	0.68197	0.83367	0.8125
1239.1	1.08616	0.81809	0.73563	0.68085	0.84467	0.81013
1238.14	1.02843	0.79617	0.726	0.68141	0.85421	0.80934
1237.17	0.97998	0.77757	0.71848	0.68421	0.86039	0.81171
1236.21	0.94224	0.7619	0.71172	0.68931	0.86397	0.81729
1235.25	0.91009	0.7464	0.70458	0.69631	0.86368	0.82505
1234.28	0.87792	0.73251	0.6973	0.70563	0.85967	0.83789
1233.32	0.84647	0.72417	0.69379	0.71851	0.85877	0.86056
1232.35	0.81558	0.71664	0.69147	0.73186	0.85788	0.88829
1231.39	0.78497	0.70755	0.68922	0.74324	0.85492	0.92076
1230.42	0.7583	0.69839	0.68729	0.75275	0.8527	0.95581
1229.46	0.73651	0.69114	0.6865	0.76045	0.85401	0.99033
1228.5	0.71982	0.6854	0.68771	0.7657	0.86	1.01998
1227.53	0.70563	0.67973	0.69185	0.76887	0.87073	1.03822
1226.57	0.69454	0.67552	0.69931	0.7701	0.88865	1.04762
1225.6	0.68718	0.67411	0.70993	0.77471	0.91676	1.04891
1224.64	0.6803	0.67189	0.72252	0.77916	0.94988	1.04087
1223.67	0.67606	0.6716	0.73779	0.78613	0.99029	1.02771
1222.71	0.67325	0.67325	0.75461	0.79572	1.03544	1.01741
1221.75	0.6683	0.67271	0.76764	0.80553	1.0751	1.00865
1220.78	0.66341	0.67273	0.77969	0.82056	1.10598	1.00743
1219.82	0.6599	0.67469	0.79163	0.84511	1.12448	1.01119
1218.85	0.65643	0.67723	0.80396	0.88069	1.12621	1.01754
1217.89	0.65484	0.68235	0.81444	0.92906	1.11538	1.02525
1216.92	0.65217	0.68878	0.8215	0.9866	1.09459	1.02662
1215.96	0.65032	0.69802	0.82974	1.05202	1.07437	1.02535
1215	0.6498	0.70965	0.84183	1.11586	1.06168	1.01889
1214.03	0.64956	0.72386	0.85896	1.16547	1.05744	1.00872
1213.07	0.64984	0.73929	0.88056	1.18741	1.06013	0.99754
1212.1	0.65144	0.7584	0.91041	1.17826	1.06974	0.98785
1211.14	0.65144	0.77576	0.94866	1.13866	1.07825	0.97716
1210.17	0.65301	0.7924	1.00247	1.08981	1.0869	0.96786
1209.21	0.65617	0.80815	1.07825	1.04231	1.09128	0.96327
1208.25	0.65963	0.8227	1.17681	1.0087	1.08556	0.95981
1207.28	0.66393	0.83764	1.28571	0.99022	1.0757	0.95745
1206.32	0.66777	0.85472	1.37778	0.98293	1.06053	0.95611
1205.35	0.67506	0.87869	1.4306	0.98771	1.04824	0.96172
1204.39	0.68457	0.91458	1.42124	0.99876	1.03479	0.97689
1203.42	0.69679	0.96627	1.36163	1.01263	1.02166	0.99751
1202.46	0.71238	1.04575	1.27592	1.02041	1.00883	1.02433
1201.5	0.73204	1.16058	1.19549	1.01793	0.99749	1.05298
1200.53	0.75502	1.30846	1.13689	1.00638	0.98748	1.08528
1199.57	0.77855	1.46542	1.10734	0.99115	0.98741	1.12321
1198.6	0.79652	1.5674	1.10496	0.97253	0.99744	1.16095
1197.64	0.81237	1.55936	1.12156	0.95561	1.02108	1.19414
1196.67	0.83118	1.45574	1.15546	0.94614	1.06327	1.2231
1195.71	0.85938	1.3253	1.19195	0.94363	1.12409	1.24394
1194.75	0.90758	1.21781	1.2256	0.95392	1.19687	1.25987
1193.78	0.99348	1.15982	1.24714	0.9845	1.27425	1.26789
1192.82	1.1448	1.15	1.25455	1.04402	1.34574	1.265
1191.85	1.37273	1.17969	1.25415	1.13876	1.39815	1.25
1190.89	1.61853	1.24338	1.25585	1.27504	1.41698	1.22913
1189.92	1.7156	1.3286	1.27863	1.44402	1.39292	1.20451
1188.96	1.59529	1.41905	1.33752	1.60215	1.33993	1.17323
1188	1.42337	1.50101	1.4626	1.66966	1.28325	1.1466
1187.03	1.31439	1.57447	1.67043	1.6087	1.23333	1.12805
1186.07	1.2935	1.66516	1.94709	1.46906	1.19481	1.12366
1185.1	1.35556	1.82544	2.18507	1.33577	1.16561	1.12615
1184.14	1.48975	2.06534	2.23006	1.2322	1.14308	1.12713
1183.17	1.67991	2.36513	2.07205	1.16155	1.11994	1.11473
1182.21	1.90349	2.61029	1.82051	1.1146	1.09737	1.09063
1181.25	2.13678	2.68321	1.5692	1.08655	1.07988	1.07002
1180.28	2.31023	2.5641	1.36187	1.06707	1.06545	1.0574
1179.32	2.32667	2.23718	1.21391	1.04491	1.04491	1.04491
1178.35	2.23397	1.83905	1.12058	1.01901	1.02651	1.03412
1177.39	2.24839	1.50216	1.06902	0.98865	1.01603	1.025
1176.42	2.40345	1.26727	1.04655	0.95479	1.01308	1.01161
1175.46	2.42857	1.1152	1.04341	0.92563	1.01014	0.99006
1174.5	2.11246	1.01608	1.04511	0.90613	0.99713	0.96127
1173.53	1.68039	0.95724	1.04204	0.90013	0.97746	0.9328
1172.57	1.34302	0.924	1.02515	0.89535	0.95192	0.90826
1171.6	1.11669	0.90658	0.9928	0.87771	0.92236	0.88107
1170.64	0.97301	0.9025	0.96479	0.84882	0.90013	0.85518
1169.67	0.88114	0.90933	0.94722	0.81873	0.88571	0.83069
1168.71	0.82346	0.92276	0.93416	0.79556	0.87758	0.81168
1167.75	0.78795	0.93278	0.91398	0.77892	0.86845	0.79439
1166.78	0.76411	0.93251	0.87808	0.76497	0.85372	0.77816
1165.82	0.74889	0.92329	0.83935	0.75391	0.83727	0.76331
1164.85	0.73655	0.9031	0.80843	0.7439	0.81929	0.7514
1163.89	0.72717	0.87451	0.78799	0.73115	0.80505	0.74169
1162.92	0.72391	0.83774	0.77352	0.71536	0.79097	0.73267
1161.96	0.72937	0.80072	0.76207	0.69716	0.77817	0.72618
1161	0.74492	0.77013	0.7483	0.67971	0.76744	0.72289
1160.03	0.76573	0.74829	0.73163	0.66498	0.75866	0.72198
1159.07	0.78043	0.73401	0.71164	0.65465	0.75433	0.72106
1158.1	0.77473	0.71823	0.68929	0.64677	0.75231	0.71665
1157.14	0.75145	0.70098	0.67116	0.64314	0.75233	0.70943
1156.17	0.72116	0.68148	0.65781	0.64271	0.75322	0.69924
1155.21	0.69438	0.66494	0.65147	0.64753	0.75647	0.69066
1154.25	0.6705	0.65142	0.64813	0.65275	0.75679	0.68047
1153.28	0.64903	0.64121	0.6464	0.65705	0.75147	0.66946
1152.32	0.6321	0.634	0.6476	0.66042	0.74065	0.66042
1151.35	0.62106	0.62974	0.65321	0.66421	0.72864	0.65456
1150.39	0.61366	0.629	0.66211	0.66631	0.71722	0.65114
1149.42	0.60777	0.62978	0.67167	0.66243	0.70575	0.64736
1148.46	0.60193	0.63313	0.68162	0.65236	0.69531	0.64493
1147.5	0.5973	0.6405	0.69042	0.63918	0.6866	0.64449
1146.53	0.59384	0.65016	0.69404	0.6264	0.68102	0.64607
1145.57	0.59306	0.66272	0.69179	0.61747	0.67881	0.64873
1144.6	0.5967	0.67621	0.68374	0.61216	0.67996	0.6525
1143.64	0.60177	0.68456	0.67032	0.60896	0.68076	0.65455
1142.67	0.609	0.68658	0.65484	0.60537	0.68045	0.65554
1141.71	0.61837	0.68013	0.64059	0.60239	0.68013	0.65655
1140.75	0.62851	0.66888	0.62982	0.6004	0.68172	0.65795
1139.78	0.63608	0.65543	0.62229	0.6	0.68445	0.66337
1138.82	0.63907	0.64179	0.61744	0.6008	0.688	0.67113
1137.85	0.63694	0.62893	0.6135	0.60241	0.69045	0.68259
1136.89	0.63108	0.61674	0.61043	0.60486	0.69419	0.69825
1135.92	0.62395	0.60798	0.60923	0.60861	0.69882	0.72087
1134.96	0.61731	0.60285	0.61031	0.61411	0.70729	0.75127
1134	0.6091	0.5998	0.6129	0.61935	0.71742	0.78638
1133.03	0.59877	0.59694	0.6145	0.62367	0.73308	0.82511
1132.07	0.59086	0.59509	0.61849	0.63055	0.75291	0.8635
1131.1	0.58443	0.59282	0.62352	0.64151	0.7748	0.8865
1130.14	0.58224	0.59485	0.63337	0.66094	0.80474	0.89736
1129.17	0.58283	0.59979	0.64541	0.68772	0.83382	0.89319
1128.21	0.58316	0.60526	0.65714	0.71606	0.85693	0.87253
1127.25	0.58529	0.61283	0.66939	0.74804	0.8695	0.84889
1126.28	0.58969	0.62309	0.6875	0.78464	0.87195	0.82899
1125.32	0.59603	0.63444	0.71197	0.81805	0.86254	0.81571
1124.35	0.60423	0.6496	0.74738	0.84467	0.84718	0.81108
1123.39	0.61422	0.66434	0.79277	0.85714	0.83212	0.81312
1122.42	0.62624	0.68187	0.84273	0.85542	0.81962	0.82319
1121.46	0.63986	0.70625	0.88976	0.84454	0.81062	0.83704
1120.5	0.65578	0.74142	0.92586	0.83013	0.80747	0.84894
1119.53	0.6731	0.78925	0.94416	0.81579	0.81341	0.85061
1118.57	0.69288	0.85123	0.94549	0.80904	0.83208	0.83964
1117.6	0.71355	0.91708	0.93888	0.81443	0.85604	0.82169
1116.64	0.74328	0.97703	0.93729	0.83535	0.87639	0.80378
1115.67	0.78298	1.01471	0.93718	0.85581	0.87898	0.78521
1114.71	0.8438	1.02799	0.94836	0.86228	0.86094	0.77171
1113.75	0.92593	1.02421	0.96831	0.84356	0.82831	0.76177
1112.78	1.01859	1.01294	0.97683	0.79883	0.79191	0.75482
1111.82	1.09619	1	0.9513	0.74932	0.76503	0.75344
1110.85	1.1281	0.98378	0.8907	0.70634	0.74692	0.75728
1109.89	1.10101	0.94454	0.81832	0.67284	0.73649	0.76117
1108.92	1.03232	0.87299	0.75838	0.64952	0.73181	0.76157
1107.96	0.94912	0.79442	0.71561	0.63572	0.73406	0.75877
1107	0.86102	0.72838	0.6875	0.63041	0.74345	0.75174
1106.03	0.78166	0.68321	0.66874	0.63102	0.75316	0.73967
1105.07	0.72605	0.6577	0.65931	0.63971	0.76096	0.72801
1104.1	0.68838	0.64397	0.65652	0.65175	0.7613	0.71676
1103.14	0.65971	0.63325	0.65488	0.66052	0.7521	0.70472
1102.17	0.63952	0.62603	0.65602	0.66418	0.73655	0.69622
1101.21	0.625	0.62061	0.66002	0.66002	0.71719	0.691
1100.25	0.6171	0.61927	0.66963	0.64982	0.7008	0.69069
1099.28	0.61215	0.61939	0.67964	0.63438	0.68586	0.69404
1098.32	0.60864	0.62246	0.68643	0.61803	0.67313	0.69839
1097.35	0.60773	0.62909	0.6847	0.60419	0.66538	0.70421
1096.39	0.60987	0.64233	0.67666	0.59382	0.66284	0.71096
1095.42	0.61157	0.65653	0.66325	0.58531	0.66156	0.71745
1094.46	0.61164	0.66366	0.64861	0.57735	0.65857	0.7223
1093.5	0.61317	0.66065	0.63761	0.57143	0.65641	0.72831
1092.53	0.61427	0.64713	0.62794	0.56444	0.65548	0.73304
1091.57	0.6184	0.63079	0.61993	0.55876	0.6554	0.74118
1090.6	0.62391	0.61776	0.61472	0.55543	0.65576	0.7568
1089.64	0.62437	0.60758	0.60982	0.55222	0.65567	0.77414
1088.67	0.61625	0.59976	0.60417	0.54961	0.65646	0.79133
1087.71	0.60296	0.59345	0.59853	0.54759	0.65992	0.81229
1086.75	0.59002	0.58788	0.59291	0.54556	0.66438	0.83477
1085.78	0.57762	0.58252	0.58537	0.54115	0.66852	0.86331
1084.82	0.5687	0.57978	0.57978	0.53846	0.67518	0.89642
1083.85	0.56124	0.57843	0.57491	0.53759	0.68307	0.93281
1082.89	0.55397	0.57512	0.56951	0.5374	0.69391	0.96687
1081.92	0.54804	0.57178	0.56479	0.53659	0.70859	1.00654
1080.96	0.5433	0.56894	0.56127	0.5363	0.7293	1.0553
1080	0.53673	0.56343	0.55583	0.53546	0.75124	1.10758
1079.03	0.53136	0.55915	0.55025	0.53708	0.77951	1.16321
1078.07	0.52781	0.55611	0.54791	0.54192	0.81536	1.21526
1077.1	0.52488	0.55444	0.54624	0.54827	0.85853	1.26571
1076.14	0.52257	0.55207	0.54591	0.55485	0.90535	1.30564
1075.17	0.519	0.54831	0.54353	0.56387	0.95624	1.33639
1074.21	0.51422	0.54454	0.54115	0.57483	1.00696	1.34783
1073.25	0.51064	0.54203	0.54068	0.59259	1.06143	1.33746
1072.28	0.50825	0.54146	0.5401	0.6166	1.12533	1.31003
1071.32	0.50588	0.54088	0.54088	0.64662	1.19444	1.26844
1070.35	0.50648	0.54088	0.54362	0.6869	1.26844	1.22159
1069.39	0.50708	0.54088	0.54777	0.73756	1.33956	1.16531
1068.42	0.50649	0.5403	0.55212	0.7974	1.40196	1.10283
1067.46	0.50649	0.54098	0.56005	0.86842	1.45424	1.04126
1066.5	0.50769	0.54373	0.56897	0.94702	1.48958	0.98848
1065.53	0.51008	0.54707	0.58108	1.03865	1.5035	0.94714
1064.57	0.51249	0.55045	0.59613	1.14021	1.47603	0.91507
1063.6	0.51551	0.55385	0.61538	1.24496	1.42105	0.89072
1062.64	0.51737	0.55742	0.64095	1.35	1.34579	0.86922
1061.67	0.51741	0.56047	0.67449	1.44631	1.26393	0.85178
1060.71	0.51807	0.56356	0.71906	1.53025	1.18132	0.83984
1059.75	0.51874	0.56897	0.77717	1.58303	1.1	0.83463
1058.78	0.52	0.57739	0.85629	1.5948	1.03125	0.83789
1057.82	0.52068	0.5855	0.95964	1.55072	0.97273	0.84418
1056.85	0.522	0.59637	1.09487	1.47241	0.92826	0.85571
1055.89	0.52457	0.61351	1.26706	1.38188	0.89895	0.87321
1054.92	0.52854	0.63487	1.46392	1.27928	0.88017	0.88935
1053.96	0.53325	0.6651	1.67984	1.17729	0.8709	0.90426
1053	0.54003	0.70833	1.88053	1.09254	0.87269	0.91793
1052.03	0.54839	0.76993	2.04327	1.01918	0.87992	0.92795
1051.07	0.55774	0.86032	2.11443	0.96154	0.88912	0.93819
1050.1	0.56818	0.99299	2.08333	0.92998	0.89852	0.94027
1049.14	0.58082	1.17452	1.95392	0.91577	0.90792	0.93598
1048.17	0.59803	1.41806	1.79661	0.91974	0.92174	0.92779
1047.21	0.62135	1.73469	1.64093	0.93612	0.93819	0.91793
1046.25	0.65191	2.09314	1.50883	0.9574	0.9574	0.90275
1045.28	0.68871	2.41243	1.40924	0.97936	0.97267	0.88406
1044.32	0.74177	2.60976	1.35443	1.00469	0.98618	0.86815
1043.35	0.82095	2.66049	1.34687	1.03357	1.00233	0.85516
1042.39	0.92918	2.57738	1.37025	1.0561	1.01405	0.84405
1041.42	1.08458	2.42222	1.41558	1.07125	1.02347	0.83846
1040.46	1.30539	2.29474	1.46309	1.06863	1.01869	0.83206
1039.5	1.6367	2.22959	1.51211	1.06068	1.01157	0.82922
1038.53	2.11594	2.21212	1.55319	1.03791	0.99772	0.82642
1037.57	2.71605	2.2335	1.57706	1.01149	0.98214	0.82707
1036.6	3.36641	2.23858	1.54737	0.97351	0.96078	0.82895
1035.64	3.90265	2.19403	1.47	0.93038	0.9403	0.83051
1034.67	4.25	2.07512	1.3642	0.89113	0.92662	0.83083
1033.71	4.22857	1.88936	1.24719	0.86047	0.92308	0.82682
1032.75	3.86957	1.65428	1.12374	0.83962	0.92133	0.81651
1031.78	3.3037	1.42038	1.01364	0.829	0.91959	0.80216
1030.82	2.6568	1.22678	0.93347	0.82537	0.9182	0.78634
1029.85	2.07834	1.07381	0.88258	0.81555	0.90744	0.76701
1028.89	1.6295	0.95772	0.85795	0.79754	0.8865	0.75
1027.92	1.32653	0.875	0.85366	0.78179	0.86174	0.73506
1026.96	1.13333	0.82406	0.85475	0.77273	0.8422	0.72742
1026	1.00435	0.79518	0.84307	0.7649	0.8177	0.71851
1025.03	0.91502	0.78078	0.81947	0.74798	0.79145	0.70904
1024.07	0.85321	0.77759	0.79623	0.72543	0.76987	0.70348
1023.1	0.8125	0.77741	0.78655	0.70376	0.75362	0.7006
1022.14	0.78536	0.77377	0.78667	0.68605	0.74214	0.69926
1021.17	0.76367	0.76861	0.78254	0.66996	0.73416	0.69648
1020.21	0.74259	0.76282	0.76282	0.65475	0.72672	0.68986
1019.25	0.73047	0.76442	0.73725	0.64372	0.72163	0.68436
1018.28	0.72644	0.76115	0.71237	0.63564	0.71772	0.67994
1017.32	0.72907	0.74495	0.6942	0.62779	0.71493	0.6756
1016.35	0.7404	0.72048	0.68369	0.62516	0.71513	0.67413
1015.39	0.75663	0.69684	0.67643	0.62581	0.7164	0.67268
1014.42	0.76572	0.67922	0.66988	0.62758	0.71512	0.6708
1013.46	0.75115	0.66712	0.6644	0.63178	0.71283	0.66895
1012.5	0.72141	0.65952	0.66218	0.63648	0.70996	0.66757
1011.53	0.69285	0.65258	0.65955	0.6399	0.70672	0.66398
1010.57	0.67483	0.64752	0.65782	0.64249	0.70455	0.66133
1009.6	0.664	0.64341	0.65786	0.64341	0.7024	0.65786
1008.64	0.65703	0.63939	0.65876	0.64185	0.70028	0.65445
1007.67	0.65065	0.63579	0.66008	0.6374	0.6968	0.64981
1006.71	0.64653	0.6351	0.66623	0.6327	0.69571	0.6482
1005.75	0.64204	0.63396	0.6729	0.62609	0.69421	0.6445
1004.78	0.63889	0.63488	0.68102	0.62162	0.6941	0.64213
1003.82	0.63614	0.63534	0.68699	0.61754	0.69074	0.63934
1002.85	0.63138	0.63534	0.6898	0.61455	0.68699	0.63614
1001.89	0.62995	0.63864	0.69064	0.61399	0.68506	0.63546
1000.92	0.62654	0.64232	0.68733	0.61298	0.68182	0.63433
999.961	0.62317	0.64848	0.68133	0.61051	0.67952	0.634
998.996	0.62136	0.65725	0.67546	0.60664	0.67725	0.63445
998.032	0.62107	0.6671	0.67059	0.60282	0.67678	0.63412
997.068	0.61957	0.67323	0.66451	0.5986	0.67411	0.6349
996.104	0.61465	0.67457	0.65894	0.59328	0.67016	0.63761
995.139	0.60932	0.67105	0.65469	0.58756	0.66406	0.64151
994.175	0.60548	0.66579	0.64962	0.58124	0.6606	0.64385
993.211	0.60285	0.65844	0.64422	0.57614	0.66102	0.64504
992.246	0.60214	0.65167	0.64015	0.57418	0.66623	0.6434
991.282	0.60166	0.64459	0.63488	0.57175	0.67287	0.63889
990.318	0.60454	0.64132	0.63014	0.5724	0.67828	0.63568
989.354	0.61011	0.64177	0.6267	0.57614	0.67871	0.63534
988.389	0.61408	0.64132	0.62086	0.57895	0.67557	0.63329
987.425	0.61585	0.63843	0.61661	0.58314	0.67154	0.63363
986.461	0.61632	0.63488	0.61557	0.58633	0.6702	0.63889
985.496	0.61064	0.62733	0.6151	0.58314	0.66623	0.64086
984.532	0.60479	0.62269	0.62039	0.57847	0.66535	0.64331
983.568	0.59857	0.6184	0.62687	0.57338	0.66403	0.64368
982.604	0.59268	0.61444	0.62986	0.56787	0.66402	0.64031
981.639	0.5915	0.61472	0.62625	0.56546	0.66622	0.63903
980.675	0.58983	0.61757	0.61605	0.56257	0.66711	0.63567
979.711	0.58678	0.62281	0.6061	0.56032	0.66711	0.63312
978.746	0.58216	0.62626	0.59903	0.56109	0.66846	0.63104
977.782	0.57809	0.62469	0.59544	0.563	0.67118	0.62864
976.818	0.57858	0.61893	0.59379	0.56606	0.67619	0.62594
975.854	0.5808	0.60934	0.59189	0.56556	0.68226	0.62078
974.889	0.58719	0.60146	0.58999	0.56442	0.69134	0.61491
973.925	0.59326	0.59469	0.5876	0.56343	0.69633	0.60714
972.961	0.59492	0.59064	0.58641	0.56747	0.69688	0.6022
971.996	0.58802	0.58732	0.58522	0.57427	0.68961	0.59805
971.032	0.57715	0.58403	0.58403	0.58333	0.6768	0.59394
970.068	0.56911	0.58264	0.58403	0.59322	0.66216	0.59179
969.104	0.56336	0.57938	0.58353	0.59562	0.64854	0.58987
968.139	0.56078	0.57733	0.58916	0.59129	0.64173	0.58987
967.175	0.5595	0.57597	0.60148	0.58007	0.63838	0.58987
966.211	0.55835	0.57547	0.61616	0.56678	0.63542	0.58937
965.246	0.55798	0.57447	0.62953	0.55606	0.63117	0.58981
964.282	0.55876	0.57533	0.63482	0.54989	0.62905	0.59291
963.318	0.55954	0.57895	0.62613	0.54628	0.62776	0.59679
962.354	0.55903	0.58902	0.60908	0.54453	0.62891	0.60224
961.389	0.55671	0.60427	0.59164	0.54289	0.63041	0.60732
960.425	0.55388	0.61757	0.57869	0.54072	0.63061	0.60892
959.461	0.55465	0.61948	0.57332	0.54266	0.63431	0.61076
958.497	0.55855	0.6061	0.57126	0.54702	0.64027	0.61232
957.532	0.56584	0.58744	0.57057	0.55401	0.64634	0.6139
956.568	0.57697	0.57212	0.57074	0.56198	0.64939	0.6134
955.604	0.5908	0.56346	0.57506	0.5716	0.65158	0.6137
954.639	0.59924	0.56028	0.5816	0.5816	0.65379	0.6124
953.675	0.59873	0.56043	0.59051	0.58978	0.65512	0.60954
952.711	0.59148	0.5619	0.60281	0.59521	0.65284	0.60513
951.747	0.58272	0.56663	0.62024	0.59898	0.65014	0.60127
950.782	0.57369	0.57579	0.63821	0.59924	0.64432	0.59696
949.818	0.57022	0.59171	0.65417	0.59772	0.63908	0.59545
948.854	0.5723	0.61408	0.66059	0.59245	0.63306	0.5947
947.889	0.58005	0.63649	0.65782	0.58509	0.62716	0.5932
946.925	0.5962	0.64787	0.65055	0.57579	0.62384	0.59171
945.961	0.62219	0.64432	0.64169	0.56747	0.61974	0.59171
944.997	0.64876	0.63649	0.63221	0.56005	0.61569	0.5932
944.032	0.65826	0.62918	0.62005	0.55425	0.61198	0.59418
943.068	0.65097	0.62005	0.6096	0.55035	0.61198	0.59645
942.104	0.63984	0.60438	0.60051	0.54662	0.61307	0.59745
941.139	0.63293	0.58994	0.59593	0.54535	0.61711	0.59898
940.175	0.62069	0.58065	0.59241	0.54545	0.62069	0.5977
939.211	0.60779	0.57707	0.59241	0.5493	0.62483	0.59618
938.247	0.60051	0.57759	0.59593	0.55437	0.62617	0.59669
937.282	0.59466	0.57565	0.59923	0.55516	0.62151	0.59542
936.318	0.59114	0.57654	0.6018	0.55332	0.61528	0.59415
935.354	0.58838	0.57888	0.60207	0.54888	0.60995	0.59363
934.389	0.58987	0.58323	0.60129	0.54567	0.60677	0.59363
933.425	0.59363	0.5869	0.60052	0.54439	0.60598	0.59288
932.461	0.59692	0.58786	0.59923	0.54196	0.60311	0.5901
931.497	0.60078	0.58861	0.59923	0.54133	0.60233	0.5901
930.532	0.60104	0.5866	0.59871	0.53891	0.60026	0.58883
929.568	0.60155	0.58638	0.6	0.54007	0.60155	0.59085
928.604	0.59974	0.58838	0.60129	0.5406	0.60363	0.59363
927.639	0.59923	0.59391	0.60465	0.54292	0.607	0.59694
926.675	0.59694	0.59542	0.60465	0.54419	0.60779	0.59847
925.711	0.5916	0.59387	0.60233	0.54133	0.60468	0.59692
924.747	0.58831	0.59283	0.6013	0.539	0.60365	0.59742
923.782	0.58906	0.59588	0.60286	0.539	0.60602	0.59974
922.818	0.59108	0.60026	0.60654	0.54079	0.60813	0.60338
921.854	0.59184	0.6026	0.60813	0.54142	0.60892	0.60574
920.89	0.59079	0.60156	0.60789	0.53909	0.60789	0.60789
919.925	0.58771	0.6	0.60474	0.53621	0.60634	0.60795
918.961	0.58793	0.60184	0.60422	0.53567	0.60904	0.61067
917.997	0.58718	0.60582	0.60582	0.53693	0.61394	0.61477
917.032	0.58515	0.60771	0.6061	0.53702	0.61673	0.6159
916.068	0.58387	0.60881	0.60638	0.53647	0.61872	0.61789
915.104	0.58408	0.60992	0.60667	0.53656	0.62158	0.62074
914.14	0.58301	0.60969	0.60481	0.53546	0.62397	0.62397
913.175	0.58119	0.60946	0.60133	0.53499	0.62639	0.62639
912.211	0.58044	0.61194	0.60214	0.53819	0.63165	0.63077
911.247	0.57841	0.61141	0.6016	0.54152	0.63649	0.6347
910.282	0.57712	0.61172	0.60188	0.54293	0.64235	0.63598
909.318	0.57732	0.61119	0.60134	0.54501	0.64553	0.63546
908.354	0.57548	0.61012	0.60027	0.54724	0.64638	0.63442
907.39	0.57623	0.6118	0.6027	0.55266	0.65205	0.63714
906.425	0.57568	0.6121	0.6038	0.55695	0.65538	0.63845
905.461	0.57458	0.61103	0.60437	0.55864	0.65533	0.63741
904.497	0.57403	0.61134	0.60548	0.56091	0.65481	0.63873
903.532	0.57217	0.61026	0.6069	0.56051	0.65379	0.63953
902.568	0.56827	0.60779	0.60694	0.5574	0.65127	0.63982
901.604	0.56437	0.6053	0.60699	0.55357	0.64873	0.64201
900.64	0.56104	0.6042	0.61017	0.55102	0.64962	0.64574
899.675	0.5625	0.60759	0.61451	0.55172	0.65257	0.65257
898.711	0.56414	0.61048	0.61309	0.55186	0.65601	0.65902
897.747	0.56447	0.61198	0.60679	0.55141	0.65798	0.66204
896.782	0.56407	0.61351	0.60056	0.55097	0.66202	0.66304
895.818	0.56159	0.61449	0.59551	0.55065	0.66667	0.6625
894.854	0.55836	0.61281	0.59212	0.55033	0.67038	0.66195
893.89	0.55718	0.60901	0.59014	0.5535	0.67472	0.66297
892.925	0.55808	0.60668	0.59123	0.55882	0.68078	0.66455
891.961	0.55973	0.60435	0.59149	0.56428	0.68812	0.6672
890.997	0.56022	0.6	0.58974	0.56712	0.69231	0.66667
890.032	0.55935	0.59334	0.58655	0.56865	0.6914	0.66558
889.068	0.55923	0.58926	0.58417	0.57183	0.6893	0.66557
888.104	0.56285	0.58576	0.58321	0.57654	0.68537	0.66833
887.14	0.56719	0.5837	0.58455	0.5837	0.6843	0.67508
886.175	0.56553	0.57872	0.58555	0.58815	0.68096	0.67979
885.211	0.56286	0.57518	0.58806	0.5907	0.67931	0.68641
884.247	0.56223	0.57625	0.59636	0.59455	0.68467	0.6919
883.283	0.5616	0.57903	0.60681	0.59665	0.69258	0.69014
882.318	0.56115	0.58036	0.61611	0.59542	0.70018	0.68541
881.354	0.56151	0.58258	0.62581	0.59327	0.70545	0.6831
880.39	0.56186	0.58663	0.63487	0.59385	0.70696	0.68319
879.425	0.56241	0.59014	0.64047	0.59565	0.70147	0.68393
878.461	0.5638	0.59748	0.64298	0.59748	0.68841	0.68841
877.497	0.56607	0.60709	0.64555	0.59746	0.67684	0.69815
876.533	0.56687	0.61248	0.64421	0.59206	0.66607	0.71048
875.568	0.56878	0.61231	0.63889	0.58136	0.65714	0.72299
874.604	0.57323	0.61279	0.63415	0.57053	0.65468	0.74134
873.64	0.58481	0.61986	0.63066	0.56299	0.65818	0.76858
872.675	0.59801	0.63047	0.625	0.55728	0.66543	0.79646
871.711	0.60884	0.63815	0.61618	0.55077	0.67547	0.8211
870.747	0.61313	0.63393	0.60272	0.54531	0.68932	0.83529
869.783	0.62039	0.62148	0.59129	0.54308	0.70884	0.8445
868.818	0.63262	0.60653	0.58638	0.5456	0.74004	0.84856
867.854	0.63718	0.59328	0.58155	0.55156	0.77925	0.83848
866.89	0.63489	0.58251	0.57869	0.56032	0.82477	0.81524
865.925	0.62811	0.57398	0.57774	0.57212	0.8716	0.78444
864.961	0.62257	0.56752	0.57869	0.58833	0.90513	0.75427
863.997	0.61498	0.563	0.58059	0.61073	0.92651	0.73237
863.033	0.60929	0.56369	0.58706	0.64364	0.93404	0.7166
862.068	0.60751	0.56688	0.59631	0.68726	0.92468	0.70635
861.104	0.60237	0.56688	0.60544	0.73859	0.88778	0.69396
860.14	0.59532	0.56778	0.61592	0.79642	0.8436	0.68593
859.175	0.5894	0.57143	0.62898	0.85577	0.8	0.68199
858.211	0.58553	0.57512	0.64727	0.89899	0.76559	0.67939
857.247	0.58033	0.57561	0.67045	0.90306	0.73292	0.67816
856.283	0.57516	0.57895	0.70968	0.87129	0.70825	0.68085
855.318	0.57353	0.58598	0.76974	0.81818	0.69231	0.68421
854.354	0.57283	0.59322	0.85575	0.75922	0.68093	0.68762
853.39	0.57307	0.60276	0.96409	0.70935	0.67375	0.69246
852.425	0.57355	0.61525	1.07764	0.66988	0.66859	0.6996
851.461	0.5793	0.63787	1.16443	0.64739	0.66859	0.71107
850.497	0.58151	0.67184	1.16892	0.63024	0.66538	0.72083
849.533	0.5801	0.72117	1.09206	0.61871	0.66281	0.73036
848.568	0.58065	0.79907	0.97994	0.61181	0.66408	0.74026
847.604	0.58319	0.91398	0.88312	0.60606	0.66667	0.75221
846.64	0.59028	1.06583	0.81731	0.60606	0.67194	0.77273
845.676	0.59683	1.20213	0.77221	0.60428	0.6753	0.79391
844.711	0.60323	1.23529	0.73684	0.6	0.67742	0.81553
843.747	0.61284	1.16783	0.71674	0.59857	0.68583	0.84557
842.783	0.62808	1.04088	0.70276	0.59747	0.69684	0.88032
841.818	0.65139	0.92113	0.69133	0.59672	0.71242	0.92373
840.854	0.69762	0.83033	0.68432	0.59815	0.73243	0.98176
839.89	0.77427	0.77053	0.68017	0.60302	0.76134	1.04934
838.926	0.89045	0.73893	0.68319	0.61553	0.80662	1.13214
837.961	1.0129	0.72184	0.6841	0.63179	0.8674	1.20769
836.997	1.07986	0.71659	0.69111	0.6603	0.94242	1.26939
836.033	1.06507	0.72834	0.71167	0.71167	1.04013	1.30672
835.068	0.9873	0.7458	0.74224	0.78934	1.13919	1.31224
834.104	0.90962	0.77419	0.79592	0.89655	1.22835	1.31092
833.14	0.85753	0.81723	0.87921	1.033	1.29339	1.30417
832.176	0.84182	0.88451	1.00965	1.18045	1.33051	1.29218
831.211	0.8674	0.99367	1.20307	1.31381	1.34764	1.26613
830.247	0.93731	1.17164	1.4537	1.42727	1.35345	1.23137
829.283	1.05705	1.43836	1.71196	1.49289	1.35193	1.171
828.318	1.21622	1.74033	1.875	1.50718	1.32353	1.09375
827.354	1.39381	1.93252	1.94444	1.48585	1.25498	1.02606
826.39	1.51923	1.96273	1.98742	1.43636	1.15751	0.98137
825.426	1.52657	1.90361	2	1.31667	1.04636	0.95758
824.461	1.39823	1.88095	1.95062	1.14493	0.95181	0.95181
823.497	1.22481	1.96273	1.76536	0.97833	0.89518	0.95758
822.533	1.09722	2.06536	1.49057	0.85637	0.87293	0.96049
821.568	1.05333	1.98742	1.21073	0.78607	0.87052	0.95758
820.604	1.121	1.65789	1.01286	0.75359	0.87744	0.95166
819.64	1.34043	1.2963	0.90517	0.75359	0.88732	0.95166
818.676	1.65789	1.05351	0.85598	0.76456	0.88732	0.9633
817.711	1.73481	0.93175	0.84182	0.77531	0.87709	0.98433
816.747	1.39462	0.88352	0.84741	0.77556	0.86389	1.02303
815.783	1.0625	0.87679	0.85955	0.75931	0.85475	1.08127
814.818	0.89583	0.89851	0.86494	0.73594	0.86	1.17121
813.854	0.85632	0.9226	0.85143	0.71807	0.89222	1.28448
812.89	0.87834	0.925	0.81994	0.70983	0.95793	1.38318
811.926	0.90184	0.89362	0.78191	0.71707	1.05376	1.44828
810.961	0.88485	0.83668	0.7468	0.7449	1.15873	1.47475
809.997	0.8267	0.78016	0.72569	0.80165	1.22785	1.5
809.033	0.75916	0.73232	0.71782	0.87879	1.23932	1.53439
808.068	0.70073	0.69903	0.72911	0.9505	1.23605	1.58242
807.104	0.6582	0.67857	0.76203	0.98958	1.24454	1.6474
806.14	0.6278	0.66508	0.81395	1.00358	1.27273	1.70732
805.176	0.61013	0.66427	0.87937	1.03745	1.34466	1.81046
804.211	0.59695	0.67822	0.92256	1.096	1.42708	1.90278
803.247	0.58442	0.71053	0.9375	1.1588	1.49171	1.9708
802.283	0.57826	0.75568	0.96727	1.20909	1.54651	2.04615
801.319	0.58278	0.8	1.03937	1.24528	1.62963	2.14634
800.354	0.59909	0.83228	1.14847	1.2767	1.75333	2.24786
799.39	0.6259	0.87291	1.23697	1.31818	1.93333	2.28947
798.426	0.66838	0.95941	1.30653	1.39037	2.14876	2.26087
797.461	0.70685	1.07054	1.35789	1.50877	2.34545	2.16807
796.497	0.73714	1.18349	1.45763	1.68627	2.52941	2.04762
795.533	0.77545	1.26961	1.63924	1.90441	2.61616	1.90441
794.569	0.83766	1.36508	1.84286	2.09756	2.45714	1.73154
793.604	0.93818	1.50877	2.064	2.20513	2.20513	1.58282
792.64	1.06557	1.72185	2.2807	2.14876	1.91176	1.44444
791.676	1.19545	1.96269	2.39091	1.94815	1.63354	1.32828
790.711	1.34343	2.14516	2.3964	1.68354	1.40741	1.22581
789.747	1.52874	2.128	2.2735	1.41489	1.23721	1.12236
788.783	1.76821	1.94891	2.08594	1.2027	1.13617	1.03891
787.819	1.97059	1.74026	1.82313	1.06773	1.05929	0.97101
786.854	1.94245	1.60714	1.56069	0.99265	1.01504	0.93426
785.89	1.63253	1.54857	1.34158	0.94425	0.98188	0.90333
784.926	1.31884	1.52514	1.21333	0.91611	0.95455	0.87781
783.961	1.09562	1.45503	1.13636	0.88997	0.91667	0.84098
782.997	0.95819	1.32212	1.06178	0.83841	0.86751	0.7971
782.033	0.89286	1.17521	0.96491	0.76602	0.81361	0.76177
781.069	0.89032	1.03759	0.85449	0.69873	0.76667	0.736
780.104	0.93603	0.91148	0.76796	0.64802	0.73351	0.72021
779.14	0.97902	0.80229	0.70707	0.61674	0.71247	0.71611
778.176	0.95254	0.72237	0.66588	0.59534	0.69554	0.71867
777.211	0.86154	0.66667	0.63492	0.57971	0.67797	0.72539
776.247	0.76164	0.62754	0.61369	0.56735	0.66507	0.73936
775.283	0.69	0.60131	0.6	0.55645	0.66029	0.76033
774.319	0.64169	0.58174	0.59052	0.54691	0.66024	0.78063
773.354	0.61211	0.56757	0.58458	0.54274	0.67241	0.7936
772.39	0.59259	0.55967	0.57996	0.544	0.69744	0.80236
771.426	0.57511	0.54918	0.57143	0.54694	0.72629	0.81957
770.461	0.56383	0.54303	0.56624	0.55672	0.75931	0.87459
769.497	0.55274	0.53689	0.56587	0.5733	0.80368	0.95273
768.533	0.54088	0.52977	0.56954	0.6	0.86288	1.02381
767.569	0.52818	0.52381	0.57763	0.63728	0.93015	1.07203
766.604	0.52401	0.5251	0.60192	0.69916	0.99209	1.12556
765.64	0.52192	0.53305	0.64433	0.7837	1.05042	1.16822
764.676	0.51875	0.54486	0.70739	0.87676	1.1267	1.16901
763.712	0.51667	0.56364	0.79487	0.96124	1.24	1.13242
762.747	0.51667	0.59903	0.90842	1.03766	1.34783	1.07359
761.783	0.52092	0.66223	1.04622	1.12162	1.39888	1.00403
760.819	0.52842	0.76994	1.1784	1.23039	1.36413	0.94361
759.854	0.53945	0.92	1.27778	1.33862	1.24631	0.91007
758.89	0.55	1.0766	1.36757	1.39779	1.1048	0.90357
757.926	0.56532	1.1784	1.47647	1.36413	0.99603	0.91273
756.962	0.60584	1.20874	1.63816	1.25758	0.93962	0.93258
755.997	0.68889	1.24	1.82353	1.14286	0.94297	0.94656
755.033	0.8	1.33333	1.9375	1.07359	0.98024	0.93939
754.069	0.87279	1.5061	1.96032	1.06466	1.0123	0.90146
753.104	0.89531	1.78417	1.96825	1.08297	1.01224	0.86111
752.14	0.90545	2.12821	2.00806	1.07792	0.97647	0.81639
751.176	0.94361	2.56122	2.05738	1.02449	0.91941	0.78193
750.212	1.04979	3.12346	1.9313	0.94052	0.86644	0.75976
749.247	1.24631	3.61429	1.63226	0.85763	0.81877	0.74631
748.283	1.59494	3.45205	1.33333	0.7875	0.77778	0.73256
747.319	2.17241	2.70968	1.13004	0.73684	0.75	0.72622
746.354	3.01205	1.95312	0.99206	0.69638	0.72464	0.72046
745.39	3.93651	1.47619	0.90182	0.66846	0.70655	0.71884
744.426	4.16949	1.2	0.83673	0.64398	0.69296	0.7193
743.462	3.35616	1.04255	0.79032	0.62982	0.69014	0.72485
742.497	2.42	0.93798	0.75389	0.61735	0.68946	0.7378
741.533	1.78358	0.86282	0.72644	0.60969	0.69883	0.76358
740.569	1.41667	0.80678	0.71045	0.6134	0.72783	0.79866
739.604	1.17413	0.76873	0.70238	0.62434	0.76873	0.81944
738.64	1.02632	0.74286	0.7027	0.65181	0.8125	0.82394
737.676	0.928	0.72727	0.71385	0.6988	0.82857	0.81404
736.712	0.86617	0.7236	0.75161	0.75896	0.82042	0.81185
735.747	0.81185	0.73041	0.81754	0.78188	0.79795	0.81469
734.783	0.77333	0.76568	0.89922	0.76316	0.78912	0.82857
733.819	0.75163	0.83636	0.94262	0.72555	0.7931	0.83942
732.854	0.74183	0.93033	0.908	0.69846	0.80496	0.83764
731.89	0.7661	0.99559	0.84962	0.70405	0.82182	0.81295
730.926	0.83088	0.96581	0.80714	0.73139	0.82482	0.76871
729.962	0.92653	0.8937	0.80496	0.75166	0.7993	0.72293
728.997	0.97845	0.83456	0.83456	0.73463	0.74917	0.6858
728.033	0.93776	0.82182	0.84962	0.68693	0.70405	0.66276
727.069	0.86207	0.83643	0.81522	0.6392	0.67568	0.64841
726.105	0.81227	0.83026	0.75503	0.60976	0.66176	0.64103
725.14	0.78947	0.78125	0.70755	0.59211	0.64841	0.6338
724.176	0.76712	0.72492	0.6747	0.58031	0.64	0.62745
723.212	0.72787	0.68731	0.65294	0.56777	0.63248	0.62185
722.247	0.68634	0.66767	0.63873	0.56091	0.62963	0.61905
721.283	0.65672	0.65282	0.62857	0.55556	0.62857	0.61625
720.319	0.63557	0.6393	0.62108	0.5519	0.62644	0.61236
719.355	0.62536	0.63081	0.61823	0.55076	0.62536	0.61127
718.39	0.62	0.62717	0.61648	0.54937	0.62536	0.60955
717.426	0.61299	0.62717	0.61473	0.54937	0.62178	0.60784
716.462	0.60393	0.62319	0.6108	0.54707	0.61605	0.60563
715.497	0.59551	0.61628	0.60571	0.54082	0.61272	0.60057
714.533	0.59605	0.61337	0.60286	0.53827	0.61337	0.60114
713.569	0.59943	0.61516	0.60286	0.53964	0.61516	0.60458
712.605	0.60172	0.61584	0.60172	0.54124	0.61584	0.60519
711.64	0.59827	0.60882	0.59483	0.53906	0.61424	0.6
710.676	0.5913	0.6	0.5879	0.53264	0.60896	0.59302
709.712	0.58892	0.59587	0.58382	0.52742	0.60843	0.59064
708.747	0.58651	0.59172	0.5814	0.52632	0.6079	0.58824
707.783	0.5858	0.58754	0.57726	0.5252	0.60736	0.58754
706.819	0.58806	0.58631	0.57602	0.52533	0.60802	0.58982
705.855	0.58258	0.5791	0.57396	0.52151	0.60436	0.5861
704.89	0.57879	0.5753	0.57186	0.52329	0.60443	0.58589
703.926	0.57492	0.5697	0.56798	0.52514	0.60645	0.58567
702.962	0.57231	0.56535	0.56881	0.52841	0.61184	0.58861
701.997	0.575	0.56442	0.575	0.53488	0.61953	0.59355
701.033	0.57778	0.56698	0.5871	0.54655	0.62759	0.59868
700.069	0.58576	0.58013	0.60333	0.56037	0.63732	0.60133
699.105	0.59333	0.59136	0.61379	0.56329	0.62898	0.59136
698.14	0.60976	0.60764	0.6162	0.55732	0.6162	0.57947
697.176	0.62681	0.61786	0.61131	0.54403	0.6049	0.57285
696.212	0.631	0.61071	0.5917	0.52778	0.58966	0.56436
695.247	0.62044	0.59233	0.57432	0.51515	0.58219	0.55921
694.283	0.6	0.57338	0.56187	0.50602	0.57732	0.55446
693.319	0.58042	0.55705	0.55333	0.4985	0.57241	0.5515
692.355	0.57045	0.5515	0.55518	0.5	0.57241	0.55518
691.39	0.56164	0.54305	0.55034	0.49697	0.56747	0.55593
690.426	0.55326	0.53488	0.54209	0.49538	0.56491	0.55903
689.462	0.54861	0.52843	0.53559	0.49068	0.56028	0.56429
688.497	0.54545	0.52349	0.53425	0.4875	0.56115	0.57353
687.533	0.54386	0.52189	0.53448	0.48896	0.56777	0.58712
686.569	0.54577	0.52901	0.54007	0.49839	0.58052	0.60078
685.605	0.54965	0.53448	0.54196	0.50654	0.59615	0.60547
684.64	0.54804	0.53287	0.54225	0.50993	0.616	0.60156
683.676	0.54676	0.52962	0.54286	0.51701	0.63598	0.59375
682.712	0.54545	0.53004	0.54745	0.53004	0.64655	0.58594
681.748	0.54779	0.53214	0.55805	0.54779	0.64502	0.57529
680.783	0.54444	0.53261	0.56538	0.56107	0.6309	0.56107
679.819	0.54478	0.53676	0.57937	0.57255	0.61864	0.55725
678.855	0.54717	0.54307	0.60166	0.57312	0.60669	0.55769
677.89	0.54717	0.55556	0.63043	0.5642	0.59671	0.55769
676.926	0.54924	0.5754	0.65909	0.55344	0.59184	0.55344
675.962	0.55172	0.6	0.66667	0.53933	0.58776	0.55172
674.998	0.55642	0.63839	0.65297	0.5316	0.58607	0.55212
674.033	0.56349	0.66981	0.62832	0.52399	0.57959	0.55253
673.069	0.57787	0.67464	0.60776	0.51838	0.57787	0.55078
672.105	0.61039	0.66509	0.60776	0.51838	0.58264	0.55731
671.14	0.65421	0.63348	0.60345	0.51471	0.58333	0.55777
670.176	0.68473	0.60699	0.59402	0.51481	0.58159	0.556
669.212	0.68	0.58874	0.57872	0.51321	0.57627	0.55285
668.248	0.64878	0.57826	0.57328	0.51351	0.58079	0.55649
667.283	0.61215	0.56957	0.57205	0.50973	0.58222	0.55508
666.319	0.58482	0.56957	0.57456	0.50579	0.58222	0.55274
665.355	0.57205	0.57709	0.57709	0.50973	0.57965	0.55274
664.39	0.56579	0.57589	0.57589	0.50988	0.57589	0.55365
663.426	0.55507	0.56502	0.56757	0.50199	0.56502	0.55022
662.462	0.54867	0.55856	0.56109	0.496	0.55856	0.54626
661.498	0.54222	0.55708	0.55963	0.49194	0.55708	0.54709
660.533	0.54299	0.55814	0.56075	0.4918	0.55814	0.54545
659.569	0.54128	0.55924	0.5566	0.48963	0.5566	0.54128
658.605	0.53704	0.55502	0.55502	0.48536	0.55502	0.53953
657.64	0.51869	0.54146	0.53883	0.47436	0.54146	0.52857
656.676	0.51185	0.53731	0.53202	0.46957	0.53465	0.52941
655.712	0.50481	0.52764	0.5198	0.46053	0.52764	0.52239
654.748	0.5	0.5202	0.515	0.45778	0.52821	0.52551
653.783	0.50246	0.52308	0.52041	0.45946	0.53403	0.53968
652.819	0.50251	0.52083	0.52083	0.46083	0.53476	0.55556
651.855	0.49495	0.51579	0.51309	0.45581	0.53552	0.5731
650.89	0.4898	0.51064	0.50794	0.45498	0.53933	0.59259
649.926	0.48187	0.50543	0.5027	0.45146	0.54706	0.6
648.962	0.48168	0.50829	0.50829	0.45771	0.575	0.60526
647.998	0.47895	0.51412	0.51412	0.46193	0.60265	0.59868
647.033	0.48387	0.52326	0.51724	0.47872	0.6338	0.58824
646.069	0.48889	0.52695	0.52071	0.50575	0.64706	0.57516
645.105	0.50286	0.53659	0.53988	0.54658	0.64706	0.57516
644.141	0.51744	0.5528	0.57051	0.5894	0.64029	0.5817
643.176	0.52663	0.56329	0.61379	0.60959	0.62676	0.5894
642.212	0.54268	0.5817	0.67424	0.60544	0.61806	0.60135
641.248	0.55	0.60274	0.71545	0.57516	0.61111	0.59459
640.283	0.55484	0.63704	0.71074	0.54777	0.6014	0.58108
639.319	0.55705	0.6748	0.66935	0.52532	0.59286	0.56463
638.355	0.58156	0.72566	0.63077	0.52229	0.59854	0.57343
637.391	0.62791	0.72321	0.60448	0.52258	0.60448	0.58273
636.426	0.68696	0.68103	0.58519	0.51634	0.60305	0.58519
635.462	0.74038	0.65254	0.58779	0.51333	0.6063	0.58333
634.498	0.72816	0.63559	0.59055	0.5102	0.60976	0.5814
633.533	0.68807	0.625	0.59524	0.52083	0.61983	0.59524
632.569	0.64912	0.61157	0.5873	0.52113	0.61667	0.60656
631.605	0.62609	0.59504	0.58065	0.51429	0.61017	0.61017
630.641	0.62281	0.59167	0.58197	0.51449	0.61207	0.62281
629.676	0.6	0.57983	0.575	0.51111	0.60526	0.63889
628.712	0.58261	0.56303	0.56303	0.51145	0.62037	0.66337
627.748	0.57522	0.55556	0.55556	0.52	0.63725	0.69149
626.783	0.59091	0.56522	0.57522	0.54622	0.69149	0.75581
625.819	0.59434	0.5625	0.57798	0.55752	0.73256	0.79747
624.855	0.59804	0.57009	0.59223	0.59223	0.79221	0.81333
623.891	0.61224	0.6	0.63158	0.67416	0.85714	0.81081
622.926	0.62105	0.63441	0.70238	0.7375	0.85507	0.76623
621.962	0.63736	0.6988	0.80556	0.73418	0.79452	0.725
620.998	0.69512	0.81429	0.85075	0.68675	0.75	0.7037
620.033	0.78873	0.88889	0.8	0.63636	0.73684	0.70886
619.069	0.87302	0.8209	0.73333	0.59783	0.74324	0.72368
618.105	0.84127	0.70667	0.67949	0.56989	0.72603	0.74648
617.141	0.74627	0.625	0.64103	0.55556	0.70423	0.75758
616.176	0.66197	0.57317	0.59494	0.55294	0.69118	0.78333
615.212	0.61644	0.54878	0.56962	0.55556	0.70312	0.83333
614.248	0.60811	0.5625	0.57692	0.58442	0.76271	0.95745
613.283	0.58904	0.56579	0.57333	0.59722	0.7963	1
612.319	0.55556	0.54795	0.56338	0.59701	0.85106	0.95238
611.355	0.54167	0.54167	0.58209	0.63934	0.92857	0.88636
610.391	0.54286	0.54286	0.6129	0.7037	1	0.80851
609.426	0.55882	0.55072	0.65517	0.79167	1	0.77551
608.462	0.56923	0.56061	0.69811	0.84091	0.90244	0.74
607.498	0.60317	0.62295	0.82609	0.88372	0.86364	0.76
606.534	0.61017	0.65455	0.94737	0.81818	0.81818	0.72
605.569	0.60714	0.70833	1.0625	0.73913	0.7907	0.69388
604.605	0.59615	0.7381	1.06897	0.64583	0.70455	0.63265
603.641	0.6	0.81081	1	0.625	0.68182	0.6383
602.676	0.61702	0.93548	0.90625	0.61702	0.67442	0.67442
601.712	0.69767	1.07143	0.88235	0.65217	0.73171	0.76923
600.748	0.78947	1.11111	0.85714	0.65217	0.75	0.83333
