# Supplementary material for: Fluorescence-based monitoring of the pressure-induced aggregation microenvironment evolution for an AIEgen under multiple excitation channels
Source: Nat Commun. 2022 Sep 6;13:5234. doi: 10.1038/s41467-022-32968-9 (PMC9448794; doi:10.1038/s41467-022-32968-9)
Supplement: Supplementary file 2 — Source Data [file 41467_2022_32968_MOESM2_ESM.zip › Source Data/Supplementary Information/Supplementary Figure 6/Supplementary Figure 6d.xls]

## Sheet: Sheet1
Wavenumber	1.8 GPa	3.2 GPa	5.4 GPa	7.2 GPa	9.3 GPa	11.5 GPa
3200.45	0.73055	0.75223	0.83388	0.80732	0.86964	0.83251
3199.49	0.72806	0.75074	0.83636	0.80445	0.86792	0.83087
3198.52	0.72701	0.75074	0.84193	0.80445	0.86792	0.83087
3197.56	0.72884	0.75259	0.8495	0.80507	0.86986	0.83553
3196.6	0.72675	0.75037	0.85235	0.80253	0.86986	0.83553
3195.63	0.72714	0.75074	0.8569	0.80031	0.87158	0.83855
3194.67	0.72753	0.75221	0.86003	0.79812	0.87479	0.84298
3193.7	0.73039	0.75516	0.86341	0.79627	0.87822	0.84768
3192.74	0.73286	0.75775	0.86655	0.79167	0.87842	0.85075
3191.77	0.73324	0.75923	0.87119	0.79077	0.87863	0.85524
3190.81	0.73362	0.76071	0.87436	0.78988	0.87734	0.8612
3189.85	0.73362	0.76071	0.87436	0.78988	0.87436	0.867
3188.88	0.73219	0.75923	0.86971	0.78714	0.87415	0.87267
3187.92	0.73115	0.75811	0.86824	0.78714	0.87863	0.88014
3186.95	0.73438	0.76141	0.87184	0.78931	0.88527	0.89138
3185.99	0.73722	0.76549	0.87374	0.78875	0.88718	0.90261
3185.02	0.73759	0.76809	0.87542	0.78907	0.88586	0.91549
3184.06	0.73446	0.76923	0.87395	0.78788	0.88737	0.92527
3183.1	0.7338	0.773	0.87416	0.78701	0.89212	0.93202
3182.13	0.73418	0.77679	0.87145	0.78614	0.89845	0.93548
3181.17	0.73277	0.77877	0.86689	0.78346	0.89828	0.93705
3180.2	0.73277	0.78111	0.86401	0.78228	0.89983	0.94555
3179.24	0.73277	0.78346	0.85974	0.78111	0.90295	0.95421
3178.27	0.73315	0.78733	0.85714	0.78027	0.90783	0.95956
3177.31	0.73249	0.79123	0.85458	0.77943	0.91434	0.96317
3176.35	0.73184	0.79635	0.85342	0.78092	0.92091	0.96679
3175.38	0.73324	0.80153	0.85089	0.78125	0.9292	0.97222
3174.42	0.73259	0.80799	0.84702	0.78274	0.93929	0.97952
3173.45	0.73333	0.81356	0.84345	0.78571	0.95135	0.98692
3172.49	0.7337	0.81762	0.84236	0.7872	0.96182	0.99436
3171.52	0.73232	0.8186	0.8381	0.78455	0.96527	1
3170.56	0.73093	0.8196	0.83254	0.7819	0.96875	1.00573
3169.6	0.73066	0.82527	0.83046	0.78487	0.97601	1.01731
3168.63	0.73103	0.82942	0.82942	0.78752	0.9833	1.02515
3167.67	0.72902	0.83203	0.82555	0.78869	0.98881	1.03113
3166.7	0.72627	0.83281	0.81988	0.78689	0.98876	1.03327
3165.74	0.72727	0.83677	0.81607	0.78924	0.99248	1.03733
3164.77	0.72966	0.83968	0.8151	0.79192	0.99811	1.04339
3163.81	0.73167	0.83835	0.81385	0.7931	1	1.04339
3162.85	0.73269	0.83835	0.8126	0.79549	1.00189	1.04134
3161.88	0.73269	0.83968	0.80887	0.79669	1.00762	1.03929
3160.92	0.7337	0.83835	0.8064	0.79789	1.01536	1.03725
3159.95	0.73472	0.83703	0.8064	0.80152	1.02321	1.03119
3158.99	0.73574	0.83438	0.8064	0.80763	1.03119	1.02321
3158.02	0.73919	0.83333	0.8067	0.8179	1.04126	1.01727
3157.06	0.74266	0.83099	0.80699	0.8271	1.05357	1.01143
3156.1	0.74406	0.82737	0.80728	0.83255	1.06827	1.00567
3155.13	0.74302	0.82353	0.80851	0.83516	1.07692	0.99812
3154.17	0.73955	0.81818	0.81069	0.83622	1.08147	0.98699
3153.2	0.73816	0.81413	0.81164	0.83596	1.09053	0.97786
3152.24	0.73816	0.80916	0.81288	0.83861	1.10187	0.9707
3151.27	0.7375	0.80577	0.81442	0.84152	1.11321	0.96545
3150.31	0.73684	0.80484	0.8172	0.84579	1.1153	0.96377
3149.35	0.73721	0.80271	0.81874	0.85008	1.11506	0.96383
3148.38	0.73481	0.7988	0.81972	0.85256	1.10603	0.96029
3147.42	0.73241	0.7961	0.82453	0.85645	1.09259	0.95504
3146.45	0.73241	0.7961	0.82969	0.86341	1.08147	0.95161
3145.49	0.7314	0.7961	0.83229	0.86907	1.07056	0.94821
3144.52	0.7314	0.79491	0.83491	0.87769	1.062	0.94821
3143.56	0.73241	0.79491	0.83886	0.88945	1.05149	0.95332
3142.6	0.73241	0.79372	0.84152	0.90153	1.03914	0.95848
3141.63	0.73066	0.79073	0.83968	0.9105	1.02321	0.9566
3140.67	0.73029	0.7916	0.83677	0.91826	1.00956	0.95479
3139.7	0.73167	0.79549	0.83968	0.9297	1.00189	0.95487
3138.74	0.73204	0.7994	0.84261	0.93972	0.99437	0.95495
3137.77	0.73306	0.80303	0.84127	0.94306	0.99065	0.95153
3136.81	0.73306	0.80425	0.83861	0.94139	0.98881	0.94982
3135.85	0.73306	0.80793	0.83596	0.93805	0.98513	0.94474
3134.88	0.73407	0.81288	0.83728	0.9331	0.97967	0.93972
3133.92	0.73472	0.81636	0.83835	0.92644	0.97601	0.93298
3132.95	0.73435	0.8186	0.83943	0.91826	0.97597	0.92469
3131.99	0.73333	0.82243	0.84345	0.91192	0.98141	0.91826
3131.02	0.73269	0.82915	0.85048	0.90582	0.98694	0.9105
3130.06	0.73444	0.83491	0.85922	0.90306	0.99067	0.90306
3129.1	0.73546	0.83622	0.86482	0.89696	0.98699	0.89244
3128.13	0.73509	0.83465	0.87028	0.89076	0.9833	0.88481
3127.17	0.73509	0.83203	0.87894	0.88629	0.9833	0.8804
3126.2	0.73648	0.82839	0.89094	0.88648	0.98333	0.87914
3125.24	0.73684	0.82353	0.90017	0.88815	0.97974	0.875
3124.27	0.73721	0.82	0.90646	0.8913	0.97798	0.86949
3123.31	0.73961	0.81651	0.91126	0.89597	0.97445	0.86408
3122.35	0.74064	0.81279	0.91282	0.89899	0.96564	0.86268
3121.38	0.73925	0.80635	0.91111	0.90034	0.9552	0.86107
3120.42	0.74095	0.80484	0.90785	0.90323	0.94831	0.86084
3119.45	0.74406	0.80606	0.90476	0.9094	0.94326	0.86224
3118.49	0.74755	0.8088	0.90339	0.91581	0.93673	0.86526
3117.52	0.75211	0.81155	0.90355	0.92228	0.93194	0.86548
3116.56	0.75745	0.81651	0.90051	0.92388	0.92708	0.86268
3115.6	0.76538	0.82181	0.89916	0.92241	0.92401	0.8643
3114.63	0.77378	0.8287	0.8995	0.91952	0.9211	0.86753
3113.67	0.77858	0.83153	0.90117	0.91497	0.91652	0.87196
3112.7	0.78229	0.83179	0.90588	0.90894	0.91356	0.87928
3111.74	0.78343	0.82923	0.90894	0.90134	0.91201	0.88361
3110.77	0.78686	0.82669	0.91201	0.89091	0.91201	0.88506
3109.81	0.79032	0.82416	0.91511	0.88216	0.91047	0.88506
3108.85	0.79676	0.8247	0.92637	0.87967	0.91077	0.8898
3107.88	0.80296	0.82371	0.9361	0.87419	0.91092	0.89292
3106.92	0.80896	0.82121	0.94261	0.86443	0.91092	0.89439
3105.95	0.81928	0.82424	0.95105	0.85804	0.91429	0.89621
3104.99	0.82727	0.82979	0.95958	0.85312	0.91611	0.89508
3104.02	0.83005	0.83384	0.96473	0.84675	0.91625	0.89088
3103.06	0.8303	0.83537	0.96991	0.84049	0.91792	0.88673
3102.1	0.82707	0.84098	0.97691	0.83714	0.91973	0.88567
3101.13	0.82116	0.849	0.97869	0.83233	0.9214	0.8816
3100.17	0.81738	0.86314	0.9823	0.83333	0.92809	0.88376
3099.2	0.81223	0.87461	0.97895	0.83284	0.93467	0.88571
3098.24	0.80808	0.88328	0.97391	0.8321	0.94118	0.88468
3097.27	0.8046	0.8903	0.96552	0.82963	0.94276	0.87912
3096.31	0.80114	0.89744	0.95563	0.8284	0.94276	0.875
3095.35	0.79943	0.90792	0.94772	0.83013	0.94613	0.87267
3094.38	0.79887	0.91558	0.94	0.83309	0.94949	0.86903
3093.42	0.80339	0.92508	0.93575	0.83776	0.95623	0.8685
3092.45	0.80764	0.93301	0.92997	0.83971	0.95805	0.86778
3091.49	0.8102	0.94079	0.92407	0.83994	0.95973	0.86405
3090.52	0.81161	0.95183	0.9168	0.84141	0.96303	0.86036
3089.56	0.81418	0.96309	0.91111	0.84288	0.96309	0.85672
3088.6	0.81792	0.97293	0.90551	0.84559	0.95993	0.85565
3087.63	0.82546	0.98464	0.90016	0.84853	0.96007	0.85481
3086.67	0.83405	0.99313	0.89335	0.85125	0.95854	0.85125
3085.7	0.84526	0.99828	0.88804	0.85524	0.95702	0.84897
3084.74	0.85947	1.00693	0.88702	0.85947	0.95875	0.84942
3083.77	0.86976	1.00868	0.88432	0.85947	0.95717	0.84818
3082.81	0.88048	1.00692	0.88316	0.85968	0.95567	0.84593
3081.85	0.88889	1.0069	0.88351	0.86263	0.95269	0.84638
3080.88	0.89177	1.00515	0.88235	0.86283	0.94814	0.84538
3079.92	0.89041	1.00171	0.88102	0.86156	0.94507	0.84294
3078.95	0.88502	0.9949	0.88102	0.85903	0.94507	0.84052
3077.99	0.88253	0.98322	0.8812	0.85798	0.94516	0.83834
3077.02	0.88138	0.97025	0.88271	0.85569	0.94373	0.83738
3076.06	0.88288	0.9561	0.88421	0.85341	0.9408	0.83642
3075.1	0.88839	0.94695	0.88839	0.8487	0.93939	0.83665
3074.13	0.8953	0.93949	0.89259	0.84406	0.94099	0.83688
3073.17	0.90644	0.93365	0.8941	0.83711	0.94409	0.8383
3072.2	0.91628	0.92779	0.89545	0.82889	0.9456	0.8383
3071.24	0.92947	0.92656	0.89848	0.82361	0.9488	0.84233
3070.27	0.94286	0.92093	0.90137	0.81931	0.9504	0.84255
3069.31	0.96123	0.91538	0.90426	0.81956	0.95048	0.84278
3068.35	0.98023	0.90979	0.90563	0.81843	0.94896	0.84158
3067.38	1	0.90701	0.90426	0.81731	0.94745	0.84158
3066.42	1.02238	0.90274	0.9	0.8137	0.94436	0.84136
3065.45	1.05124	0.90152	0.89744	0.81395	0.94444	0.84278
3064.49	1.07985	0.89744	0.89072	0.81284	0.93997	0.84158
3063.52	1.09576	0.89205	0.8841	0.81173	0.93701	0.84158
3062.56	1.09982	0.89072	0.87888	0.81173	0.93407	0.8404
3061.6	1.09559	0.89222	0.87647	0.81532	0.93417	0.83944
3060.63	1.07776	0.89222	0.87007	0.81756	0.93271	0.83826
3059.67	1.053	0.89222	0.86502	0.81756	0.93125	0.8359
3058.7	1.02582	0.89222	0.86127	0.81756	0.92691	0.83357
3057.74	1.00337	0.89088	0.85632	0.81981	0.9226	0.83008
3056.77	0.98026	0.88823	0.85265	0.82207	0.91975	0.82663
3055.81	0.96129	0.88296	0.8478	0.8232	0.91834	0.8232
3054.85	0.94453	0.87906	0.84419	0.82434	0.91834	0.82094
3053.88	0.93417	0.87518	0.843	0.82434	0.91692	0.81868
3052.92	0.92702	0.87281	0.84203	0.82573	0.91705	0.81781
3051.95	0.91988	0.86647	0.84085	0.82573	0.91284	0.81446
3050.99	0.91424	0.86147	0.84203	0.82345	0.90868	0.81224
3050.02	0.90854	0.85509	0.84181	0.82094	0.90303	0.81088
3049.06	0.90426	0.85	0.8404	0.81731	0.90015	0.80842
3048.1	0.90152	0.84637	0.83921	0.81619	0.90015	0.80733
3047.13	0.90015	0.84158	0.83921	0.81619	0.89744	0.80733
3046.17	0.89879	0.83567	0.83921	0.81507	0.89205	0.80623
3045.2	0.89458	0.82961	0.83898	0.81037	0.88657	0.8027
3044.24	0.88789	0.8273	0.84136	0.80707	0.88393	0.80054
3043.27	0.88148	0.82869	0.84758	0.80623	0.88279	0.79973
3042.31	0.87243	0.82754	0.85122	0.80297	0.87888	0.79973
3041.35	0.86377	0.82663	0.85632	0.80215	0.87776	0.80108
3040.38	0.85265	0.82663	0.85879	0.79893	0.87647	0.80323
3039.42	0.843	0.82778	0.86377	0.79467	0.8739	0.8065
3038.45	0.83217	0.82754	0.86988	0.79017	0.86988	0.80842
3037.49	0.82133	0.82591	0.87334	0.78336	0.86443	0.81011
3036.52	0.81207	0.82337	0.87704	0.77895	0.86297	0.81319
3035.56	0.80544	0.82222	0.87964	0.77588	0.86423	0.81881
3034.6	0.79865	0.81856	0.87816	0.77356	0.86404	0.82427
3033.63	0.79329	0.81743	0.87816	0.77154	0.8653	0.83239
3032.67	0.78533	0.81692	0.87649	0.76693	0.86237	0.83784
3031.7	0.77748	0.81415	0.87092	0.76234	0.85944	0.8446
3030.74	0.77339	0.81077	0.86451	0.75938	0.85944	0.85444
3029.77	0.77195	0.80907	0.8586	0.76	0.86111	0.86618
3028.81	0.76893	0.80685	0.84993	0.76	0.8586	0.87519
3027.85	0.76593	0.80796	0.84023	0.76	0.85735	0.88042
3026.88	0.76524	0.81155	0.83333	0.76031	0.85881	0.88722
3025.92	0.76684	0.81768	0.83029	0.76093	0.86423	0.89157
3024.95	0.76843	0.82386	0.8273	0.76448	0.86969	0.89323
3023.99	0.77073	0.82869	0.82069	0.76774	0.87243	0.89205
3023.02	0.77604	0.8324	0.81532	0.77102	0.87776	0.89088
3022.06	0.78553	0.83731	0.81224	0.77432	0.88314	0.89104
3021.1	0.7984	0.84225	0.80811	0.77662	0.89121	0.89254
3020.13	0.8114	0.84463	0.80376	0.77763	0.8979	0.88856
3019.17	0.82735	0.84965	0.8008	0.77893	0.9062	0.88609
3018.2	0.8427	0.85227	0.79893	0.78125	0.91463	0.88235
3017.24	0.85897	0.85653	0.8008	0.78618	0.92769	0.88029
3016.27	0.86801	0.85452	0.80239	0.78776	0.9409	0.87554
3015.31	0.87069	0.84755	0.80265	0.78906	0.95433	0.87194
3014.35	0.86819	0.83817	0.80159	0.79009	0.96651	0.86819
3013.38	0.86202	0.82674	0.80265	0.79319	0.97742	0.86325
3012.42	0.85352	0.81671	0.80371	0.79632	0.98697	0.85472
3011.45	0.84658	0.80933	0.80718	0.80079	0.99672	0.8454
3010.49	0.84583	0.80343	0.81417	0.80769	1.00495	0.83884
3009.52	0.84861	0.79765	0.81903	0.81575	1.01159	0.8347
3008.56	0.85257	0.79404	0.82392	0.82615	1.01827	0.83175
3007.6	0.85396	0.79022	0.82749	0.83651	1.02333	0.82861
3006.63	0.8518	0.78745	0.83221	0.84828	1.02671	0.82329
3005.67	0.85241	0.78827	0.84082	0.86434	1.02829	0.82072
3004.7	0.84815	0.7888	0.84699	0.87943	1.02479	0.81794
3003.74	0.83919	0.78907	0.84836	0.89481	1.02138	0.81389
3002.77	0.82823	0.79034	0.84973	0.90936	1.01634	0.80884
3001.81	0.82213	0.79188	0.85246	0.92444	1.01299	0.8062
3000.85	0.81723	0.79442	0.85402	0.93853	1.00805	0.80359
2999.88	0.81453	0.79797	0.85559	0.95008	1	0.80204
2998.92	0.81137	0.80102	0.85675	0.95586	0.98742	0.79797
2997.95	0.81032	0.80616	0.8591	0.96024	0.97516	0.79494
2996.99	0.81242	0.81347	0.86264	0.96172	0.96615	0.79193
2996.02	0.81795	0.82222	0.86878	0.95738	0.95738	0.79219
2995.06	0.82461	0.83113	0.87744	0.95023	0.95023	0.79245
2994.1	0.83026	0.83798	0.88748	0.9432	0.9432	0.79271
2993.13	0.83752	0.84873	0.90313	0.93926	0.93926	0.79449
2992.17	0.84148	0.86081	0.92185	0.93402	0.93676	0.79526
2991.2	0.84169	0.86921	0.93824	0.92598	0.93275	0.79452
2990.24	0.83858	0.87534	0.95516	0.9181	0.93013	0.79379
2989.27	0.83681	0.88292	0.97713	0.91181	0.92764	0.7943
2988.31	0.83268	0.88674	0.99844	0.90295	0.92374	0.79554
2987.35	0.82861	0.88935	1.01741	0.89306	0.91857	0.79678
2986.38	0.82353	0.89197	1.03205	0.8834	0.91477	0.79703
2985.42	0.81934	0.89444	1.03871	0.87263	0.90832	0.79802
2984.45	0.81749	0.89708	1.04538	0.86461	0.9059	0.79926
2983.49	0.81313	0.89569	1.04376	0.85638	0.90196	0.79802
2982.52	0.81313	0.89944	1.04039	0.8496	0.90196	0.79802
2981.56	0.81439	0.90973	1.03531	0.84424	0.9021	0.79926
2980.6	0.81463	0.92154	1.02866	0.84005	0.90098	0.7995
2979.63	0.81337	0.93343	1.01575	0.83226	0.89833	0.79827
2978.67	0.81542	0.94993	1.00311	0.82481	0.89583	0.79728
2977.7	0.81853	0.96992	0.99231	0.81957	0.89335	0.79728
2976.74	0.82503	0.99385	0.98326	0.81772	0.8935	0.79852
2975.77	0.83247	1.01572	0.97289	0.81566	0.89103	0.7995
2974.81	0.84224	1.03526	0.96418	0.81258	0.88981	0.7995
2973.85	0.85092	1.04708	0.95273	0.80827	0.88843	0.79827
2972.88	0.86096	1.05401	0.9429	0.804	0.88828	0.79604
2971.92	0.87145	1.05747	0.93469	0.801	0.88828	0.79703
2970.95	0.8834	1.05747	0.92662	0.8	0.88583	0.79901
2969.99	0.8943	1.05065	0.91857	0.79777	0.88324	0.79975
2969.02	0.90155	1.0389	0.90922	0.79332	0.87929	0.79826
2968.06	0.90652	1.02729	0.90523	0.78818	0.87791	0.79701
2967.1	0.90754	1.01592	0.89859	0.78186	0.87637	0.79452
2966.13	0.90612	1.00157	0.89216	0.77778	0.8762	0.79229
2965.17	0.90741	0.9876	0.88966	0.774	0.87862	0.78934
2964.2	0.9087	0.97401	0.88719	0.77119	0.87741	0.78642
2963.24	0.91273	0.96375	0.88734	0.77053	0.87758	0.78571
2962.27	0.92219	0.95808	0.88643	0.77108	0.87791	0.78431
2961.31	0.93033	0.94963	0.88292	0.77043	0.87688	0.78171
2960.35	0.94126	0.94126	0.87568	0.76766	0.87449	0.77697
2959.38	0.95529	0.93304	0.86856	0.76492	0.87092	0.77322
2958.42	0.96828	0.9263	0.86156	0.76128	0.86856	0.76859
2957.45	0.98315	0.92241	0.85372	0.75976	0.8664	0.76611
2956.49	0.99382	0.9212	0.84717	0.75736	0.86309	0.76457
2955.52	0.99536	0.91869	0.84183	0.75587	0.86096	0.76303
2954.56	0.99078	0.9175	0.83658	0.75439	0.85885	0.76151
2953.6	0.98027	0.91243	0.8314	0.75467	0.85563	0.75911
2952.63	0.96712	0.90616	0.82631	0.75408	0.85356	0.75761
2951.67	0.95287	0.89861	0.82003	0.7532	0.84908	0.75408
2950.7	0.93895	0.88736	0.81463	0.75029	0.84555	0.75116
2949.74	0.9295	0.87653	0.81156	0.74855	0.84334	0.74855
2948.78	0.92297	0.86497	0.81078	0.74884	0.84135	0.74711
2947.81	0.91643	0.85244	0.80774	0.74798	0.83917	0.74539
2946.85	0.91384	0.84245	0.80473	0.74539	0.83808	0.74453
2945.88	0.91513	0.83269	0.80273	0.74368	0.83592	0.74368
2944.92	0.92165	0.82211	0.80074	0.74282	0.83376	0.74368
2943.95	0.93237	0.81509	0.8	0.74312	0.8329	0.74568
2942.99	0.94186	0.80697	0.79901	0.74142	0.83077	0.74568
2942.03	0.95147	0.79975	0.79778	0.73943	0.82843	0.74282
2941.06	0.95414	0.79238	0.79433	0.73799	0.82481	0.73799
2940.1	0.95414	0.78755	0.79336	0.73799	0.82481	0.7363
2939.13	0.9429	0.7825	0.79213	0.736	0.82248	0.73432
2938.17	0.92529	0.77966	0.79213	0.736	0.82248	0.73516
2937.2	0.90309	0.77845	0.7909	0.73486	0.82225	0.73402
2936.24	0.88066	0.77536	0.79064	0.73371	0.82097	0.73204
2935.28	0.86059	0.77443	0.79162	0.73204	0.82097	0.73288
2934.31	0.84252	0.77256	0.79162	0.73038	0.82097	0.73371
2933.35	0.8271	0.76951	0.79136	0.72924	0.81969	0.73257
2932.38	0.81345	0.76766	0.79136	0.72841	0.81969	0.73174
2931.42	0.80451	0.76794	0.79162	0.72872	0.81783	0.73204
2930.45	0.79678	0.76914	0.7909	0.73068	0.81599	0.73318
2929.49	0.78896	0.76914	0.78896	0.72985	0.81599	0.73318
2928.53	0.78129	0.76822	0.78799	0.72902	0.81703	0.73235
2927.56	0.77443	0.76703	0.78676	0.72624	0.81679	0.73121
2926.6	0.76886	0.76703	0.78484	0.72542	0.81783	0.73038
2925.63	0.76548	0.76914	0.78224	0.72492	0.81703	0.72985
2924.67	0.76185	0.76914	0.77845	0.72328	0.81599	0.7282
2923.7	0.75915	0.76914	0.7747	0.72166	0.81392	0.72655
2922.74	0.75704	0.76969	0.77338	0.72309	0.81646	0.72717
2921.78	0.75613	0.77143	0.77419	0.72483	0.82025	0.72891
2920.81	0.75406	0.77106	0.77473	0.72545	0.82071	0.72952
2919.85	0.75463	0.77069	0.77435	0.72525	0.82013	0.72931
2918.88	0.75491	0.76914	0.77187	0.72556	0.81932	0.72798
2917.92	0.75635	0.76878	0.7715	0.72616	0.81977	0.72778
2916.95	0.75604	0.76842	0.77113	0.72757	0.8192	0.72757
2915.99	0.7566	0.76807	0.77166	0.72898	0.81863	0.72657
2915.03	0.76005	0.76887	0.77246	0.72988	0.82032	0.72827
2914.06	0.76349	0.76879	0.77326	0.73077	0.822	0.72997
2913.1	0.76693	0.77136	0.77404	0.73085	0.82469	0.73085
2912.13	0.77064	0.77419	0.77688	0.73282	0.82861	0.73203
2911.17	0.77205	0.77382	0.77739	0.73261	0.82801	0.73102
2910.2	0.76941	0.77205	0.77471	0.73102	0.82497	0.72865
2909.24	0.76792	0.77143	0.77408	0.72973	0.82117	0.72737
2908.28	0.77159	0.77423	0.77689	0.73168	0.82303	0.72932
2907.31	0.77386	0.77474	0.7774	0.73147	0.82246	0.72912
2906.35	0.77526	0.77526	0.77879	0.73126	0.82289	0.73126
2905.38	0.77602	0.77866	0.78132	0.73212	0.82551	0.73448
2904.42	0.77765	0.78207	0.78118	0.7322	0.82713	0.7369
2903.45	0.78016	0.78458	0.77928	0.73228	0.82874	0.73774
2902.49	0.78041	0.78482	0.77604	0.72947	0.82697	0.73645
2901.53	0.78065	0.78418	0.77455	0.72746	0.82619	0.73673
2900.56	0.78027	0.78378	0.77419	0.72727	0.82562	0.73885
2899.6	0.78188	0.78363	0.77323	0.72813	0.8282	0.74125
2898.63	0.78261	0.78261	0.77228	0.72822	0.82979	0.74364
2897.67	0.78333	0.7816	0.77303	0.72831	0.83137	0.74603
2896.7	0.78444	0.77839	0.77158	0.72709	0.83059	0.74551
2895.74	0.78556	0.77522	0.77015	0.72587	0.83176	0.74578
2894.78	0.7869	0.77317	0.76898	0.72569	0.83314	0.7471
2893.81	0.78674	0.77391	0.7689	0.72653	0.83666	0.74947
2892.85	0.78485	0.77381	0.76964	0.72811	0.84019	0.75105
2891.88	0.78105	0.77263	0.77097	0.72866	0.84254	0.75236
2890.92	0.77646	0.77229	0.77146	0.73069	0.84489	0.75288
2889.95	0.77112	0.77195	0.77112	0.73124	0.84824	0.75418
2888.99	0.76458	0.76948	0.76866	0.72976	0.84824	0.7534
2888.03	0.76025	0.76997	0.76915	0.7303	0.85159	0.7547
2887.06	0.75678	0.77046	0.76964	0.73158	0.85495	0.756
2886.1	0.75364	0.76964	0.76882	0.73232	0.85395	0.75521
2885.13	0.75311	0.76907	0.76988	0.73482	0.85512	0.75389
2884.17	0.75103	0.7685	0.77258	0.73732	0.8563	0.75493
2883.2	0.75206	0.77028	0.77849	0.74213	0.86203	0.75909
2882.24	0.75205	0.77101	0.78252	0.74669	0.86659	0.7622
2881.28	0.75077	0.77044	0.78358	0.74924	0.86982	0.76245
2880.31	0.7472	0.76915	0.78228	0.74872	0.86848	0.7588
2879.35	0.74466	0.76891	0.78205	0.74923	0.8673	0.75464
2878.38	0.74341	0.76996	0.7848	0.75179	0.86746	0.75257
2877.42	0.74291	0.77182	0.78755	0.75437	0.86659	0.75205
2876.45	0.74168	0.77287	0.79032	0.75695	0.86572	0.75153
2875.49	0.73944	0.77206	0.79288	0.7593	0.86471	0.75
2874.53	0.73795	0.77287	0.79545	0.76087	0.86471	0.74771
2873.56	0.74022	0.77684	0.8013	0.76477	0.8662	0.74848
2872.6	0.74223	0.78059	0.8061	0.76763	0.8655	0.74823
2871.63	0.74248	0.78413	0.80895	0.76867	0.86364	0.74622
2870.67	0.74174	0.78746	0.8125	0.76708	0.86163	0.74398
2869.7	0.74026	0.78914	0.81608	0.7655	0.85963	0.74248
2868.74	0.74052	0.79189	0.8208	0.76495	0.85681	0.74274
2867.78	0.74152	0.7938	0.82647	0.76283	0.85402	0.743
2866.81	0.74326	0.79657	0.83221	0.76151	0.85321	0.74177
2865.85	0.74374	0.79636	0.83389	0.75894	0.85011	0.73857
2864.88	0.74398	0.79592	0.83258	0.75305	0.84396	0.73512
2863.92	0.74622	0.79849	0.83446	0.74848	0.84014	0.73439
2862.95	0.75025	0.80303	0.83653	0.74573	0.83937	0.73465
2861.99	0.7533	0.80652	0.83559	0.74274	0.83842	0.7332
2861.03	0.75767	0.80984	0.83352	0.74026	0.83446	0.73149
2860.06	0.76186	0.81298	0.82755	0.73752	0.83034	0.7288
2859.1	0.76691	0.81707	0.82071	0.73406	0.82531	0.72611
2858.13	0.77335	0.82254	0.81617	0.73115	0.82254	0.72611
2857.17	0.78155	0.82809	0.81167	0.72826	0.82071	0.72468
2856.2	0.78992	0.82995	0.80723	0.72539	0.81889	0.72326
2855.24	0.7987	0.82828	0.80392	0.72638	0.82	0.72353
2854.28	0.80413	0.82386	0.80152	0.72665	0.8202	0.7238
2853.31	0.80501	0.81748	0.79806	0.72522	0.81838	0.72239
2852.35	0.80589	0.81031	0.79207	0.7238	0.81567	0.71957
2851.38	0.80853	0.80239	0.78701	0.72168	0.81298	0.71678
2850.42	0.81298	0.79292	0.78284	0.71887	0.81031	0.7147
2849.45	0.81929	0.7845	0.77954	0.71609	0.80677	0.71332
2848.49	0.82662	0.77626	0.77626	0.71332	0.80413	0.71332
2847.53	0.83427	0.77083	0.77244	0.71291	0.8026	0.71291
2846.56	0.84127	0.76732	0.76971	0.71346	0.8013	0.71278
2845.6	0.84371	0.76489	0.76883	0.71429	0.80108	0.7136
2844.63	0.83539	0.76045	0.76749	0.71251	0.79957	0.71183
2843.67	0.82269	0.75684	0.76615	0.71008	0.79979	0.71008
2842.7	0.80778	0.75403	0.76404	0.70833	0.8	0.709
2841.74	0.79153	0.7495	0.76016	0.70633	0.79829	0.70699
2840.78	0.7757	0.74402	0.75607	0.70405	0.79553	0.70405
2839.81	0.76302	0.74034	0.75302	0.70339	0.79299	0.70207
2838.85	0.75302	0.73741	0.75075	0.70207	0.79131	0.70075
2837.88	0.74602	0.7372	0.75125	0.70197	0.79259	0.70329
2836.92	0.74162	0.73725	0.75275	0.70412	0.79409	0.7061
2835.95	0.73679	0.73535	0.7515	0.70374	0.79347	0.70638
2834.99	0.73249	0.73249	0.74851	0.70308	0.79097	0.7044
2834.03	0.72991	0.73133	0.74727	0.70401	0.79036	0.70467
2833.06	0.7257	0.7285	0.7458	0.70336	0.78953	0.70401
2832.1	0.72222	0.7271	0.74432	0.70205	0.7887	0.7027
2831.13	0.71714	0.72543	0.74114	0.69916	0.78766	0.70047
2830.17	0.71374	0.72474	0.73896	0.69722	0.78683	0.69916
2829.2	0.71132	0.7257	0.73705	0.69621	0.78706	0.70009
2828.24	0.70931	0.725	0.73489	0.69365	0.78542	0.70009
2827.28	0.70826	0.72457	0.73372	0.69266	0.78564	0.70037
2826.31	0.70787	0.72553	0.73327	0.69167	0.78505	0.70065
2825.35	0.70682	0.72649	0.73282	0.69132	0.78446	0.70093
2824.38	0.70512	0.72745	0.73166	0.69098	0.78631	0.7012
2823.42	0.7025	0.72675	0.72955	0.69035	0.78631	0.70055
2822.45	0.70185	0.72605	0.72745	0.69035	0.78631	0.69991
2821.49	0.70305	0.72588	0.72658	0.69217	0.78756	0.70111
2820.53	0.7036	0.72502	0.72641	0.69336	0.78964	0.70166
2819.56	0.70415	0.72486	0.72693	0.69391	0.79089	0.70285
2818.6	0.7035	0.72212	0.72624	0.69328	0.79007	0.70221
2817.63	0.70442	0.7217	0.7265	0.69356	0.79111	0.70248
2816.67	0.70599	0.72196	0.72607	0.69384	0.79296	0.70211
2815.7	0.70664	0.72196	0.72401	0.69259	0.79296	0.70082
2814.74	0.70691	0.72086	0.72427	0.69224	0.794	0.70046
2813.78	0.70876	0.72139	0.72479	0.69342	0.79607	0.70164
2812.81	0.70837	0.72165	0.72505	0.69369	0.79628	0.70191
2811.85	0.70707	0.72097	0.72368	0.69307	0.7971	0.70064
2810.88	0.70604	0.71989	0.72394	0.69335	0.79814	0.70091
2809.92	0.70723	0.72108	0.72514	0.69452	0.80021	0.70145
2808.95	0.70776	0.72227	0.72634	0.69632	0.80062	0.70199
2807.99	0.70765	0.72414	0.72753	0.69874	0.80103	0.70253
2807.03	0.7069	0.72533	0.72872	0.70054	0.80227	0.70307
2806.06	0.70615	0.72719	0.73059	0.70234	0.80433	0.70297
2805.1	0.70668	0.72837	0.73315	0.7035	0.80639	0.7035
2804.13	0.70694	0.72795	0.73408	0.70377	0.80576	0.70188
2803.17	0.70811	0.72981	0.73458	0.70493	0.80615	0.70241
2802.2	0.70837	0.73006	0.73483	0.7052	0.80553	0.70331
2801.24	0.70773	0.73006	0.73483	0.70394	0.80388	0.70457
2800.28	0.70826	0.73123	0.73669	0.70446	0.8051	0.70636
