# Supplementary material for: Fluorescence-based monitoring of the pressure-induced aggregation microenvironment evolution for an AIEgen under multiple excitation channels
Source: Nat Commun. 2022 Sep 6;13:5234. doi: 10.1038/s41467-022-32968-9 (PMC9448794; doi:10.1038/s41467-022-32968-9)
Supplement: Supplementary file 2 — Source Data [file 41467_2022_32968_MOESM2_ESM.zip › Source Data/Supplementary Information/Supplementary Figure 6/Supplementary Figure 6e.xls]

## Sheet: Sheet1
Wavenumber	0.2 GPa	quenched from 4.9 GPa	quenched from 11.5 GPa	quenched from 19.1 GPa
3998.88	0.7395	0.15804	0.2074	0.22772
3997.91	0.73795	0.15934	0.20718	0.22772
3996.95	0.73795	0.15941	0.20773	0.22772
3995.99	0.73795	0.15975	0.20786	0.22772
3995.02	0.74004	0.15948	0.20786	0.22804
3994.06	0.7364	0.15954	0.20805	0.22706
3993.09	0.73542	0.15988	0.20847	0.22738
3992.13	0.73389	0.16084	0.20934	0.22771
3991.16	0.73597	0.16152	0.20934	0.22835
3990.2	0.73958	0.16247	0.20921	0.22866
3989.24	0.73805	0.16185	0.20907	0.22833
3988.27	0.74012	0.16063	0.20894	0.22864
3987.31	0.73859	0.16035	0.20935	0.22864
3986.34	0.74066	0.16096	0.21022	0.22962
3985.38	0.74274	0.16192	0.21086	0.22993
3984.41	0.74583	0.16225	0.21063	0.22927
3983.45	0.74739	0.16231	0.2104	0.22894
3982.49	0.74739	0.16109	0.20995	0.22894
3981.52	0.74739	0.16048	0.21036	0.22927
3980.56	0.74583	0.15987	0.21068	0.22927
3979.59	0.74481	0.16014	0.211	0.22991
3978.63	0.74327	0.16109	0.21077	0.22958
3977.66	0.74274	0.16176	0.21109	0.22927
3976.7	0.74274	0.16176	0.21077	0.2296
3975.74	0.74428	0.16115	0.21045	0.23026
3974.77	0.74689	0.16115	0.20967	0.23121
3973.81	0.74689	0.16143	0.20954	0.23121
3972.84	0.74534	0.16048	0.20963	0.23155
3971.88	0.74327	0.16075	0.21027	0.23057
3970.91	0.74327	0.16075	0.21045	0.23024
3969.95	0.74534	0.16109	0.21036	0.23055
3968.99	0.7438	0.16075	0.21058	0.23055
3968.02	0.74227	0.15981	0.21099	0.23022
3967.06	0.7428	0.1592	0.21117	0.23086
3966.09	0.7428	0.15886	0.21049	0.23119
3965.13	0.7428	0.15886	0.21004	0.23152
3964.16	0.7428	0.15792	0.21004	0.23152
3963.2	0.74639	0.15731	0.21026	0.23216
3962.24	0.74639	0.15697	0.21017	0.23216
3961.27	0.74333	0.15664	0.21058	0.23216
3960.31	0.73975	0.1563	0.21076	0.23086
3959.34	0.73975	0.15569	0.21053	0.23086
3958.38	0.73975	0.15535	0.21044	0.23119
3957.41	0.73975	0.15501	0.21013	0.23119
3956.45	0.73824	0.15501	0.2099	0.23119
3955.49	0.73824	0.15467	0.20946	0.23119
3954.52	0.7362	0.15433	0.20892	0.23088
3953.56	0.73415	0.15399	0.20839	0.23024
3952.59	0.7377	0.15305	0.20829	0.23088
3951.63	0.74127	0.15271	0.20717	0.23186
3950.66	0.7428	0.15236	0.20604	0.23253
3949.7	0.74333	0.15202	0.20595	0.23317
3948.74	0.7418	0.15168	0.20573	0.23317
3947.77	0.73975	0.15133	0.20604	0.23219
3946.81	0.73824	0.15099	0.20708	0.23186
3945.84	0.73727	0.15004	0.2078	0.23216
3944.88	0.73673	0.1497	0.20676	0.23219
3943.91	0.73868	0.14961	0.20449	0.23124
3942.95	0.74174	0.14987	0.20282	0.23158
3941.99	0.73922	0.14987	0.20469	0.23188
3941.02	0.73469	0.14995	0.2077	0.23121
3940.06	0.7332	0.1497	0.20896	0.23121
3939.09	0.73523	0.14995	0.20811	0.23186
3938.13	0.73374	0.14901	0.20726	0.23186
3937.16	0.73225	0.14841	0.20695	0.23186
3936.2	0.73374	0.14866	0.20717	0.23152
3935.24	0.73469	0.14926	0.20667	0.23121
3934.27	0.73868	0.14978	0.20471	0.23124
3933.31	0.74583	0.15064	0.20157	0.23194
3932.34	0.74739	0.14968	0.2002	0.23228
3931.38	0.74327	0.14882	0.20199	0.23225
3930.41	0.7428	0.14892	0.20377	0.23287
3929.45	0.74333	0.14797	0.20449	0.23317
3928.49	0.74233	0.14831	0.205	0.23348
3927.52	0.73878	0.14926	0.205	0.2325
3926.56	0.73922	0.14987	0.20304	0.23155
3925.59	0.74327	0.15012	0.20095	0.23191
3924.63	0.74481	0.14978	0.20085	0.23191
3923.66	0.74074	0.14952	0.20242	0.23188
3922.7	0.73975	0.14926	0.20389	0.23219
3921.74	0.74127	0.14901	0.20338	0.23287
3920.77	0.74534	0.14961	0.20117	0.2329
3919.81	0.74689	0.14926	0.20053	0.23256
3918.84	0.74636	0.14892	0.19948	0.23191
3917.88	0.75052	0.14917	0.19683	0.23228
3916.91	0.74895	0.14952	0.19661	0.23262
3915.95	0.74227	0.14995	0.2002	0.23222
3914.99	0.73523	0.14944	0.20377	0.23186
3914.02	0.72874	0.14979	0.20449	0.23088
3913.06	0.72929	0.15108	0.20449	0.23186
3912.09	0.73279	0.15142	0.20449	0.2325
3911.13	0.73428	0.15082	0.20449	0.23216
3910.16	0.73577	0.15056	0.20427	0.23216
3909.2	0.73577	0.15056	0.20406	0.23216
3908.24	0.73878	0.15116	0.20301	0.23216
3907.27	0.74433	0.15236	0.20126	0.23219
3906.31	0.7521	0.15288	0.19629	0.23194
3905.34	0.76129	0.15272	0.18982	0.23137
3904.38	0.76856	0.15229	0.18651	0.23108
3903.41	0.76688	0.1529	0.18696	0.23143
3902.45	0.76739	0.15324	0.18708	0.23174
3901.49	0.76458	0.15394	0.18882	0.23137
3900.52	0.76293	0.15428	0.18959	0.23036
3899.56	0.75914	0.15524	0.19003	0.22971
3898.59	0.74737	0.1547	0.19501	0.22933
3897.63	0.73717	0.15399	0.20114	0.22991
3896.66	0.73374	0.15347	0.20393	0.23052
3895.7	0.73374	0.15381	0.20406	0.23086
3894.74	0.73523	0.15347	0.20282	0.23086
3893.77	0.73922	0.15339	0.20074	0.23055
3892.81	0.75158	0.1541	0.1949	0.23029
3891.84	0.76078	0.15489	0.19024	0.22937
3890.88	0.75319	0.15531	0.19403	0.22902
3889.91	0.74174	0.1552	0.20149	0.22991
3888.95	0.73523	0.15562	0.20493	0.22986
3887.99	0.74174	0.15676	0.20191	0.22958
3887.02	0.75914	0.15804	0.19294	0.22903
3886.06	0.76991	0.15782	0.18699	0.22846
3885.09	0.75758	0.15666	0.19228	0.22842
3884.13	0.74268	0.15566	0.20035	0.22833
3883.16	0.73706	0.156	0.20276	0.22799
3882.2	0.7458	0.15619	0.19992	0.228
3881.24	0.75699	0.15728	0.19435	0.22805
3880.27	0.75647	0.15755	0.19413	0.22741
3879.31	0.74526	0.15735	0.2011	0.22736
3878.34	0.7376	0.15715	0.20677	0.22764
3877.38	0.73402	0.15715	0.20845	0.227
3876.41	0.7375	0.15646	0.20585	0.22638
3875.45	0.7484	0.15631	0.20005	0.22609
3874.49	0.75378	0.15651	0.19629	0.22578
3873.52	0.7484	0.15624	0.19973	0.22576
3872.56	0.74576	0.15589	0.20176	0.22608
3871.59	0.75877	0.15656	0.19422	0.22548
3870.63	0.78111	0.15618	0.18412	0.22521
3869.66	0.77752	0.15519	0.18549	0.22488
3868.7	0.75764	0.15453	0.19673	0.22547
3867.74	0.74419	0.1538	0.20335	0.22575
3866.77	0.74732	0.15363	0.19942	0.22512
3865.81	0.75938	0.15393	0.1917	0.22484
3864.84	0.75885	0.15286	0.1918	0.22418
3863.88	0.75271	0.15205	0.19749	0.22449
3862.91	0.75216	0.15045	0.19856	0.22512
3861.95	0.75378	0.15036	0.19834	0.2248
3860.99	0.74681	0.14973	0.20241	0.22478
3860.02	0.7416	0.14885	0.20611	0.22509
3859.06	0.74004	0.14938	0.20505	0.22542
3858.09	0.74576	0.15017	0.20176	0.22542
3857.13	0.74732	0.15062	0.19899	0.22415
3856.16	0.76577	0.15042	0.18965	0.22321
3855.2	0.8136	0.15078	0.16892	0.22222
3854.24	0.84677	0.14943	0.15599	0.22222
3853.27	0.82732	0.14897	0.1626	0.22257
3852.31	0.79327	0.14881	0.17612	0.2229
3851.34	0.7618	0.14765	0.18972	0.22288
3850.38	0.73932	0.14604	0.19934	0.22287
3849.41	0.73263	0.14615	0.20307	0.22254
3848.45	0.73013	0.14541	0.20501	0.22254
3847.49	0.73069	0.14467	0.20643	0.22286
3846.52	0.73013	0.14456	0.20559	0.22222
3845.56	0.73729	0.14371	0.20227	0.22254
3844.59	0.74138	0.14311	0.19739	0.2219
3843.63	0.74242	0.14326	0.19608	0.2219
3842.66	0.74242	0.14353	0.19696	0.22222
3841.7	0.74672	0.14368	0.19464	0.22255
3840.74	0.75442	0.14383	0.19163	0.22255
3839.77	0.76244	0.14376	0.1875	0.22222
3838.81	0.7791	0.14517	0.17982	0.22121
3837.84	0.77804	0.14495	0.179	0.2212
3836.88	0.75854	0.14501	0.18661	0.22189
3835.91	0.74889	0.14523	0.19011	0.22189
3834.95	0.75	0.1438	0.19148	0.22255
3833.99	0.74454	0.14353	0.19519	0.2232
3833.02	0.74454	0.14341	0.19452	0.22353
3832.06	0.74614	0.14423	0.19148	0.22255
3831.09	0.74398	0.14384	0.19429	0.22288
3830.13	0.73548	0.14462	0.19984	0.22287
3829.16	0.73391	0.14423	0.20094	0.22255
3828.2	0.7381	0.14439	0.19808	0.2232
3827.24	0.74236	0.14388	0.19541	0.22321
3826.27	0.74074	0.14349	0.19664	0.22288
3825.31	0.73434	0.14377	0.19932	0.22222
3824.34	0.73593	0.14472	0.19887	0.22255
3823.38	0.75	0.14477	0.19199	0.22289
3822.41	0.77412	0.14499	0.17954	0.2229
3821.45	0.78502	0.14504	0.17343	0.22291
3820.49	0.76815	0.14475	0.18051	0.22256
3819.52	0.74888	0.14361	0.19142	0.22289
3818.56	0.74222	0.14402	0.19472	0.22222
3817.59	0.75991	0.14492	0.18697	0.22154
3816.63	0.78079	0.14644	0.17734	0.22083
3815.66	0.77349	0.14644	0.18146	0.22188
3814.7	0.74718	0.14661	0.19321	0.22323
3813.74	0.73465	0.14585	0.19958	0.22356
3812.77	0.73304	0.14516	0.20037	0.22389
3811.81	0.73465	0.14614	0.19958	0.22423
3810.84	0.73407	0.14713	0.1997	0.2239
3809.88	0.7351	0.14731	0.1988	0.22424
3808.91	0.74208	0.14697	0.19297	0.22393
3807.95	0.7601	0.14836	0.18276	0.22292
3806.99	0.76202	0.14897	0.18017	0.22222
3806.02	0.74537	0.14775	0.18885	0.22257
3805.06	0.73258	0.14727	0.19493	0.22256
3804.09	0.73864	0.14715	0.19216	0.22291
3803.13	0.75656	0.14844	0.18179	0.22222
3802.16	0.77975	0.15008	0.17157	0.22186
3801.2	0.77387	0.1504	0.17406	0.22222
3800.24	0.74764	0.15009	0.18665	0.22328
3799.27	0.73182	0.15042	0.19435	0.22326
3798.31	0.73121	0.15073	0.19319	0.22292
3797.34	0.73843	0.14936	0.1892	0.22327
3796.38	0.73611	0.15041	0.18943	0.22257
3795.41	0.72727	0.15156	0.19434	0.22292
3794.45	0.72197	0.15188	0.19827	0.22326
3793.49	0.71973	0.15178	0.19989	0.22292
3792.52	0.71525	0.15241	0.20024	0.22222
3791.56	0.71461	0.15199	0.20024	0.22257
3790.59	0.71847	0.15189	0.20001	0.22362
3789.63	0.71847	0.15253	0.20061	0.22398
3788.66	0.72009	0.15243	0.20109	0.22469
3787.7	0.72109	0.15232	0.20098	0.2247
3786.74	0.71918	0.15222	0.19971	0.22329
3785.77	0.71954	0.15244	0.19784	0.22329
3784.81	0.71889	0.15267	0.19773	0.22366
3783.84	0.71954	0.15256	0.19999	0.22474
3782.88	0.71854	0.15323	0.20141	0.22545
3781.91	0.71724	0.15346	0.19987	0.22438
3780.95	0.72131	0.15359	0.1962	0.22331
3779.99	0.72792	0.15293	0.19306	0.22295
3779.02	0.72684	0.15248	0.19463	0.22405
3778.06	0.72131	0.15327	0.1998	0.22478
3777.09	0.72093	0.1552	0.20243	0.22624
3776.13	0.72093	0.155	0.20304	0.22661
3775.16	0.7186	0.15525	0.20354	0.22625
3774.2	0.71795	0.15469	0.20404	0.22589
3773.24	0.72131	0.15505	0.20396	0.22664
3772.27	0.72512	0.15484	0.20157	0.22667
3771.31	0.73415	0.15452	0.19509	0.22598
3770.34	0.74065	0.1542	0.18945	0.22526
3769.38	0.73827	0.15326	0.19271	0.22639
3768.41	0.72705	0.15196	0.19942	0.22636
3767.45	0.72639	0.15089	0.19993	0.22637
3766.49	0.72906	0.15017	0.19608	0.22527
3765.52	0.73086	0.15089	0.19658	0.22565
3764.56	0.72263	0.14956	0.20071	0.22564
3763.59	0.71981	0.14992	0.20345	0.22601
3762.63	0.71913	0.15016	0.20322	0.22564
3761.66	0.72482	0.14892	0.20012	0.22605
3760.7	0.73552	0.14889	0.19467	0.22649
3759.74	0.73791	0.14813	0.19286	0.22612
3758.77	0.733	0.14799	0.19621	0.2265
3757.81	0.72864	0.14822	0.19749	0.22572
3756.84	0.73604	0.14846	0.19685	0.22612
3755.88	0.73671	0.14692	0.19839	0.2269
3754.91	0.73791	0.14523	0.19854	0.22732
3753.95	0.75467	0.14552	0.18953	0.22704
3752.99	0.78	0.14698	0.17564	0.22637
3752.02	0.78551	0.14707	0.17234	0.2264
3751.06	0.77874	0.14505	0.1738	0.22555
3750.09	0.78592	0.14567	0.17048	0.22516
3749.13	0.77233	0.14457	0.17454	0.22474
3748.16	0.74797	0.14358	0.1882	0.22591
3747.2	0.74202	0.14265	0.19298	0.22669
3746.24	0.77143	0.14275	0.17967	0.22642
3745.27	0.82166	0.1429	0.16015	0.22572
3744.31	0.81388	0.14214	0.16139	0.22528
3743.34	0.75921	0.14149	0.18141	0.22431
3742.38	0.73333	0.14051	0.19337	0.22467
3741.41	0.72751	0.13976	0.19608	0.22426
3740.45	0.72296	0.13901	0.19648	0.22386
3739.49	0.72414	0.13921	0.19554	0.22386
3738.52	0.73569	0.13922	0.18987	0.2243
3737.56	0.75852	0.13904	0.18197	0.22603
3736.59	0.76901	0.13905	0.17587	0.22522
3735.63	0.76901	0.13846	0.17587	0.22479
3734.67	0.76	0.13846	0.1809	0.22561
3733.7	0.75637	0.13926	0.18345	0.22603
3732.74	0.76149	0.13786	0.18146	0.22563
3731.77	0.75	0.13625	0.18511	0.22435
3730.81	0.73151	0.13547	0.19356	0.2239
3729.84	0.71925	0.13547	0.19871	0.22431
3728.88	0.72118	0.13465	0.1983	0.22515
3727.92	0.72678	0.13483	0.19397	0.22476
3726.95	0.73333	0.13562	0.18944	0.22478
3725.99	0.73333	0.13541	0.18974	0.22478
3725.02	0.73003	0.13642	0.19229	0.22477
3724.06	0.73204	0.13683	0.19299	0.22477
3723.09	0.73464	0.13662	0.19099	0.22435
3722.13	0.73184	0.13641	0.19056	0.22393
3721.17	0.72452	0.13641	0.19354	0.22435
3720.2	0.72329	0.13641	0.19523	0.22521
3719.24	0.72727	0.13682	0.19495	0.22564
3718.27	0.72527	0.1339	0.19664	0.22564
3717.31	0.72329	0.13431	0.19805	0.22521
3716.34	0.72055	0.13408	0.19806	0.22522
3715.38	0.71901	0.13449	0.19636	0.22394
3714.42	0.72753	0.13531	0.19163	0.22352
3713.45	0.74706	0.13806	0.18201	0.22354
3712.49	0.76364	0.13828	0.17522	0.2249
3711.52	0.75821	0.13785	0.17905	0.22533
3710.56	0.7478	0.13742	0.18404	0.22398
3709.59	0.74561	0.13742	0.18597	0.2231
3708.63	0.73352	0.1387	0.19144	0.22222
3707.67	0.72269	0.13891	0.19708	0.22265
3706.7	0.72145	0.13891	0.19909	0.22352
3705.74	0.72145	0.13891	0.19895	0.22352
3704.77	0.72145	0.13978	0.19953	0.22395
3703.81	0.72676	0.1413	0.19738	0.22396
3702.84	0.73276	0.14154	0.19258	0.22354
3701.88	0.73547	0.14134	0.19052	0.22266
3700.92	0.73276	0.14199	0.19462	0.2231
3699.95	0.72599	0.14219	0.19941	0.22353
3698.99	0.72676	0.14328	0.20101	0.22484
3698.02	0.72394	0.14438	0.20204	0.22441
3697.06	0.72599	0.14438	0.20161	0.22441
3696.09	0.72316	0.14328	0.20117	0.22309
3695.13	0.72805	0.14438	0.20073	0.22397
3694.17	0.73714	0.14484	0.20032	0.22528
3693.2	0.74203	0.14577	0.19696	0.2253
3692.24	0.75298	0.14671	0.19115	0.22534
3691.27	0.76061	0.14652	0.18721	0.22536
3690.31	0.76308	0.14747	0.18439	0.22449
3689.34	0.77564	0.14759	0.17787	0.22268
3688.38	0.77492	0.14692	0.17807	0.22176
3687.42	0.7538	0.14862	0.19015	0.22267
3686.45	0.73837	0.14897	0.20068	0.22354
3685.49	0.72989	0.14962	0.20376	0.22266
3684.52	0.72989	0.14897	0.20437	0.2231
3683.56	0.72989	0.14962	0.20513	0.2231
3682.59	0.72989	0.15027	0.20513	0.2231
3681.63	0.73333	0.15027	0.20352	0.2231
3680.67	0.74194	0.15076	0.20058	0.22444
3679.7	0.74777	0.1501	0.2	0.2249
3678.74	0.74925	0.15174	0.20138	0.22401
3677.77	0.76	0.15207	0.19639	0.22267
3676.81	0.78947	0.15276	0.18136	0.22176
3675.84	0.80822	0.15311	0.17198	0.22128
3674.88	0.78689	0.15343	0.1803	0.22176
3673.92	0.75841	0.15324	0.19531	0.22312
3672.95	0.75075	0.15339	0.20035	0.22401
3671.99	0.77044	0.15308	0.19279	0.22359
3671.02	0.78947	0.15209	0.18454	0.22315
3670.06	0.78176	0.15209	0.18651	0.22176
3669.09	0.76489	0.15058	0.19389	0.22222
3668.13	0.75152	0.15026	0.20175	0.22312
3667.17	0.74041	0.14976	0.2082	0.22401
3666.2	0.73977	0.14976	0.21073	0.22534
3665.24	0.73761	0.14862	0.21118	0.22489
3664.27	0.73547	0.14796	0.21118	0.22444
3663.31	0.73547	0.14729	0.21164	0.22444
3662.34	0.73547	0.14729	0.21196	0.22399
3661.38	0.73469	0.14663	0.21151	0.22355
3660.42	0.73469	0.14778	0.21106	0.22355
3659.45	0.72965	0.14826	0.2106	0.22311
3658.49	0.73529	0.14759	0.20734	0.22356
3657.52	0.74545	0.14857	0.19933	0.22359
3656.56	0.75155	0.14907	0.19404	0.22222
3655.59	0.74164	0.14741	0.19933	0.22222
3654.63	0.72861	0.14644	0.20675	0.22177
3653.67	0.73529	0.14577	0.20748	0.22356
3652.7	0.74699	0.14606	0.20053	0.22403
3651.74	0.7673	0.14616	0.18904	0.22452
3650.77	0.78361	0.14577	0.17963	0.22363
3649.81	0.78667	0.14558	0.17705	0.22269
3648.84	0.77961	0.1432	0.17993	0.22269
3647.88	0.76677	0.14155	0.18506	0.22269
3646.92	0.75542	0.13944	0.1925	0.2236
3645.95	0.7403	0.14035	0.20083	0.22494
3644.99	0.73392	0.13989	0.20579	0.22628
3644.02	0.72965	0.1392	0.20652	0.22582
3643.06	0.73392	0.13852	0.20516	0.22582
3642.09	0.73607	0.13967	0.20439	0.22582
3641.13	0.73469	0.13967	0.20543	0.22626
3640.17	0.73333	0.14082	0.20557	0.22716
3639.2	0.73043	0.14198	0.2062	0.22672
3638.24	0.72965	0.14013	0.20575	0.22628
3637.27	0.72674	0.13944	0.20633	0.22538
3636.31	0.72384	0.13944	0.20557	0.22448
3635.34	0.72727	0.13829	0.20348	0.22403
3634.38	0.73294	0.13645	0.20169	0.22358
3633.42	0.73373	0.13576	0.20153	0.22494
3632.45	0.73156	0.13691	0.20226	0.22494
3631.49	0.74096	0.13737	0.19638	0.22543
3630.52	0.76997	0.13736	0.18294	0.22597
3629.56	0.79866	0.13688	0.17245	0.22699
3628.59	0.78689	0.13453	0.17647	0.22743
3627.63	0.76235	0.13272	0.18917	0.2287
3626.67	0.74777	0.13437	0.19758	0.22998
3625.7	0.74194	0.13576	0.20056	0.22948
3624.74	0.73761	0.13462	0.20218	0.22901
3623.77	0.73761	0.13348	0.20276	0.22901
3622.81	0.73977	0.13235	0.20218	0.22948
3621.84	0.74556	0.13279	0.19923	0.22951
3620.88	0.75529	0.13253	0.19213	0.23004
3619.92	0.76308	0.13227	0.18704	0.22963
3618.95	0.76074	0.13183	0.18754	0.22915
3617.99	0.75301	0.13096	0.19186	0.22957
3617.02	0.74777	0.13009	0.19548	0.22998
3616.06	0.74852	0.13079	0.19593	0.23089
3615.09	0.75074	0.13079	0.1937	0.23137
3614.13	0.75676	0.13009	0.191	0.2314
3613.17	0.76061	0.13009	0.19007	0.23096
3612.2	0.75904	0.13217	0.19264	0.23093
3611.24	0.75522	0.13242	0.19444	0.23137
3610.27	0.76061	0.13173	0.18994	0.23144
3609.31	0.76147	0.13173	0.18692	0.23056
3608.34	0.75301	0.13088	0.18981	0.23052
3607.38	0.74631	0.13181	0.19415	0.23184
3606.42	0.74052	0.13139	0.19829	0.23133
3605.45	0.73775	0.13164	0.20149	0.2322
3604.49	0.73926	0.13231	0.20295	0.23401
3603.52	0.73926	0.13231	0.20325	0.23401
3602.56	0.73851	0.13365	0.20179	0.23311
3601.59	0.74063	0.13365	0.20033	0.23358
3600.63	0.73563	0.13498	0.20077	0.23315
3599.67	0.73352	0.13564	0.2021	0.23267
3598.7	0.73352	0.1363	0.20267	0.2322
3597.74	0.73851	0.13696	0.20251	0.23263
3596.77	0.74063	0.13587	0.20105	0.23311
3595.81	0.74493	0.13587	0.19989	0.23358
3594.84	0.74277	0.13502	0.20047	0.23311
3593.88	0.74138	0.1359	0.20207	0.23354
3592.92	0.73926	0.1372	0.20379	0.23306
3591.95	0.73789	0.13677	0.20549	0.23302
3590.99	0.73789	0.13635	0.20523	0.23302
3590.02	0.74493	0.13742	0.20047	0.23263
3589.06	0.75444	0.13785	0.19578	0.23224
3588.09	0.75668	0.13892	0.19385	0.23272
3587.13	0.75588	0.1387	0.19475	0.23406
3586.17	0.74566	0.14019	0.19916	0.23354
3585.2	0.73654	0.14102	0.20523	0.23345
3584.24	0.73389	0.14122	0.20822	0.23429
3583.27	0.73259	0.14142	0.20878	0.23425
3582.31	0.73259	0.14204	0.20978	0.23331
3581.34	0.73184	0.14267	0.20959	0.2315
3580.38	0.72905	0.14224	0.20941	0.23016
3579.42	0.72778	0.14243	0.20996	0.23058
3578.45	0.7313	0.14096	0.21008	0.23188
3577.49	0.73611	0.14115	0.20947	0.2323
3576.52	0.73407	0.14073	0.2096	0.23185
3575.56	0.72928	0.14195	0.21014	0.23052
3574.59	0.72928	0.14317	0.21112	0.23052
3573.63	0.72727	0.14335	0.21178	0.23007
3572.67	0.73003	0.14293	0.2119	0.23094
3571.7	0.73278	0.14149	0.21178	0.23181
3570.74	0.73481	0.14149	0.21093	0.23181
3569.77	0.74022	0.14149	0.20673	0.23139
3568.81	0.74929	0.14149	0.20124	0.23146
3567.84	0.75504	0.14149	0.19752	0.2315
3566.88	0.75358	0.14048	0.19837	0.23146
3565.92	0.74859	0.14067	0.20175	0.23094
3564.95	0.74444	0.14086	0.20622	0.23128
3563.99	0.74176	0.14105	0.20882	0.23166
3563.02	0.74044	0.14064	0.20949	0.23162
3562.06	0.73842	0.14182	0.20961	0.23074
3561.09	0.74114	0.14142	0.20931	0.23159
3560.13	0.74185	0.14003	0.20872	0.23244
3559.17	0.73984	0.13904	0.20937	0.23199
3558.2	0.73514	0.13963	0.20961	0.2307
3557.24	0.73514	0.1412	0.20943	0.22983
3556.27	0.73585	0.14061	0.20914	0.23023
3555.31	0.73656	0.13904	0.20873	0.23064
3554.34	0.73387	0.13845	0.20749	0.2298
3553.38	0.73514	0.13845	0.20543	0.22896
3552.42	0.73984	0.13904	0.2046	0.22936
3551.45	0.73925	0.13923	0.20596	0.23017
3550.49	0.73797	0.1369	0.20785	0.23058
3549.52	0.73797	0.13497	0.20797	0.23014
3548.56	0.73656	0.13438	0.20592	0.22848
3547.59	0.74054	0.13573	0.20305	0.22891
3546.63	0.74324	0.13611	0.20182	0.22931
3545.67	0.74194	0.13611	0.20195	0.23014
3544.7	0.74064	0.13611	0.20274	0.23098
3543.74	0.7367	0.13455	0.20325	0.23011
3542.77	0.7328	0.13396	0.20334	0.22926
3541.81	0.73087	0.13417	0.20359	0.22883
3540.84	0.73351	0.13438	0.20371	0.22923
3539.88	0.73158	0.13401	0.20452	0.22838
3538.92	0.73421	0.1321	0.20464	0.22878
3537.95	0.73421	0.1321	0.20384	0.22921
3536.99	0.73421	0.13305	0.20251	0.22921
3536.02	0.73491	0.13342	0.20211	0.2296
3535.06	0.73037	0.13284	0.20303	0.22836
3534.09	0.72846	0.13225	0.20288	0.22752
3533.13	0.72585	0.13011	0.20221	0.22629
3532.17	0.72585	0.12916	0.20153	0.22629
3531.2	0.73037	0.12916	0.20073	0.22711
3530.24	0.73228	0.13011	0.20021	0.22752
3529.27	0.73421	0.13166	0.19901	0.22794
3528.31	0.73421	0.1307	0.19834	0.22794
3527.34	0.73228	0.12916	0.19807	0.22752
3526.38	0.72966	0.12916	0.1986	0.22588
3525.42	0.72966	0.12916	0.19833	0.22547
3524.45	0.73158	0.12857	0.19714	0.22547
3523.49	0.73421	0.12821	0.19634	0.22628
3522.52	0.73491	0.12916	0.19714	0.22667
3521.56	0.73107	0.1307	0.19846	0.22626
3520.59	0.72656	0.13129	0.19965	0.22545
3519.63	0.72468	0.13188	0.19965	0.22545
3518.67	0.72656	0.13093	0.19978	0.22545
3517.7	0.72396	0.12903	0.19951	0.22465
3516.74	0.72396	0.12809	0.1999	0.22424
3515.77	0.72396	0.12656	0.20003	0.22343
3514.81	0.72656	0.1275	0.20003	0.22383
3513.84	0.72917	0.12998	0.20003	0.22422
3512.88	0.72987	0.12998	0.20057	0.22543
3511.92	0.72987	0.12809	0.20072	0.22543
3510.95	0.73177	0.12867	0.19992	0.22584
3509.99	0.73107	0.12867	0.19886	0.22504
3509.02	0.73107	0.12926	0.19911	0.22463
3508.06	0.72727	0.12984	0.20043	0.22422
3507.09	0.7228	0.12984	0.20161	0.22342
3506.13	0.72208	0.12984	0.20161	0.22302
3505.17	0.72846	0.13042	0.2003	0.22423
3504.2	0.73298	0.12948	0.19992	0.22463
3503.24	0.73228	0.12948	0.19979	0.22342
3502.27	0.72846	0.13006	0.20032	0.22262
3501.31	0.72468	0.13122	0.20097	0.22222
3500.34	0.72468	0.13028	0.20188	0.22182
3499.38	0.72468	0.13086	0.20201	0.22182
3498.42	0.72656	0.13143	0.20201	0.22262
3497.45	0.72917	0.13295	0.20295	0.22342
3496.49	0.73177	0.13446	0.20362	0.22422
3495.52	0.73247	0.13503	0.20441	0.22501
3494.56	0.73057	0.13372	0.20481	0.22542
3493.59	0.72798	0.13393	0.20453	0.22462
3492.63	0.72798	0.13486	0.20481	0.22462
3491.67	0.72798	0.13543	0.20548	0.22462
3490.7	0.73247	0.136	0.20616	0.22501
3489.74	0.73057	0.1375	0.20616	0.22501
3488.77	0.72798	0.139	0.20644	0.22462
3487.81	0.72798	0.14051	0.20764	0.22503
3486.84	0.72868	0.14012	0.20747	0.22583
3485.88	0.73196	0.1403	0.20719	0.22702
3484.92	0.73008	0.13899	0.20747	0.22661
3483.95	0.73008	0.13899	0.20775	0.22661
3482.99	0.73196	0.13955	0.20724	0.22743
3482.02	0.73454	0.14159	0.20656	0.22823
3481.06	0.73265	0.14214	0.2068	0.22823
3480.09	0.72821	0.14231	0.20771	0.22702
3479.13	0.72449	0.14138	0.20822	0.22661
3478.17	0.72704	0.14046	0.20873	0.22741
3477.2	0.72704	0.14008	0.20884	0.22741
3476.24	0.72704	0.14156	0.20884	0.22782
3475.27	0.72634	0.1421	0.20884	0.22702
3474.31	0.72634	0.14173	0.20924	0.22743
3473.34	0.72704	0.1408	0.20963	0.22782
3472.38	0.72519	0.14135	0.20991	0.22782
3471.42	0.72589	0.14098	0.2098	0.22862
3470.45	0.72774	0.14098	0.20952	0.22821
3469.49	0.72704	0.14152	0.20924	0.22782
3468.52	0.72821	0.14098	0.20868	0.22825
3467.56	0.72634	0.14189	0.20879	0.22866
3466.59	0.72519	0.14244	0.20824	0.22905
3465.63	0.72589	0.14244	0.20835	0.22944
3464.67	0.72843	0.14152	0.20835	0.23024
3463.7	0.73282	0.14098	0.20835	0.23146
3462.74	0.73282	0.14098	0.20874	0.23146
3461.77	0.72658	0.14006	0.20858	0.23066
3460.81	0.72911	0.14061	0.20802	0.23146
3459.84	0.73165	0.14024	0.20725	0.23185
3458.88	0.73096	0.14078	0.20686	0.23146
3457.92	0.73096	0.14078	0.20658	0.23146
3456.95	0.72843	0.14132	0.20577	0.23066
3455.99	0.72658	0.14078	0.20588	0.23108
3455.02	0.72475	0.13987	0.2055	0.23108
3454.06	0.72292	0.13842	0.20538	0.23108
3453.09	0.7204	0.13842	0.20538	0.23027
3452.13	0.7197	0.13788	0.20484	0.22947
3451.17	0.72152	0.13788	0.20457	0.22989
3450.2	0.72335	0.13734	0.20418	0.22989
3449.24	0.72774	0.13534	0.20341	0.23111
3448.27	0.72959	0.13335	0.20225	0.23153
3447.31	0.72959	0.13425	0.20225	0.23153
3446.34	0.72774	0.13425	0.20315	0.23153
3445.38	0.72405	0.13425	0.20312	0.23153
3444.42	0.72475	0.1328	0.20324	0.23277
3443.45	0.72475	0.13046	0.20285	0.23277
3442.49	0.72222	0.12957	0.20235	0.23238
3441.52	0.72475	0.12957	0.20209	0.23319
3440.56	0.72475	0.13046	0.2013	0.23234
3439.59	0.72292	0.1308	0.20078	0.23192
3438.63	0.72292	0.12936	0.2004	0.23192
3437.67	0.72292	0.12881	0.20066	0.23234
3436.7	0.72292	0.12881	0.20066	0.23234
3435.74	0.72292	0.12881	0.2004	0.23234
3434.77	0.72292	0.12792	0.2004	0.23234
3433.81	0.7218	0.12792	0.20014	0.23315
3432.84	0.7175	0.12736	0.19886	0.23192
3431.88	0.7175	0.12681	0.19848	0.23192
3430.92	0.7175	0.12625	0.19785	0.23192
3429.95	0.7218	0.12536	0.19759	0.23273
3428.99	0.7225	0.12448	0.19797	0.23354
3428.02	0.72319	0.12448	0.19861	0.23392
3427.06	0.72388	0.12448	0.19873	0.23472
3426.09	0.72388	0.12304	0.1986	0.23472
3425.13	0.72637	0.12248	0.19846	0.2351
3424.17	0.72457	0.12248	0.19834	0.23468
3423.2	0.72208	0.12336	0.19847	0.23345
3422.24	0.72139	0.12192	0.19835	0.23265
3421.27	0.72208	0.12048	0.19823	0.23388
3420.31	0.72277	0.1196	0.19886	0.2351
3419.34	0.72167	0.1196	0.19936	0.23591
3418.38	0.72236	0.1196	0.19949	0.23629
3417.42	0.72059	0.11929	0.19949	0.23586
3416.45	0.72236	0.12072	0.19911	0.23544
3415.49	0.72482	0.1216	0.19911	0.23624
3414.52	0.72727	0.12248	0.19936	0.23746
3413.56	0.72727	0.12192	0.19974	0.23789
3412.59	0.72304	0.12104	0.19986	0.23709
3411.63	0.72304	0.12104	0.20036	0.23709
3410.67	0.72127	0.12072	0.20112	0.23666
3409.7	0.72372	0.11985	0.20112	0.23746
3408.74	0.72372	0.12041	0.20112	0.23704
3407.77	0.72549	0.1224	0.20138	0.23704
3406.81	0.72549	0.12208	0.20126	0.23661
3405.84	0.72372	0.12208	0.20126	0.23661
3404.88	0.72616	0.12121	0.20138	0.23741
3403.92	0.72861	0.12208	0.20176	0.23821
3402.95	0.72861	0.12263	0.20266	0.23778
3401.99	0.72861	0.12263	0.20266	0.23693
3401.02	0.72861	0.12319	0.20266	0.23651
3400.06	0.72927	0.12287	0.2024	0.2373
3399.09	0.72749	0.12484	0.20251	0.23688
3398.13	0.72749	0.12626	0.20263	0.23688
3397.17	0.72927	0.12594	0.2035	0.23646
3396.2	0.72927	0.12616	0.204	0.23604
3395.24	0.73171	0.1267	0.20348	0.23683
3394.27	0.73415	0.12812	0.20336	0.23762
3393.31	0.73415	0.12812	0.20298	0.23804
3392.34	0.73236	0.12866	0.20336	0.23804
3391.38	0.72993	0.12833	0.20411	0.23641
3390.42	0.72573	0.13028	0.20513	0.23479
3389.45	0.72573	0.13169	0.20588	0.23437
3388.49	0.72573	0.1331	0.20547	0.23437
3387.52	0.72816	0.1331	0.20521	0.23516
3386.56	0.73058	0.13364	0.20483	0.23552
3385.59	0.72816	0.13383	0.20521	0.23433
3384.63	0.72816	0.13349	0.20584	0.23433
3383.67	0.72816	0.13402	0.20558	0.23433
3382.7	0.72397	0.13455	0.20532	0.23355
3381.74	0.72155	0.13455	0.20543	0.23277
3380.77	0.72397	0.13421	0.20607	0.23355
3379.81	0.72573	0.13614	0.20644	0.23314
3378.84	0.72573	0.13806	0.20592	0.23314
3377.88	0.72397	0.13894	0.2054	0.23314
3376.92	0.72397	0.13841	0.20577	0.23273
3375.95	0.72155	0.13754	0.20614	0.23155
3374.99	0.71913	0.13632	0.20652	0.23037
3374.02	0.71671	0.13545	0.20625	0.22919
3373.06	0.71671	0.13597	0.20674	0.22919
3372.09	0.71671	0.13789	0.207	0.22879
3371.13	0.71739	0.13876	0.20625	0.22917
3370.17	0.72155	0.13824	0.20588	0.22994
3369.2	0.71913	0.13771	0.20488	0.22917
3368.24	0.71429	0.13911	0.20499	0.22762
3367.27	0.71429	0.14051	0.2051	0.22723
3366.31	0.71671	0.14051	0.20573	0.2276
3365.34	0.71739	0.14103	0.20573	0.22837
3364.38	0.71325	0.14155	0.2051	0.2276
3363.42	0.71084	0.14207	0.20496	0.22684
3362.45	0.70913	0.14155	0.2047	0.22684
3361.49	0.70504	0.14191	0.20459	0.22607
3360.52	0.70335	0.14139	0.20422	0.22607
3359.56	0.70743	0.14051	0.20359	0.22644
3358.59	0.70743	0.14015	0.20308	0.22605
3357.63	0.70913	0.13928	0.20283	0.22605
3356.67	0.70983	0.14015	0.20283	0.22682
3355.7	0.70983	0.13963	0.20308	0.22682
3354.74	0.71223	0.13859	0.20271	0.22719
3353.77	0.71292	0.13806	0.20234	0.22757
3352.81	0.71531	0.13806	0.20198	0.22872
3351.84	0.71703	0.13876	0.20161	0.22872
3350.88	0.71703	0.13912	0.20223	0.22833
3349.92	0.71703	0.14036	0.20223	0.22833
3348.95	0.71703	0.14036	0.20161	0.22872
3347.99	0.71875	0.13895	0.20099	0.22872
3347.02	0.71807	0.13788	0.20099	0.22796
3346.06	0.71394	0.13824	0.20087	0.22719
3345.09	0.71154	0.13735	0.20038	0.22604
3344.13	0.71223	0.13682	0.19976	0.22642
3343.17	0.71223	0.13717	0.20001	0.2268
3342.2	0.71223	0.13699	0.19965	0.22719
3341.24	0.71223	0.13734	0.19916	0.22719
3340.27	0.71394	0.13681	0.19929	0.22719
3339.31	0.71394	0.13483	0.1988	0.22719
3338.35	0.71566	0.13285	0.19818	0.2268
3337.38	0.71807	0.13176	0.19781	0.22718
3336.42	0.72222	0.13122	0.19769	0.22755
3335.45	0.72639	0.13067	0.19819	0.2287
3334.49	0.72397	0.13012	0.19869	0.22833
3333.52	0.72155	0.12991	0.19894	0.22796
3332.56	0.71913	0.1297	0.19857	0.22759
3331.6	0.71913	0.12859	0.19769	0.22798
3330.63	0.72155	0.12748	0.19707	0.22875
3329.67	0.7233	0.12781	0.19745	0.22875
3328.7	0.7233	0.12815	0.19783	0.22875
3327.74	0.7233	0.12905	0.19808	0.22875
3326.77	0.72087	0.12759	0.19833	0.22798
3325.81	0.7233	0.12556	0.19859	0.22914
3324.85	0.72263	0.125	0.19884	0.22877
3323.88	0.72439	0.12533	0.1991	0.22877
3322.92	0.72439	0.12567	0.19872	0.22917
3321.95	0.72195	0.12453	0.19834	0.22879
3320.99	0.72195	0.12249	0.1986	0.22919
3320.02	0.72372	0.12012	0.19847	0.22919
3319.06	0.72127	0.12012	0.19809	0.22882
3318.1	0.71951	0.12101	0.19772	0.22882
3317.13	0.71951	0.12166	0.19772	0.22882
3316.17	0.72127	0.12199	0.19772	0.22882
3315.2	0.72059	0.12232	0.19835	0.22844
3314.24	0.71814	0.12266	0.19886	0.22846
3313.27	0.71814	0.12116	0.19887	0.22846
3312.31	0.71814	0.11967	0.19862	0.22846
3311.35	0.71814	0.12	0.1985	0.22886
3310.38	0.71814	0.12091	0.19914	0.22886
3309.42	0.71744	0.12182	0.19979	0.22848
3308.45	0.71744	0.12124	0.19991	0.22888
3307.49	0.71744	0.12124	0.19939	0.22929
3306.52	0.71499	0.12157	0.19939	0.2285
3305.56	0.71253	0.12157	0.19979	0.22812
3304.6	0.71007	0.12249	0.20057	0.22814
3303.63	0.70588	0.12157	0.20083	0.22776
3302.67	0.70416	0.12216	0.20045	0.22816
3301.7	0.70416	0.12157	0.19954	0.22816
3300.74	0.70588	0.12099	0.19966	0.22816
3299.77	0.70762	0.12099	0.20069	0.22857
3298.81	0.70516	0.1204	0.20095	0.22819
3297.85	0.70443	0.12283	0.20095	0.2278
3296.88	0.7027	0.12376	0.20122	0.22821
3295.92	0.70098	0.12469	0.20122	0.22903
3294.95	0.70516	0.12503	0.20122	0.23024
3293.99	0.7069	0.12562	0.20122	0.23108
3293.02	0.70443	0.12469	0.20045	0.23027
3292.06	0.7027	0.1241	0.20136	0.23027
3291.1	0.69853	0.12503	0.20213	0.22989
3290.13	0.69779	0.12597	0.20264	0.22908
3289.17	0.70123	0.12597	0.20237	0.22908
3288.2	0.70297	0.12597	0.20199	0.22949
3287.24	0.70545	0.12597	0.2016	0.23072
3286.27	0.70123	0.12597	0.20187	0.22991
3285.31	0.69877	0.12656	0.20213	0.22994
3284.35	0.6963	0.12809	0.20175	0.22997
3283.38	0.70223	0.12903	0.2024	0.23121
3282.42	0.70223	0.12998	0.20267	0.23206
3281.45	0.70471	0.13093	0.20305	0.23331
3280.49	0.70471	0.13151	0.20344	0.23374
3279.52	0.70471	0.13246	0.20356	0.23418
3278.56	0.70647	0.1321	0.20356	0.23418
3277.6	0.70574	0.1321	0.20305	0.23335
3276.63	0.705	0.1321	0.20228	0.23296
3275.67	0.70677	0.13246	0.20201	0.2334
3274.7	0.70927	0.13188	0.20201	0.2351
3273.74	0.71106	0.13129	0.20189	0.23554
3272.77	0.71285	0.13129	0.20216	0.23598
3271.81	0.71285	0.13129	0.20216	0.23642
3270.85	0.71465	0.1338	0.20216	0.23687
3269.88	0.71899	0.13534	0.20255	0.23816
3268.92	0.71717	0.13573	0.20216	0.23906
3267.95	0.71788	0.13514	0.20165	0.24035
3266.99	0.71788	0.13611	0.20218	0.24035
3266.02	0.72152	0.13865	0.20218	0.24035
3265.06	0.72335	0.13904	0.20153	0.24035
3264.1	0.72519	0.13786	0.20179	0.24035
3263.13	0.72265	0.13629	0.20206	0.23951
3262.17	0.72265	0.13532	0.20233	0.23997
3261.2	0.72449	0.13629	0.20194	0.24042
3260.24	0.72449	0.13727	0.20181	0.24088
3259.27	0.72449	0.13707	0.20077	0.24134
3258.31	0.72449	0.13609	0.20037	0.24134
3257.35	0.72449	0.13767	0.20091	0.24181
3256.38	0.72194	0.13865	0.20105	0.24142
3255.42	0.72564	0.13865	0.20186	0.24235
3254.45	0.72751	0.13905	0.20186	0.24281
3253.49	0.72564	0.13846	0.20186	0.24235
3252.52	0.72821	0.13846	0.20147	0.24367
3251.56	0.72564	0.13886	0.20068	0.24328
3250.6	0.72751	0.13866	0.19989	0.24376
3249.63	0.72308	0.13806	0.1995	0.24289
3248.67	0.72308	0.13686	0.19976	0.24289
3247.7	0.72123	0.13726	0.19976	0.24289
3246.74	0.72308	0.13826	0.20003	0.24337
3245.77	0.72237	0.13766	0.19938	0.24297
3244.81	0.72237	0.13604	0.19925	0.24345
3243.85	0.72237	0.13705	0.1994	0.24297
3242.88	0.72051	0.13684	0.19927	0.24297
3241.92	0.71429	0.13725	0.19874	0.24164
3240.95	0.71611	0.13602	0.19874	0.24164
3239.99	0.71795	0.13378	0.19901	0.24211
3239.02	0.71538	0.13417	0.19915	0.24172
3238.06	0.711	0.13417	0.19902	0.24132
3237.1	0.70663	0.13519	0.19929	0.24045
3236.13	0.70588	0.13457	0.19929	0.23912
3235.17	0.70769	0.13395	0.19916	0.23912
3234.2	0.71026	0.13333	0.19836	0.23998
3233.24	0.70844	0.1327	0.19863	0.23952
3232.27	0.70663	0.1327	0.19958	0.23952
3231.31	0.70844	0.13248	0.19985	0.23952
3230.35	0.71026	0.13122	0.19945	0.23952
3229.38	0.70844	0.13098	0.19945	0.23905
3228.42	0.70663	0.13138	0.19985	0.23905
3227.45	0.70588	0.13178	0.20013	0.23865
3226.49	0.70332	0.13218	0.20068	0.23825
3225.52	0.70513	0.13258	0.20096	0.23779
3224.56	0.70951	0.13194	0.20109	0.23865
3223.6	0.71208	0.1313	0.20081	0.23952
3222.63	0.71208	0.1313	0.20081	0.23905
3221.67	0.71134	0.13234	0.20041	0.23773
3220.7	0.71134	0.13275	0.20028	0.23727
3219.74	0.71059	0.13081	0.20055	0.23686
3218.77	0.71318	0.13016	0.19987	0.23773
3217.81	0.71318	0.13016	0.19987	0.23727
3216.85	0.71576	0.12951	0.20028	0.23767
3215.88	0.71503	0.13122	0.20124	0.23635
3214.92	0.71244	0.13122	0.20152	0.2355
3213.95	0.71429	0.13228	0.20152	0.23504
3212.99	0.71762	0.13057	0.20205	0.23675
3212.02	0.71762	0.12992	0.2019	0.23721
3211.06	0.71948	0.12992	0.2019	0.23675
3210.1	0.72021	0.13097	0.2019	0.23761
3209.13	0.72021	0.13097	0.20259	0.23761
3208.17	0.71835	0.13097	0.20312	0.23761
3207.2	0.72021	0.13057	0.20325	0.23761
3206.24	0.72468	0.13163	0.20337	0.238
3205.27	0.72656	0.13163	0.20337	0.23755
3204.31	0.72917	0.13163	0.20309	0.23749
3203.35	0.72727	0.13122	0.2039	0.23749
3202.38	0.72987	0.13081	0.20443	0.23879
3201.42	0.73057	0.12976	0.20455	0.2401
3200.45	0.73316	0.12937	0.20427	0.24095
3199.49	0.73385	0.12872	0.20359	0.24088
3198.52	0.73196	0.12807	0.20303	0.24042
3197.56	0.72751	0.12807	0.20356	0.23912
3196.6	0.72564	0.12976	0.20301	0.23867
3195.63	0.72564	0.13041	0.2034	0.23822
3194.67	0.72751	0.13066	0.20353	0.23822
3193.7	0.72751	0.13026	0.2035	0.23822
3192.74	0.72821	0.1309	0.20335	0.23906
3191.77	0.7289	0.1305	0.20319	0.23899
3190.81	0.73146	0.1305	0.20332	0.23848
3189.85	0.73146	0.12947	0.20304	0.23804
3188.88	0.72959	0.12971	0.20211	0.23759
3187.92	0.72589	0.13098	0.20184	0.23759
3186.95	0.72658	0.13122	0.20302	0.23798
3185.99	0.72843	0.13185	0.20407	0.23709
3185.02	0.72843	0.1335	0.20419	0.23665
3184.06	0.73096	0.1335	0.20392	0.23792
3183.1	0.73165	0.1331	0.20377	0.23874
3182.13	0.7298	0.13169	0.20416	0.23874
3181.17	0.72796	0.13293	0.20377	0.2383
3180.2	0.72796	0.13417	0.2035	0.23786
3179.24	0.72796	0.13581	0.20323	0.23742
3178.27	0.72613	0.13541	0.20362	0.23698
3177.31	0.72613	0.13501	0.20401	0.23655
3176.35	0.72682	0.13522	0.20413	0.23736
3175.38	0.725	0.13483	0.20398	0.23693
3174.42	0.725	0.13604	0.2041	0.23649
3173.45	0.725	0.13625	0.20487	0.23649
3172.49	0.72319	0.13686	0.20499	0.23649
3171.52	0.7196	0.13746	0.20407	0.23606
3170.56	0.71782	0.13746	0.20315	0.23563
3169.6	0.71852	0.13806	0.20392	0.23644
3168.63	0.71852	0.13766	0.20457	0.23644
3167.67	0.71852	0.13786	0.20484	0.23644
3166.7	0.71675	0.13747	0.20407	0.23644
3165.74	0.71324	0.13707	0.20353	0.23601
3164.77	0.71324	0.13727	0.20365	0.23515
3163.81	0.71078	0.13885	0.20338	0.23392
3162.85	0.71007	0.14043	0.20338	0.23311
3161.88	0.71182	0.14142	0.20338	0.23311
3160.92	0.71007	0.14241	0.20365	0.23269
3159.95	0.71253	0.143	0.20418	0.23307
3158.99	0.71569	0.14359	0.20472	0.23468
3158.02	0.71569	0.14576	0.20538	0.23468
3157.06	0.71149	0.14634	0.20604	0.23345
3156.1	0.71149	0.14893	0.20643	0.23388
3155.13	0.71324	0.15256	0.20697	0.23388
3154.17	0.71744	0.15518	0.20713	0.23468
3153.2	0.71921	0.15737	0.20757	0.2351
3152.24	0.72167	0.1584	0.20784	0.23677
3151.27	0.72525	0.1584	0.20851	0.23634
3150.31	0.72705	0.15737	0.20891	0.23591
3149.35	0.72457	0.15691	0.20902	0.2351
3148.38	0.72818	0.15646	0.20835	0.23553
3147.42	0.7325	0.15544	0.20768	0.23677
3146.45	0.735	0.15442	0.20741	0.23714
3145.49	0.73067	0.15226	0.20686	0.23634
3144.52	0.72886	0.15024	0.20631	0.23634
3143.56	0.72705	0.14924	0.20631	0.23591
3142.6	0.72772	0.14981	0.20631	0.23671
3141.63	0.7284	0.15039	0.20526	0.23795
3140.67	0.72482	0.14939	0.2046	0.23838
3139.7	0.72127	0.14782	0.20445	0.23795
3138.74	0.71951	0.14584	0.2043	0.23752
3137.77	0.72019	0.14543	0.20403	0.23789
3136.81	0.72263	0.14543	0.20403	0.23827
3135.85	0.72506	0.14543	0.20403	0.23907
3134.88	0.72683	0.14387	0.20377	0.2395
3133.92	0.72749	0.1429	0.20338	0.24074
3132.95	0.72573	0.14192	0.203	0.24031
3131.99	0.72464	0.14192	0.20326	0.24111
3131.02	0.7253	0.1429	0.20365	0.24191
3130.06	0.7253	0.1429	0.20415	0.24235
3129.1	0.72771	0.1429	0.20389	0.24316
3128.13	0.72837	0.14387	0.2035	0.24396
3127.17	0.72902	0.14428	0.20377	0.24388
3126.2	0.72967	0.14469	0.20389	0.24424
3125.24	0.73206	0.14411	0.204	0.24505
3124.27	0.72967	0.14353	0.20439	0.24513
3123.31	0.72967	0.14411	0.20477	0.24602
3122.35	0.72792	0.14411	0.20477	0.24646
3121.38	0.72792	0.14411	0.20412	0.24691
3120.42	0.73031	0.14353	0.20347	0.24772
3119.45	0.73095	0.14196	0.20294	0.24853
3118.49	0.73397	0.14156	0.20333	0.2497
3117.52	0.73223	0.14254	0.20344	0.2497
3116.56	0.73223	0.14295	0.20318	0.2497
3115.6	0.73223	0.14394	0.20356	0.25015
3114.63	0.7305	0.14335	0.20459	0.25107
3113.67	0.72706	0.14493	0.20523	0.25107
3112.7	0.72535	0.1475	0.20615	0.25107
3111.74	0.726	0.15052	0.20696	0.25188
3110.77	0.726	0.15505	0.20804	0.25188
3109.81	0.72834	0.15863	0.20969	0.25315
3108.85	0.73239	0.16227	0.21187	0.25443
3107.88	0.73821	0.1644	0.21312	0.25525
3106.92	0.74171	0.16764	0.21369	0.25478
3105.95	0.7506	0.17099	0.21534	0.25478
3104.99	0.76214	0.17709	0.2173	0.25513
3104.02	0.76961	0.18274	0.21889	0.2556
3103.06	0.77667	0.1885	0.22019	0.25572
3102.1	0.78446	0.1926	0.2219	0.25619
3101.13	0.79898	0.19493	0.22261	0.25748
3100.17	0.81395	0.19608	0.22392	0.25926
3099.2	0.82507	0.19727	0.22513	0.26105
3098.24	0.8294	0.19847	0.22593	0.26202
3097.27	0.82461	0.19904	0.22624	0.26217
3096.31	0.82031	0.19842	0.22656	0.26316
3095.35	0.81347	0.19487	0.22643	0.26331
3094.38	0.81395	0.19021	0.22569	0.26515
3093.42	0.81606	0.18905	0.22576	0.26616
3092.45	0.82292	0.18904	0.22603	0.26751
3091.49	0.82507	0.19074	0.22521	0.26802
3090.52	0.82078	0.19244	0.22471	0.26854
3089.56	0.81701	0.19415	0.2245	0.2699
3088.6	0.80662	0.19642	0.22519	0.27042
3087.63	0.80051	0.19869	0.22627	0.27094
3086.67	0.79648	0.19986	0.22758	0.27199
3085.7	0.79449	0.20102	0.22889	0.27251
3084.74	0.79449	0.2063	0.23092	0.27304
3083.77	0.7925	0.21288	0.23186	0.27357
3082.81	0.79699	0.22014	0.23353	0.27497
3081.85	0.79699	0.22882	0.23659	0.2755
3080.88	0.79899	0.24091	0.24031	0.27604
3079.92	0.79648	0.25425	0.24371	0.27517
3078.95	0.79648	0.26618	0.24792	0.27517
3077.99	0.80051	0.27558	0.25235	0.27517
3077.02	0.81122	0.2812	0.25577	0.27658
3076.06	0.82383	0.28228	0.25735	0.27822
3075.1	0.83727	0.28032	0.25779	0.28131
3074.13	0.85067	0.27689	0.25784	0.28299
3073.17	0.86486	0.275	0.25714	0.28559
3072.2	0.875	0.27606	0.256	0.28911
3071.24	0.88011	0.27859	0.25649	0.29178
3070.27	0.88525	0.28411	0.25844	0.29448
3069.31	0.88525	0.29123	0.26119	0.2963
3068.35	0.88283	0.29849	0.26316	0.29752
3067.38	0.88043	0.30537	0.26515	0.29814
3066.42	0.88043	0.31188	0.26632	0.29938
3065.45	0.88043	0.32077	0.2684	0.30063
3064.49	0.87805	0.33576	0.27048	0.30189
3063.52	0.87805	0.35723	0.27429	0.3038
3062.56	0.88108	0.38673	0.28045	0.30697
3061.6	0.8913	0.41959	0.28974	0.30951
3060.63	0.90634	0.45124	0.30016	0.31111
3059.67	0.92676	0.47479	0.30971	0.31177
3058.7	0.9564	0.48731	0.31585	0.31311
3057.74	0.99398	0.48527	0.31872	0.31541
3056.77	1.03115	0.47439	0.31699	0.31773
3055.81	1.05414	0.45528	0.31303	0.31911
3054.85	1.0641	0.43498	0.30646	0.32077
3053.88	1.0639	0.41385	0.29914	0.32244
3052.92	1.05696	0.39432	0.29216	0.32341
3051.95	1.0405	0.37971	0.28505	0.32201
3050.99	1.02454	0.36828	0.28005	0.31924
3050.02	1.01208	0.36111	0.27649	0.31746
3049.06	0.99703	0.35785	0.27387	0.31572
3048.1	0.98538	0.35464	0.27132	0.31532
3047.13	0.97688	0.34887	0.26882	0.31493
3046.17	0.97406	0.34404	0.26636	0.31362
3045.2	0.97688	0.33883	0.26351	0.31231
3044.24	0.97695	0.33883	0.26193	0.31129
3043.27	0.96857	0.34105	0.26158	0.30938
3042.31	0.96045	0.34154	0.26119	0.30902
3041.35	0.94972	0.34279	0.26085	0.30839
3040.38	0.94183	0.33883	0.25931	0.30902
3039.42	0.93407	0.33252	0.25741	0.30902
3038.45	0.93699	0.32426	0.25473	0.31084
3037.49	0.93973	0.31417	0.25204	0.31175
3036.52	0.94231	0.30188	0.25017	0.31175
3035.56	0.94231	0.29062	0.24803	0.31239
3034.6	0.94231	0.27847	0.24517	0.31303
3033.63	0.94475	0.26509	0.24209	0.31276
3032.67	0.94722	0.2531	0.23829	0.31249
3031.7	0.94986	0.24376	0.23489	0.31249
3030.74	0.95265	0.23544	0.23205	0.3134
3029.77	0.95014	0.22737	0.23006	0.31367
3028.81	0.93989	0.21905	0.22734	0.31394
3027.85	0.91957	0.21202	0.22527	0.31175
3026.88	0.89529	0.20619	0.22362	0.30957
3025.92	0.87918	0.202	0.22266	0.30769
3024.95	0.86835	0.1989	0.22199	0.30673
3023.99	0.85572	0.19482	0.22068	0.30517
3023.02	0.83863	0.19031	0.21967	0.30187
3022.06	0.82651	0.18734	0.21867	0.29891
3021.1	0.821	0.18439	0.21768	0.29687
3020.13	0.81324	0.18293	0.2166	0.29458
3019.17	0.80374	0.18291	0.21697	0.29289
3018.2	0.79677	0.18684	0.21733	0.29318
3017.24	0.79128	0.19083	0.21868	0.29262
3016.27	0.78767	0.1964	0.22022	0.29151
3015.31	0.78231	0.20634	0.22224	0.29151
3014.35	0.78054	0.22004	0.2242	0.29151
3013.38	0.77652	0.24052	0.22734	0.29066
3012.42	0.77427	0.26725	0.23147	0.28982
3011.45	0.77652	0.29892	0.23804	0.29122
3010.49	0.77652	0.32907	0.24706	0.29122
3009.52	0.77828	0.35	0.25709	0.29177
3008.56	0.78182	0.35415	0.26514	0.29289
3007.6	0.7908	0.34511	0.26873	0.29402
3006.63	0.80796	0.32789	0.26718	0.29544
3005.67	0.82933	0.30858	0.26267	0.29716
3004.7	0.86035	0.29347	0.25647	0.2989
3003.74	0.88689	0.2848	0.25089	0.30124
3002.77	0.90339	0.2764	0.24722	0.30451
3001.81	0.89664	0.26874	0.24503	0.30783
3000.85	0.87626	0.26133	0.24354	0.31156
2999.88	0.85504	0.25364	0.2424	0.31565
2998.92	0.83294	0.24544	0.23988	0.31655
2997.95	0.81542	0.23988	0.23741	0.31399
2996.99	0.8046	0.23514	0.23499	0.31173
2996.02	0.79365	0.22933	0.233	0.30803
2995.06	0.787	0.22413	0.23133	0.30588
2994.1	0.78049	0.21795	0.23026	0.30319
2993.13	0.77582	0.21408	0.2305	0.30055
2992.17	0.76906	0.21134	0.2313	0.29658
2991.2	0.7679	0.21183	0.23081	0.29408
2990.24	0.76623	0.21506	0.2306	0.29136
2989.27	0.77007	0.22039	0.23161	0.28897
2988.31	0.76957	0.22691	0.23312	0.28502
2987.35	0.77124	0.23421	0.23522	0.28247
2986.38	0.77681	0.23885	0.23795	0.28124
2985.42	0.78242	0.24405	0.24068	0.28054
2984.45	0.78587	0.24741	0.24352	0.27954
2983.49	0.79157	0.24765	0.24503	0.27934
2982.52	0.79556	0.24622	0.24695	0.27963
2981.56	0.7951	0.24247	0.24798	0.27836
2980.6	0.79464	0.23444	0.24772	0.27807
2979.63	0.79821	0.22932	0.24605	0.27856
2978.67	0.80813	0.2237	0.24478	0.28112
2977.7	0.81777	0.21823	0.24352	0.2834
2976.74	0.82339	0.21244	0.24235	0.28543
2975.77	0.82719	0.20827	0.24051	0.28801
2974.81	0.83102	0.20672	0.23929	0.28957
2973.85	0.83295	0.20572	0.23832	0.29116
2972.88	0.83063	0.20518	0.23825	0.29195
2971.92	0.83063	0.20512	0.23855	0.29465
2970.95	0.83102	0.20705	0.23946	0.29879
2969.99	0.8287	0.20897	0.24	0.30078
2969.02	0.82448	0.21144	0.24078	0.3028
2968.06	0.82258	0.21597	0.24226	0.30572
2967.1	0.81839	0.22055	0.24401	0.30723
2966.13	0.81839	0.22718	0.24587	0.31024
2965.17	0.82028	0.2339	0.24881	0.31269
2964.2	0.82217	0.23916	0.25216	0.31456
2963.24	0.82599	0.24293	0.2553	0.31644
2962.27	0.83178	0.24607	0.25856	0.319
2961.31	0.84161	0.24899	0.26004	0.32159
2960.35	0.85372	0.24966	0.26004	0.32356
2959.38	0.87286	0.24943	0.25897	0.32647
2958.42	0.89277	0.25031	0.25861	0.32806
2957.45	0.91117	0.25501	0.25937	0.32966
2956.49	0.92288	0.26204	0.26121	0.33103
2955.52	0.93264	0.27156	0.26344	0.33333
2954.56	0.93766	0.2838	0.26607	0.33496
2953.6	0.93523	0.29736	0.2695	0.33496
2952.63	0.93766	0.30974	0.27263	0.33496
2951.67	0.94517	0.31845	0.27499	0.33588
2950.7	0.95515	0.32354	0.27576	0.33519
2949.74	0.97587	0.32397	0.27496	0.33634
2948.78	0.99727	0.32059	0.27341	0.33656
2947.81	1.01389	0.31505	0.2703	0.33517
2946.85	1.02825	0.3087	0.26652	0.33219
2945.88	1.04	0.30079	0.2632	0.33083
2944.92	1.04	0.29564	0.26032	0.33016
2943.95	1.02542	0.29099	0.2586	0.32791
2942.99	1.01114	0.28931	0.25755	0.32659
2942.03	0.99178	0.29309	0.25785	0.32569
2941.06	0.98103	0.29951	0.25881	0.32569
2940.1	0.97319	0.30656	0.26166	0.32725
2939.13	0.96543	0.31758	0.26528	0.32858
2938.17	0.96277	0.32816	0.26982	0.32969
2937.2	0.96524	0.33815	0.27329	0.33081
2936.24	0.97832	0.34386	0.27485	0.33426
2935.28	1	0.34187	0.27445	0.33707
2934.31	1.01977	0.33339	0.27169	0.33992
2933.35	1.04035	0.31932	0.26628	0.3421
2932.38	1.05556	0.30225	0.26076	0.3443
2931.42	1.06785	0.28741	0.25551	0.34526
2930.45	1.06471	0.27044	0.25016	0.34452
2929.49	1.04928	0.25596	0.24402	0.34159
2928.53	1.0226	0.24325	0.23878	0.338
2927.56	0.99451	0.23212	0.23427	0.33449
2926.6	0.968	0.22286	0.23084	0.33196
2925.63	0.94301	0.21488	0.22813	0.32815
2924.67	0.92191	0.20993	0.22568	0.32533
2923.7	0.90172	0.20554	0.22328	0.32235
2922.74	0.88221	0.20175	0.22188	0.3192
2921.78	0.86998	0.19713	0.22084	0.31758
2920.81	0.86215	0.19438	0.22025	0.31538
2919.85	0.8545	0.19214	0.21941	0.31323
2918.88	0.84703	0.19037	0.21825	0.31229
2917.92	0.83973	0.18691	0.21793	0.31254
2916.95	0.83632	0.18478	0.21761	0.31279
2915.99	0.83333	0.18312	0.21753	0.31387
2915.03	0.83407	0.18272	0.21779	0.31495
2914.06	0.83077	0.18316	0.21829	0.31579
2913.1	0.82932	0.18277	0.21854	0.31722
2912.13	0.82826	0.1832	0.21961	0.3195
2911.17	0.8308	0.18609	0.22075	0.32239
2910.2	0.8355	0.18816	0.22124	0.32492
2909.24	0.83766	0.18857	0.22182	0.32638
2908.28	0.84165	0.18816	0.22289	0.32784
2907.31	0.84565	0.18652	0.2228	0.32869
2906.35	0.84967	0.18571	0.22271	0.32953
2905.38	0.85153	0.18612	0.22319	0.32953
2904.42	0.85185	0.18693	0.22343	0.32975
2903.45	0.85435	0.18734	0.22415	0.32956
2902.49	0.8587	0.18734	0.22423	0.32999
2901.53	0.86681	0.18694	0.22431	0.33042
2900.56	0.8709	0.18694	0.2247	0.3294
2899.6	0.87281	0.18774	0.22543	0.32818
2898.63	0.87692	0.18734	0.2254	0.32718
2897.67	0.87912	0.18694	0.22538	0.3262
2896.7	0.87719	0.18655	0.22497	0.32501
2895.74	0.87309	0.18773	0.2248	0.32242
2894.78	0.86928	0.18852	0.22471	0.32068
2893.81	0.87174	0.18852	0.22542	0.31939
2892.85	0.87419	0.18812	0.22564	0.3187
2891.88	0.87636	0.18734	0.2253	0.31668
2890.92	0.87446	0.18424	0.22449	0.31391
2889.95	0.87446	0.17854	0.22369	0.31173
2888.99	0.87473	0.17336	0.22228	0.30981
2888.03	0.8691	0.1672	0.22128	0.30717
2887.06	0.85987	0.16189	0.22006	0.30457
2886.1	0.84551	0.15572	0.21803	0.30252
2885.13	0.83162	0.15	0.21656	0.301
2884.17	0.81984	0.14573	0.21511	0.299
2883.2	0.80838	0.14245	0.215	0.29654
2882.24	0.79568	0.14154	0.21459	0.2946
2881.28	0.78835	0.13998	0.21404	0.29341
2880.31	0.77885	0.13844	0.21282	0.29126
2879.35	0.7729	0.13755	0.2119	0.28986
2878.38	0.76705	0.13705	0.21198	0.28846
2877.42	0.76271	0.13743	0.21207	0.28708
2876.45	0.75655	0.13781	0.21194	0.28501
2875.49	0.75047	0.13692	0.21173	0.28296
2874.53	0.74583	0.1358	0.21132	0.28136
2873.56	0.74259	0.13531	0.21156	0.27978
2872.6	0.7417	0.13581	0.21151	0.2796
2871.63	0.74081	0.13533	0.21159	0.27942
2870.67	0.73406	0.13521	0.21139	0.27856
2869.7	0.73007	0.1351	0.21118	0.27769
2868.74	0.72744	0.13462	0.21106	0.27641
2867.78	0.72613	0.13573	0.21094	0.27513
2866.81	0.72613	0.13647	0.21122	0.27471
2865.85	0.72662	0.13818	0.21094	0.27455
2864.88	0.72531	0.14026	0.21017	0.27413
2863.92	0.72222	0.14196	0.21037	0.27262
2862.95	0.71914	0.1433	0.21086	0.27153
2861.99	0.71786	0.1449	0.21106	0.27071
2861.03	0.71607	0.14686	0.21118	0.26922
2860.06	0.71914	0.15008	0.21102	0.26908
2859.1	0.71914	0.15395	0.21127	0.26827
2858.13	0.72222	0.15786	0.2121	0.26894
2857.17	0.72352	0.16281	0.21293	0.26853
2856.2	0.72793	0.16914	0.21441	0.2688
2855.24	0.7337	0.17726	0.21663	0.26906
2854.28	0.74088	0.18628	0.21955	0.26972
2853.31	0.74862	0.19486	0.2227	0.27105
2852.35	0.75741	0.20183	0.22617	0.27172
2851.38	0.76966	0.20815	0.22928	0.27264
2850.42	0.78286	0.21233	0.23147	0.27223
2849.45	0.80156	0.21612	0.23221	0.27249
2848.49	0.826	0.21804	0.23271	0.27356
2847.53	0.85507	0.22278	0.23328	0.27396
2846.56	0.89056	0.23122	0.23466	0.27611
2845.6	0.92053	0.24212	0.23714	0.27912
2844.63	0.94157	0.25471	0.24006	0.28301
2843.67	0.95023	0.26719	0.24358	0.2863
2842.7	0.95682	0.27604	0.24609	0.291
2841.74	0.96568	0.27898	0.24636	0.29677
2840.78	0.97917	0.27218	0.24385	0.30421
2839.81	0.99765	0.25657	0.23985	0.31325
2838.85	1.01425	0.23796	0.23473	0.3233
2837.88	1.02387	0.2205	0.23019	0.33392
2836.92	1.01415	0.2043	0.22638	0.34373
2835.95	0.98853	0.19096	0.22236	0.35212
2834.99	0.95354	0.18053	0.21863	0.35605
2834.03	0.9172	0.1738	0.21614	0.35688
2833.06	0.88548	0.1681	0.21365	0.35311
2832.1	0.8631	0.16301	0.2112	0.3471
2831.13	0.84333	0.15924	0.20874	0.33877
2830.17	0.82576	0.1564	0.20679	0.32955
2829.2	0.81041	0.1542	0.20534	0.31977
2828.24	0.8	0.15365	0.20364	0.31104
2827.28	0.79348	0.15349	0.20261	0.30464
2826.31	0.79137	0.15218	0.20159	0.29947
2825.35	0.78891	0.14967	0.20113	0.29518
2824.38	0.7833	0.14709	0.20067	0.2908
2823.42	0.78092	0.14517	0.19995	0.28804
2822.45	0.77817	0.14364	0.19923	0.28553
2821.49	0.77368	0.1425	0.19922	0.28242
2820.53	0.76923	0.14101	0.19922	0.27976
2819.56	0.76348	0.14027	0.19921	0.27715
2818.6	0.76389	0.13838	0.19885	0.27621
2817.63	0.76298	0.13693	0.19859	0.27528
2816.67	0.76339	0.13544	0.19832	0.27436
2815.7	0.7642	0.13278	0.1978	0.27407
2814.74	0.75856	0.1309	0.19788	0.27232
2813.78	0.75427	0.12981	0.19823	0.27058
2812.81	0.75	0.12973	0.19831	0.26849
2811.85	0.74873	0.12913	0.19814	0.26739
2810.88	0.74576	0.12766	0.19805	0.2657
2809.92	0.74281	0.12649	0.19839	0.26438
2808.95	0.74155	0.12529	0.19856	0.26366
2807.99	0.73906	0.12263	0.19889	0.26295
2807.03	0.73782	0.12104	0.19906	0.26225
2806.06	0.73534	0.11885	0.1994	0.26154
2805.1	0.73167	0.11599	0.19956	0.26084
2804.13	0.72803	0.11398	0.1993	0.2598
2803.17	0.72397	0.11195	0.19929	0.25852
2802.2	0.72277	0.11107	0.19937	0.25818
2801.24	0.72158	0.11107	0.19903	0.2575
2800.28	0.71711	0.10929	0.19919	0.25564
2799.31	0.71593	0.10811	0.19953	0.25531
2798.35	0.71358	0.10697	0.19994	0.25497
2797.38	0.71405	0.10614	0.20027	0.25556
2796.42	0.71289	0.10507	0.20018	0.25522
2795.45	0.71289	0.10321	0.20001	0.25488
2794.49	0.71336	0.10197	0.19967	0.2548
2793.53	0.71057	0.10132	0.2	0.25389
2792.56	0.71057	0.10122	0.20025	0.25355
2791.6	0.70989	0.10117	0.20033	0.2538
2790.63	0.71036	0.09989	0.20083	0.25405
2789.67	0.70806	0.09917	0.20183	0.25372
2788.7	0.70692	0.09869	0.20258	0.25339
2787.74	0.70579	0.0987	0.20316	0.25339
2786.78	0.7074	0.09959	0.20358	0.25397
2785.81	0.70787	0.09999	0.20375	0.25455
2784.85	0.70947	0.09993	0.20341	0.25512
2783.88	0.70947	0.10051	0.20331	0.25512
2782.92	0.70673	0.1019	0.20389	0.25422
2781.95	0.70673	0.10368	0.20414	0.25422
2780.99	0.7072	0.1048	0.20414	0.25512
2780.03	0.7088	0.10506	0.20389	0.2557
2779.06	0.712	0.10491	0.20389	0.25685
2778.1	0.71635	0.10435	0.20431	0.25801
2777.13	0.71795	0.10499	0.20439	0.25859
2776.17	0.7184	0.10522	0.20437	0.25916
2775.2	0.71611	0.10643	0.20427	0.25916
2774.24	0.71815	0.10626	0.20392	0.26032
2773.28	0.7186	0.10608	0.20417	0.26089
2772.31	0.71905	0.10707	0.204	0.26147
2771.35	0.72063	0.10843	0.20383	0.26205
2770.38	0.72266	0.10882	0.20349	0.2632
2769.42	0.7231	0.1092	0.20332	0.26378
2768.45	0.72196	0.10978	0.20322	0.26412
2767.49	0.72082	0.11129	0.20337	0.26447
2766.53	0.72082	0.11243	0.20303	0.26481
2765.56	0.72126	0.11393	0.20253	0.26505
2764.6	0.72327	0.11637	0.2017	0.26586
2763.63	0.72642	0.11786	0.20129	0.26701
2762.67	0.72799	0.11876	0.20121	0.26829
2761.7	0.72727	0.11909	0.20121	0.26922
2760.74	0.7277	0.11998	0.20105	0.26945
2759.78	0.72656	0.1205	0.20071	0.26945
2758.81	0.72699	0.12175	0.20014	0.27003
2757.85	0.72699	0.12277	0.20021	0.27038
2756.88	0.72855	0.12322	0.19981	0.27167
2755.92	0.72897	0.12312	0.1994	0.27261
2754.95	0.72826	0.1235	0.19883	0.27355
2753.99	0.72868	0.12423	0.19793	0.27449
2753.03	0.72868	0.1244	0.19769	0.27449
2752.06	0.7291	0.12336	0.1972	0.27508
2751.1	0.7291	0.1232	0.19672	0.27472
2750.13	0.72643	0.12305	0.196	0.27449
2749.17	0.72419	0.12323	0.19528	0.27449
2748.2	0.7235	0.1239	0.19449	0.27544
2747.24	0.72239	0.12457	0.19417	0.27544
2746.28	0.72129	0.12441	0.19347	0.27544
2745.31	0.71865	0.12394	0.19316	0.27485
2744.35	0.71713	0.12397	0.19245	0.27463
2743.38	0.71603	0.12321	0.1923	0.27463
2742.42	0.71385	0.12402	0.19199	0.27463
2741.45	0.71277	0.12452	0.19168	0.27499
2740.49	0.71125	0.12472	0.19114	0.27441
2739.53	0.71125	0.12368	0.19091	0.27404
2738.56	0.71168	0.12312	0.19037	0.27427
2737.6	0.71212	0.12274	0.18983	0.27485
2736.63	0.71104	0.12253	0.18944	0.27522
2735.67	0.70846	0.12216	0.18929	0.27463
2734.7	0.70588	0.12195	0.18961	0.27404
2733.74	0.70588	0.1213	0.18939	0.27404
2732.78	0.70588	0.12065	0.18886	0.27404
2731.81	0.70588	0.12074	0.18848	0.27404
2730.85	0.70437	0.12055	0.18848	0.2731
2729.88	0.70287	0.12007	0.18856	0.27251
2728.92	0.70181	0.11932	0.18841	0.27251
2727.95	0.69925	0.11873	0.1885	0.27193
2726.99	0.69925	0.11842	0.18881	0.27193
2726.03	0.69925	0.11755	0.18883	0.27193
2725.06	0.7003	0.11712	0.18853	0.27193
2724.1	0.6988	0.11669	0.18838	0.27135
2723.13	0.69474	0.11682	0.18824	0.27018
2722.17	0.69369	0.11608	0.18847	0.26982
2721.2	0.69415	0.11593	0.18922	0.27005
2720.24	0.69565	0.11566	0.18975	0.27063
2719.28	0.6982	0.11495	0.1899	0.27122
2718.31	0.6967	0.11452	0.1902	0.27063
2717.35	0.6967	0.11367	0.19074	0.27063
2716.38	0.69774	0.11311	0.1912	0.27028
2715.42	0.69774	0.11311	0.19158	0.26992
2714.45	0.70075	0.11198	0.19197	0.27073
2713.49	0.70075	0.11085	0.1922	0.27073
2712.53	0.6997	0.10944	0.19198	0.27073
2711.56	0.69865	0.10832	0.19191	0.27038
2710.6	0.6991	0.10762	0.19252	0.27061
2709.63	0.7006	0.10678	0.19275	0.27083
2708.67	0.7021	0.10553	0.19291	0.27106
2707.7	0.7006	0.1047	0.19314	0.27048
2706.74	0.70105	0.104	0.19322	0.27106
2705.78	0.7	0.10261	0.1933	0.27106
2704.81	0.70045	0.1015	0.19314	0.27128
2703.85	0.70089	0.09998	0.19361	0.27151
2702.88	0.70134	0.0986	0.1943	0.27173
2701.92	0.70326	0.09721	0.19492	0.27253
2700.95	0.7037	0.09611	0.19507	0.27275
2699.99	0.7031	0.09502	0.195	0.27262
2699.03	0.70103	0.0953	0.19484	0.27227
2698.06	0.70147	0.0949	0.19515	0.27249
2697.1	0.70294	0.09449	0.19569	0.27271
2696.13	0.70338	0.09437	0.19608	0.27293
2695.17	0.70381	0.09317	0.19616	0.2735
2694.2	0.70571	0.09236	0.19631	0.27429
2693.24	0.70511	0.09128	0.19693	0.27451
2692.28	0.70554	0.09077	0.19739	0.27438
2691.31	0.70597	0.09105	0.19723	0.27459
2690.35	0.7064	0.09065	0.197	0.27516
2689.38	0.70682	0.09026	0.19669	0.27537
2688.42	0.7058	0.09014	0.19654	0.27502
2687.45	0.70725	0.09003	0.19646	0.27524
2686.49	0.7087	0.08981	0.19639	0.27511
2685.53	0.70767	0.08959	0.19646	0.27476
2684.56	0.70665	0.08919	0.19593	0.27441
2683.6	0.70563	0.08841	0.19577	0.27406
2682.63	0.70461	0.08791	0.19585	0.27338
2681.67	0.7036	0.08808	0.19547	0.27269
2680.7	0.70461	0.08825	0.19501	0.27201
2679.74	0.70461	0.08938	0.19425	0.27201
2678.78	0.70605	0.08944	0.19433	0.27256
2677.81	0.70504	0.08883	0.19403	0.27188
2676.85	0.70014	0.08834	0.19388	0.2701
2675.88	0.69871	0.08851	0.19327	0.26888
2674.92	0.69727	0.08819	0.19289	0.26832
2673.95	0.69584	0.08836	0.19214	0.26777
2672.99	0.69198	0.08929	0.19162	0.26634
2672.03	0.69054	0.09022	0.19087	0.26513
2671.06	0.68911	0.09105	0.19027	0.26392
2670.1	0.68911	0.09187	0.18967	0.2636
2669.13	0.68768	0.09203	0.18908	0.26305
2668.17	0.68481	0.09269	0.18795	0.26195
2667.2	0.68293	0.09373	0.18696	0.26118
2666.24	0.68103	0.09477	0.1856	0.25976
2665.28	0.67965	0.09609	0.18447	0.25812
2664.31	0.67728	0.09752	0.18363	0.25679
2663.35	0.67199	0.09893	0.1832	0.25468
2662.38	0.67007	0.10033	0.18237	0.25342
2661.42	0.66667	0.10132	0.18158	0.25222
2660.45	0.66617	0.10259	0.18116	0.25101
2659.49	0.66417	0.10332	0.18064	0.24986
2658.53	0.66212	0.1038	0.17978	0.24932
2657.56	0.66258	0.10485	0.17934	0.24935
2656.6	0.65994	0.10593	0.17913	0.24821
2655.63	0.66142	0.1075	0.17838	0.2479
2654.67	0.65974	0.10837	0.17776	0.24671
2653.7	0.65964	0.10866	0.17758	0.24611
2652.74	0.65517	0.1099	0.17754	0.24494
2651.78	0.655	0.1112	0.17694	0.24463
2650.81	0.65651	0.11239	0.17658	0.24495
2649.85	0.65636	0.11245	0.17647	0.24499
2648.88	0.6562	0.11286	0.17652	0.24467
2647.92	0.65426	0.11364	0.17631	0.24368
2646.95	0.65405	0.115	0.17619	0.24371
2645.99	0.65385	0.11514	0.17607	0.24335
2645.03	0.65428	0.11565	0.17567	0.24406
2644.06	0.65348	0.11599	0.17571	0.24441
2643.1	0.65201	0.11772	0.17558	0.24405
2642.13	0.65175	0.11853	0.17575	0.24328
2641.17	0.65415	0.11937	0.1753	0.24397
2640.2	0.65462	0.12049	0.17516	0.24392
2639.24	0.65377	0.1221	0.1752	0.24387
2638.28	0.65424	0.12241	0.17518	0.24425
2637.31	0.65546	0.12319	0.17509	0.24499
2636.35	0.65598	0.12328	0.1754	0.24496
2635.38	0.6551	0.12365	0.17525	0.24448
2634.42	0.65639	0.12452	0.17537	0.24527
2633.45	0.65996	0.12515	0.17528	0.24691
2632.49	0.66136	0.125	0.1759	0.24777
2631.53	0.66129	0.1262	0.17604	0.24816
2630.56	0.66276	0.12799	0.17677	0.24808
2629.6	0.66114	0.12845	0.17707	0.2485
2628.63	0.66106	0.12803	0.17777	0.24893
2627.67	0.66098	0.12669	0.1781	0.24937
2626.7	0.66089	0.12493	0.17821	0.24878
2625.74	0.66332	0.1256	0.17847	0.24965
2624.78	0.66412	0.12471	0.17875	0.25
2623.81	0.66925	0.12378	0.17837	0.25188
2622.85	0.67192	0.12409	0.17839	0.25228
2621.88	0.67287	0.12338	0.17868	0.25325
2620.92	0.67385	0.1237	0.17983	0.25426
2619.95	0.67486	0.12334	0.18076	0.2553
2618.99	0.6759	0.12367	0.18144	0.25637
2618.03	0.67978	0.12474	0.18169	0.25855
2617.06	0.68286	0.12395	0.18223	0.25908
2616.1	0.68208	0.12432	0.18232	0.25898
2615.13	0.68328	0.12426	0.18288	0.25954
2614.17	0.68249	0.12295	0.18287	0.25945
2613.2	0.68168	0.12285	0.18286	0.25935
2612.24	0.68085	0.12358	0.18364	0.25994
2611.28	0.68308	0.12349	0.18445	0.26102
2610.31	0.68536	0.12377	0.18579	0.26214
2609.35	0.68671	0.12266	0.18703	0.26279
2608.38	0.6871	0.12293	0.1883	0.26151
2607.42	0.68954	0.12229	0.18941	0.26268
2606.45	0.69205	0.12256	0.18881	0.26314
2605.49	0.69565	0.12038	0.188	0.26488
2604.53	0.69831	0.11909	0.18791	0.26615
2603.56	0.69759	0.11774	0.18927	0.26536
2602.6	0.70035	0.11793	0.19087	0.26667
2601.63	0.70318	0.11756	0.19157	0.2672
2600.67	0.70107	0.11553	0.19115	0.26775
2599.7	0.70144	0.11509	0.19051	0.26749
2598.74	0.70182	0.11405	0.19045	0.26806
2597.78	0.69963	0.1147	0.19118	0.26864
2596.81	0.7	0.11248	0.19192	0.26837
2595.85	0.70037	0.11017	0.19288	0.2681
2594.88	0.70076	0.11078	0.19226	0.2687
2593.92	0.69732	0.10898	0.19163	0.26696
2592.95	0.70155	0.10714	0.19139	0.26904
2591.99	0.70196	0.10526	0.19257	0.26786
2591.03	0.6996	0.10581	0.19378	0.26757
2590.06	0.69721	0.10446	0.1946	0.26728
2589.1	0.6988	0.10501	0.19437	0.26852
2588.13	0.70445	0.10494	0.19501	0.2704
2587.17	0.69919	0.10351	0.195	0.27012
2586.2	0.69672	0.10342	0.19456	0.27081
2585.24	0.69421	0.09923	0.19521	0.27053
2584.28	0.69456	0.09986	0.19564	0.26926
2583.31	0.69492	0.09907	0.19586	0.26896
2582.35	0.69231	0.10035	0.19586	0.26766
2581.38	0.69397	0.09808	0.19653	0.268
2580.42	0.69264	0.09364	0.19585	0.26936
2579.45	0.6913	0.09276	0.19382	0.27075
2578.49	0.68996	0.09032	0.19267	0.27113
2577.53	0.68421	0.09094	0.19265	0.26978
2576.56	0.68722	0.09	0.19377	0.27083
2575.6	0.68444	0.09062	0.19445	0.26947
2574.63	0.68304	0.09348	0.19422	0.26877
2573.67	0.67411	0.0948	0.19304	0.26631
2572.7	0.67411	0.09387	0.19185	0.26844
2571.74	0.68468	0.09291	0.19206	0.2724
2570.78	0.68778	0.09359	0.19157	0.27462
2569.81	0.68636	0.09261	0.19178	0.27505
2568.85	0.67727	0.09568	0.19128	0.27365
2567.88	0.67123	0.0964	0.1927	0.27222
2566.92	0.66972	0.09882	0.19365	0.2715
2565.95	0.67281	0.09957	0.19363	0.27264
2564.99	0.6713	0.09862	0.19362	0.27192
2564.03	0.6729	0.10016	0.19483	0.27234
2563.06	0.67136	0.10351	0.19482	0.2716
2562.1	0.67453	0.1131	0.19532	0.27277
2561.13	0.67773	0.11845	0.19455	0.27513
2560.17	0.68095	0.11941	0.1948	0.27633
2559.2	0.6875	0.12317	0.19453	0.27754
2558.24	0.68599	0.1242	0.19427	0.27802
2557.28	0.68932	0.12345	0.1966	0.27925
2556.31	0.69268	0.1245	0.19739	0.28175
2555.35	0.70443	0.12739	0.19873	0.28629
2554.38	0.71144	0.13625	0.19955	0.28629
2553.42	0.71	0.14233	0.19903	0.28557
2552.46	0.71357	0.1436	0.19958	0.28818
2551.49	0.71717	0.13867	0.19958	0.2895
2550.53	0.71574	0.13867	0.19851	0.28879
2549.56	0.72308	0.1436	0.19798	0.29012
2548.6	0.73057	0.14988	0.1969	0.29147
2547.63	0.73822	0.15308	0.19717	0.29283
2546.67	0.74211	0.1462	0.1958	0.2956
2545.71	0.75132	0.14805	0.19553	0.30053
2544.74	0.75132	0.14672	0.19553	0.30053
2543.78	0.74603	0.14854	0.19553	0.29841
2542.81	0.75401	0.14489	0.19608	0.297
2541.85	0.75269	0.14119	0.19691	0.2963
2540.88	0.75676	0.13932	0.19691	0.29771
2539.92	0.75269	0.13932	0.19608	0.29771
2538.96	0.75269	0.13619	0.1958	0.29771
2537.99	0.75269	0.13619	0.19525	0.29771
2537.03	0.75135	0.13806	0.19359	0.29844
2536.06	0.75543	0.13497	0.19221	0.29844
2535.1	0.74595	0.13192	0.19276	0.29487
2534.13	0.74194	0.12703	0.1933	0.29487
2533.17	0.74332	0.12216	0.19301	0.29844
2532.21	0.75269	0.12026	0.19218	0.30205
2531.24	0.75676	0.12325	0.19189	0.30205
2530.28	0.75135	0.12741	0.19244	0.29989
2529.31	0.74595	0.12858	0.19328	0.2963
2528.35	0.74194	0.12549	0.19273	0.29487
2527.38	0.73262	0.12436	0.19218	0.29133
2526.42	0.73262	0.12436	0.19356	0.29133
2525.46	0.73262	0.12741	0.19412	0.29133
2524.49	0.72727	0.12932	0.19439	0.28921
2523.53	0.72727	0.12741	0.19354	0.28921
2522.56	0.7234	0.12436	0.19495	0.28921
2521.6	0.7234	0.11941	0.19664	0.2906
2520.63	0.71958	0.11941	0.19664	0.2906
2519.67	0.71958	0.11748	0.19467	0.2906
2518.71	0.71579	0.11748	0.19328	0.28921
2517.74	0.71579	0.11553	0.19273	0.28921
2516.78	0.71429	0.11158	0.19273	0.28708
2515.81	0.71809	0.1146	0.19244	0.28708
2514.85	0.71429	0.1146	0.19299	0.28571
2513.88	0.70681	0.1126	0.19299	0.28436
2512.92	0.70157	0.1126	0.19383	0.28225
2511.96	0.69634	0.1126	0.19383	0.28015
2510.99	0.69271	0.1106	0.19328	0.28015
2510.03	0.68394	0.11162	0.19218	0.27673
2509.06	0.68394	0.10959	0.1933	0.27673
2508.1	0.6875	0.11365	0.19469	0.27804
2507.13	0.6875	0.11365	0.19356	0.27673
2506.17	0.68394	0.11162	0.19273	0.27543
2505.21	0.68041	0.10753	0.19356	0.27414
2504.24	0.67692	0.10646	0.1958	0.27414
2503.28	0.67179	0.10748	0.19664	0.26955
2502.31	0.67179	0.10852	0.19608	0.26955
2501.35	0.67179	0.11384	0.19413	0.26955
2500.38	0.68041	0.11708	0.19359	0.2716
2499.42	0.68041	0.11496	0.19442	0.27035
2498.46	0.68394	0.11172	0.19608	0.27035
2497.49	0.68394	0.11064	0.19747	0.27035
2496.53	0.68394	0.11384	0.19747	0.2716
2495.56	0.68912	0.10959	0.19747	0.27366
2494.6	0.68557	0.1085	0.19691	0.27366
2493.63	0.68557	0.10631	0.1958	0.2724
2492.67	0.68912	0.10087	0.19608	0.2724
2491.71	0.69271	0.09767	0.19608	0.27115
2490.74	0.69271	0.09544	0.19663	0.27115
2489.78	0.68394	0.09964	0.19635	0.26788
2488.81	0.68557	0.10291	0.19525	0.26991
2487.85	0.69948	0.10291	0.19553	0.27397
2486.88	0.70466	0.10397	0.19581	0.276
2485.92	0.69948	0.10732	0.19581	0.27397
2484.96	0.69588	0.10169	0.19444	0.27273
2483.99	0.69588	0.09607	0.19472	0.27149
2483.03	0.70103	0.09375	0.195	0.2735
2482.06	0.70466	0.09141	0.19581	0.27227
2481.1	0.70984	0.09141	0.19581	0.27427
2480.13	0.71503	0.09141	0.19608	0.27628
2479.17	0.71134	0.09473	0.19473	0.27504
2478.21	0.71649	0.09808	0.19473	0.27579
2477.24	0.72021	0.09808	0.19473	0.27579
2476.28	0.72539	0.09236	0.1942	0.27654
2475.31	0.72165	0.08667	0.19367	0.27532
2474.35	0.71795	0.08667	0.19394	0.27411
2473.38	0.71795	0.08758	0.19501	0.2729
2472.42	0.71795	0.08758	0.19448	0.2729
2471.46	0.71939	0.08758	0.19396	0.27606
2470.49	0.71574	0.08758	0.19237	0.27606
2469.53	0.71212	0.08758	0.19209	0.27606
2468.56	0.71212	0.08758	0.19209	0.27485
2467.6	0.70707	0.08758	0.19157	0.2729
2466.63	0.70707	0.09236	0.19054	0.2729
2465.67	0.71574	0.09572	0.18924	0.27365
2464.71	0.72081	0.09572	0.18874	0.2744
2463.74	0.72222	0.09572	0.18902	0.27513
2462.78	0.72362	0.09334	0.1893	0.27706
2461.81	0.71859	0.09334	0.1898	0.27513
2460.85	0.715	0.08758	0.19031	0.27395
2459.88	0.70647	0.08426	0.1898	0.27321
2458.92	0.69802	0.08426	0.18852	0.27128
2457.96	0.69652	0.08426	0.18646	0.26936
2456.99	0.69652	0.08667	0.18461	0.27053
2456.03	0.69652	0.08758	0.18451	0.27053
2455.06	0.69652	0.08758	0.18551	0.27171
2454.1	0.695	0.08998	0.18601	0.26977
2453.13	0.695	0.09572	0.18601	0.27096
2452.17	0.695	0.09912	0.18702	0.27096
2451.21	0.69154	0.09912	0.18804	0.27096
2450.24	0.69154	0.10148	0.18775	0.27096
2449.28	0.69	0.10042	0.18798	0.27139
2448.31	0.69	0.10042	0.18983	0.27259
2447.35	0.68844	0.09473	0.18931	0.27062
2446.38	0.69543	0.09141	0.18931	0.27062
2445.42	0.69543	0.09375	0.18954	0.27062
2444.46	0.69543	0.09837	0.18843	0.27062
2443.49	0.69036	0.10397	0.18896	0.26864
2442.53	0.68528	0.10623	0.18896	0.26667
2441.56	0.67677	0.10515	0.18925	0.26587
2440.6	0.67677	0.09864	0.18954	0.26587
2439.63	0.67337	0.09544	0.19089	0.26587
2438.67	0.68	0.09767	0.1906	0.26864
2437.71	0.68844	0.10206	0.19031	0.27183
2436.74	0.69347	0.10536	0.19031	0.27381
2435.78	0.69347	0.10959	0.19007	0.27381
2434.81	0.68657	0.10855	0.19065	0.27259
2433.85	0.68317	0.10753	0.19146	0.27259
2432.88	0.68812	0.10959	0.19199	0.27457
2431.92	0.68812	0.10857	0.19199	0.27457
2430.96	0.68473	0.10758	0.19146	0.27579
2429.99	0.68473	0.10564	0.19093	0.27457
2429.03	0.68473	0.10666	0.19069	0.27335
2428.06	0.68966	0.11055	0.19259	0.27411
2427.1	0.68627	0.1115	0.19367	0.27411
2426.13	0.68447	0.11339	0.19421	0.27485
2425.17	0.68932	0.10959	0.19423	0.27559
2424.21	0.68932	0.10865	0.19319	0.27559
2423.24	0.6875	0.10959	0.19243	0.27754
2422.28	0.689	0.10867	0.19219	0.27948
2421.31	0.69378	0.10509	0.19272	0.28019
2420.35	0.69524	0.10423	0.19326	0.27969
2419.38	0.69668	0.10518	0.19328	0.2792
2418.42	0.69484	0.1061	0.19406	0.27991
2417.46	0.68837	0.10444	0.19332	0.27991
2416.49	0.68981	0.10534	0.19259	0.2806
2415.53	0.68981	0.10374	0.19336	0.27824
2414.56	0.69124	0.10051	0.19485	0.27778
2413.6	0.69266	0.09735	0.19559	0.27847
2412.63	0.69863	0.09664	0.19535	0.28333
2411.67	0.7	0.09593	0.19392	0.284
2410.71	0.70588	0.09757	0.19488	0.2865
2409.74	0.70721	0.09686	0.19536	0.28715
2408.78	0.713	0.09778	0.19513	0.29081
2407.81	0.71556	0.10026	0.19514	0.29206
2406.85	0.71806	0.10042	0.19631	0.2933
2405.88	0.71739	0.09904	0.19724	0.29333
2404.92	0.71552	0.0977	0.19884	0.29277
2403.96	0.71915	0.0964	0.19973	0.29571
2402.99	0.72269	0.09364	0.19946	0.29861
2402.03	0.73222	0.09451	0.19875	0.30146
2401.06	0.73444	0.09619	0.1985	0.30256
2400.1	0.73663	0.09378	0.1976	0.30365
2399.13	0.73171	0.08871	0.19845	0.30189
2398.17	0.7379	0.08624	0.19949	0.30462
2397.21	0.73413	0.08572	0.19881	0.30566
2396.24	0.73047	0.0847	0.19795	0.30668
2395.28	0.73256	0.08321	0.19731	0.30657
2394.31	0.73077	0.0831	0.19832	0.30485
2393.35	0.73004	0.08477	0.1987	0.30476
2392.38	0.73308	0.08639	0.19887	0.30624
2391.42	0.73333	0.0867	0.19806	0.30877
2390.46	0.72894	0.08405	0.19784	0.30817
2389.49	0.72464	0.08148	0.19879	0.30651
2388.53	0.725	0.0802	0.19915	0.30688
2387.56	0.72183	0.08015	0.19816	0.30677
2386.6	0.72125	0.07893	0.19814	0.30769
2385.63	0.71724	0.07658	0.19811	0.30712
2384.67	0.71918	0.07852	0.19809	0.30803
2383.71	0.72203	0.08003	0.1977	0.30937
2382.74	0.72483	0.07961	0.19805	0.31068
2381.78	0.72667	0.07666	0.19928	0.31054
2380.81	0.72277	0.0756	0.20013	0.30998
2379.85	0.71987	0.07457	0.19973	0.30887
2378.88	0.71383	0.07356	0.19796	0.30737
2377.92	0.71019	0.0733	0.19625	0.30496
2376.96	0.71203	0.07305	0.19574	0.30488
2375.99	0.70937	0.07281	0.19608	0.3048
2375.03	0.70679	0.07258	0.19608	0.30564
2374.06	0.70336	0.07139	0.19657	0.30423
2373.1	0.7	0.06996	0.19608	0.30196
2372.13	0.6967	0.06886	0.1956	0.30062
2371.17	0.69345	0.0699	0.19482	0.29757
2370.21	0.69027	0.07091	0.19405	0.29545
2369.24	0.68513	0.07073	0.19316	0.29421
2368.28	0.68208	0.06943	0.19138	0.29217
2367.31	0.67806	0.06903	0.19052	0.2914
2366.35	0.67606	0.06949	0.19013	0.28986
2365.38	0.67222	0.07075	0.1899	0.28758
2364.42	0.66849	0.07115	0.18911	0.28613
2363.46	0.66396	0.07178	0.18889	0.28431
2362.49	0.66398	0.07316	0.1881	0.28366
2361.53	0.664	0.07449	0.18647	0.28303
2360.56	0.66578	0.07429	0.18519	0.28386
2359.6	0.66491	0.07483	0.18445	0.28212
2358.63	0.66492	0.07655	0.18398	0.28152
2357.67	0.66494	0.07728	0.18393	0.28163
2356.71	0.66495	0.07869	0.18372	0.28174
2355.74	0.66496	0.07938	0.18352	0.28184
2354.78	0.66497	0.08005	0.18372	0.28127
2353.81	0.66751	0.08094	0.18352	0.28109
2352.85	0.66915	0.08091	0.18268	0.28197
2351.88	0.66995	0.08088	0.18234	0.28245
2350.92	0.67073	0.0815	0.1819	0.28292
2349.96	0.6707	0.083	0.18109	0.28367
2348.99	0.67229	0.08383	0.17998	0.2844
2348.03	0.67067	0.08377	0.17896	0.28375
2347.06	0.66747	0.08331	0.17842	0.28172
2346.1	0.66425	0.08457	0.17764	0.27968
2345.13	0.66344	0.08583	0.17709	0.27867
2344.17	0.66505	0.08795	0.17592	0.2774
2343.21	0.66262	0.08944	0.17514	0.27576
2342.24	0.66019	0.08944	0.17452	0.27475
2341.28	0.66262	0.08982	0.17312	0.27639
2340.31	0.66102	0.0902	0.17274	0.27576
2339.35	0.65942	0.09143	0.17257	0.27513
2338.38	0.657	0.09352	0.17157	0.27412
2337.42	0.65459	0.09388	0.17095	0.27188
2336.46	0.65459	0.0951	0.16995	0.27066
2335.49	0.65301	0.09605	0.16873	0.26945
2334.53	0.65385	0.09614	0.1679	0.26984
2333.56	0.65155	0.09563	0.16631	0.27023
2332.6	0.64846	0.09572	0.16489	0.26963
2331.63	0.64303	0.09606	0.16272	0.26805
2330.67	0.64	0.09724	0.16116	0.26745
2329.71	0.63765	0.09841	0.15981	0.2653
2328.74	0.63294	0.09958	0.15866	0.26218
2327.78	0.62207	0.101	0.15717	0.25772
2326.81	0.61176	0.10239	0.15548	0.25341
2325.85	0.60476	0.10427	0.15466	0.25142
2324.88	0.60345	0.10616	0.15452	0.25206
2323.92	0.6114	0.10688	0.15578	0.25583
2322.96	0.62192	0.107	0.15719	0.25935
2321.99	0.62931	0.10679	0.15888	0.26235
2321.03	0.63284	0.10788	0.15989	0.26541
2320.06	0.63467	0.10868	0.16089	0.26486
2319.1	0.63782	0.10959	0.16216	0.26323
2318.13	0.64238	0.10959	0.16285	0.26287
2317.17	0.64846	0.10907	0.16266	0.26555
2316.21	0.64912	0.10691	0.16391	0.26696
2315.24	0.64748	0.10569	0.16405	0.26578
2314.28	0.64945	0.10727	0.16413	0.26426
2313.31	0.64906	0.10659	0.16292	0.2636
2312.35	0.65	0.1046	0.16229	0.26448
2311.38	0.64062	0.1057	0.16199	0.26219
2310.42	0.63492	0.10758	0.16196	0.25953
2309.46	0.63158	0.10959	0.16193	0.25871
2308.49	0.6281	0.10745	0.16227	0.25785
2307.53	0.63136	0.10519	0.16332	0.25668
2306.56	0.63203	0.10504	0.16403	0.25547
2305.6	0.64	0.10722	0.16436	0.256
2304.63	0.64384	0.10877	0.16364	0.25474
2303.67	0.64186	0.10874	0.16365	0.2545
2302.71	0.63981	0.11046	0.16357	0.25424
2301.74	0.63592	0.10509	0.16184	0.25314
2300.78	0.63184	0.10213	0.16129	0.25086
2299.81	0.62944	0.09808	0.1616	0.25051
2298.85	0.62371	0.09582	0.1611	0.25013
2297.88	0.62105	0.09847	0.1605	0.24855
2296.92	0.62366	0.09701	0.16159	0.24786
2295.96	0.62431	0.09544	0.16242	0.2474
2294.99	0.625	0.09375	0.16249	0.24817
2294.03	0.62209	0.08947	0.16205	0.24769
2293.06	0.61677	0.08477	0.16297	0.2435
2292.1	0.6135	0.08878	0.1634	0.24287
2291.13	0.60377	0.0932	0.16385	0.24105
2290.17	0.6039	0.09094	0.16445	0.24172
2289.21	0.60811	0.09156	0.16462	0.24096
2288.24	0.61702	0.09829	0.16644	0.24017
2287.28	0.61765	0.10095	0.16773	0.23779
2286.31	0.63077	0.10401	0.16789	0.24135
2285.35	0.64	0.09582	0.16934	0.24353
2284.38	0.63636	0.09701	0.17014	0.2462
2283.42	0.62931	0.09375	0.1718	0.24212
2282.46	0.625	0.09291	0.17276	0.23932
2281.49	0.61468	0.08992	0.1744	0.23633
2280.53	0.61682	0.08878	0.17373	0.24044
2279.56	0.625	0.08751	0.17209	0.24482
2278.6	0.64	0.07576	0.17197	0.24951
2277.63	0.63918	0.07775	0.17253	0.24825
2276.67	0.625	0.06518	0.17241	0.24465
2275.71	0.61053	0.06889	0.17301	0.24091
2274.74	0.63043	0.07091	0.17083	0.24786
2273.78	0.63333	0.06584	0.17037	0.25083
2272.81	0.63218	0.06792	0.16807	0.24691
2271.85	0.65476	0.08034	0.16567	0.25463
2270.88	0.65854	0.10197	0.16724	0.25532
2269.92	0.65	0.09757	0.16892	0.25121
2268.96	0.6375	0.10127	0.17071	0.25185
2267.99	0.62025	0.08383	0.17139	0.25032
2267.03	0.62338	0.07466	0.17175	0.25397
2266.06	0.64	0.05316	0.17211	0.26016
2265.1	0.63514	0.07775	0.1738	0.26111
2264.13	0.63014	0.06792	0.17328	0.25556
2263.17	0.625	0.05772	0.17004	0.25316
2262.21	0.61972	0.04712	0.16774	0.24754
2261.24	0.61429	0.03609	0.16674	0.2482
2260.28	0.63768	0.04928	0.16706	0.26074
2259.31	0.64706	0.03777	0.16772	0.26426
2258.35	0.65152	0.04166	0.17094	0.2618
2257.38	0.66667	0.04392	0.17439	0.25571
2256.42	0.64516	0.06031	0.17809	0.24691
2255.46	0.63934	0.09094	0.17592	0.25121
2254.49	0.6129	0.07775	0.17203	0.25207
2253.53	0.62295	0.06389	0.17087	0.25589
2252.56	0.64407	0.03183	0.17251	0.26389
2251.6	0.65517	0.04928	0.17133	0.2724
2250.63	0.66667	0.06792	0.17013	0.27687
2249.67	0.66667	0.06792	0.17353	0.28148
2248.71	0.66667	0.05247	0.17528	0.28148
2247.74	0.66071	0.03383	0.17231	0.27872
2246.78	0.64286	0.05247	0.17107	0.27119
2245.81	0.63636	0.05612	0.16374	0.2682
2244.85	0.62963	0.07775	0.1627	0.26511
2243.88	0.61111	0.06031	0.15985	0.2619
2242.92	0.59615	0.10127	0.1616	0.25514
2241.96	0.60784	0.11765	0.16013	0.26496
2240.99	0.62	0.11765	0.16043	0.27015
2240.03	0.63265	0.10127	0.16074	0.27556
2239.06	0.625	0.09094	0.16655	0.27211
2238.1	0.61702	0.07091	0.16499	0.26304
2237.13	0.64444	0.06518	0.16544	0.26852
2236.17	0.69767	0.06518	0.16544	0.28369
2235.21	0.69767	0.04515	0.16754	0.28369
2234.24	0.68182	0.04928	0.16968	0.28369
2233.28	0.65909	0.04928	0.16425	0.28019
2232.31	0.62791	0.07775	0.16254	0.26667
2231.35	0.63415	0.09939	0.16693	0.26263
2230.38	0.625	0.09939	0.16748	0.26455
2229.42	0.64103	0.07775	0.1657	0.271
2228.46	0.625	0.10959	0.16387	0.271
2227.49	0.64103	0.08607	0.16198	0.271
2226.53	0.65789	0.06031	0.16869	0.27778
2225.56	0.64865	0.03183	0.1738	0.2735
2224.6	0.62162	0.03183	0.16934	0.27628
2223.63	0.63889	0	0.16242	0.27628
2222.67	0.67647	0.03183	0.16242	0.27628
2221.71	0.66667	0.03183	0.16043	0.26426
2220.74	0.6875	0.06792	0.15837	0.2716
2219.78	0.63636	0.07775	0.15625	0.26667
2218.81	0.63636	0.07775	0.16085	0.27451
2217.85	0.63636	0.07775	0.1634	0.27451
2216.88	0.63636	0.12703	0.16393	0.27451
2215.92	0.625	0.10959	0.16451	0.26144
2214.96	0.64516	0.10959	0.1572	0.26144
2213.99	0.66667	0.12703	0.16282	0.26936
2213.03	0.64516	0.18734	0.16578	0.28674
2212.06	0.6129	0.18734	0.1634	0.2724
2211.1	0.6129	0.12703	0.16648	0.28148
2210.13	0.6129	0.12703	0.16648	0.28148
2209.17	0.66667	0.15125	0.16885	0.2963
2208.21	0.68966	0.18734	0.16885	0.30651
2207.24	0.64286	0.13806	0.1634	0.27586
2206.28	0.62963	0.06031	0.16403	0.26054
2205.31	0.62963	0.06031	0.16148	0.26054
2204.35	0.59259	0.10959	0.16148	0.26337
2203.38	0.65385	0.10959	0.16148	0.2906
2202.42	0.62963	0.09094	0.15882	0.30222
2201.46	0.62963	0.04166	0.16544	0.2906
2200.49	0.62963	0.09094	0.1627	0.27984
2199.53	0.61538	0.10959	0.1634	0.26337
2198.56	0.64	0	0.16043	0.2735
2197.6	0.68	-0.06031	0.16043	0.31481
2196.63	0.70833	-0.13806	0.16711	0.31481
2195.67	0.69565	-0.13806	0.171	0.2963
2194.71	0.65217	-0.07775	0.17507	0.27778
2193.74	0.65217	0	0.171	0.28986
2192.78	0.65217	0.06031	0.16043	0.28986
2191.81	0.6087	0.06031	0.16416	0.28283
2190.85	0.54167	0	0.16499	0.26263
2189.88	0.56522	-0.06031	0.17345	0.27513
2188.92	0.63636	0	0.18576	0.31111
2187.96	0.63636	0.07775	0.20425	0.32749
2186.99	0.61905	-0.07775	0.20168	0.30409
2186.03	0.6	-0.10959	0.19608	0.26667
2185.06	0.55	-0.18734	0.19301	0.24444
2184.1	0.57895	-0.13806	0.18975	0.25731
2183.13	0.57895	-0.06031	0.18382	0.2716
2182.17	0.66667	0	0.19301	0.31373
2181.21	0.66667	0	0.18975	0.2963
2180.24	0.66667	-0.06031	0.18975	0.2963
2179.28	0.72222	0	0.18627	0.30409
2178.31	0.66667	0.10959	0.19608	0.26667
2177.35	0.70588	0.18734	0.18975	0.2807
2176.38	0.6875	0.10959	0.20588	0.28758
2175.42	0.6875	0	0.20284	0.28758
2174.46	0.70588	0	0.19608	0.31373
2173.49	0.72222	-0.07775	0.17463	0.33987
2172.53	0.72222	-0.07775	0.16043	0.32099
2171.56	0.66667	-0.10959	0.15152	0.31373
2170.6	0.58824	0	0.1518	0.26144
2169.63	0.625	-0.10959	0.16227	0.26144
2168.67	0.66667	-0.18734	0.181	0.27778
2167.71	0.71429	-0.18734	0.19608	0.31746
2166.74	0.64286	0	0.2046	0.30769
2165.78	0.61538	0.10959	0.19182	0.2735
2164.81	0.58333	0	0.18717	0.23932
2163.85	0.63636	0	0.19608	0.23932
2162.89	0.7	0	0.21672	0.23932
2161.92	0.8	-0.10959	0.21672	0.2735
2160.96	0.72727	0	0.24221	0.2735
2159.99	0.72727	-0.18734	0.25735	0.32323
2159.03	0.81818	0	0.29412	0.4
2158.06	0.72727	0	0.25735	0.35556
2157.1	0.81818	0	0.22876	0.4
2156.14	0.69231	-0.10959	0.21008	0.36364
2155.17	0.71429	0	0.2046	0.34188
2154.21	0.78571	0.07775	0.21176	0.34921
2153.24	0.78571	0	0.20697	0.32593
2152.28	0.85714	0	0.21008	0.33333
2151.31	0.86667	0	0.20284	0.33987
2150.35	0.86667	-0.07775	0.20873	0.30409
2149.39	0.875	0.06031	0.19608	0.31111
2148.42	0.88235	0.06031	0.19031	0.31746
2147.46	0.84211	0.06031	0.17974	0.32323
2146.49	0.80952	0	0.19078	0.34343
2145.53	0.73913	-0.06031	0.20898	0.3285
2144.56	0.68	-0.06031	0.21116	0.3285
2143.6	0.64	-0.06031	0.19608	0.2963
2142.64	0.68	-0.06031	0.18954	0.30222
2141.67	0.73077	-0.07775	0.1777	0.32479
2140.71	0.71429	0	0.18007	0.31746
2139.74	0.72414	0	0.18824	0.32184
2138.78	0.75862	0.04928	0.19031	0.32593
2137.81	0.73333	0	0.18868	0.31541
2136.85	0.74194	0	0.18717	0.30976
2135.89	0.75	0	0.18445	0.31373
2134.92	0.73529	0	0.18207	0.31746
2133.96	0.72222	0	0.18552	0.30409
2132.99	0.71053	0.03183	0.18599	0.29268
2132.03	0.725	0.12216	0.19056	0.29974
2131.06	0.69767	0.14567	0.19216	0.28986
2130.1	0.65957	0.10959	0.1875	0.28704
2129.14	0.66	0.10959	0.17993	0.29333
2128.17	0.66667	0.07091	0.17647	0.2906
2127.21	0.69231	0.06031	0.17835	0.29091
2126.24	0.71698	0.0725	0.18076	0.29119
2125.28	0.70909	0.08254	0.18007	0.28889
2124.31	0.67241	0.08254	0.17472	0.28415
2123.35	0.67241	0.0964	0.16968	0.27957
2122.39	0.66102	0.07775	0.16648	0.27513
2121.42	0.67797	0.07775	0.1634	0.27778
2120.46	0.66667	0.0964	0.16163	0.2735
2119.49	0.65574	0.09094	0.16113	0.2735
2118.53	0.64516	0.0735	0.16481	0.26936
2117.56	0.625	0.06968	0.16624	0.26534
2116.6	0.625	0.05424	0.16512	0.26144
2115.64	0.63492	0.06625	0.16658	0.26144
2114.67	0.64516	0.06625	0.16918	0.26144
2113.71	0.66129	0.06968	0.16807	0.26797
2112.74	0.66129	0.08607	0.16693	0.27197
2111.78	0.65574	0.10959	0.16578	0.26534
2110.81	0.65574	0.10959	0.1646	0.26936
2109.85	0.63934	0.10959	0.1634	0.26667
2108.89	0.65574	0.10351	0.16493	0.2735
2107.92	0.66667	0.09094	0.16807	0.26936
2106.96	0.67797	0.09094	0.16807	0.2735
2105.99	0.66102	0.09094	0.16926	0.27513
2105.03	0.66102	0.10959	0.16648	0.27957
2104.06	0.65517	0.07775	0.16686	0.2724
2103.1	0.65517	0.06389	0.1689	0.27687
2102.14	0.66667	0.08254	0.17059	0.28148
2101.17	0.67857	0.08254	0.17059	0.28148
2100.21	0.67857	0.08254	0.17647	0.28148
2099.24	0.69091	0.08254	0.18122	0.28148
2098.28	0.70909	0.06389	0.17825	0.28889
2097.31	0.69091	0.06389	0.17528	0.28625
2096.35	0.69091	0.06389	0.17407	0.28625
2095.39	0.67857	0.0964	0.17107	0.28625
2094.42	0.67857	0.11643	0.17059	0.28148
2093.46	0.68421	0.12961	0.16848	0.28415
2092.49	0.67241	0.0964	0.16807	0.27957
2091.53	0.67241	0.06031	0.16807	0.27957
2090.56	0.67241	0.01461	0.16686	0.27513
2089.6	0.67241	0.03006	0.16562	0.27513
2088.64	0.67241	0.03006	0.16724	0.27513
2087.67	0.65517	0.03183	0.16599	0.2724
2086.71	0.65517	0.04928	0.16308	0.27687
2085.74	0.65517	0.06792	0.16471	0.28148
2084.78	0.64912	0.08795	0.16637	0.27872
2083.81	0.65455	0.0725	0.1698	0.27586
2082.85	0.64815	0.05612	0.17337	0.2682
2081.89	0.64151	0.03868	0.17522	0.26054
2080.92	0.63462	0.02003	0.17583	0.25731
2079.96	0.59615	0.02003	0.17647	0.25514
2078.99	0.57692	-6.00121e-17	0.1738	0.25641
2078.03	0.6	-6.00121e-17	0.16565	0.25641
2077.06	0.61224	-6.00121e-17	0.16074	0.26144
2076.1	0.625	0.02163	0.16106	0.27211
2075.14	0.6383	6.00121e-17	0.17066	0.27778
2074.17	0.63043	0.02352	0.17722	0.27423
2073.21	0.62222	0.02352	0.18039	0.27053
2072.24	0.65116	0.04515	0.17886	0.27654
[truncated: 1,527 more rows]
